# Supplementary material for: Pan-Cancer DNA Methylation Analysis and Tumor Origin Identification of Carcinoma of Unknown Primary Site Based on Multi-Omics
Source: Front Genet. 2022 Jan 6;12:798748. doi: 10.3389/fgene.2021.798748 (PMC8770539; doi:10.3389/fgene.2021.798748)
Supplement: Supplementary file 1 [file Table2.XLSX]

## Sheet: Description
	Table 2 Comparison of tissue-specific classifier based on the different algorithm (for Training datasets and Testing datasets). Note SVM, support vector machines; RF, random forest algorithm; LR, logistic regression algorithm.

## Sheet: Training datasets
Table 2 Comparison of tissue-specific classifier based on the different algorithm (Training dataset)
	Training dataset
Primary site	SVM		RF		LR
	ACC (%;95%CI)	AUC (%;95%CI)	ACC (%;95%CI)	AUC (%;95%CI)	ACC (%;95%CI)	AUC (%;95%CI)
BLCA	93.93 (93.50-94.37)	92.11 (91.11-93.11)	95.83 (95.35-96.32)	95.93 (95.36-96.49)	92.98 (92.54-93.41)	86.88 (85.28-88.49)
BRCA	94.05 (93.62-94.49)	91.99 (90.85-93.12)	94.82 (94.45-95.19)	95.63 (94.35-96.90)	91.77 (91.16-92.37)	86.64 (84.52-88.76)
COAD	99.04 (98.79-99.29)	99.83 (99.70-99.96)	99.29 (99.22-99.37)	99.83 (99.61-100.05)	98.42 (98.31-98.53)	99.72 (99.64-99.80)
HNSC	92.42 (91.97-92.87)	94.15 (93.10-95.20)	94.84 (94.51-95.17)	96.37 (95.16-97.58)	90.89 (90.52-91.26)	85.92 (84.02-87.81)
KIRC	97.26 (97.02-97.50)	97.21 (96.45-97.98)	97.90 (97.54-98.26)	98.53 (97.55-99.50)	91.26 (91.11-91.41)	90.28 (88.72-91.83)
KIRP	97.38 (96.74-98.01)	97.23 (95.89-98.57)	98.20 (97.62-98.79)	98.19 (97.40-98.97)	96.50 (95.87-97.14)	97.07 (95.70-98.44)
LIHC	99.38 (99.13-99.63)	99.88 (99.81-99.96)	99.46 (99.13-99.79)	99.85 (99.64-100.07)	99.14 (98.88-99.41)	99.74 (99.69-99.80)
LUAD	95.77 (95.30-96.23)	96.66 (96.18-97.14)	96.76 (95.97-97.54)	97.83 (97.46-98.19)	91.19 (90.67-91.72)	89.78 (88.26-91.30)
PRAD	98.87 (98.48-99.27)	99.59 (99.37-99.81)	98.72 (98.23-99.22)	99.37 (98.80-99.95)	98.32 (97.91-98.73)	99.40 (99.18-99.62)
THCA	97.41 (96.60-98.23)	98.60 (97.73-99.47)	97.93 (97.36-98.51)	99.33 (98.91-99.75)	96.81 (96.29-97.32)	98.78 (98.32-99.23)
UCEC	96.49 (96.11-96.87)	96.29 (95.51-97.07)	97.41 (97.01-97.82)	98.35 (97.19-99.50)	93.82 (93.26-94.37)	94.11 (92.86-95.35)
Average	96.54 (95.01-95.08)	96.69 (94.75-98.61)	97.38 (96.28-98.48)	98.11 (97.08-99.14)	94.65 (92.46-96.83)	93.48 (89.64-97.32)
Note SVM, support vector machines; RF, random forest algorithm; LR, logistic regression algorithm.

## Sheet: Testing datasets
Table 2 Comparison of tissue-specific classifier based on the different algorithm (Testing dataset)
Primary site	Testing dataset
	SVM		RF		LR
	ACC (%;95%CI)	AUC (%;95%CI)	ACC (%;95%CI)	AUC (%;95%CI)	ACC (%;95%CI)	AUC (%;95%CI)
BLCA	94.38 (93.71-95.06)	88.61 (85.79-91.44)	93.76 (93.00-94.51)	90.66 (88.45-92.86)	92.86 (91.83-93.89)	85.90 (84.49-87.31)
BRCA	94.34 (93.58-95.10)	93.40 (91.96-94.85)	94.46 (93.96-94.96)	95.33 (94.26-96.39)	91.73 (91.04-92.41)	87.02 (84.70-89.35)
COAD	99.10 (98.53-99.68)	99.52 (99.03-100.01)	98.75 (98.23-99.27)	99.34 (98.66-100.02)	98.05 (97.34-98.75)	99.44 (99.10-99.79)
HNSC	92.71 (91.88-93.53)	94.69 (93.81-95.57)	93.13 (92.03-94.23)	93.74 (92.28-95.20)	90.99 (90.42-91.55)	87.42 (86.13-88.72)
KIRC	96.84 (96.27-97.41)	96.77 (95.34-98.19)	96.33 (95.52-97.14)	97.55 (96.47-98.63)	91.81 (91.25-92.37)	92.77 (91.25-94.28)
KIRP	96.76 (96.15-97.38)	94.87 (93.71-96.02)	97.39 (96.94-97.83)	96.09 (94.56-97.62)	95.98 (95.38-96.58)	96.66 (95.22-98.09)
LIHC	99.06 (98.52-99.60)	98.17 (96.19-100.15)	98.44 (97.98-98.90)	97.96 (96.02-99.89)	99.06 (98.63-99.49)	99.13 (97.90-100.36)
LUAD	94.97 (94.54-95.40)	94.94 (93.27-96.61)	94.58 (93.79-95.37)	92.51 (90.36-94.66)	90.87 (90.11-91.63)	88.00 (85.83-90.17)
PRAD	98.52 (97.96-99.08)	99.74 (99.56-99.92)	98.21 (97.35-99.06)	99.33 (98.62-100.03)	97.50 (96.54-98.46)	99.11 (98.62-99.61)
THCA	96.80 (96.17-97.43)	98.04 (96.77-99.32)	97.11 (96.59-97.64)	98.79 (98.40-99.18)	96.25 (95.56-96.94)	98.64 (98.20-99.08)
UCEC	96.22 (95.37-97.06)	96.90 (95.39-98.41)	96.29 (95.50-97.09)	97.23 (95.30-99.16)	93.95 (93.03-94.88)	94.58 (92.19-96.98)
Average	96.34 (94.94-97.73)	95.57 (93.82-98.12)	96.22 (94.90-97.55)	96.23 (94.29-98.17)	94.46 (92.23-96.49)	93.52 (89.81-97.22)
Note SVM, support vector machines; RF, random forest algorithm; LR, logistic regression algorithm.
