# Supplementary material for: Pan-Cancer DNA Methylation Analysis and Tumor Origin Identification of Carcinoma of Unknown Primary Site Based on Multi-Omics
Source: Front Genet. 2022 Jan 6;12:798748. doi: 10.3389/fgene.2021.798748 (PMC8770539; doi:10.3389/fgene.2021.798748)
Supplement: Supplementary file 3 [file Table3.XLSX]

## Sheet: Description
	Table 3 Evaluation of tissue-specific classifier based on the independent datasets.
	Note The testing datasets 1 from GEO database was used to evaluate the performance of tissue-specific classifier; the testing datasets 2 from GEO database was applied to evaluate the performance distinguishing the primary sites of metastatic cancers.

## Sheet: Table 3
	Table 3 Evaluation of tissue-specific classifier based on the independent datasets.
	Tissues		Testing Sets - 01			Testing Sets - 02
		GEO datasets	ACC (%;95%CI)	AUC (%;95%CI)	GEO datasets	ACC (%;95%CI)	AUC (%;95%CI)
	BRCA	GSE69914	87.80 (86.74-88.87)	92.95 (91.59-94.31)	GSE58999	91.85 (90.70-93.01)	97.08 (96.72-97.45)
	COAD	GSE48684	99.15 (98.34-99.95)	99.95 (99.89-100.00)
	LIHC	GSE89582	95.28 (94.29-96.27)	98.40 (97.48-99.32)
	LUAD	GSE66836	90.75 (89.70-91.80)	96.04 (95.01-97.07)
	PRAD	GSE73549	95.47 (94.63-96.32)	98.73 (98.07-99.40)	GSE38240	91.39 (89.84-92.93)	97.02 (96.70-97.34)
	Note The testing datasets 1 from GEO database was used to evaluate the performance of tissue-specific classifier; the testing datasets 2 from GEO database was applied to evaluate the performance distinguishing the primary sites of metastatic cancers.
