# Supplementary material for: Pan-Cancer DNA Methylation Analysis and Tumor Origin Identification of Carcinoma of Unknown Primary Site Based on Multi-Omics
Source: Front Genet. 2022 Jan 6;12:798748. doi: 10.3389/fgene.2021.798748 (PMC8770539; doi:10.3389/fgene.2021.798748)
Supplement: Supplementary file 7 [file Table6.XLSX]

## Sheet: Description
	Supplementary Table 3 Significantly methylated CpG sites within more than three cancer types.
	Note: For each CpG site, gene symbol, Δβ, adjust p-value, feature type were shown. Δβ, the differential methylation status between the tumor and benign-adjacent tissues (>0 means hyper-methylation in tumor); Adjust p-value, the p-value (wilcoxon rank sum test) was adjust by means of Benjamini & Hochberg method; N_Shore/S_Shore was the up to 2 kb sequences, directly up- and down-stream of CpG isla…

## Sheet: Supplementary Table 3
CpGs	BLCA (Gene Symbol; Δβ; Adjust p-value; Feature type)	BRCA (Gene Symbol; Δβ; Adjust p-value; Feature type)	COAD (Gene Symbol; Δβ; Adjust p-value; Feature type)	HNSC (Gene Symbol; Δβ; Adjust p-value; Feature type)	KIRC (Gene Symbol; Δβ; Adjust p-value; Feature type)	KIRP (Gene Symbol; Δβ; Adjust p-value; Feature type)	LIHC (Gene Symbol; Δβ; Adjust p-value; Feature type)	LUAD (Gene Symbol; Δβ; Adjust p-value; Feature type)	PRAD (Gene Symbol; Δβ; Adjust p-value; Feature type)	THCA (Gene Symbol; Δβ; Adjust p-value; Feature type)	UCEC (Gene Symbol; Δβ; Adjust p-value; Feature type)
cg00097146	SIX3;0.46675;0.0001013155910275;Island	SIX3;0.4060131578947371;4.413298145462388e-19;Island				SIX3;0.257914772727273;0.0067215297464496;Island					SIX3;0.6760952380952379;9.051165925324164e-07;Island
cg00222472	PBX1;0.304529411764706;0.0001013155910275;Island	PBX1;0.210282471804511;3.2753220440294088e-21;Island			PBX1;0.304427083333334;1.5074821614377417e-07;Island	PBX1;0.3678693181818189;2.3372585048459067e-06;Island					PBX1;0.468297619047619;9.051165925324164e-07;Island
cg00270625	CPT1B;0.254088235294118;0.0001734191234672;Island				CPT1B;0.262062499999999;1.0889231005313162e-05;Island	CPT1B;0.235875;0.0002897579905299;Island					CPT1B;0.4343690476190471;1.9356027120965212e-05;Island
cg00348598	BMPER;-0.263705882352941;0.0001734191234672;N_Shore	BMPER;-0.357702302631579;1.7766833384562776e-20;N_Shore							BMPER;-0.42791;1.5008936142132107e-08;N_Shore		BMPER;-0.427071428571428;2.5596283409689603e-06;N_Shore
cg00376553	TSC22D4;0.236558823529412;0.0001858710927249;N_Shelf	TSC22D4;0.333432236842105;9.09835496932708e-23;N_Shelf			TSC22D4;0.45890625;1.013077375425241e-07;N_Shelf						TSC22D4;0.39997619047619;4.195105022071703e-06;N_Shelf
cg00394261	GHR;-0.309882352941177;0.0181787514144672;.	GHR;-0.267242763157894;2.471030823866545e-16;.						GHR;-0.266;0.0016101203590395;.			GHR;-0.465690476190477;6.119318718350378e-06;.
cg00403498	PPT2;0.412691176470588;0.000817834888301;S_Shore	PPT2;0.43146875;1.2154426263672354e-16;S_Shore				PPT2;0.313940025252526;0.00033713473556;S_Shore					PPT2;0.6459285714285711;2.148722902170972e-06;S_Shore
cg00465319	MYLK;0.233558823529412;0.0103525973458963;.	MYLK;0.322111842105263;1.7254169182111986e-19;.							MYLK;0.255728571428571;6.315681251759623e-07;.		MYLK;0.408214285714285;0.0001811985480769;.
cg00470341	PDE1A;-0.356558823529411;0.0002340530281391;.				PDE1A;-0.526444270833334;1.013077375425241e-07;.	PDE1A;-0.216930681818182;0.0015326205845549;.		PDE1A;-0.2080694444444439;0.0001323652668593;.
cg00489401	FLT4;0.369970588235294;0.0003920564578321;Island	FLT4;0.408254986424395;2.323233334133612e-20;Island			FLT4;0.330374999999999;2.958703246697285e-07;Island	FLT4;0.271090909090909;1.5653313625955712e-05;Island		FLT4;0.260722222222222;0.0002316824971986;Island			FLT4;0.597571428571429;6.733578604531601e-06;Island
cg00510689	ITK;-0.319088235294117;0.000199884152642;.	ITK;-0.207360855263158;5.594416614650314e-15;.		ITK;-0.359806944444445;0.0015322601515923;.	ITK;-0.2588125;0.001568673942711;.		ITK;-0.25285975609756;0.0017594008715296;.
cg00565688	TP73;0.430338235294118;0.0006222940650456;Island	TP73;0.278828947368422;6.319889803172141e-10;Island			TP73;0.286489583333334;8.453976573244236e-06;Island						TP73;0.3804523809523809;0.0189416267201763;Island
cg00569091	RERE;0.2533823529411761;0.0001734191234672;.					RERE;0.261784090909091;0.0001058498942534;.		RERE;0.228975418871252;0.0001014574534136;.			RERE;0.367023809523809;8.150310188266853e-06;.
cg00602115	DTNA;-0.3429117647058829;0.000817834888301;.			DTNA;-0.3103375;0.0010234937405509;.					DTNA;-0.318785714285715;5.1282033711385044e-08;.		DTNA;-0.540738095238095;0.0064305065306012;.
cg00696930	LAMC2;-0.200264705882353;0.0004297398380145;.				LAMC2;-0.3624479166666671;1.3256151223765002e-07;.	LAMC2;-0.204011363636364;2.1404847537892163e-05;.		LAMC2;-0.247361111111111;5.841134171541338e-05;.
cg00713400	RAPGEF5;0.210308823529412;0.0022972474263184;.	RAPGEF5;0.3215667763157899;6.471690504036461e-22;.			RAPGEF5;0.582359375;1.013077375425241e-07;.	RAPGEF5;0.4615624999999989;4.302698986433259e-06;.					RAPGEF5;0.5866547619047621;8.150310188266853e-06;.
cg00739471	ACTN1;0.229426470588235;0.0001421534704914;.	ACTN1;0.33353552631579;5.9042234936379785e-15;.			ACTN1;0.204838541666666;2.5256236052914213e-07;.						ACTN1;0.41522619047619;4.605579856432566e-06;.
cg00765705	NCOR2;0.2279705882352939;0.0003284910458806;.	NCOR2;0.49707721125731;8.605795869001879e-23;.						NCOR2;0.200125000000001;0.0001591946572023;.	NCOR2;0.294635714285714;4.222127609208247e-07;.		NCOR2;0.6619761904761899;2.7850383383254398e-06;.
cg00797102	KCNJ2;-0.3661470588235289;0.000152565979835;S_Shelf	KCNJ2;-0.282649506578948;2.2605808068327785e-11;S_Shelf								KCNJ2;-0.420040816326531;1.4740902989800603e-10;S_Shelf	KCNJ2;-0.3398095238095239;0.0002365523386073;S_Shelf
cg00798281	HLA-DPA1;-0.282617647058824;0.0181787514144672;.			HLA-DPA1;-0.4319958333333329;4.078554013721992e-05;.	HLA-DPA1;-0.383062500000001;3.425727904471154e-07;.	HLA-DPA1;-0.415625;0.0005289532283728;.	HLA-DPA1;-0.343304878048781;1.9230597267509475e-05;.				HLA-DPA1;-0.385404761904762;0.0020198608612714;.
cg00870449	SLC8A1;-0.31164705882353;0.0004720115919992;.					SLC8A1;-0.283938636363636;8.332463267411743e-05;.		SLC8A1;-0.21175;0.0002316824971986;.			SLC8A1;-0.283404761904761;2.825704384050144e-05;.
cg00875805	MGST2;MAML3;0.3871470588235289;0.0006222940650456;Island	MAML3;0.47304605263158;6.466871378458002e-17;Island				MAML3;MGST2;0.298386363636364;0.0001825531059497;Island		MGST2;0.224166666666666;7.905997408410411e-05;Island			MGST2;MAML3;0.633309523809524;3.507714316232337e-06;Island
cg00891541	SMPD3;0.3495;0.008752778845583;Island	SMPD3;0.319650950292398;1.3038821505488965e-11;Island			SMPD3;0.4606197916666671;1.1183016960606569e-07;Island	SMPD3;0.288170454545455;0.0001337822156776;Island		SMPD3;0.332944444444445;2.9572196777817698e-05;Island			SMPD3;0.3610476190476189;0.0006620562679859;Island
cg00907267	ERBB3;-0.251632352941176;0.0002163289512417;S_Shore	ERBB3;-0.3244577713815789;3.022955501105312e-20;S_Shore								ERBB3;-0.297408163265306;2.7802455593982748e-11;S_Shore	ERBB3;-0.3835714285714289;1.539031063702329e-06;S_Shore
cg01102073	GATA2;0.3132352941176469;0.0181787514144672;N_Shore	GATA2;0.261893092105263;2.2887236865532733e-12;N_Shore			GATA2;0.228114583333334;7.14092232126025e-06;N_Shore	GATA2;0.239693181818183;9.77213489169366e-05;N_Shore		GATA2;0.252458333333333;7.905997408410411e-05;N_Shore			GATA2;0.242633333333333;0.0252437266944001;N_Shore
cg01158277	CRYAB;HSPB2;0.379588235294118;0.0001013155910275;.	CRYAB;0.305083447551169;3.990583680182009e-16;.		HSPB2;0.3544125;0.0002010315332238;.				CRYAB;HSPB2;0.208880323094426;0.0016101203590395;.	HSPB2;0.2014;3.9667010319555104e-06;.		HSPB2;CRYAB;0.6973095238095239;1.668582323716721e-06;.
cg01158680	MAGI2;0.32485294117647;0.0022972474263184;S_Shore	MAGI2;0.357096710526316;7.91534967814843e-17;S_Shore						MAGI2;0.2060277777777769;7.905997408410411e-05;S_Shore			MAGI2;0.49087074829932;9.051165925324164e-07;S_Shore
cg01181415	LMO3;MGST1;0.346029411764706;0.0009851799392298;.				LMO3;MGST1;0.244375000000001;5.980023877511861e-05;.	LMO3;MGST1;0.402886363636364;0.0001446298494266;.					LMO3;MGST1;0.459261904761904;0.0014821659974479;.
cg01341751	NR1D1;THRA;0.263529411764706;0.000199884152642;Island	THRA;0.28201524122807;1.3008055632150016e-21;Island			THRA;0.266109375;9.205251973332482e-06;Island						NR1D1;THRA;0.402119047619048;9.051165925324164e-07;Island
cg01347682	MGST2;MAML3;0.210588235294118;0.0006222940650456;Island	MAML3;0.283259868421052;8.383815813491959e-17;Island				MAML3;MGST2;0.206329545454545;5.572223514616043e-05;Island					MGST2;MAML3;0.518952380952381;4.195105022071703e-06;Island
cg01382864	PTPRN;0.292352941176471;0.0030345449221127;Island	PTPRN;0.341828947368421;1.523046657521856e-21;Island				PTPRN;0.235085227272727;2.922403943469736e-05;Island					PTPRN;0.5538214285714289;1.069417388312507e-06;Island
cg01400040	RORA;-0.414911764705882;0.0013075378902726;.				RORA;-0.264661458333334;1.244754542769434e-07;.			RORA;-0.224611111111111;0.0006465076547779;.			RORA;-0.32;0.0008471251609201;.
cg01405445	HSPB6;0.453705882352941;0.0001039358589718;N_Shore	HSPB6;0.403100328947368;9.634640123955506e-15;N_Shore						HSPB6;0.2152013888888889;0.0022887613485512;N_Shore	HSPB6;0.222264285714286;0.0004013714661453;N_Shore		HSPB6;0.691619047619047;0.0001980975051107;N_Shore
cg01434649	TP73;0.331661764705882;0.0001734191234672;Island				TP73;0.295333333333333;1.1903964210279723e-06;Island	TP73;0.22299807735078;0.0001058498942534;Island	TP73;0.414085365853658;3.231996314887913e-07;Island	TP73;0.249248611111111;2.9572196777817698e-05;Island			TP73;0.5634761904761899;2.343697570942501e-06;Island
cg01440489	ELF1;-0.278085294117647;0.0002340530281391;.	ELF1;-0.259129934210526;8.133408316387561e-23;.				ELF1;-0.340988636363636;2.3372585048459067e-06;.		ELF1;-0.250548611111111;2.9572196777817698e-05;.			ELF1;-0.3996428571428571;1.422316380100065e-06;.
cg01452847	HOXB7;0.316147058823529;0.0002340530281391;Island	HOXB7;0.4090866776315789;2.0487744348649656e-19;Island				HOXB7;0.334354797979798;6.535869928988376e-05;Island		HOXB7;0.406236111111111;0.0011231529431668;Island			HOXB7;0.508238095238095;0.0029416907249978;Island
cg01457778	LIMS1;0.25475;0.0003920564578321;.	LIMS1;0.213472441520468;7.500945880319163e-19;.				LIMS1;0.241267045454545;6.273029902721984e-06;.					LIMS1;0.4909285714285711;3.507714316232337e-06;.
cg01461514	EGFR;-0.322867647058824;0.0001858710927249;.					EGFR;-0.240852272727273;5.142366293894471e-06;.		EGFR;-0.230416666666666;0.0001919106102566;.			EGFR;-0.271904761904762;1.9356027120965212e-05;.
cg01502872	HSD17B8;-0.2316470588235289;0.0033190488179132;S_Shore	HSD17B8;-0.2274328947368409;3.759422879676332e-12;S_Shore			HSD17B8;-0.3832291666666671;3.6197855031531754e-06;S_Shore						HSD17B8;-0.3570238095238089;6.733578604531601e-06;S_Shore
cg01511557	ELAVL4;0.328161764705882;0.0001013155910275;Island	ELAVL4;0.200000822368421;7.28051444106996e-19;Island	ELAVL4;0.20178947368421;2.8446906706578717e-05;Island					ELAVL4;0.222493055555555;3.23259817962882e-05;Island
cg01518889	GATA2;0.470676470588235;0.0155431768597498;N_Shelf	GATA2;0.3468241541353389;1.615530986774905e-08;N_Shelf				GATA2;0.2543693181818189;0.0011615903393106;N_Shelf		GATA2;0.396416666666668;0.0002316824971986;N_Shelf			GATA2;0.523904761904762;0.0001811985480769;N_Shelf
cg01532436	CYTH2;0.610441176470588;0.0001125656770667;Island	CYTH2;0.411411184210527;8.825880061860727e-18;Island				CYTH2;0.328455113636363;0.0005289532283728;Island		CYTH2;0.246986111111111;0.007954887216083;Island			CYTH2;0.7304047619047621;1.971883367976995e-06;Island
cg01580681	HAND2;0.2945;0.0001013155910275;N_Shore	HAND2;0.237675073099415;1.2563407224227133e-12;N_Shore	HAND2;0.371736842105263;6.934971420094685e-06;N_Shore								HAND2;0.6321642857142861;9.051165925324164e-07;N_Shore
cg01644731	CTDSP2;0.217882352941177;0.0006828690261665;N_Shelf	CTDSP2;0.228871710526316;1.7226681301517398e-17;N_Shelf				CTDSP2;0.27265340909091;2.3479595352900013e-06;N_Shelf					CTDSP2;0.4478571428571429;4.195105022071703e-06;N_Shelf
cg01661235	PRKCB;-0.250911764705882;0.0006222940650456;.	PRKCB;-0.331388157894737;6.7660759914036506e-15;.		PRKCB;-0.20775;7.603932654204125e-05;.			PRKCB;-0.261;7.814845560677456e-07;.		PRKCB;-0.227985714285714;0.0001699629805994;.		PRKCB;-0.2985;0.0004722243751193;.
cg01678084	SMAD6;0.244735294117648;0.0002539447148559;.					SMAD6;0.34234455904909;0.00033713473556;.		SMAD6;0.223368055555556;0.0002108868300522;.			SMAD6;0.340738095238095;0.0003072444345266;.
cg01774894	HOXB6;0.587558823529412;0.0001421534704914;S_Shore				HOXB6;0.4780572916666661;0.0001110513330031;S_Shore	HOXB6;0.253468434343434;0.0251542106784131;S_Shore		HOXB3;0.464472222222223;0.0003081816209088;S_Shore
cg01808879	TMPO;-0.317088235294117;0.0005164354856388;S_Shore	TMPO;-0.3672320723684209;4.869162459511208e-21;S_Shore						TMPO;-0.213175694444445;0.0001209462516196;S_Shore			TMPO;-0.3895;0.0002580651768685;S_Shore
cg01858517	KCNMA1;0.281058823529412;0.0019061413402732;Island					KCNMA1;0.263011363636364;0.0017591455565547;Island			KCNMA1;0.218357142857143;1.710669525611323e-06;Island		KCNMA1;0.5225476190476189;1.422316380100065e-06;Island
cg01900413	ETS1;0.279970588235294;0.0003920564578321;Island				ETS1;0.2341979166666669;0.0006274283073146;Island	ETS1;0.240767045454546;5.86520118351836e-05;Island					ETS1;0.5535714285714289;1.069417388312507e-06;Island
cg01907106	NEFH;0.316882352941177;0.0013075378902726;N_Shore	NEFH;0.226710252192982;5.4161766799235765e-11;N_Shore	NEFH;0.248552631578948;2.198377021282331e-05;N_Shore								NEFH;0.259380952380952;0.0001050635419018;N_Shore
cg02090033	MAGI1;0.288352941176471;0.022866206217629;.	MAGI1;0.440863486842105;5.597962125177366e-17;.				MAGI1;0.4807954545454551;3.431814973607376e-05;.					MAGI1;0.579928571428571;0.0001152257111113;.
cg02137183	AGK;0.229823529411765;0.0013075378902726;N_Shore	AGK;0.299753289473684;2.326127459633769e-13;N_Shore			AGK;0.347593749999999;1.0332222752398492e-07;N_Shore	AGK;0.250238636363636;4.612429968117365e-06;N_Shore					AGK;0.368119047619048;0.0007190045425817;N_Shore
cg02196651	LNX1;-0.250823529411765;0.0001734191234672;.	LNX1;-0.3396052631578949;7.152107067873463e-23;.						LNX1;-0.215194444444445;2.9572196777817698e-05;.			LNX1;-0.5508571428571429;9.233684274870532e-07;.
cg02286008	MAPK3;0.286676470588236;0.0001013155910275;N_Shore	MAPK3;0.241646175986843;4.632322438470421e-18;N_Shore						MAPK3;0.211875;3.1030867537730265e-05;N_Shore			MAPK3;0.3682857142857139;2.7850383383254398e-06;N_Shore
cg02311725	HCK;0.2235;0.0001256610475435;N_Shore	HCK;0.227368215460526;9.09835496932708e-23;N_Shore			HCK;0.257177083333334;1.013077375425241e-07;N_Shore		HCK;0.233028745644599;7.851149813232138e-05;N_Shore				HCK;0.3896666666666671;9.051165925324164e-07;N_Shore
cg02468320	CACNA1C;-0.24235294117647;0.0010815496159898;.					CACNA1C;-0.207795454545454;0.0009405516317661;.		CACNA1C;-0.264888888888889;0.0010257850986446;.			CACNA1C;-0.37552380952381;1.1972189288678746e-05;.
cg02470871	CD80;-0.2215;0.0002761707815118;.				CD80;-0.296171875;2.805357949582612e-06;.	CD80;-0.339215909090909;9.758540703575931e-06;.		CD80;-0.277833333333333;2.9572196777817698e-05;.
cg02493544	FEZ1;-0.231029411764706;0.0008971268291557;N_Shelf	FEZ1;-0.223553252923977;3.1832640215979107e-21;N_Shelf						FEZ1;-0.243795833333334;0.0001107607343377;N_Shelf	FEZ1;-0.307607142857143;1.5008936142132107e-08;N_Shelf		FEZ1;-0.4847857142857139;9.051165925324164e-07;N_Shelf
cg02571816	PPP1R14A;0.3980588235294121;0.0014346236290166;Island	PPP1R14A;0.476469983552631;1.1336605492309518e-16;Island				PPP1R14A;0.2168955965909089;0.000760418188528;Island			PPP1R14A;0.2588;1.5821613018777393e-07;Island
cg02587648	PRKCZ;0.4781588235294121;0.0002163289512417;N_Shore	PRKCZ;0.218698355263158;1.6582067972558035e-11;N_Shore						PRKCZ;0.228472222222222;0.0001107607343377;N_Shore			PRKCZ;0.6218571428571429;9.051165925324164e-07;N_Shore
cg02590401	CYTH2;0.5225;0.0001189285409363;Island	CYTH2;0.287420285087719;2.386086415366184e-15;Island				CYTH2;0.217505681818181;0.0003918782723196;Island		CYTH2;0.238727083333333;0.0135295897711841;Island			CYTH2;0.7083809523809521;3.0204682775992137e-06;Island
cg02632314	ELF1;-0.255323529411765;0.0008971268291557;.	ELF1;-0.307165912828948;7.462285806550376e-23;.				ELF1;-0.302363636363636;2.3372585048459067e-06;.		ELF1;-0.264486111111111;2.9572196777817698e-05;.			ELF1;-0.428595238095238;3.836952107659725e-06;.
cg02643433	DSP;-0.255882352941177;0.0495105639844509;S_Shore	DSP;-0.222262116228071;1.3212421649325536e-12;S_Shore						DSP;-0.25475;0.0007091574007459;S_Shore			DSP;-0.476214285714285;0.0001050635419018;S_Shore
cg02710090	PFKFB2;-0.4162058823529409;0.0001013155910275;S_Shore				PFKFB2;-0.241802083333333;3.158872365496798e-05;S_Shore	PFKFB2;-0.4242272727272729;1.2347914657451067e-05;S_Shore					C4BPB;PFKFB2;-0.4357857142857139;0.0012658814262413;S_Shore
cg02796568	SYNE1;-0.208205882352942;0.0019061413402732;.	SYNE1;-0.263934210526315;3.022955501105312e-20;.							SYNE1;-0.370807142857142;5.875123522413249e-08;.		SYNE1;-0.655309523809524;9.051165925324164e-07;.
cg02924487	TP73;0.236205882352941;0.0001013155910275;Island				TP73;0.395140625;1.013077375425241e-07;Island	TP73;0.263477272727273;2.3372585048459067e-06;Island					TP73;0.4140238095238089;4.605579856432566e-06;Island
cg02926033	DPP6;-0.227911764705883;0.0003284910458806;N_Shore	DPP6;-0.307779840225564;1.3846063594210545e-22;N_Shore				DPP6;-0.239318181818182;2.3372585048459067e-06;N_Shore					DPP6;-0.314404761904762;9.051165925324164e-07;N_Shore
cg02970384	ACTA1;0.280617647058824;0.0004720115919992;Island	ACTA1;0.209991959064328;1.91846430832545e-18;Island		ACTA1;0.23666875;6.973938591510995e-06;Island							ACTA1;0.4011666666666671;9.051165925324164e-07;Island
cg03074946	PXN;0.260911764705882;0.0001013155910275;.	PXN;0.200134553179825;7.200122099623583e-13;.						PXN;0.207083333333333;2.985405189622306e-05;.			PXN;0.3754523809523809;3.0204682775992137e-06;.
cg03079733	RIPK4;0.292088235294118;0.0306493716392816;N_Shelf	RIPK4;0.432460197368421;7.956972350338491e-19;N_Shelf				RIPK4;0.364738636363637;1.2347914657451067e-05;N_Shelf					RIPK4;0.3626428571428571;0.0073579823210143;N_Shelf
cg03184290	PITX2;0.363911764705882;0.0003284910458806;S_Shore	PITX2;0.4277281067251461;1.7591735853215073e-15;S_Shore			PITX2;0.321979166666667;0.0003351448075572;S_Shore						PITX2;0.7957142857142858;1.539031063702329e-06;S_Shore
cg03188976	CALD1;-0.201764705882353;0.000199884152642;.	CALD1;-0.295402845655806;2.2373261175246785e-21;.						CALD1;-0.200375;2.9572196777817698e-05;.			CALD1;-0.2275;2.5596283409689603e-06;.
cg03256780	SLC8A1;-0.2125;0.0015776920073854;N_Shelf	SLC8A1;-0.3506249999999989;4.311229975994819e-20;N_Shelf				SLC8A1;-0.218073863636364;0.0038573455285893;N_Shelf					SLC8A1;-0.204321428571428;0.0144984863074198;N_Shelf
cg03257172	NR5A2;0.308352941176471;0.0009851799392298;S_Shore	NR5A2;0.254982236842106;2.2078660882672362e-10;S_Shore						NR5A2;0.2235138888888889;0.0007791727089127;S_Shore			NR5A2;0.373309523809523;0.0001050635419018;S_Shore
cg03266686	MSH2;-0.217529411764705;0.0002761707815118;.					MSH2;-0.4475608766233769;7.213534834554099e-06;.		MSH2;-0.236750000000001;0.0009356140475661;.			MSH2;-0.313357142857143;5.470350969552151e-05;.
cg03318904	TAB1;0.234794117647059;0.000199884152642;.	TAB1;0.341236293859649;1.50614572055644e-22;.				TAB1;0.271508522727274;3.2332718917313704e-06;.					TAB1;0.683071428571429;9.051165925324164e-07;.
cg03408619	RBPMS;0.3415;0.0001013155910275;.	RBPMS;0.3665625;1.2224119309552991e-22;.				RBPMS;0.310852272727273;2.3372585048459067e-06;.					RBPMS;0.450238095238095;4.605579856432566e-06;.
cg03503785	PRKCB;-0.231911764705883;0.0019061413402732;.	PRKCB;-0.3171654605263161;1.91846430832545e-18;.							PRKCB;-0.3106214285714289;4.4386328611180243e-07;.		PRKCB;-0.357095238095238;4.1248866487231455e-05;.
cg03521696	HLA-G;0.359794117647059;0.0014346236290166;Island					HLA-G;0.302772727272727;0.0004556210961446;Island		HLA-G;0.299769290123456;3.659542197153124e-05;Island			HLA-G;0.551666666666667;9.051165925324164e-07;Island
cg03602297	ALK;-0.245029411764706;0.0001013155910275;N_Shore		ALK;-0.3203157894736839;1.0488684597277849e-05;N_Shore		ALK;-0.2490885416666669;0.0002172322656604;N_Shore						ALK;-0.484023809523809;9.051165925324164e-07;N_Shore
cg03635766	IGFBP4;0.282970588235294;0.0004297398380145;.	IGFBP4;0.3687743421052629;1.0962851302511025e-18;.							IGFBP4;0.239657142857143;3.961207642643697e-08;.		IGFBP4;0.236;5.470350969552151e-05;.
cg03661929	LSAMP;-0.508529411764706;0.0001125656770667;.	LSAMP;-0.343527467105263;7.199707064284811e-18;.						LSAMP;-0.3120277777777769;2.9572196777817698e-05;.			LSAMP;-0.7055238095238091;3.0204682775992137e-06;.
cg03760919	RUNX1T1;-0.348176470588235;0.0001329547518688;.	RUNX1T1;-0.381480921052632;3.361750624640831e-21;.	RUNX1T1;-0.447184210526316;6.649486962920112e-06;.								RUNX1T1;-0.6922380952380949;9.051165925324164e-07;.
cg03790312	LSAMP;-0.3656911764705879;0.0001639983489132;.	LSAMP;-0.4039177631578949;2.772829640798736e-20;.						LSAMP;-0.212236111111111;0.0001919106102566;.			LSAMP;-0.5787857142857139;1.7586157320060676e-05;.
cg03830585	ITPR1;0.268235294117648;0.0181787514144672;S_Shore	ITPR1;0.27330042293233;2.7988598765051196e-11;S_Shore				ITPR1;0.221396464646464;0.0194834577485525;S_Shore					ITPR1;0.302964285714286;0.0005599557794312;S_Shore
cg03875678	GZMB;-0.20725;0.0003920564578321;.				GZMB;-0.4301875;1.1788649924504737e-07;.	GZMB;-0.265913636363637;4.302698986433259e-06;.	GZMB;-0.212298780487805;6.338572042527841e-10;.	GZMB;-0.217180555555556;0.0012295520371972;.
cg03970036	PTPRN;0.29564705882353;0.0095213162600237;Island	PTPRN;0.534651315789474;5.886127140229991e-22;Island				PTPRN;0.203829545454546;9.77213489169366e-05;Island					PTPRN;0.7605476190476189;2.148722902170972e-06;Island
cg03973705	PRKCB;-0.386426470588235;0.0001039358589718;.	PRKCB;-0.376911787280702;1.4776221262731502e-22;.		PRKCB;-0.2179625;4.86309831211356e-05;.	PRKCB;-0.25790625;2.5776354744156186e-06;.	PRKCB;-0.247582828282828;2.459232637555405e-06;.			PRKCB;-0.340828571428571;2.6014805521331533e-08;.	PRKCB;-0.205928571428572;2.9163032665485526e-10;.	PRKCB;-0.4770476190476189;9.051165925324164e-07;.
cg04036329	ULK2;0.209617647058824;0.0008971268291557;Island	ULK2;0.205735197368421;6.764256267102312e-11;Island				ULK2;0.314666477272727;2.3372585048459067e-06;Island					ULK2;0.247285714285714;0.0006620562679859;Island
cg04086239	PRKCB;-0.347382352941177;0.0001639983489132;.	PRKCB;-0.405506761695906;7.152107067873463e-23;.		PRKCB;-0.3152625;1.6480708569851232e-05;.	PRKCB;-0.209416666666666;1.5074821614377417e-07;.			PRKCB;-0.205118055555556;8.53952597037732e-05;.	PRKCB;-0.3987071428571429;6.150545526376883e-08;.		PRKCB;-0.510059523809523;4.195105022071703e-06;.
cg04157161	GUCY2D;0.223794117647059;0.0181787514144672;Island				GUCY2D;0.3459895833333329;1.002506624840986e-06;Island	GUCY2D;0.319931818181818;0.0001973779889497;Island		GUCY2D;0.247486111111111;8.53952597037732e-05;Island
cg04188862	NTRK3;0.2626764705882361;0.0103525973458963;S_Shore				NTRK3;0.4056875;4.710781751120098e-07;S_Shore			NTRK3;0.327680555555555;0.0005348027691433;S_Shore			NTRK3;0.360238095238095;0.0006620562679859;S_Shore
cg04191427	RPTOR;0.345558823529412;0.0112478310772854;S_Shore	RPTOR;0.477297368421053;7.260293575109372e-21;S_Shore						RPTOR;0.344458333333333;0.0011231529431668;S_Shore			RPTOR;0.4322857142857139;0.0002580651768685;S_Shore
cg04228935	RUNX1;0.225676470588235;0.0004297398380145;Island					RUNX1;0.2373068181818189;0.00188106971927;Island		RUNX1;0.219492361111111;0.0001209462516196;Island			RUNX1;0.601873809523809;9.051165925324164e-07;Island
cg04317962	MAF;0.5835294117647061;0.000152565979835;Island	MAF;0.4683832236842101;2.6685831691867247e-19;Island						MAF;0.270291666666667;7.905997408410411e-05;Island			MAF;0.7501785714285721;9.051165925324164e-07;Island
cg04350120	RUNX1T1;-0.406676470588236;0.0005164354856388;.	RUNX1T1;-0.353060197368421;2.294763806214254e-18;.	RUNX1T1;-0.372421052631579;1.7826856190995755e-05;.						RUNX1T1;-0.304542857142857;2.714534477262002e-07;.		RUNX1T1;-0.628678571428572;9.051165925324164e-07;.
cg04363624	TAL1;0.356794117647058;0.0003284910458806;Island	TAL1;0.3606743421052629;4.735216452425284e-21;Island			TAL1;0.215229166666666;8.453976573244236e-06;Island			TAL1;0.217870659722222;0.0001919106102566;Island
cg04396112	MAD1L1;0.240676470588235;0.0005164354856388;N_Shelf	MAD1L1;0.22923908991228;8.32116880065443e-18;N_Shelf				MAD1L1;0.366681818181818;0.0063312944801909;N_Shelf		MAD1L1;0.223715277777778;0.0003081816209088;N_Shelf			MAD1L1;0.456;9.051165925324164e-07;N_Shelf
cg04415672	CTDSP2;0.327588235294118;0.0003284910458806;N_Shore	CTDSP2;0.2491966374269;6.797475965348299e-16;N_Shore				CTDSP2;0.608386363636364;4.044803299205353e-06;N_Shore		CTDSP2;0.283158950617284;0.0016101203590395;N_Shore			CTDSP2;0.399619047619048;0.0056029782117762;N_Shore
cg04477431	CSNK2B;0.217794117647059;0.0006828690261665;N_Shore	CSNK2B;GPANK1;0.221998903508771;8.014082816318245e-20;N_Shore				CSNK2B;0.2582;0.0011615903393106;N_Shore					CSNK2B;GPANK1;0.366404761904762;4.195105022071703e-06;N_Shore
cg04554195	FPR2;FPR1;-0.294382352941177;0.0006828690261665;.	FPR1;-0.225994736842105;1.28583447051283e-16;.			FPR2;FPR1;-0.3650015625;1.013077375425241e-07;.						FPR1;-0.4376666666666671;1.1436339508359398e-06;.
cg04563046	RUNX1T1;-0.26475;0.0003008770030601;.	RUNX1T1;-0.473613486842105;1.2512419503472649e-17;.	RUNX1T1;-0.320605263157895;0.0001647374684545;.								RUNX1T1;-0.7233333333333329;9.051165925324164e-07;.
cg04604142	LUC7L3;-0.357235294117647;0.0001013155910275;N_Shore	LUC7L3;-0.295805921052632;1.5320880413031556e-17;N_Shore				LUC7L3;-0.256488636363637;1.2347914657451067e-05;N_Shore		LUC7L3;-0.315583333333334;5.407274705123997e-05;N_Shore			LUC7L3;-0.422095238095238;9.051165925324164e-07;N_Shore
cg04680738	LILRB1;LILRB4;-0.264352941176471;0.0004720115919992;.	LILRB4;LILRB1;-0.2671623903508769;1.1425991765431905e-19;.			LILRB1;LILRB4;-0.347947916666666;6.047601055135897e-07;.	LILRB4;LILRB1;-0.373534090909091;2.3372585048459067e-06;.				LILRB4;LILRB1;-0.262;6.271701165446447e-09;.
cg04716530	ITGAL;0.2336470588235289;0.0009851799392298;Island				ITGAL;0.252572916666667;1.184027894225444e-05;Island	ITGAL;0.230176136363636;0.0006125001365422;Island					ITGAL;0.527119047619047;9.051165925324164e-07;Island
cg04742384	CBLN4;-0.3550147058823529;0.0001013155910275;N_Shelf	CBLN4;-0.3952680921052629;7.92835043380645e-23;N_Shelf			CBLN4;-0.333696875;1.2969181886387674e-06;N_Shelf						CBLN4;-0.494119047619048;2.5687437724480624e-05;N_Shelf
cg04743654	RASSF1;0.290794117647058;0.0024396432907318;Island	RASSF1;0.49688177997076;4.323724278138335e-17;Island				RASSF1;0.265295454545455;4.737541004056588e-05;Island					RASSF1;0.4866904761904761;1.451749864667674e-05;Island
cg04751761	SLC9A3R2;0.237647058823529;0.0080385993068115;N_Shelf	SLC9A3R2;0.248486165935672;2.296740674465661e-13;N_Shelf						SLC9A3R2;0.220069444444445;0.0004047879123358;N_Shelf			SLC9A3R2;0.467109523809524;1.2244510209804267e-06;N_Shelf
cg04798016	MAP3K11;0.241088235294118;0.0001329547518688;Island	MAP3K11;0.271876644736842;2.2366447902187093e-17;Island			MAP3K11;0.402416666666666;1.013077375425241e-07;Island	MAP3K11;0.285284090909091;4.302698986433259e-06;Island
cg04915044	POLR1A;0.373867647058823;0.0001013155910275;.	POLR1A;0.203612664473684;4.150016270605353e-12;.						POLR1A;0.2116666666666669;0.0001591946572023;.			POLR1A;0.544809523809523;2.7850383383254398e-06;.
cg04917446	HOXB7;0.254617647058823;0.0001189285409363;Island	HOXB7;0.27871288377193;6.223656758431773e-18;Island			HOXB9;HOXB7;0.4833229166666661;1.013077375425241e-07;Island	HOXB7;HOXB9;0.4081931818181821;0.0001144990673791;Island		HOXB7;0.258263888888889;0.0002254159583695;Island			HOXB9;HOXB7;0.4383571428571429;0.0018706858106601;Island
cg05118960	HYAL2;0.320058823529412;0.0002539447148559;Island	HYAL2;0.299346628289473;2.1725014800673856e-22;Island				HYAL2;0.293551136363636;4.612429968117365e-06;Island		HYAL2;0.254055555555555;0.0001014574534136;Island			HYAL2;0.652166666666666;1.422316380100065e-06;Island
cg05130485	CASP8;-0.22835294117647;0.0008971268291557;.	CASP8;-0.247475877192982;2.5449995461368155e-11;.				CASP8;-0.280711363636364;1.9868191705445003e-05;.					CASP8;-0.555071428571428;1.668582323716721e-06;.
cg05131488	ETV1;0.226088235294118;0.008752778845583;S_Shore	ETV1;0.264842269736842;6.474835695596727e-19;S_Shore				ETV1;0.2331704545454549;2.922403943469736e-05;S_Shore					ETV1;0.560071428571429;2.5596283409689603e-06;S_Shore
cg05156901	CPT1B;0.281529411764706;0.0001073397970351;Island				CPT1B;0.218395833333333;5.085496803399814e-06;Island	CPT1B;0.256721590909091;1.9868191705445003e-05;Island		CPT1B;0.313520833333333;8.53952597037732e-05;Island			CPT1B;0.577880952380952;9.051165925324164e-07;Island
cg05171197	HDAC4;0.274147058823529;0.0001329547518688;.	HDAC4;0.260541118421052;9.39892205583942e-17;.						HDAC4;0.261527777777778;3.1030867537730265e-05;.			HDAC4;0.7207857142857141;9.051165925324164e-07;.
cg05175020	TSC22D4;0.3251764705882361;0.0017348686528645;Island				TSC22D4;0.212114583333333;0.0131034675590492;Island			TSC22D4;0.259416666666666;0.0100338553227103;Island			TSC22D4;0.266238095238095;0.0039381933274284;Island
cg05247914	FXYD1;0.203558823529412;0.03531525675465;N_Shelf	FXYD1;0.3435361842105259;1.4072011411871613e-22;N_Shelf		FXYD1;0.3017375;0.0008678180553819;N_Shelf		FXYD1;0.202329545454546;0.0205275442938067;N_Shelf			FXYD1;0.3378142857142861;5.355808180659809e-08;N_Shelf		FXYD1;0.3487619047619039;0.0006620562679859;N_Shelf
cg05261893	EPHB1;-0.2745;0.0019061413402732;.	EPHB1;-0.433256578947368;2.942902617378006e-20;.							EPHB1;-0.315114285714286;2.8501268089318334e-07;.		EPHB1;-0.306952380952381;0.0009957568784497;.
cg05306745	TIMP2;0.539970588235294;0.0112478310772854;Island	TIMP2;0.5638335761278199;1.5311514694744928e-15;Island							TIMP2;0.518457142857143;1.915830445498049e-08;Island		TIMP2;0.523738095238095;0.0064305065306012;Island
cg05311410	HOXA11;0.540058823529412;0.0043582923799731;Island	HOXA11;0.28264923245614;6.150322709740365e-12;Island			HOXA11;0.4622031249999989;1.0741950736207482e-07;Island						HOXA11;0.649333333333334;1.2244510209804267e-06;Island
cg05341781	PBX1;0.3166764705882361;0.0008971268291557;.	PBX1;0.240029605263158;7.640544310858978e-23;.							PBX1;0.243557142857143;1.1335655603519676e-07;.		PBX1;0.544619047619048;9.051165925324164e-07;.
cg05368740	HSPB6;0.337088235294117;0.0001013155910275;Island	HSPB6;0.3705690789473689;2.2576433956977908e-15;Island						HSPB6;0.232226388888889;8.53952597037732e-05;Island	HSPB6;0.227542857142857;5.503830718313428e-05;Island		HSPB6;0.687607142857143;0.0002166170210246;Island
cg05376374	HSD17B12;0.536970588235294;0.0002761707815118;Island	HSD17B12;0.413075657894737;6.019438424121597e-19;Island			HSD17B12;0.2766666666666669;3.195842068472661e-07;Island			HSD17B12;0.309983333333333;0.0001452321767208;Island
cg05390307	FEZ1;0.269705882352941;0.000199884152642;S_Shore	FEZ1;0.2629835526315789;3.0107641314056867e-21;S_Shore				FEZ1;0.244761363636363;5.142366293894471e-06;S_Shore					FEZ1;0.352952380952381;1.9356027120965212e-05;S_Shore
cg05506480	RAB6B;-0.243147058823529;0.0003920564578321;S_Shore	RAB6B;-0.209825657894737;1.9401381196860742e-13;S_Shore			RAB6B;-0.232958333333333;0.0017785120324348;S_Shore						RAB6B;-0.343119047619047;0.0002365523386073;S_Shore
cg05525649	PBX2;0.233970588235295;0.0009851799392298;.	PBX2;0.239519736842105;2.555907389587542e-21;.						PBX2;0.253374999999999;7.905997408410411e-05;.			PBX2;0.4126904761904761;6.119318718350378e-06;.
cg05582719	RIMS1;-0.330441176470588;0.0001734191234672;.				RIMS1;-0.255302083333333;1.013077375425241e-07;.	RIMS1;-0.275954545454545;3.168885542272019e-05;.					RIMS1;-0.6605;2.7850383383254398e-06;.
cg05616858	ERBB2;-0.201235294117648;0.0001256610475435;N_Shore	ERBB2;-0.2296324013157889;2.4857595971571703e-11;N_Shore			ERBB2;-0.248703125000001;8.453976573244236e-06;N_Shore						ERBB2;-0.218619047619047;0.0010781461311191;N_Shore
cg05635754	JAK3;0.416176470588235;0.0006828690261665;Island	JAK3;0.387776315789474;3.3943770493892605e-20;Island				JAK3;0.3161818181818179;0.0251542106784131;Island					JAK3;0.475238095238095;0.0003352880807055;Island
cg05638493	TAF7;0.3388823529411769;0.0014346236290166;Island	TAF7;0.2773342105263161;1.5326515714406013e-19;Island						TAF7;0.226013888888889;3.1030867537730265e-05;Island			TAF7;0.5174761904761911;9.051165925324164e-07;Island
cg05644223	RUNX1;-0.29485294117647;0.022866206217629;.	RUNX1;-0.4205072551169589;5.9406783989417536e-21;.			RUNX1;-0.287151041666666;0.0001110513330031;.						RUNX1;-0.46147619047619;6.614369006106544e-05;.
cg05707492	RPTOR;0.332117647058824;0.0047614474095516;S_Shore	RPTOR;0.349789638157895;2.9039252686303872e-21;S_Shore						RPTOR;0.2147916666666669;0.0116734293649677;S_Shore			RPTOR;0.4765476190476189;0.0039381933274284;S_Shore
cg05845376	TAF7;0.3603235294117649;0.0003920564578321;Island	TAF7;0.318811184210526;5.637761525103508e-20;Island				TAF7;0.390488636363636;4.370709142446612e-05;Island		TAF7;0.261645833333333;2.9572196777817698e-05;Island			TAF7;0.542785714285714;9.051165925324164e-07;Island
cg05937737	CLDN11;0.4368088235294121;0.0006222940650456;Island	CLDN11;0.440271381578948;7.560712418218789e-23;Island			CLDN11;0.4789583333333339;1.013077375425241e-07;Island	CLDN11;0.238392045454545;3.168885542272019e-05;Island			CLDN11;0.355314285714286;2.6014805521331533e-08;Island		CLDN11;0.6727142857142859;9.051165925324164e-07;Island
cg05944877	PRKCB;-0.3632352941176471;0.0001073397970351;.	PRKCB;-0.401337406015038;2.6214080843576584e-21;.					PRKCB;-0.255329268292683;0.00022375760822;.		PRKCB;-0.3417714285714289;1.437195270525155e-07;.		PRKCB;-0.576738095238096;6.733578604531601e-06;.
cg06012347	POLA2;0.234455882352942;0.0003008770030601;.	POLA2;0.294013888888888;5.886127140229991e-22;.				POLA2;0.270318181818182;0.0003918782723196;.					POLA2;0.477439285714285;9.569244786476344e-07;.
cg06070002	PRDX1;-0.270688235294117;0.0002539447148559;N_Shore	PRDX1;-0.3767920289003761;2.6977448703955248e-21;N_Shore						PRDX1;-0.220583333333333;3.435249674720828e-05;N_Shore			PRDX1;-0.221976190476191;0.0001050635419018;N_Shore
cg06083483	CCL8;-0.317705882352941;0.0001013155910275;.	CCL8;-0.237862956871345;1.2988591169718523e-14;.						CCL8;-0.22869375;0.001759743151933;.			CCL8;-0.271833333333333;1.0037442746072094e-06;.
cg06097423	EPS8;-0.233911764705882;0.0006828690261665;.	EPS8;-0.283203947368421;2.8565743257697643e-20;.						EPS8;-0.260276388888889;6.384197735284621e-05;.			EPS8;-0.235928571428571;8.150310188266853e-06;.
cg06115614	GATA2;0.262911764705882;0.03531525675465;N_Shore	GATA2;0.233857894736842;2.5598558646809395e-10;N_Shore						GATA2;0.2134027777777769;0.001759743151933;N_Shore			GATA2;0.2762976190476189;0.0369554980678664;N_Shore
cg06161540	UBE2I;0.2274705882352939;0.0002539447148559;S_Shore	UBE2I;0.2000335526315789;1.0772989054352572e-06;S_Shore				UBE2I;0.220204545454545;0.0002897579905299;S_Shore					UBE2I;0.413452380952381;3.4150479210955175e-05;S_Shore
cg06173663	CUX1;0.446205882352941;0.0020946920176299;.	CUX1;0.461458881578948;7.152107067873463e-23;.				CUX1;0.425500505050505;5.572223514616043e-05;.		CUX1;0.3499375;7.905997408410411e-05;.			CUX1;0.7858571428571421;9.051165925324164e-07;.
cg06242243	NCOR2;0.230558823529412;0.0002163289512417;.	NCOR2;0.379627631578948;6.843349712311315e-22;.							NCOR2;0.256447142857142;1.0796693811540749e-07;.		NCOR2;0.578238095238095;2.343697570942501e-06;.
cg06288198	SNTG2;-0.285588235294117;0.0001013155910275;.	SNTG2;-0.2569118421052629;3.0974934546477e-21;.						SNTG2;-0.2004027777777769;0.0001014574534136;.			SNTG2;-0.3712857142857139;9.051165925324164e-07;.
cg06330323	TSC2;0.309617647058823;0.0019061413402732;N_Shore	TSC2;0.471907894736843;6.087798950037786e-16;N_Shore				TSC2;0.434840909090909;9.758540703575931e-06;N_Shore		TSC2;0.267861111111112;0.0156514673032209;N_Shore			TSC2;0.320285714285714;0.0476128381959069;N_Shore
cg06392169	IRF4;0.61985294117647;0.000199884152642;Island	IRF4;0.4227358552631579;1.503578726277917e-16;Island			IRF4;0.2027916666666669;1.518997129882049e-05;Island						IRF4;0.727761904761905;2.5596283409689603e-06;Island
cg06471596	CUX1;0.461441176470589;0.0022972474263184;.	CUX1;0.468820723684211;7.152107067873463e-23;.				CUX1;0.461120454545455;3.717785179015008e-05;.		CUX1;0.371375;7.905997408410411e-05;.			CUX1;0.7821190476190479;9.051165925324164e-07;.
cg06473363	CSNK2B;0.229205882352941;0.0008971268291557;N_Shore	CSNK2B;GPANK1;0.3584654605263149;2.4155266019554097e-21;N_Shore				CSNK2B;0.327107142857143;0.0013347563271239;N_Shore		GPANK1;CSNK2B;0.215305555555555;0.0007791727089127;N_Shore			CSNK2B;GPANK1;0.510761904761904;1.0876043629364863e-05;N_Shore
cg06546677	HSF1;0.465867647058825;0.0030345449221127;.				HSF1;0.3843072916666671;1.2866947317605707e-05;.	HSF1;0.459056818181818;7.675988751992791e-05;.					HSF1;0.7129285714285709;6.733578604531601e-06;.
cg06554744	FLII;0.224558823529412;0.0022972474263184;Island	FLII;0.291372807017544;2.8867320569046885e-22;Island				FLII;0.2885;0.0080327772793338;Island					FLII;0.26852380952381;4.978038370422156e-05;Island
cg06614284	HCK;-0.301073529411765;0.0001734191234672;.				HCK;-0.299354166666667;7.775577262441354e-07;.	HCK;-0.214232323232324;0.000230237890049;.	HCK;-0.295024390243903;3.008518378041981e-08;.	HCK;-0.203694444444444;0.0004868002751273;.	HCK;-0.336;1.602229959101102e-08;.		HCK;-0.4251190476190471;0.0001262337598628;.
cg06634716	ESRRG;0.269411764705882;0.0017348686528645;Island	ESRRG;0.206159201388888;1.685132164215672e-05;Island						ESRRG;0.233736111111111;0.0001209462516196;Island			ESRRG;0.263785714285714;8.73852582071538e-05;Island
cg06670599	CSNK2B;0.203382352941177;0.0008971268291557;N_Shore	CSNK2B;GPANK1;0.289432565789474;1.863856791455082e-18;N_Shore				CSNK2B;0.227664772727273;0.0010829479437924;N_Shore					CSNK2B;GPANK1;0.375190476190476;8.150310188266853e-06;N_Shore
cg06744585	NFIX;0.4468823529411769;0.0132485654635603;Island	NFIX;0.386445906432748;1.8602068854990033e-08;Island			NFIX;0.2556875;1.013077375425241e-07;Island						NFIX;0.336976190476191;0.0140120225157697;Island
cg06750897	PBX1;0.303205882352941;0.0001017225844619;Island	PBX1;0.212861842105264;1.28583447051283e-16;Island			PBX1;0.257354166666667;5.561519229910251e-07;Island	PBX1;0.338659090909091;2.419440249274762e-06;Island					PBX1;0.5525714285714279;9.051165925324164e-07;Island
cg06776703	STAP2;0.453617647058824;0.000199884152642;Island	STAP2;0.294766812865497;4.92925154916125e-12;Island				STAP2;0.220164772727273;0.0040002504134737;Island					STAP2;0.4536666666666671;0.0060046643138777;Island
cg06796779	GATA2;0.278705882352941;0.0155431768597498;N_Shore	GATA2;0.344390350877193;3.313761033789777e-10;N_Shore			GATA2;0.202911458333333;0.0025637636244182;N_Shore			GATA2;0.257541666666667;0.0193499733974686;N_Shore
cg06833110	MEIS1;0.561588235294117;0.0001734191234672;Island	MEIS1;0.224565789473684;6.2807276505219925e-09;Island						MEIS1;0.242215277777777;0.0002108868300522;Island	MEIS1;0.254971428571429;4.202503179505675e-05;Island
cg06842954	PITX2;0.373588235294118;0.0005666924435538;S_Shore	PITX2;0.284822368421052;5.290372199495047e-11;S_Shore			PITX2;0.2282447916666669;0.0002018267806658;S_Shore						PITX2;0.6858333333333341;9.051165925324164e-07;S_Shore
cg06880420	NR5A2;-0.282911764705882;0.0002761707815118;S_Shelf	NR5A2;-0.5236875;8.884575516875898e-23;S_Shelf				NR5A2;-0.265971590909091;0.0001825531059497;S_Shelf		NR5A2;-0.270423611111111;2.9572196777817698e-05;S_Shelf			NR5A2;-0.486928571428572;1.320522786989883e-06;S_Shelf
cg06951626	ABCC9;0.255941176470589;0.0006222940650456;Island	ABCC9;0.228406030701754;2.512618013709093e-09;Island			ABCC9;0.214921875;1.5423249744971728e-06;Island						ABCC9;0.55302380952381;2.7850383383254398e-06;Island
cg06951647	COL4A2;-0.4392352941176471;0.0056818565585638;.	COL4A2;-0.351435197368421;4.063839083456847e-20;.	COL4A2;-0.685105263157894;6.716602157315607e-06;.				COL4A2;-0.5947317073170729;1.9411192775670407e-08;.		COL4A2;-0.204928571428572;2.990989612681644e-07;.
cg06961205	LY86;-0.391926470588236;0.0003585349341375;.	LY86;-0.281315653352631;1.1041062458105233e-14;.					LY86;-0.255469512195122;1.0471349667279917e-08;.				LY86;-0.395345238095238;0.0002580651768685;.
cg06974428	PIP4K2A;-0.23164705882353;0.0181787514144672;.	PIP4K2A;-0.512815423976608;5.783579069033313e-21;.			PIP4K2A;-0.3172916666666669;2.958703246697285e-07;.			PIP4K2A;-0.3795416666666661;7.535767379023045e-05;.
cg07012128	DLGAP2;-0.221117647058823;0.0043582923799731;.	DLGAP2;-0.351537481725146;4.1824512803846245e-20;.			DLGAP2;-0.302630208333334;1.0741950736207482e-07;.	DLGAP2;-0.210840909090909;5.142366293894471e-06;.
cg07025650	SPTBN1;0.279;0.0001013155910275;.	SPTBN1;0.216899882518797;1.6979593511461838e-11;.				SPTBN1;0.266715909090909;2.3372585048459067e-06;.					SPTBN1;0.27097619047619;1.0876043629364863e-05;.
cg07038342	PLSCR4;0.319141176470588;0.0004720115919992;S_Shore	PLSCR4;0.350495559210526;1.6091688999654422e-14;S_Shore				PLSCR4;0.216784090909091;0.0007078044778858;S_Shore			PLSCR4;0.285951785714285;1.8694747841833487e-08;S_Shore
cg07039560	TAF7;0.310441176470588;0.0004720115919992;Island	TAF7;0.259681578947368;5.005925678052838e-21;Island				TAF7;0.255454545454545;4.517654531456107e-06;Island		TAF7;0.243493055555555;2.9572196777817698e-05;Island			TAF7;0.455904761904762;9.051165925324164e-07;Island
cg07048527	HOXB7;0.214852941176471;0.0095213162600237;S_Shore				HOXB9;HOXB7;0.3921072916666671;1.013077375425241e-07;S_Shore			HOXB7;0.210319444444445;0.0168087390360694;S_Shore			HOXB9;HOXB7;0.3695476190476189;0.0036632960157808;S_Shore
cg07076915	PKD1;0.251941176470589;0.0001858710927249;N_Shelf	PKD1;0.398265625;1.3008055632150016e-21;N_Shelf						PKD1;0.297305555555555;4.966885386626465e-05;N_Shelf			PKD1;0.618333333333333;3.836952107659725e-06;N_Shelf
cg07126525	PDE10A;0.396;0.0027693959734465;Island	PDE10A;0.221229793233083;8.747209976529234e-09;Island						PDE10A;0.245583333333334;0.0001323652668593;Island			PDE10A;0.756047619047619;1.596510959001282e-05;Island
cg07171687	PIP4K2A;0.268441176470588;0.0003008770030601;.				PIP4K2A;0.36953125;1.013077375425241e-07;.	PIP4K2A;0.243829545454545;3.421668455825473e-06;.		PIP4K2A;0.2084027777777769;9.306617475398836e-05;.		PIP4K2A;0.211081632653061;3.5012932274906874e-08;.	PIP4K2A;0.438476190476191;1.1972189288678746e-05;.
cg07178825	TP73;0.205029411764706;0.0006222940650456;Island				TP73;0.243625;2.0106651700296586e-07;Island		TP73;0.277951219512195;3.606166781293782e-10;Island				TP73;0.45202380952381;3.507714316232337e-06;Island
cg07222575	CD40;-0.249073529411765;0.0003284910458806;.	CD40;-0.266017406798246;6.453945097195323e-14;.							CD40;-0.3301;4.6985017560921e-08;.		CD40;-0.332464285714286;8.955566923873284e-06;.
cg07244202	ADAM12;-0.334676470588235;0.0015776920073854;.				ADAM12;-0.54025;1.013077375425241e-07;.	ADAM12;-0.4288125;2.419440249274762e-06;.		ADAM12;-0.3203194444444439;0.000279605547694;.			ADAM12;-0.296916666666666;1.7586157320060676e-05;.
cg07330438	RUNX1;-0.263852941176471;0.0008971268291557;N_Shore		RUNX1;-0.325263157894737;9.655597811375875e-06;N_Shore		RUNX1;-0.4457395833333329;1.013077375425241e-07;N_Shore						RUNX1;-0.20652380952381;0.0018078722735346;N_Shore
cg07355189	ALOX5;0.308117647058823;0.0001421534704914;Island	ALOX5;0.30754259868421;1.7293129831128406e-20;Island			ALOX5;0.55715625;2.0106651700296586e-07;Island	ALOX5;0.672568181818182;2.546122396773283e-06;Island		ALOX5;0.2952125;7.905997408410411e-05;Island			ALOX5;0.637;9.051165925324164e-07;Island
cg07425204	PRKAR1A;0.237941176470588;0.0052017503733142;S_Shore	PRKAR1A;0.201181469298245;4.439242142168353e-07;S_Shore				PRKAR1A;0.293607954545454;0.0013347563271239;S_Shore					PRKAR1A;0.381177248677248;0.0001382618126331;S_Shore
cg07448060	MAGI2;0.214867647058824;0.0013075378902726;Island	MAGI2;0.367826809210526;7.475934401327502e-21;Island						MAGI2;0.231888888888888;0.0001919106102566;Island			MAGI2;0.546476190476191;1.8135215624561289e-06;Island
cg07465275	MAP3K11;0.259;0.0001017225844619;Island	MAP3K11;0.216075657894737;1.2317252639491329e-18;Island			MAP3K11;0.250510416666666;1.013077375425241e-07;Island	MAP3K11;0.216;3.421668455825473e-06;Island
cg07496545	TAF7;0.389029411764706;0.0022972474263184;Island	TAF7;0.3268190789473679;7.346028922267183e-20;Island				TAF7;0.42925;6.535869928988376e-05;Island		TAF7;0.305958333333333;4.2293957556117816e-05;Island			TAF7;0.4871666666666671;9.051165925324164e-07;Island
cg07517893	PPP1R13L;0.365970588235295;0.0003284910458806;Island	PPP1R13L;0.342819078947368;3.889897284753498e-18;Island						PPP1R13L;0.216319444444445;0.0001323652668593;Island			PPP1R13L;0.607071428571428;0.0178575610565987;Island
cg07551060	GRK5;-0.233323529411765;0.0003585349341375;.				GRK5;-0.324567708333333;1.1788649924504737e-07;.	GRK5;-0.4460170454545449;2.419440249274762e-06;.		GRK5;-0.3894375;5.841134171541338e-05;.
cg07621385	MYLK;0.2185;0.0001017225844619;.	MYLK;0.336386348684211;1.1622173255924461e-18;.							MYLK;0.2293;9.674204594364082e-08;.		MYLK;0.4746428571428571;1.069417388312507e-06;.
cg07676709	HOXB6;0.26989705882353;0.000152565979835;N_Shore	HOXB6;0.206440789473684;3.412805370180788e-15;N_Shore			HOXB6;0.4513125;1.0162121604430773e-07;N_Shore	HOXB6;0.260944318181818;0.0005289532283728;N_Shore		HOXB3;0.2613472222222219;2.9572196777817698e-05;N_Shore
cg07681935	HAND2;0.4071029411764711;0.0002340530281391;Island	HAND2;0.219141447368421;2.428100292050936e-07;Island	HAND2;0.609171052631579;9.655597811375875e-06;Island								HAND2;0.620452380952381;1.7586157320060676e-05;Island
cg07709358	MYOM2;-0.259823529411765;0.0001013155910275;N_Shore	MYOM2;-0.2855710526315789;7.052201348442614e-17;N_Shore		MYOM2;-0.26895;3.138929141470473e-05;N_Shore							MYOM2;-0.580190476190477;1.2244510209804267e-06;N_Shore
cg07766263	CLDN11;0.344058823529412;0.000747293540031;Island	CLDN11;0.3240723684210529;1.7293129831128406e-20;Island			CLDN11;0.306723958333333;1.013077375425241e-07;Island						CLDN11;0.532428571428571;9.051165925324164e-07;Island
cg07768107	RHOH;-0.237294117647059;0.0095213162600237;.	RHOH;-0.326909375;2.471030823866545e-16;.			RHOH;-0.219401041666666;5.561519229910251e-07;.	RHOH;-0.25490909090909;4.737541004056588e-05;.
cg07780543	ABCC9;0.358176470588235;0.0001013155910275;Island	ABCC9;0.289262097953216;1.0654028121605406e-18;Island			ABCC9;0.332463541666666;1.2969181886387674e-06;Island						ABCC9;0.610976190476191;9.051165925324164e-07;Island
cg07805542	PIK3CD;-0.201529411764706;0.0010815496159898;S_Shelf	PIK3CD;-0.253444078947368;1.2441425610518208e-13;S_Shelf			PIK3CD;-0.5729375;1.0741950736207482e-07;S_Shelf	PIK3CD;-0.328659090909092;4.612429968117365e-06;S_Shelf
cg07837085	SLAMF7;-0.257573529411764;0.0006828690261665;.	SLAMF7;-0.220572368421053;5.44095492363313e-13;.			SLAMF7;-0.2630416666666669;1.1183016960606569e-07;.						SLAMF7;-0.393142857142857;8.73852582071538e-05;.
cg07871456	LUC7L3;-0.271764705882353;0.0001039358589718;N_Shore				LUC7L3;-0.2193854166666669;0.0408738282345119;N_Shore	LUC7L3;-0.2025454545454549;7.084847274803935e-05;N_Shore		LUC7L3;-0.238495833333333;2.985405189622306e-05;N_Shore			LUC7L3;-0.296595238095239;1.8135215624561289e-06;N_Shore
cg08075452	EIF2B5;0.304352941176471;0.0011901122271508;S_Shore	EIF2B5;0.357998428362573;2.214950907117423e-22;S_Shore				EIF2B5;FAM131A;0.332272727272727;2.3372585048459067e-06;S_Shore					EIF2B5;FAM131A;0.564928571428572;9.051165925324164e-07;S_Shore
cg08077337	FZD7;0.261441176470589;0.0013075378902726;Island					FZD7;0.208170454545454;0.0264374412327638;Island		FZD7;0.272819444444445;0.0374233380707311;Island			FZD7;0.4020476190476189;0.0002580651768685;Island
cg08269974	ELANE;0.246900326797386;0.0405292111364026;Island	ELANE;0.259732894736843;1.095071778243505e-09;Island			ELANE;0.239158333333333;8.16945859353297e-05;Island						ELANE;0.3534166666666671;0.0031675041930411;Island
cg08291907	PRKG1;-0.332441176470588;0.0132485654635603;.							PRKG1;-0.205875;0.0038314162115432;.	PRKG1;-0.2674;9.359101470795945e-08;.		PRKG1;-0.589904761904762;2.129783723204072e-05;.
cg08297751	HAND2;0.4451764705882349;0.0001013155910275;N_Shore	HAND2;0.239800822368421;2.606181460889916e-11;N_Shore	HAND2;0.4226578947368421;4.1884549129085486e-05;N_Shore								HAND2;0.557380952380953;2.129783723204072e-05;N_Shore
cg08409113	WNK4;0.454176470588236;0.008752778845583;Island	WNK4;0.424527960526316;1.7226681301517398e-17;Island				WNK4;0.343107954545454;0.0002132921974499;Island					WNK4;0.685583333333334;1.451749864667674e-05;Island
cg08438435	APBA2;0.320029411764706;0.0073731899693777;Island	APBA2;0.239303029057018;3.0650575505558706e-14;Island				APBA2;0.277722727272728;0.0005289532283728;Island					APBA2;0.592047619047619;9.233684274870532e-07;Island
cg08445740	ITK;-0.228058823529412;0.0001858710927249;.	ITK;-0.222154111842105;3.899157700881596e-13;.		ITK;-0.21645;7.603932654204125e-05;.	ITK;-0.4579635416666671;1.013077375425241e-07;.	ITK;-0.304784090909091;4.612429968117365e-06;.	ITK;-0.237567073170732;0.0012154736231504;.
cg08493294	DNMT3A;0.4377647058823529;0.0001013155910275;Island	DNMT3A;0.271704605263157;2.172061973667773e-07;Island				DNMT3A;0.33371590909091;7.084847274803935e-05;Island					DNMT3A;0.583547619047619;2.7850383383254398e-06;Island
cg08519905	CD9;0.292823529411764;0.0495105639844509;N_Shore	CD9;0.389667763157895;3.261161140457906e-18;N_Shore			CD9;0.549885416666666;1.013077375425241e-07;N_Shore	CD9;0.221261363636363;3.431814973607376e-05;N_Shore
cg08548498	SLPI;-0.204088235294118;0.0005666924435538;.	SLPI;-0.20016326754386;3.2578092223036946e-07;.				SLPI;-0.6344659090909089;9.036309402380049e-06;.					SLPI;-0.475904761904762;1.069417388312507e-06;.
cg08549497	WWOX;-0.348117647058823;0.0001858710927249;.				WWOX;-0.5120416666666671;1.4146581907893129e-06;.	WWOX;-0.200792045454545;0.0028020368775801;.					WWOX;-0.4915833333333329;9.233684274870532e-07;.
cg08555866	ZNF263;0.28564705882353;0.0003284910458806;Island	ZNF263;0.2876546052631569;1.9869935573386761e-19;Island			ZNF263;0.279223958333334;2.739377081195004e-07;Island						ZNF263;0.396095238095238;9.051165925324164e-07;Island
cg08566449	CSNK2B;0.206308823529412;0.0006828690261665;N_Shore	CSNK2B;GPANK1;0.306317105263157;9.42460975460192e-21;N_Shore				CSNK2B;0.427988636363637;9.77213489169366e-05;N_Shore					CSNK2B;GPANK1;0.3845;3.0204682775992137e-06;N_Shore
cg08580187	NECAB2;-0.294779411764705;0.0014346236290166;N_Shore				NECAB2;-0.3716479166666671;3.195842068472661e-07;N_Shore	NECAB2;-0.3038920454545449;4.517654531456107e-06;N_Shore					NECAB2;-0.261190476190476;0.0001152257111113;N_Shore
cg08696165	SIX3;0.5317352941176471;0.0001013155910275;S_Shore	SIX3;0.279688204887218;1.0501557407152204e-11;S_Shore				SIX3;0.269801136363636;0.0059593091060923;S_Shore					SIX3;0.624011904761905;9.051165925324164e-07;S_Shore
cg08828193	ZMYND11;-0.209147058823529;0.0025228830941759;N_Shore	ZMYND11;-0.241587171052631;1.0946031079834121e-15;N_Shore				ZMYND11;-0.228551136363636;0.0046561938435801;N_Shore					ZMYND11;-0.236357142857143;1.596510959001282e-05;N_Shore
cg08863830	SKI;0.3246764705882361;0.0002340530281391;.	SKI;0.289653947368421;1.3458122207933467e-08;.				SKI;0.6045681818181821;3.054073273489842e-06;.		SKI;0.247888888888889;2.9572196777817698e-05;.			SKI;0.3578452380952371;1.7586157320060676e-05;.
cg08991965	PTN;-0.239058823529411;0.0020946920176299;.	PTN;-0.388628759398497;9.695067516832012e-21;.				PTN;-0.319238636363636;0.0001337822156776;.					PTN;-0.48747619047619;0.0001658783040845;.
cg09062961	SNTG2;-0.4047941176470589;0.0001329547518688;.	SNTG2;-0.315901315789473;3.7754823286344195e-18;.						SNTG2;-0.216319444444445;0.000279605547694;.			SNTG2;-0.325380952380952;3.507714316232337e-06;.
cg09084320	NRP1;-0.211;0.0025228830941759;.	NRP1;-0.2185361842105269;1.6425523054344327e-10;.				NRP1;-0.278636363636364;2.3059529638184907e-05;.		NRP1;-0.2565;5.407274705123997e-05;.			NRP1;-0.464309523809524;2.343697570942501e-06;.
cg09107344	RARG;0.253647058823529;0.003983180476663;N_Shore					RARG;0.218170454545454;4.612429968117365e-06;N_Shore			RARG;0.3286142857142849;9.359101470795945e-08;N_Shore		RARG;0.6389285714285711;3.1032784338444274e-05;N_Shore
cg09108394	PRKCB;-0.396088235294117;0.0002340530281391;S_Shelf	PRKCB;-0.4106372532894741;7.850185457110123e-22;S_Shelf		PRKCB;-0.2993625;6.973938591510995e-06;S_Shelf			PRKCB;-0.261373780487805;4.774693888440466e-10;S_Shelf	PRKCB;-0.263458333333334;2.9572196777817698e-05;S_Shelf	PRKCB;-0.337864285714285;1.535724366623136e-08;S_Shelf		PRKCB;-0.637452380952381;9.051165925324164e-07;S_Shelf
cg09234582	HLA-DPB1;HLA-DPA1;0.321264705882353;0.0015776920073854;N_Shore	HLA-DPB1;HLA-DPA1;0.316242763157894;8.388110979817553e-13;N_Shore		HLA-DPA1;HLA-DPB1;0.3722625;4.078554013721992e-05;N_Shore			HLA-DPB1;HLA-DPA1;0.208829268292683;0.0006530802186734;N_Shore	HLA-DPA1;HLA-DPB1;0.249104166666666;0.0053366724484995;N_Shore	HLA-DPA1;HLA-DPB1;0.200285714285714;0.0047677484741705;N_Shore		HLA-DPB1;HLA-DPA1;0.683428571428571;1.451749864667674e-05;N_Shore
cg09234616	WT1;0.399779411764706;0.0002539447148559;Island	WT1;0.440197368421053;8.571817855195561e-18;Island				WT1;0.230204545454545;0.0404881150268884;Island					WT1;0.7056428571428579;4.605579856432566e-06;Island
cg09237790	LSAMP;-0.435205882352942;0.0001073397970351;.	LSAMP;-0.5129718750000011;1.8102234338441529e-22;.				LSAMP;-0.317636363636364;4.302698986433259e-06;.		LSAMP;-0.250768055555555;3.941145717727215e-05;.			LSAMP;-0.6585238095238101;4.605579856432566e-06;.
cg09261791	GNG2;-0.265735294117647;0.0001013155910275;.	GNG2;-0.27265798611111;1.2512419503472649e-17;.				GNG2;-0.2024375;0.0001825531059497;.			GNG2;-0.3368571428571429;1.5125810059436555e-08;.	GNG2;-0.287561224489796;2.121184914897394e-11;.	GNG2;-0.415107142857142;1.3182422598433366e-05;.
cg09267427	NCOR2;0.2798382352941179;0.0002340530281391;S_Shelf	NCOR2;0.3093724415204681;8.751650231301442e-16;S_Shelf			NCOR2;0.2106197916666669;1.5423249744971728e-06;S_Shelf			NCOR2;0.204298611111112;7.905997408410411e-05;S_Shelf			NCOR2;0.5653928571428571;9.051165925324164e-07;S_Shelf
cg09305491	PRKCB;-0.24364705882353;0.0001734191234672;.	PRKCB;-0.301425986842106;1.605907724013813e-19;.							PRKCB;-0.262485714285714;1.0302235899177037e-07;.		PRKCB;-0.340261904761905;0.0004722243751193;.
cg09391405	NCK2;0.22285294117647;0.000199884152642;.	NCK2;0.276641118421053;6.466871378458002e-17;.			NCK2;0.222989583333334;1.73371474931065e-07;.						NCK2;0.234833333333334;0.0002580651768685;.
cg09397246	FES;0.205823529411765;0.022866206217629;N_Shore	FES;0.3649384502923971;8.050773951351483e-16;N_Shore				FES;0.258789772727273;0.0017591455565547;N_Shore			FES;0.353628571428572;1.5008936142132107e-08;N_Shore
cg09419444	WWP2;0.258838235294117;0.000199884152642;.	WWP2;0.396295230263159;1.3330712378461037e-21;.			WWP2;0.253635416666667;6.468981338048168e-05;.	WWP2;0.209818181818181;0.0185007855799213;.					WWP2;0.7257857142857141;9.051165925324164e-07;.
cg09422450	MAF;0.5481029411764711;0.0001256610475435;Island	MAF;0.482246710526315;1.3620224672604137e-19;Island						MAF;0.3520138888888889;2.9572196777817698e-05;Island			MAF;0.7334047619047621;9.051165925324164e-07;Island
cg09453312	ITK;-0.219838235294118;0.0017348686528645;.	ITK;-0.2471067251461989;2.2909152796368844e-15;.		ITK;-0.2309625;0.0002865094357918;.			ITK;-0.313060975609756;1.4240562665376086e-05;.				ITK;-0.307857142857143;0.0004722243751193;.
cg09473613	HMGCL;-0.255;0.0080385993068115;.	HMGCL;-0.332379934210526;2.438513681229045e-17;.						HMGCL;-0.3495277777777769;3.941145717727215e-05;.			HMGCL;-0.4281904761904761;1.7586157320060676e-05;.
cg09556700	SKI;0.307205882352941;0.0132485654635603;N_Shore	SKI;0.338764802631579;2.5597480444135446e-22;N_Shore				SKI;0.3152159090909089;1.336788754381116e-05;N_Shore		SKI;0.200874999999999;0.0001323652668593;N_Shore
cg09584650	MYOM2;-0.275558823529412;0.0001017225844619;N_Shore	MYOM2;-0.269069078947369;2.7023875313824575e-18;N_Shore		MYOM2;-0.3859375;6.973938591510995e-06;N_Shore		MYOM2;-0.235999999999999;0.0010094209021441;N_Shore			MYOM2;-0.345664285714286;2.114788062187788e-07;N_Shore		MYOM2;-0.572857142857143;9.051165925324164e-07;N_Shore
cg09626894	CFTR;0.538029411764706;0.0009851799392298;.	CFTR;0.469000000000001;2.9172821222541263e-19;.				CFTR;0.275738636363636;6.034036588797216e-05;.					CFTR;0.6897857142857149;1.451749864667674e-05;.
cg09644153	ZNF263;0.294911764705882;0.0001017225844619;S_Shore	ZNF263;0.252699013157895;3.1127958800747992e-22;S_Shore			ZNF263;0.202677083333334;7.772397284845595e-06;S_Shore			ZNF263;0.2231944444444439;2.9572196777817698e-05;S_Shore			ZNF263;0.4437037037037029;9.051165925324164e-07;S_Shore
cg09648467	ADAM19;0.312705882352941;0.0014346236290166;.	ADAM19;0.227459539473684;1.979514756491307e-07;.				ADAM19;0.4071647727272721;4.850839348112481e-06;.					ADAM19;0.400214285714286;8.955566923873284e-06;.
cg09832911	ALOX5;0.238176470588235;0.000152565979835;S_Shore				ALOX5;0.341744791666666;2.958703246697285e-07;S_Shore	ALOX5;0.410534090909091;2.3372585048459067e-06;S_Shore					ALOX5;0.417928571428571;1.1436339508359398e-06;S_Shore
cg10012059	STAP2;0.366029411764706;0.0009851799392298;Island				STAP2;0.233385416666666;5.535567443289904e-06;Island	STAP2;0.252131818181819;0.0006125001365422;Island					STAP2;0.5695952380952379;0.0004722243751193;Island
cg10017293	DAZAP2;0.3871470588235289;0.0002340530281391;.				DAZAP2;0.294203125;0.0018917784166631;.	DAZAP2;0.236873106060606;6.034036588797216e-05;.					DAZAP2;0.355785714285714;1.539031063702329e-06;.
cg10026317	TAL1;0.3858529411764711;0.0001017225844619;N_Shore	TAL1;0.236016447368421;6.433558876463545e-16;N_Shore			TAL1;0.228671875;1.518997129882049e-05;N_Shore			TAL1;0.335527777777778;2.9572196777817698e-05;N_Shore			TAL1;0.587047619047619;9.051165925324164e-07;N_Shore
cg10038618	TP73;0.3995558823529409;0.0001013155910275;Island	TP73;0.212614473684211;1.0962851302511025e-18;Island					TP73;0.344268292682927;2.071302658366976e-05;Island				TP73;0.562579365079365;3.507714316232337e-06;Island
cg10143811	LMO3;MGST1;0.338823529411765;0.0196411756596416;.				LMO3;MGST1;0.214343750000001;0.0079005871248083;.	LMO3;MGST1;0.430931818181818;1.0554376601720005e-05;.					LMO3;MGST1;0.3185238095238089;0.0073579823210143;.
cg10188823	NEFH;0.4886911764705879;0.0033190488179132;Island	NEFH;0.344354793233083;6.286589006314807e-14;Island	NEFH;0.364868421052632;0.0057433935068668;Island					NEFH;0.2388194444444439;0.0002108868300522;Island
cg10259111	GNG2;-0.236691176470588;0.0006828690261665;.	GNG2;-0.2253316233291569;1.381359017057387e-13;.					GNG2;-0.233121951219512;2.8417856100567285e-06;.				GNG2;-0.322166666666667;0.0009957568784497;.
cg10351740	AMPH;-0.354882352941176;0.0002340530281391;.				AMPH;-0.206864583333333;4.710781751120098e-07;.	AMPH;-0.29916856060606;0.003395791464957;.					AMPH;-0.5333333333333329;3.507714316232337e-06;.
cg10502957	CDK2AP1;0.258235294117647;0.0036362197680869;S_Shore	CDK2AP1;0.2911217105263161;5.855046979578295e-12;S_Shore				CDK2AP1;0.4271545454545449;5.142366293894471e-06;S_Shore					CDK2AP1;0.3433571428571429;7.957104124232768e-05;S_Shore
cg10541864	HAND2;0.500794117647058;0.0005666924435538;Island	HAND2;0.372347039473684;2.3786377796521853e-14;Island	HAND2;0.6422105263157889;2.089242165666316e-05;Island								HAND2;0.5124404761904761;0.0011684547521494;Island
cg10556064	SMPD3;0.306705882352942;0.0095213162600237;Island	SMPD3;0.2391743421052629;4.49038495017817e-11;Island			SMPD3;0.355875;1.013077375425241e-07;Island			SMPD3;0.304597222222221;2.9572196777817698e-05;Island			SMPD3;0.296083333333333;0.0003352880807055;Island
cg10585661	EIF2B5;0.28535294117647;0.0002731734457738;Island	EIF2B5;0.274246475563909;1.1729208136799145e-21;Island				EIF2B5;FAM131A;0.225011363636364;2.546122396773283e-06;Island					EIF2B5;FAM131A;0.5602261904761899;9.051165925324164e-07;Island
cg10592478	RARG;0.230882352941176;0.0062009120869163;N_Shore					RARG;0.257289772727272;4.612429968117365e-06;N_Shore			RARG;0.4726071428571429;2.9133608749455882e-08;N_Shore		RARG;0.6940238095238089;3.4150479210955175e-05;N_Shore
cg10748355	CADPS;0.307117647058823;0.0011901122271508;S_Shore	CADPS;0.2390399671052629;1.287500011538118e-17;S_Shore			CADPS;0.3188229166666669;1.3256151223765002e-07;S_Shore						CADPS;0.607571428571429;2.825704384050144e-05;S_Shore
cg10770023	CPT1B;0.275617647058824;0.0001073397970351;Island					CPT1B;0.217160511363636;0.0001825531059497;Island		CPT1B;0.214430555555556;8.53952597037732e-05;Island			CPT1B;0.517452380952381;9.051165925324164e-07;Island
cg10881128	PTPRF;0.512985294117647;0.0001013155910275;Island	PTPRF;0.322432072368421;3.8792437853598317e-16;Island				PTPRF;0.289460227272728;2.4917681204654454e-05;Island					PTPRF;0.8442857142857142;9.051165925324164e-07;Island
cg11046030	DCP1B;CACNA1C;0.2165;0.000747293540031;.				DCP1B;0.435520833333334;1.013077375425241e-07;.	DCP1B;CACNA1C;0.249115909090909;0.0001337822156776;.					DCP1B;CACNA1C;0.430619047619048;5.064022665416253e-06;.
cg11056055	MET;-0.28414705882353;0.0143697111705753;.				MET;-0.39196875;1.1183016960606569e-07;.	MET;-0.574045454545455;2.643376373320938e-06;.		MET;-0.225291666666666;0.0002316824971986;.		MET;-0.205984693877551;2.505284679405444e-10;.
cg11169848	RAD9A;-0.248617647058823;0.000817834888301;S_Shore					RAD9A;-0.315113636363637;4.612429968117365e-06;S_Shore		RAD9A;-0.201552777777778;0.0006465076547779;S_Shore			RAD9A;-0.280261904761905;1.9356027120965212e-05;S_Shore
cg11185753	ZFPM2;-0.405455882352941;0.0002163289512417;.	ZFPM2;-0.427196546052632;3.4529472436321515e-20;.				ZFPM2;-0.267596590909091;0.0075722132316996;.		ZFPM2;-0.2085694444444439;0.0035174211274158;.			ZFPM2;-0.373438095238095;0.0021793129955206;.
cg11439695	CACNA1C;-0.286553921568628;0.0004297398380145;.					CACNA1C;-0.201789772727273;4.612429968117365e-06;.		CACNA1C;-0.206118055555556;2.9572196777817698e-05;.			CACNA1C;-0.217;0.0004722243751193;.
cg11486694	PRKG1;-0.390117647058824;0.0030345449221127;.	PRKG1;-0.351369919590644;2.1727479836037872e-17;.						PRKG1;-0.230288194444445;0.0016101203590395;.	PRKG1;-0.349757142857143;2.339307628950368e-07;.		PRKG1;-0.632238095238095;1.9356027120965212e-05;.
cg11554249	NR4A2;-0.262617647058824;0.0155431768597498;N_Shelf	NR4A2;-0.273052631578947;3.541421869660622e-17;N_Shelf				NR4A2;-0.204175568181818;0.0239208445485489;N_Shelf					NR4A2;-0.578867857142857;0.0002814933659007;N_Shelf
cg11606261	SP1;-0.27625;0.0002539447148559;S_Shore		SP1;-0.223973684210527;0.0001925807648218;S_Shore		SP1;-0.4408333333333329;1.1183016960606569e-07;S_Shore	SP1;-0.407625;1.9868191705445003e-05;S_Shore		SP1;-0.240407638888889;0.0001919106102566;S_Shore			SP1;-0.2545476190476189;0.0060046643138777;S_Shore
cg11624728	CLDN11;-0.251264705882353;0.0001189285409363;S_Shore	CLDN11;-0.303415891290727;1.4056277110492054e-17;S_Shore							CLDN11;-0.235757142857143;1.5821613018777393e-07;S_Shore		CLDN11;-0.4014166666666671;9.051165925324164e-07;S_Shore
cg11668749	ACTA1;0.316852941176471;0.000152565979835;Island	ACTA1;0.2483873590225569;2.4031858749715644e-16;Island		ACTA1;0.237716319444444;4.450742232623379e-05;Island				ACTA1;0.248819444444445;7.905997408410411e-05;Island			ACTA1;0.525785714285714;9.051165925324164e-07;Island
cg11694519	CRYAB;HSPB2;0.341;0.0001329547518688;.	CRYAB;0.451751644736843;6.861551581282845e-19;.		HSPB2;0.36475;0.0013056462557711;.				CRYAB;HSPB2;0.259513888888888;0.0003384309310271;.	HSPB2;0.216628571428571;8.089575293691901e-07;.		HSPB2;CRYAB;0.7932142857142859;3.277019284263658e-06;.
cg11706983	HOXA13;0.5251764705882349;0.0036362197680869;S_Shore	HOXA13;0.2864657894736839;1.0079956353076895e-13;S_Shore			HOXA13;0.226473958333333;0.0005105411906438;S_Shore						HOXA13;0.240678571428572;0.0314864845234732;S_Shore
cg11793699	NTRK1;0.528323529411764;0.0001639983489132;Island	NTRK1;0.377455000862813;6.28501335479759e-17;Island			NTRK1;0.336105208333334;0.0002904904967729;Island	INSRR;NTRK1;0.240159090909091;0.0101337769685501;Island			NTRK1;0.288285714285714;6.634362321422444e-07;Island		INSRR;NTRK1;0.6984285714285711;3.277019284263658e-06;Island
cg11800620	ESRRG;0.241264705882353;0.0047614474095516;S_Shore	ESRRG;0.221548907424812;1.2250363938350232e-12;S_Shore			ESRRG;0.208082175925926;1.828908091817344e-06;S_Shore			ESRRG;0.235534722222223;0.0001747181142569;S_Shore			ESRRG;0.41002380952381;6.614369006106544e-05;S_Shore
cg11827910	PAX6;0.494529411764706;0.0002761707815118;Island	PAX6;0.449460745614035;3.261161140457906e-18;Island				PAX6;0.310960227272727;0.0003634454918256;Island					PAX6;0.6855952380952379;9.051165925324164e-07;Island
cg11898646	EBF1;0.264588235294118;0.0020946920176299;N_Shore	EBF1;0.262342105263158;3.800083706128152e-13;N_Shore						EBF1;0.283597222222223;0.0001323652668593;N_Shore			EBF1;0.4641428571428571;1.3182422598433366e-05;N_Shore
cg11905007	CADPS;0.353455882352941;0.000747293540031;Island	CADPS;0.344610855263158;1.4876514836989737e-19;Island			CADPS;0.209411458333334;6.468981338048168e-05;Island						CADPS;0.645571428571428;8.150310188266853e-06;Island
cg11969108	DPP6;-0.320882352941177;0.0003920564578321;N_Shelf	DPP6;-0.3907332236842101;7.806324077129784e-23;N_Shelf				DPP6;-0.261846590909091;6.273029902721984e-06;N_Shelf					DPP6;-0.46152380952381;9.051165925324164e-07;N_Shelf
cg12055258	PTPRZ1;-0.296235294117647;0.0033190488179132;.	PTPRZ1;-0.203370065789473;3.61996516829359e-18;.	PTPRZ1;-0.382210526315789;7.753673713083878e-06;.			PTPRZ1;-0.202829545454545;4.612429968117365e-06;.
cg12057127	HOXB7;0.205764705882353;0.0003284910458806;S_Shore				HOXB9;HOXB7;0.443598958333334;1.013077375425241e-07;S_Shore	HOXB7;HOXB9;0.245994318181818;0.0001239927905969;S_Shore					HOXB9;HOXB7;0.357095238095238;0.0064305065306012;S_Shore
cg12081643	COL4A1;-0.207794117647059;0.0052017503733142;.	COL4A1;-0.308039473684211;4.476733140301839e-21;.	COL4A1;-0.325052631578948;6.649486962920112e-06;.				COL4A1;-0.2164634146341469;7.814845560677456e-07;.		COL4A1;-0.307178571428571;1.5250233256331297e-08;.
cg12150256	HYAL2;0.232970588235295;0.0033190488179132;Island	HYAL2;0.306518640350878;1.4072011411871613e-22;Island				HYAL2;0.266431818181818;2.3372585048459067e-06;Island		HYAL2;0.205444444444444;0.0003708265472088;Island			HYAL2;0.6941164021164019;1.668582323716721e-06;Island
cg12193731	ACVRL1;0.3388823529411769;0.0020946920176299;Island	ACVRL1;0.3832019371345029;7.722354079355113e-19;Island				ACVRL1;0.337090909090909;0.0018292270078578;Island					ACVRL1;0.382619047619048;0.0003072444345266;Island
cg12361088	NAV2;0.226161764705882;0.0002163289512417;.	NAV2;0.386246162280702;1.2499615726836787e-16;.				NAV2;0.206522727272727;2.3372585048459067e-06;.					NAV2;0.233452380952381;0.0018706858106601;.
cg12382153	ALDH1A2;0.390911764705882;0.0013075378902726;N_Shore	ALDH1A2;0.251368092105263;6.755363869526563e-10;N_Shore							ALDH1A2;0.222828571428572;3.778967076301607e-06;N_Shore		ALDH1A2;0.358869047619048;0.0031675041930411;N_Shore
cg12444411	GNA12;0.3091176470588239;0.000152565979835;Island	GNA12;0.3509059621710529;4.737506233015848e-10;Island						GNA12;0.217069444444445;3.435249674720828e-05;Island			GNA12;0.7075952380952379;9.051165925324164e-07;Island
cg12475507	TP73;0.315764705882353;0.0002340530281391;Island				TP73;0.227109375;4.293274365503644e-06;Island		TP73;0.3591829268292679;2.1987510932386577e-07;Island				TP73;0.437761904761905;9.051165925324164e-07;Island
cg12491114	KRT19;-0.242205882352941;0.0030345449221127;S_Shore	KRT19;-0.314020394736842;1.0586369727467574e-21;S_Shore								KRT19;-0.248448979591836;3.3928687990653445e-05;S_Shore	KRT19;-0.480130952380953;3.0204682775992137e-06;S_Shore
cg12593515	RAPGEF5;0.295294117647058;0.0002163289512417;.	RAPGEF5;0.291470394736842;8.676818980396917e-23;.			RAPGEF5;0.4206770833333329;1.013077375425241e-07;.	RAPGEF5;0.314789772727272;2.643376373320938e-06;.					RAPGEF5;0.5008571428571429;5.064022665416253e-06;.
cg12608692	MYO10;0.264205882352941;0.022866206217629;.	MYO10;0.211707236842105;9.02734131996344e-20;.				MYO10;0.224113636363636;4.612429968117365e-06;.					MYO10;0.202286904761904;0.01237597725016;.
cg12611488	SKI;0.335323529411765;0.0001073397970351;.	SKI;0.326309539473684;1.0796438449536084e-12;.				SKI;0.416630681818181;2.3372585048459067e-06;.		SKI;0.237763888888889;9.306617475398836e-05;.			SKI;0.303619047619048;0.0002814933659007;.
cg12621171	MEF2C;0.203705882352941;0.0013933471375532;S_Shore	MEF2C;0.270146381578948;4.3406464666322975e-16;S_Shore		MEF2C;0.24560625;0.0035652608972623;S_Shore	MEF2C;0.2021041666666669;0.0022712474641871;S_Shore						MEF2C;0.4216904761904761;6.733578604531601e-06;S_Shore
cg12782180	LEP;0.320764705882353;0.0001013155910275;Island	LEP;0.319253782894736;1.2579918492109235e-20;Island				LEP;0.286457702020202;6.719720317446725e-06;Island					LEP;0.5291071428571429;9.051165925324164e-07;Island
cg12840719	CDKN2A;0.266970588235294;0.0002539447148559;N_Shore	CDKN2A;0.399029605263158;4.682226047644759e-19;N_Shore					CDKN2A;0.594670731707317;6.529320093965589e-11;N_Shore				CDKN2A;0.5998095238095239;9.233684274870532e-07;N_Shore
cg12896170	TRIM27;-0.209647058823529;0.0004297398380145;N_Shore	TRIM27;-0.2931830827067669;1.5618766635038588e-21;N_Shore						TRIM27;-0.218027777777778;3.435249674720828e-05;N_Shore			TRIM27;-0.3488690476190481;0.0001262337598628;N_Shore
cg12926938	RUNX1T1;0.410529411764706;0.008752778845583;Island	RUNX1T1;0.4404078947368421;1.3700702443967498e-20;Island	RUNX1T1;0.596921052631579;2.0746828092568662e-05;Island						RUNX1T1;0.3819271428571429;1.8265973034859814e-08;Island		RUNX1T1;0.729190476190476;2.148722902170972e-06;Island
cg12940747	FLI1;-0.248485294117647;0.0112478310772854;.	FLI1;-0.248959868421052;7.28051444106996e-19;.			FLI1;-0.28221875;3.3244867480927487e-06;.	FLI1;-0.217465909090909;0.0277697335932931;.		FLI1;-0.222611111111111;0.0035174211274158;.
cg12947833	CRYAB;HSPB2;0.286970588235294;0.0001013155910275;.	CRYAB;0.279388157894737;6.044534484041878e-18;.		HSPB2;0.21379375;0.0014160440406416;.							HSPB2;CRYAB;0.636428571428571;1.8135215624561289e-06;.
cg12990614	POLR2F;0.275823529411765;0.0001039358589718;Island	POLR2F;0.288038815789474;5.975362928199751e-20;Island			POLR2F;0.274630208333334;1.013077375425241e-07;Island	POLR2F;0.272102272727272;2.3372585048459067e-06;Island
cg13014558	CD6;-0.204088235294118;0.0067688935118551;.	CD6;-0.22629375;9.003022024343288e-16;.			CD6;-0.311807291666667;2.958703246697285e-07;.	CD6;-0.252863636363637;1.2347914657451067e-05;.
cg13051700	MAGI2;-0.227794117647059;0.0025228830941759;.	MAGI2;-0.279393092105263;2.473957097004128e-14;.			MAGI2;-0.455089583333333;4.009568120887933e-07;.	MAGI2;-0.341409090909091;7.766768116157774e-06;.		MAGI2;-0.213902777777778;6.961080231250934e-05;.
cg13081009	RERE;0.235941176470588;0.0014346236290166;.	RERE;0.244062582236842;1.287500011538118e-17;.				RERE;0.259573863636364;6.535869928988376e-05;.		RERE;0.223569444444445;0.0003081816209088;.
cg13164537	CD226;0.285411764705882;0.0001858710927249;.				CD226;0.2441718749999989;1.6131313227677809e-07;.		CD226;0.202634146341463;1.2482261739586458e-08;.				CD226;0.362261904761905;8.150310188266853e-06;.
cg13227481	DES;0.241941176470589;0.000199884152642;N_Shore	DES;0.219101973684211;5.005925678052838e-21;N_Shore	DES;0.226289473684211;0.0021606629619869;N_Shore								DES;0.389761904761905;9.051165925324164e-07;N_Shore
cg13320291	GFRA1;0.5608823529411759;0.0001858710927249;Island		GFRA1;0.5702894736842111;6.716602157315607e-06;Island						GFRA1;0.201057142857143;0.0013056244986067;Island		GFRA1;0.7917619047619051;1.0037442746072094e-06;Island
cg13341668	HYAL2;0.250897058823529;0.0004297398380145;Island	HYAL2;0.248213815789474;1.7407822855545958e-21;Island				HYAL2;0.243123106060606;2.3372585048459067e-06;Island		HYAL2;0.306805555555556;9.306617475398836e-05;Island			HYAL2;0.6714047619047621;1.8135215624561289e-06;Island
cg13346441	BID;0.206323529411765;0.0004297398380145;Island				BID;0.288114583333334;0.0017785120324348;Island	BID;0.364551136363636;0.0021527812051947;Island					BID;0.460023809523809;9.051165925324164e-07;Island
cg13381984	LEP;0.353676470588236;0.0001013155910275;Island	LEP;0.276836842105264;2.1107947150850145e-19;Island				LEP;0.229360227272728;0.0031861596751431;Island					LEP;0.523047619047619;9.051165925324164e-07;Island
cg13435326	PIK3CA;0.296205882352941;0.0014346236290166;.	PIK3CA;0.292643092105263;7.152107067873463e-23;.				PIK3CA;0.209522727272727;0.0002686688317268;.		PIK3CA;0.273055555555555;4.2293957556117816e-05;.			PIK3CA;0.5731428571428571;9.233684274870532e-07;.
cg13440652	CHFR;0.236382352941176;0.0002340530281391;Island	CHFR;0.3081882518797;2.0237608702005413e-22;Island			CHFR;0.239927083333333;1.6131313227677809e-07;Island						CHFR;0.3956428571428571;9.051165925324164e-07;Island
cg13482308	PAX5;0.522808823529411;0.0001734191234672;Island	PAX5;0.446411622807017;4.452129628158307e-17;Island						PAX5;0.273944444444445;2.9572196777817698e-05;Island			PAX5;0.7203809523809521;9.233684274870532e-07;Island
cg13488011	IL16;-0.265411764705882;0.000817834888301;.					IL16;-0.273397727272727;3.431814973607376e-05;.	IL16;-0.203945121951219;8.335444637840367e-06;.	IL16;-0.32125;8.53952597037732e-05;.
cg13550670	SLC8A3;-0.3159117647058821;0.0001013155910275;.	SLC8A3;-0.276416940789473;9.206752385096832e-19;.		SLC8A3;-0.281425;7.031024675428741e-06;.	SLC8A3;-0.228708333333334;2.5776354744156186e-06;.
cg13569051	GSN;0.346823529411765;0.0103525973458963;.	GSN;0.350632218567251;9.931987901045076e-18;.			GSN;0.212067708333334;8.453976573244236e-06;.				GSN;0.255964285714286;3.0243053419108126e-08;.		GSN;0.324;3.277019284263658e-06;.
cg13662569	SORBS2;0.284948529411764;0.0067688935118551;.	SORBS2;0.3903141447368429;1.4282677267608169e-18;.			SORBS2;0.287770833333334;6.047601055135897e-07;.				SORBS2;0.4170428571428571;1.594804494878221e-08;.		SORBS2;0.377261904761905;0.0009957568784497;.
cg13667243	ADAM19;0.3984117647058829;0.0030345449221127;Island	ADAM19;0.325755738304094;3.1109274867731696e-20;Island				ADAM19;0.258113636363637;4.517654531456107e-06;Island					ADAM19;0.6311904761904761;9.051165925324164e-07;Island
cg13682333	SHB;0.342823529411765;0.0003008770030601;.	SHB;0.310554824561403;2.0007797992129492e-20;.			SHB;0.215640625;0.0001616496101742;.	SHB;0.312932386363636;6.034036588797216e-05;.					SHB;0.285476190476191;0.0004340965404371;.
cg13784312	RAPGEF1;-0.291147058823529;0.0006828690261665;.	RAPGEF1;-0.397263157894736;2.368999756923162e-17;.			RAPGEF1;-0.4589791666666671;4.009568120887933e-07;.	RAPGEF1;-0.748306818181818;5.8690868616263605e-06;.		RAPGEF1;-0.4186666666666671;2.9572196777817698e-05;.
cg13816042	COL5A1;-0.243617647058824;0.0143697111705753;.					COL5A1;-0.222511363636363;1.2347914657451067e-05;.		COL5A1;-0.251762500000001;0.0011231529431668;.	COL5A1;-0.267514285714285;3.5218663451018344e-08;.		COL5A1;-0.315309523809523;0.0298148473579249;.
cg13937905	RARG;0.247117647058823;0.0004297398380145;N_Shore					RARG;0.2304204545454549;4.612429968117365e-06;N_Shore			RARG;0.240935714285714;1.0302235899177037e-07;N_Shore		RARG;0.517238095238095;1.3182422598433366e-05;N_Shore
cg13962372	CDC42;0.270235294117647;0.0001013155910275;.				CDC42;0.2221510416666669;1.013077375425241e-07;.			CDC42;0.24101388888889;2.9572196777817698e-05;.			CDC42;0.421428571428571;9.233684274870532e-07;.
cg14045814	CTDSP1;0.2003088235294109;0.0003585349341375;S_Shore	CTDSP1;0.235082529239766;1.157968990049068e-15;S_Shore				CTDSP1;0.205113636363636;4.044803299205353e-06;S_Shore					CTDSP1;0.355297619047619;3.507714316232337e-06;S_Shore
cg14087168	MEF2D;0.317205882352941;0.0004720115919992;.	MEF2D;0.2591804276315789;1.5154571859523598e-18;.						MEF2D;0.23811111111111;0.0016101203590395;.			MEF2D;0.363714285714285;4.195105022071703e-06;.
cg14088142	UBE2D2;0.234867647058823;0.0022972474263184;.	UBE2D2;0.20340610380117;2.7403758670686384e-15;.			UBE2D2;0.226053645833334;0.0001110513330031;.						UBE2D2;0.312392857142857;0.0003352880807055;.
cg14088921	MATN2;0.202882352941177;0.0073731899693777;.	MATN2;0.365548245614035;3.272076718021713e-16;.						MATN2;0.220465277777778;0.0062720386725353;.	MATN2;0.3895571428571429;3.0243053419108126e-08;.		MATN2;0.287761904761905;0.0252437266944001;.
cg14120049	HSPB6;0.514588235294117;0.0001013155910275;N_Shore	HSPB6;0.476502960526316;7.575064774075908e-13;N_Shore						HSPB6;0.2490138888888889;0.0001591946572023;N_Shore	HSPB6;0.309635714285714;2.920998524185472e-05;N_Shore		HSPB6;0.735380952380953;0.0002166170210246;N_Shore
cg14131536	ZAP70;0.316147058823529;0.0009851799392298;Island	ZAP70;0.222499999999999;6.403786582069856e-15;Island		ZAP70;0.3051;2.6501481552048863e-05;Island	ZAP70;0.3999895833333329;1.013077375425241e-07;Island	ZAP70;0.212125;2.4917681204654454e-05;Island	ZAP70;0.290932926829268;2.490259760019681e-05;Island	ZAP70;0.247069444444445;6.384197735284621e-05;Island			ZAP70;0.4308333333333329;9.051165925324164e-07;Island
cg14187895	ERBB2;-0.3235;0.0001013155910275;N_Shore	ERBB2;-0.205933662280701;8.442053791615995e-12;N_Shore				ERBB2;-0.235096590909092;3.717785179015008e-05;N_Shore					ERBB2;-0.3600476190476189;4.195105022071703e-06;N_Shore
cg14200127	DPYD;-0.2326470588235289;0.0001013155910275;.	DPYD;-0.3903224049707609;1.2956013984483904e-20;.				DPYD;-0.427295454545455;4.612429968117365e-06;.					DPYD;-0.517;8.955566923873284e-06;.
cg14243778	CNTN1;0.311073529411765;0.0067688935118551;Island				CNTN1;0.2431578125;2.172345679016859e-06;Island	CNTN1;0.2248;7.084847274803935e-05;Island			CNTN1;0.240328571428571;1.146549355401872e-06;Island
cg14263858	STAP2;0.4175588235294121;0.0002539447148559;Island	STAP2;0.2486015625;3.388724161373928e-10;Island				STAP2;0.260238352272727;0.0075722132316996;Island					STAP2;0.389142857142857;0.0029416907249978;Island
cg14299508	ZFPM2;-0.281705882352941;0.0014346236290166;.	ZFPM2;-0.365845029239766;4.370154062873237e-18;.						ZFPM2;-0.239736111111112;0.0006465076547779;.			ZFPM2;-0.269428571428572;0.0002711523013018;.
cg14333454	SFN;-0.215058823529411;0.0003920564578321;N_Shore					SFN;-0.207455113636364;3.6254291948429535e-06;N_Shore		SFN;-0.203125000000001;3.23259817962882e-05;N_Shore			SFN;-0.425738095238096;9.051165925324164e-07;N_Shore
cg14414903	HDAC4;0.260411764705882;0.0002340530281391;.	HDAC4;0.204904605263158;2.2071324829583943e-11;.						HDAC4;0.241111111111112;4.966885386626465e-05;.			HDAC4;0.3973333333333339;5.470350969552151e-05;.
cg14439622	GATA6;0.26564705882353;0.0001013155910275;Island					GATA6;0.211499999999999;0.0003125954810872;Island		GATA6;0.251069444444444;0.0001014574534136;Island			GATA6;0.4566428571428571;9.233684274870532e-07;Island
cg14457782	WNK4;0.423735294117647;0.0052017503733142;Island	WNK4;0.40993865131579;7.413592242442544e-18;Island				WNK4;0.301806818181818;0.0008163170496773;Island					WNK4;0.652500000000001;1.596510959001282e-05;Island
cg14476095	LSAMP;-0.309588235294117;0.0001013155910275;.	LSAMP;-0.3435625;1.7766833384562776e-20;.						LSAMP;-0.214486111111111;0.0005882475077345;.			LSAMP;-0.495809523809524;1.971883367976995e-06;.
cg14575854	GRB7;-0.270911764705882;0.0011901122271508;.	GRB7;-0.20088322368421;7.770300440295793e-13;.								GRB7;-0.544454081632653;8.010877421737601e-10;.	GRB7;-0.231661904761905;0.0002365523386073;.
cg14609407	SLPI;-0.220058823529412;0.0003585349341375;.	SLPI;-0.2098605263157889;5.370576937723208e-18;.				SLPI;-0.3685227272727271;1.4466763098609344e-05;.					SLPI;-0.347809523809524;4.195105022071703e-06;.
cg14614094	EXOSC2;0.225852941176471;0.0001256610475435;N_Shore				EXOSC2;0.2288541666666669;1.013077375425241e-07;N_Shore	EXOSC2;0.231022727272727;1.0554376601720005e-05;N_Shore					EXOSC2;0.366785714285715;9.051165925324164e-07;N_Shore
cg14631386	RUNX1T1;0.201176470588236;0.0378533017868283;Island	RUNX1T1;0.32759375;1.7071118181772358e-20;Island	RUNX1T1;0.417973684210527;1.364415704670064e-05;Island						RUNX1T1;0.305407142857143;1.7801134706472592e-08;Island		RUNX1T1;0.601928571428571;1.2244510209804267e-06;Island
cg14711997	KCNH2;0.301911764705882;0.008752778845583;Island	KCNH2;0.24993322368421;3.0485176133769766e-06;Island			KCNH2;0.61559375;1.0162121604430773e-07;Island	KCNH2;0.5120397727272721;0.0041078776706018;Island			KCNH2;0.40096;2.7000374942353546e-08;Island		KCNH2;0.470809523809524;0.0116155903660837;Island
cg14720274	RORA;-0.227411764705882;0.0010815496159898;.	RORA;-0.290804276315789;2.692948311012008e-20;.				RORA;-0.228443181818182;0.0149519137110174;.					RORA;-0.5160952380952379;4.195105022071703e-06;.
cg14829066	NTRK3;-0.259779411764705;0.0011901122271508;.	NTRK3;-0.263178929093567;4.490616587168529e-15;.						NTRK3;-0.220305555555556;0.0003081816209088;.			NTRK3;-0.418952380952381;5.064022665416253e-06;.
cg14950344	NSF;0.204735294117647;0.0025228830941759;.				NSF;0.348307291666667;1.0889231005313162e-05;.	NSF;0.206676136363636;4.612429968117365e-06;.					NSF;0.294797619047619;6.0126890818497e-05;.
cg15000071	EPHB1;-0.290941176470588;0.000152565979835;.	EPHB1;-0.373669407894736;1.4776221262731502e-22;.							EPHB1;-0.325128571428571;1.5008936142132107e-08;.		EPHB1;-0.3378333333333339;3.836952107659725e-06;.
cg15077193	PTBP1;0.3345;0.0001189285409363;N_Shore	PTBP1;0.351510416666667;9.046367769287464e-07;N_Shore				PTBP1;0.310068181818182;4.612429968117365e-06;N_Shore		PTBP1;0.229125;0.0032308042056619;N_Shore			PTBP1;0.412488095238095;2.129783723204072e-05;N_Shore
cg15117739	HOXB7;0.206470588235295;0.000152565979835;Island				HOXB9;HOXB7;0.2615885416666669;1.0741950736207482e-07;Island	HOXB7;HOXB9;0.209630681818182;2.7010261616850725e-05;Island					HOXB9;HOXB7;0.20547619047619;0.0012658814262413;Island
cg15128226	FGF2;0.250088235294118;0.0073731899693777;N_Shore	FGF2;0.380332236842106;5.370576937723208e-18;N_Shore							FGF2;0.246071428571428;5.161325194314664e-07;N_Shore		FGF2;0.689785714285714;6.119318718350378e-06;N_Shore
cg15202552	FCRL3;-0.3827941176470589;0.0001013155910275;.	FCRL3;-0.277668572472849;5.370576937723208e-18;.			FCRL3;-0.271057291666667;3.3244867480927487e-06;.						FCRL3;-0.5445714285714289;2.7850383383254398e-06;.
cg15552249	SPARCL1;0.312852941176471;0.0067688935118551;.	SPARCL1;0.305422697368422;8.194222383992552e-19;.							SPARCL1;0.3985714285714289;2.114788062187788e-07;.		SPARCL1;0.4834682539682539;1.0037442746072094e-06;.
cg15552493	MAP4K4;-0.231764705882353;0.0001734191234672;.	MAP4K4;-0.245749561403508;1.1495133659624656e-13;.			MAP4K4;-0.305109375;4.711603561687769e-05;.			MAP4K4;-0.2380229166666669;0.0001452321767208;.
cg15555527	ANTXR2;0.4001764705882349;0.000817834888301;Island	ANTXR2;0.345554276315789;8.629165121186887e-17;Island			ANTXR2;0.722041666666667;1.013077375425241e-07;Island	ANTXR2;0.564477272727273;5.8690868616263605e-06;Island		ANTXR2;0.252541666666667;0.0001107607343377;Island
cg15602548	SPTBN1;-0.207367647058823;0.0001734191234672;S_Shore	SPTBN1;-0.320379440789474;7.152107067873463e-23;S_Shore								SPTBN1;-0.273632653061224;7.414740782058642e-10;S_Shore	SPTBN1;-0.333;9.051165925324164e-07;S_Shore
cg15804426	RYR1;-0.424;0.0112478310772854;S_Shore			RYR1;-0.3563375;7.443859720036402e-06;S_Shore				RYR1;-0.2207916666666669;0.0423421397364986;S_Shore			RYR1;-0.6566428571428571;3.0204682775992137e-06;S_Shore
cg15809633	F7;-0.235441176470588;0.0001013155910275;Island	F7;-0.202893092105263;2.2332682666767445e-19;Island							F7;-0.2184;6.0184244784614784e-05;Island		F7;-0.313261904761905;1.320522786989883e-06;Island
cg15908367	TSC22D4;0.249617647058823;0.0019061413402732;Island				TSC22D4;0.269364583333333;0.0079005871248083;Island			TSC22D4;0.239930555555556;0.0007538235151605;Island			TSC22D4;0.282333333333333;7.253147632317577e-05;Island
cg15954353	NLRP1;0.3125;0.0004297398380145;Island				NLRP1;0.429609375;1.5074821614377417e-07;Island	NLRP1;0.293215909090909;0.0004227387175904;Island		NLRP1;0.2068541666666669;0.0035174211274158;Island			NLRP1;0.6217261904761899;4.53489673120878e-05;Island
cg15957055	CADPS;0.306705882352941;0.0011901122271508;Island	CADPS;0.380379495614036;6.4076477782308596e-18;Island			CADPS;0.205822916666666;3.709216842050469e-05;Island						CADPS;0.5623571428571429;6.119318718350378e-06;Island
cg15996459	RPH3AL;0.3986470588235289;0.0004297398380145;N_Shore				RPH3AL;0.250901041666666;1.73371474931065e-07;N_Shore	RPH3AL;0.457159090909091;0.0001337822156776;N_Shore					RPH3AL;0.4858333333333329;0.0003072444345266;N_Shore
cg16034168	ACOT7;0.353294117647059;0.0003585349341375;N_Shelf	ACOT7;0.297153352130326;1.1844400695940802e-11;N_Shelf			ACOT7;0.6000989583333329;0.0004441762470957;N_Shelf						ACOT7;0.6689047619047621;9.051165925324164e-07;N_Shelf
cg16042149	NEFH;0.4393823529411769;0.001268828584614;Island	NEFH;0.246748159461153;6.286589006314807e-14;Island	NEFH;0.377894736842105;0.0002425730347992;Island					NEFH;0.200722222222222;0.0007791727089127;Island			NEFH;0.2910476190476189;0.0036632960157808;Island
cg16104837	PSTPIP1;0.259088235294118;0.0013075378902726;S_Shore	PSTPIP1;0.298917214912281;1.4308181371425252e-22;S_Shore			PSTPIP1;0.4222291666666671;1.013077375425241e-07;S_Shore	PSTPIP1;0.237801136363636;0.0005695396949115;S_Shore	PSTPIP1;0.359451219512195;1.0671923947045894e-10;S_Shore	PSTPIP1;0.229638888888889;0.0005882475077345;S_Shore			PSTPIP1;0.333690476190476;0.0004340965404371;S_Shore
cg16204205	GATA6;0.241176470588235;0.0001639983489132;S_Shore					GATA6;0.281693181818181;1.938936827048002e-05;S_Shore		GATA6;0.201930555555556;0.0145571008716741;S_Shore			GATA6;0.45697619047619;7.408719244989702e-06;S_Shore
cg16281600	GRIA1;-0.202941176470589;0.0001329547518688;.	GRIA1;-0.249318530701755;5.359391810391753e-14;.						GRIA1;-0.2142916666666669;0.0003708265472088;.			GRIA1;-0.610214285714285;9.051165925324164e-07;.
cg16294566	WT1;0.3599411764705879;0.0001639983489132;N_Shore	WT1;0.2666085526315799;1.4014827040944798e-08;N_Shore				WT1;0.207809974747475;0.0063312944801909;N_Shore					WT1;0.5535714285714279;2.343697570942501e-06;N_Shore
cg16389399	HSD17B12;0.333070588235294;0.0001125656770667;S_Shore	HSD17B12;0.28367514619883;8.014082816318245e-20;S_Shore				HSD17B12;0.263635227272727;0.0002897579905299;S_Shore		HSD17B12;0.225666666666666;0.0002316824971986;S_Shore
cg16391678	ITGAL;0.285941176470588;0.0002761707815118;Island				ITGAL;0.224270833333334;8.16945859353297e-05;Island	ITGAL;0.2077579545454549;6.535869928988376e-05;Island					ITGAL;0.492809523809523;9.051165925324164e-07;Island
cg16425489	KCNIP1;KCNMB1;-0.317264705882353;0.0002761707815118;.	KCNIP1;-0.265516447368421;1.3245627061217264e-19;.	KCNMB1;-0.383815789473684;3.123637281738297e-05;.								KCNMB1;-0.39702380952381;2.825704384050144e-05;.
cg16536855	HK1;0.255411764705883;0.0006828690261665;.	HK1;0.3903888157894741;3.022955501105312e-20;.			HK1;0.678989583333334;1.4119035211608882e-07;.	HK1;0.3410625;2.459232637555405e-06;.		HK1;0.253743055555556;6.961080231250934e-05;.
cg16549644	HGS;-0.356411764705882;0.0003920564578321;S_Shore				HGS;-0.23753125;0.0003860894037382;S_Shore			HGS;-0.279958333333334;0.0028734252083632;S_Shore			HGS;-0.3830476190476189;2.7850383383254398e-06;S_Shore
cg16615829	HSPB6;0.353411764705882;0.0001256610475435;N_Shore	HSPB6;0.410568439327486;1.1348093975424272e-14;N_Shore							HSPB6;0.242685714285714;4.396128207295903e-05;N_Shore		HSPB6;0.5935595238095239;6.0126890818497e-05;N_Shore
cg16640865	PDE2A;-0.2685;0.0001734191234672;Island	PDE2A;-0.256236842105263;1.58649723119767e-18;Island				PDE2A;-0.371209943181818;2.3059529638184907e-05;Island		PDE2A;-0.201389583333333;0.0007091574007459;Island			PDE2A;-0.3525;1.3182422598433366e-05;Island
cg16736889	ACSM5;-0.289147058823529;0.0122067496723813;.				ACSM5;-0.575651041666666;1.013077375425241e-07;.	ACSM5;-0.474875;1.6969547527958996e-05;.		ACSM5;-0.241597222222222;6.384197735284621e-05;.
cg16752592	HSF1;0.260941176470589;0.0005666924435538;.	HSF1;0.20532096125731;4.468064676121818e-12;.			HSF1;0.280864583333334;0.0025637636244182;.	HSF1;0.3832196969696969;0.0006589727474176;.					HSF1;0.5926428571428579;1.422316380100065e-06;.
cg16797972	EPHA3;-0.317279411764706;0.0006828690261665;.	EPHA3;-0.383683771929825;8.825880061860727e-18;.			EPHA3;-0.22521875;1.184027894225444e-05;.	EPHA3;-0.311664772727272;2.9007216022490224e-06;.			EPHA3;-0.350321428571428;4.0192249423546514e-07;.		EPHA3;-0.538452380952381;0.000208328947339;.
cg16915316	CTDSP2;0.264823529411765;0.0001639983489132;N_Shore	CTDSP2;0.227677138157894;9.755165519846165e-19;N_Shore				CTDSP2;0.220063636363637;1.835816214453541e-05;N_Shore					CTDSP2;0.321976190476191;1.9356027120965212e-05;N_Shore
cg16962115	LYST;0.245882352941176;0.0001639983489132;.	LYST;0.2446993421052629;2.164537804584748e-18;.						LYST;0.230581790123457;0.0001747181142569;.			LYST;0.2925;9.051165925324164e-07;.
cg17134153	FCRL3;-0.3735588235294121;0.0019061413402732;.	FCRL3;-0.3911;3.506884753987055e-15;.			FCRL3;-0.363760416666666;1.0162121604430773e-07;.	FCRL3;-0.266852272727273;1.4466763098609344e-05;.
cg17154218	NCOR2;0.2218235294117639;0.0001017225844619;S_Shore	NCOR2;0.203269736842105;1.4712766194994789e-18;S_Shore				NCOR2;0.227772727272727;2.781026942864847e-06;S_Shore					NCOR2;0.3262142857142849;8.150310188266853e-06;S_Shore
cg17204129	CFTR;0.4084411764705879;0.0006222940650456;.	CFTR;0.319707894736842;5.8718052374839375e-18;.				CFTR;0.370585227272727;0.000760418188528;.					CFTR;0.624880952380952;1.596510959001282e-05;.
cg17214107	FGF2;0.266147058823529;0.0080385993068115;N_Shore	FGF2;0.413311842105264;1.221263132897498e-20;N_Shore							FGF2;0.232385714285715;5.161325194314664e-07;N_Shore		FGF2;0.599464285714286;7.408719244989702e-06;N_Shore
cg17218270	RAB11FIP1;-0.244573529411765;0.0062009120869163;.					RAB11FIP1;-0.2856420454545449;0.0001689655539455;.		RAB11FIP1;-0.200805555555556;4.584766654914781e-05;.			RAB11FIP1;-0.429761904761905;4.978038370422156e-05;.
cg17242351	ACTC1;0.305961764705883;0.03531525675465;.					ACTC1;0.240397727272727;0.0251542106784131;.			ACTC1;0.325409999999999;0.0032253691555972;.		ACTC1;0.614833333333333;2.343697570942501e-06;.
cg17277615	PIP4K2A;0.237205882352941;0.0019061413402732;.				PIP4K2A;0.3856874999999989;1.013077375425241e-07;.	PIP4K2A;0.2442159090909089;4.517654531456107e-06;.				PIP4K2A;0.204744897959184;2.813226001551468e-08;.	PIP4K2A;0.394880952380952;3.507714316232337e-06;.
cg17292758	PPFIA3;0.38835294117647;0.0033190488179132;Island	PPFIA3;0.257710855263158;5.452690419083434e-22;Island				PPFIA3;0.22464090909091;0.002989989753858;Island					PPFIA3;0.560047619047619;9.051165925324164e-07;Island
cg17315844	CCT5;-0.435441176470588;0.0002163289512417;N_Shore	CCT5;-0.261511513157895;5.7476923703431e-08;N_Shore			CCT5;-0.27071875;1.2866947317605707e-05;N_Shore			CCT5;-0.251097222222222;6.961080231250934e-05;N_Shore	CCT5;-0.291285714285715;4.593784336940887e-06;N_Shore		CCT5;-0.593690476190476;2.5596283409689603e-06;N_Shore
cg17403609	FLT4;0.3872941176470589;0.0005164354856388;Island	FLT4;0.3863046875;1.3245627061217264e-19;Island			FLT4;0.319875;4.009568120887933e-07;Island	FLT4;0.253887784090909;3.168885542272019e-05;Island					FLT4;0.636285714285715;9.867456972082832e-06;Island
cg17466857	HOXA11;0.386470588235294;0.0043582923799731;Island	HOXA11;0.209753947368421;1.841283709944142e-09;Island			HOXA11;0.379875;4.710781751120098e-07;Island						HOXA11;0.4936428571428571;1.422316380100065e-06;Island
cg17486860	WT1;0.3204117647058821;0.0009851799392298;N_Shore	WT1;0.24193384502924;4.2391365541693836e-10;N_Shore				WT1;0.21725;0.0090292120484322;N_Shore					WT1;0.707452380952381;9.051165925324164e-07;N_Shore
cg17489748	GFRA1;-0.243735294117647;0.0007300698269492;S_Shelf		GFRA1;-0.3680131578947369;8.2891144722604e-06;S_Shelf						GFRA1;-0.279914285714286;2.714534477262002e-07;S_Shelf		GFRA1;-0.4355;6.119318718350378e-06;S_Shelf
cg17493885	NSD1;0.280764705882353;0.0067688935118551;Island	NSD1;0.322296710526315;5.305033265607347e-21;Island				NSD1;0.5384772727272721;3.6254291948429535e-06;Island		NSD1;0.211722222222222;2.9572196777817698e-05;Island			NSD1;0.587928571428572;3.277019284263658e-06;Island
cg17566175	DST;0.315382352941177;0.0002163289512417;.	DST;0.334860444078947;3.2077806838828955e-20;.							DST;0.262728571428571;2.8501268089318334e-07;.		DST;0.476309523809524;0.0004340965404371;.
cg17616554	CFTR;0.367882352941176;0.0003284910458806;.	CFTR;0.389523026315789;2.515896973046516e-19;.				CFTR;0.224558522727273;7.213534834554099e-06;.					CFTR;0.5889761904761899;1.1972189288678746e-05;.
cg17618327	MAD1L1;0.338823529411764;0.0001013155910275;.	MAD1L1;0.232226242690058;1.4945729501884384e-13;.				MAD1L1;0.240443181818182;6.273029902721984e-06;.					MAD1L1;0.649095238095238;9.051165925324164e-07;.
cg17665699	ULK2;0.28185294117647;0.0003920564578321;Island	ULK2;0.221021381578948;7.845450056928014e-12;Island				ULK2;0.320534090909092;3.421668455825473e-06;Island					ULK2;0.315595238095238;7.253147632317577e-05;Island
cg17674042	PACSIN1;0.3564411764705879;0.0005164354856388;.	PACSIN1;0.347556543703007;5.137480885703448e-17;.				PACSIN1;0.530455681818182;8.357661476804344e-06;.		PACSIN1;0.318041666666667;0.0001591946572023;.			PACSIN1;0.631880952380952;3.836952107659725e-06;.
cg17679987	ZFPM2;-0.232558823529412;0.0027693959734465;.	ZFPM2;-0.372337171052632;3.699088593733992e-19;.						ZFPM2;-0.206076388888889;0.0001591946572023;.			ZFPM2;-0.483797619047619;1.971883367976995e-06;.
cg17726575	E2F6;-0.256294117647059;0.0003585349341375;S_Shore	E2F6;-0.229659703947368;1.1622173255924461e-18;S_Shore						E2F6;-0.2234652777777769;0.001759743151933;S_Shore			E2F6;-0.433845238095238;1.451749864667674e-05;S_Shore
cg17804348	TP73;0.212558823529412;0.000199884152642;Island				TP73;0.291380208333333;1.013077375425241e-07;Island		TP73;0.221365853658536;9.318549696062043e-08;Island	TP73;0.2419513888888889;2.9572196777817698e-05;Island			TP73;0.429238095238096;6.119318718350378e-06;Island
cg17873048	HOXB7;0.226058823529412;0.0001017225844619;Island	HOXB7;0.214684210526316;3.3833954096919974e-08;Island			HOXB7;0.519380208333334;1.013077375425241e-07;Island	HOXB7;0.279607954545455;0.0005695396949115;Island					HOXB7;0.329666666666667;0.0178575610565987;Island
cg17892178	GRM7;0.304852941176471;0.0006828690261665;Island	GRM7;0.269230646929825;3.8100203004368975e-15;Island	GRM7;0.301368421052631;1.0488684597277849e-05;Island								GRM7;0.66897619047619;4.195105022071703e-06;Island
cg18005337	ZAP70;0.281735294117647;0.0002761707815118;Island	ZAP70;0.2043174342105269;6.474835695596727e-19;Island		ZAP70;0.26695;6.973938591510995e-06;Island	ZAP70;0.300933333333333;1.013077375425241e-07;Island		ZAP70;0.282756097560976;6.618512242856178e-10;Island	ZAP70;0.200597222222222;2.985405189622306e-05;Island			ZAP70;0.382202380952381;9.051165925324164e-07;Island
cg18055585	NTRK3;-0.206897058823529;0.000199884152642;.				NTRK3;-0.23503125;1.4119035211608882e-07;.	NTRK3;-0.248113636363637;3.431814973607376e-05;.					NTRK3;-0.223880952380953;2.7850383383254398e-06;.
cg18121224	NSD1;0.225882352941176;0.0062009120869163;Island	NSD1;0.220761513157895;1.523046657521856e-21;Island				NSD1;0.38869375;2.546122396773283e-06;Island					NSD1;0.4502976190476189;3.0204682775992137e-06;Island
cg18181229	PBX1;0.293088235294118;0.0001017225844619;Island				PBX1;0.289484375;1.4146581907893129e-06;Island	PBX1;0.3924238636363641;4.517654531456107e-06;Island					PBX1;0.509619047619048;9.051165925324164e-07;Island
cg18182399	DES;0.2815;0.0027693959734465;N_Shore	DES;0.251750365497076;3.535835097124142e-12;N_Shore	DES;0.3291842105263161;0.0030247596043801;N_Shore	DES;0.236078125;0.0019394374597875;N_Shore				DES;0.21925;0.0035174211274158;N_Shore	DES;0.257471428571428;3.4283017569725097e-06;N_Shore
cg18182438	TRPC4;-0.207647058823529;0.0196411756596416;.					TRPC4;-0.261221590909091;0.0001689655539455;.			TRPC4;-0.222414285714286;1.036783280703939e-06;.		TRPC4;-0.466071428571429;0.0001382618126331;.
cg18229178	HSPB6;0.446985294117647;0.0001013155910275;N_Shore	HSPB6;0.4415773026315789;1.5668694918783598e-14;N_Shore						HSPB6;0.228458333333333;0.000279605547694;N_Shore	HSPB6;0.251985714285714;0.0001264876619315;N_Shore		HSPB6;0.7002619047619051;9.581637378574748e-05;N_Shore
cg18330370	SNTG2;-0.337617647058824;0.0001734191234672;.	SNTG2;-0.213033881578947;6.230628453127249e-15;.						SNTG2;-0.206986111111112;3.23259817962882e-05;.			SNTG2;-0.419761904761905;6.119318718350378e-06;.
cg18335796	CALB1;0.244691176470589;0.0212000495803362;.				CALB1;0.350051562500001;1.013077375425241e-07;.			CALB1;0.217944444444444;0.0003081816209088;.			CALB1;0.3650833333333329;0.0003072444345266;.
cg18397073	POU2F2;0.424176470588235;0.0003585349341375;S_Shore	POU2F2;0.27108552631579;1.406927140946285e-21;S_Shore			POU2F2;0.618067708333333;1.013077375425241e-07;S_Shore	POU2F2;0.6880056818181829;3.421668455825473e-06;S_Shore		POU2F2;0.360805555555555;4.2293957556117816e-05;S_Shore			POU2F2;0.6595;4.605579856432566e-06;S_Shore
cg18403193	PDE10A;-0.260235294117647;0.0002163289512417;N_Shelf	PDE10A;-0.250651726973685;2.0281485001479442e-16;N_Shelf			PDE10A;-0.203739583333333;1.013077375425241e-07;N_Shelf						PDE10A;-0.442190476190476;0.0001382618126331;N_Shelf
cg18420599	DTNA;0.3196470588235301;0.0014346236290166;.			DTNA;0.25508125;3.42942561155431e-05;.					DTNA;0.319421428571428;0.0008375577181969;.		DTNA;0.277907142857143;0.0005599557794312;.
cg18449120	SOX11;0.344882352941176;0.0001256610475435;Island	SOX11;0.303700986842105;1.4705254563477938e-11;Island						SOX11;0.202034722222222;0.0007091574007459;Island			SOX11;0.6098571428571429;1.971883367976995e-06;Island
cg18461347	MAGI2;-0.258294117647059;0.0001734191234672;.	MAGI2;-0.287912280701754;6.473874916319228e-21;.			MAGI2;-0.379171875;1.013077375425241e-07;.	MAGI2;-0.343795454545454;5.8690868616263605e-06;.		MAGI2;-0.285325;4.584766654914781e-05;.
cg18563987	SAP30BP;-0.222735294117647;0.003983180476663;.				SAP30BP;-0.3624166666666671;2.0106651700296586e-07;.	SAP30BP;-0.421863636363636;1.835816214453541e-05;.		SAP30BP;-0.228236111111112;0.0027224567741323;.
cg18601057	RYR1;-0.222485294117647;0.0002761707815118;S_Shore	RYR1;-0.232881944444444;1.6254970155733152e-17;S_Shore		RYR1;-0.250701875;6.973938591510995e-06;S_Shore	RYR1;-0.35146875;6.047601055135897e-07;S_Shore				RYR1;-0.2630428571428569;8.11762472808266e-08;S_Shore		RYR1;-0.3827830687830689;2.825704384050144e-05;S_Shore
cg18617860	SNAP25;-0.308882352941176;0.0001734191234672;S_Shelf	SNAP25;-0.289200657894737;1.3058143977669658e-16;S_Shelf							SNAP25;-0.270771428571429;2.990989612681644e-07;S_Shelf		SNAP25;-0.4171190476190471;5.56409126772547e-06;S_Shelf
cg18698884	SOX6;0.3726176470588231;0.0001125656770667;Island	SOX6;0.32715625;3.644029910810678e-17;Island			SOX6;0.25578125;0.0001616496101742;Island						SOX6;0.509452380952381;2.825704384050144e-05;Island
cg18731398	MYLK;0.283088235294117;0.0001734191234672;.	MYLK;0.320069078947368;1.451585482576534e-20;.						MYLK;0.205861111111111;2.985405189622306e-05;.			MYLK;0.5803571428571429;1.069417388312507e-06;.
cg18851100	SHANK3;0.284720588235294;0.0014346236290166;Island	SHANK3;0.261973263888889;1.809340816395349e-18;Island				SHANK3;0.3411761363636369;3.421668455825473e-06;Island					SHANK3;0.5012333333333329;2.5596283409689603e-06;Island
cg18863595	GRM7;0.489382352941177;0.0003585349341375;Island	GRM7;0.3799070958646621;1.4081019358063266e-14;Island	GRM7;0.331947368421053;2.3946677057798397e-05;Island								GRM7;0.7855952380952379;1.971883367976995e-06;Island
cg18888403	HMGCL;-0.299676470588235;0.0006222940650456;.	HMGCL;-0.230813815789474;2.1367613411817868e-15;.						HMGCL;-0.254902777777777;2.9572196777817698e-05;.			HMGCL;-0.3833571428571429;1.0037442746072094e-06;.
cg18912728	RUNX2;0.219617647058823;0.0009851799392298;Island				RUNX2;0.2366979166666669;1.828908091817344e-06;Island			RUNX2;0.203833333333333;0.001759743151933;Island			RUNX2;0.4520833333333329;9.051165925324164e-07;Island
cg18935453	LRP5;0.337617647058824;0.0002340530281391;.	LRP5;0.303606304824561;2.7988598765051196e-11;.				LRP5;0.273954545454546;9.77213489169366e-05;.		LRP5;0.303244444444445;0.0003708265472088;.
cg18988498	PAX6;0.300235294117647;0.0329091934585129;N_Shore	PAX6;0.267684868421053;7.500945880319163e-19;N_Shore				PAX6;0.236329261363637;0.0001689655539455;N_Shore					PAX6;0.5051904761904761;9.051165925324164e-07;N_Shore
cg19002149	MAP7D1;0.245823529411765;0.0001189285409363;Island	MAP7D1;0.248747222222222;8.648754689061617e-21;Island			MAP7D1;0.251833333333333;2.285829286053428e-05;Island						MAP7D1;0.403309523809524;1.0037442746072094e-06;Island
cg19044229	MAP3K11;0.240264705882353;0.0001189285409363;Island	MAP3K11;0.20112068256579;3.2324396967479905e-15;Island			MAP3K11;0.339197916666667;1.013077375425241e-07;Island	MAP3K11;0.257377272727273;2.3372585048459067e-06;Island
cg19058865	STAP2;0.499867647058824;0.0003920564578321;Island				STAP2;0.245755208333334;1.2969181886387674e-06;Island	STAP2;0.235892045454546;7.675988751992791e-05;Island					STAP2;0.551833333333333;0.0027303405225559;Island
cg19061270	CPAMD8;-0.3237352941176469;0.003983180476663;S_Shore				CPAMD8;-0.63975;1.3256151223765002e-07;S_Shore	CPAMD8;-0.363215909090909;7.213534834554099e-06;S_Shore		CPAMD8;-0.2468055555555561;0.0002316824971986;S_Shore
cg19112186	CPT1B;0.2863676470588239;0.0001017225844619;Island				CPT1B;0.23815625;3.055396928258905e-06;Island	CPT1B;0.249789772727274;1.835816214453541e-05;Island		CPT1B;0.3109625;6.961080231250934e-05;Island			CPT1B;0.582928571428572;9.051165925324164e-07;Island
cg19156875	MAPT;0.592058823529412;0.0013075378902726;Island			MAPT;0.4835625;7.824046249593846e-06;Island	MAPT;0.468820601851852;1.00094510539545e-05;Island	MAPT;0.402954545454546;4.370709142446612e-05;Island
cg19178853	HAND2;0.4881176470588231;0.0001125656770667;Island	HAND2;0.2387615131578949;1.1807119621696652e-17;Island	HAND2;0.5930263157894741;9.655597811375875e-06;Island								HAND2;0.5486428571428571;9.581637378574748e-05;Island
cg19234894	COL4A1;-0.200205882352941;0.0073731899693777;.	COL4A1;-0.207291282894737;3.889897284753498e-18;.	COL4A1;-0.287631578947368;6.649486962920112e-06;.				COL4A1;-0.251951219512195;5.529788157408474e-05;.		COL4A1;-0.263885714285713;4.6985017560921e-08;.
cg19409133	RCC1;-0.222779411764706;0.0003008770030601;N_Shore	RCC1;-0.298259868421053;1.0582866859344012e-20;N_Shore			RCC1;-0.53471875;1.013077375425241e-07;N_Shore	RCC1;-0.240590909090909;0.002989989753858;N_Shore		RCC1;-0.264555555555556;2.9572196777817698e-05;N_Shore			RCC1;-0.306807142857143;0.00423127931453;N_Shore
cg19457477	EIF3K;MAP4K1;0.47835294117647;0.0002539447148559;N_Shore	MAP4K1;EIF3K;0.3719171052631579;5.314402057823383e-09;N_Shore			MAP4K1;0.3032447916666669;6.575458146432574e-07;N_Shore	MAP4K1;EIF3K;0.28927840909091;4.033850649522392e-05;N_Shore					MAP4K1;0.522261904761905;0.0009188835507538;N_Shore
cg19466563	SPARCL1;0.270735294117647;0.0030345449221127;.	SPARCL1;0.3169407894736839;1.6309969589685172e-20;.				SPARCL1;0.220261363636364;4.370709142446612e-05;.		SPARCL1;0.283347222222222;3.659542197153124e-05;.	SPARCL1;0.236614285714286;5.719719572202345e-07;.		SPARCL1;0.466952380952381;3.507714316232337e-06;.
cg19533977	CLTC;-0.276352941176471;0.0003585349341375;.	CLTC;-0.3842828947368421;7.152107067873463e-23;.						CLTC;-0.297851388888889;2.9572196777817698e-05;.			CLTC;-0.6928571428571421;6.733578604531601e-06;.
cg19577671	CIC;0.2554705882352939;0.0001734191234672;N_Shore	CIC;0.27149177631579;5.637761525103508e-20;N_Shore							CIC;0.2595;1.7801134706472592e-08;N_Shore		CIC;0.478309523809523;2.7850383383254398e-06;N_Shore
cg19594666	LEP;0.337132352941176;0.0001013155910275;Island	LEP;0.317934210526316;9.984180308260935e-21;Island				LEP;0.278198051948052;7.766768116157774e-06;Island					LEP;0.5525476190476191;9.051165925324164e-07;Island
cg19618279	COASY;-0.286058823529412;0.0003920564578321;Island					COASY;-0.2212329545454549;0.0126846145079095;Island		COASY;-0.327597222222222;2.9572196777817698e-05;Island			COASY;-0.51302380952381;9.051165925324164e-07;Island
cg19796532	RACGAP1;0.272411764705882;0.0001013155910275;Island	RACGAP1;0.320182236842105;2.7388569747215123e-18;Island			RACGAP1;0.269718750000001;0.0003121666378993;Island	RACGAP1;0.335623863636364;8.332463267411743e-05;Island	RACGAP1;0.260841463414634;1.9347596644344278e-07;Island				RACGAP1;0.600238095238095;3.0204682775992137e-06;Island
cg19797376	TAL1;0.396911764705882;0.0001189285409363;N_Shore	TAL1;0.282449013157895;8.077278623312034e-18;N_Shore			TAL1;0.204194791666666;0.0005105411906438;N_Shore			TAL1;0.245880555555555;6.961080231250934e-05;N_Shore			TAL1;0.50207738095238;3.277019284263658e-06;N_Shore
cg19811337	MAP3K11;0.354088235294118;0.0001013155910275;N_Shore	MAP3K11;0.355188048245614;1.4474713886315024e-15;N_Shore			MAP3K11;0.4717395833333329;1.013077375425241e-07;N_Shore	MAP3K11;0.460420454545454;2.419440249274762e-06;N_Shore		MAP3K11;0.203638888888888;0.0135295897711841;N_Shore
cg19841369	ESR2;0.333911764705883;0.0001858710927249;.	ESR2;0.370651315789474;5.922314673185295e-19;.			ESR2;0.25346875;2.369124916010552e-06;.	ESR2;0.2135523989898989;0.0020121646754738;.					ESR2;0.5576428571428571;0.0006087199998193;.
cg20014398	PAX6;0.517920588235295;0.0005164354856388;Island	PAX6;0.493965460526315;8.160006249330492e-21;Island				PAX6;0.248090909090909;0.017546421691428;Island					PAX6;0.700785714285714;2.343697570942501e-06;Island
cg20070090	S100A8;-0.296529411764706;0.0002761707815118;.	S100A8;-0.3166003289473689;2.1877860525739126e-20;.				S100A8;-0.2284375;3.0801766061603325e-05;.					S100A8;-0.403928571428571;3.507714316232337e-06;.
cg20179907	PDE2A;0.23910294117647;0.0080385993068115;.					PDE2A;0.3055096590909099;4.850839348112481e-06;.		PDE2A;0.2045694444444439;0.0035174211274158;.			PDE2A;0.44702380952381;9.233684274870532e-07;.
cg20256009	S100A8;-0.360264705882353;0.0001189285409363;.	S100A8;-0.31038322368421;7.152107067873463e-23;.			S100A8;-0.205213541666666;4.009568120887933e-07;.			S100A8;-0.222680555555555;0.0001323652668593;.			S100A8;-0.5263571428571429;9.051165925324164e-07;.
cg20256245	NEFH;0.307117647058823;0.0001256610475435;S_Shore	NEFH;0.2173959377610689;7.39606695455713e-16;S_Shore	NEFH;0.2392105263157889;4.630912757076451e-05;S_Shore								NEFH;0.3575340136054421;1.9356027120965212e-05;S_Shore
cg20286956	MACF1;0.256205882352941;0.0132485654635603;Island	MACF1;0.482434210526316;1.4940759581981862e-20;Island				MACF1;0.4688125;2.4917681204654454e-05;Island		MACF1;0.3007916666666669;0.0116734293649677;Island
cg20302133	KCNA3;0.67014705882353;0.0010815496159898;Island				KCNA3;0.3809166666666661;4.905493626556972e-06;Island		KCNA3;0.357560975609756;0.0002164687035648;Island				KCNA3;0.602238095238095;0.0389256434557497;Island
cg20331980	TAB2;-0.223985294117647;0.0004720115919992;.							TAB2;-0.238979938271606;8.53952597037732e-05;.		TAB2;-0.258571428571429;5.964567499541919e-07;.	TAB2;-0.314333333333334;1.7586157320060676e-05;.
cg20348196	HLA-DRA;-0.349235294117647;0.0155431768597498;.			HLA-DRA;-0.49201875;4.86309831211356e-05;.	HLA-DRA;-0.25165625;0.0001500101491175;.		HLA-DRA;-0.32540243902439;2.313460908097521e-05;.	HLA-DRA;-0.201319444444444;0.0006465076547779;.			HLA-DRA;-0.5189285714285711;8.955566923873284e-06;.
cg20353227	SMAD3;0.268411764705883;0.0004720115919992;.	SMAD3;0.229060855263158;7.509721800202995e-23;.							SMAD3;0.261484285714286;4.510040771866556e-08;.		SMAD3;0.4220833333333329;1.539031063702329e-06;.
cg20512303	PDLIM4;0.25664705882353;0.0002163289512417;N_Shore	PDLIM4;P4HA2;0.22497697368421;3.884980087900422e-21;N_Shore			PDLIM4;0.202505208333333;1.1183016960606569e-07;N_Shore						PDLIM4;P4HA2;0.266607142857142;0.0095824942532591;N_Shore
cg20591728	HOXB6;0.244676470588235;0.000199884152642;N_Shore				HOXB6;0.648572916666666;1.013077375425241e-07;N_Shore	HOXB6;0.3613522727272729;0.0017591455565547;N_Shore		HOXB3;0.2077916666666669;7.905997408410411e-05;N_Shore
cg20595752	TEAD3;0.335441176470589;0.0019061413402732;S_Shelf					TEAD3;0.254267045454545;1.336788754381116e-05;S_Shelf			TEAD3;0.3232;6.751313367383854e-08;S_Shelf		TEAD3;0.6000238095238101;2.7850383383254398e-06;S_Shelf
cg20608990	CASP8;-0.3702647058823529;0.0001734191234672;.					CASP8;-0.237482323232324;2.546122396773283e-06;.		CASP8;-0.280930555555556;5.407274705123997e-05;.			CASP8;-0.419095238095238;2.825704384050144e-05;.
cg20611911	TP73;0.484558823529411;0.0004720115919992;Island	TP73;0.225020065789474;5.677138884897951e-15;Island			TP73;0.3235625;9.197100349699344e-07;Island						TP73;0.61547619047619;8.955566923873284e-06;Island
cg20677901	TP73;0.4188235294117649;0.0014346236290166;Island	TP73;0.266463815789473;7.882162377876389e-10;Island			TP73;0.226032291666666;1.0889231005313162e-05;Island						TP73;0.4213571428571429;0.0052266314750785;Island
cg20688651	HMGA2;-0.261205882352941;0.022866206217629;S_Shore	HMGA2;-0.394174342105263;1.4026532603905269e-19;S_Shore						HMGA2;-0.296729166666666;0.0008540397565954;S_Shore			HMGA2;-0.547547619047619;9.233684274870532e-07;S_Shore
cg20779964	CBLN4;0.306970588235294;0.0001039358589718;Island	CBLN4;0.322536513157895;4.848193548916636e-17;Island			CBLN4;0.2644625;1.0918847266358866e-06;Island						CBLN4;0.574071428571429;9.051165925324164e-07;Island
cg20788020	ZFPM2;-0.2802352941176469;0.0010815496159898;.	ZFPM2;-0.310390131578948;1.39098064939879e-14;.				ZFPM2;-0.2248522727272729;5.8690868616263605e-06;.		ZFPM2;-0.296097222222222;5.407274705123997e-05;.
cg20916523	VHL;-0.355147058823529;0.0001639983489132;S_Shore	VHL;-0.3331835526315789;5.8603265214463674e-08;S_Shore						VHL;-0.332347222222222;2.9572196777817698e-05;S_Shore			VHL;-0.615571428571429;0.0225346621048625;S_Shore
cg20947377	PTPRZ1;0.352661764705882;0.0014346236290166;N_Shore	PTPRZ1;0.262686638471178;4.494369611386346e-09;N_Shore	PTPRZ1;0.269552631578948;6.241455824025387e-05;N_Shore			PTPRZ1;0.212411931818181;0.002299983542329;N_Shore
cg21143896	GNA12;0.33035294117647;0.0001013155910275;N_Shore	GNA12;0.3187492089599;5.4161766799235765e-11;N_Shore						GNA12;0.239763888888889;4.2293957556117816e-05;N_Shore			GNA12;0.7492619047619051;9.051165925324164e-07;N_Shore
cg21263710	DCC;-0.330676470588235;0.000199884152642;N_Shelf	DCC;-0.387082236842105;1.0289441036896629e-21;N_Shelf				DCC;-0.214335227272727;4.612429968117365e-06;N_Shelf		DCC;-0.211055555555556;0.0005882475077345;N_Shelf			DCC;-0.525690476190477;9.051165925324164e-07;N_Shelf
cg21332500	HOXA13;0.4531911764705879;0.0010815496159898;S_Shore	HOXA13;0.2072615131578949;5.137480885703448e-17;S_Shore			HOXA13;0.208098958333333;2.3366233023089843e-07;S_Shore						HOXA13;0.453809523809524;8.150310188266853e-06;S_Shore
cg21366688	SGK1;0.307705882352941;0.0056818565585638;.	SGK1;0.268171710526316;1.0582866859344012e-20;.				SGK1;0.243628156565657;0.002989989753858;.					SGK1;0.3338988095238089;0.0021793129955206;.
cg21405799	NECAB2;0.497617647058824;0.0002340530281391;Island				NECAB2;0.534057291666666;8.437154511501626e-07;Island	NECAB2;0.255005681818182;9.77213489169366e-05;Island					NECAB2;0.679333333333334;5.56409126772547e-06;Island
cg21550024	FGF2;0.3135;0.0056818565585638;N_Shore	FGF2;0.3771875;7.565590771912616e-20;N_Shore							FGF2;0.206657142857143;1.6275265023880951e-06;N_Shore		FGF2;0.666047619047619;3.836952107659725e-06;N_Shore
cg21553980	RPH3AL;0.242411764705882;0.0001639983489132;.				RPH3AL;0.437562500000001;1.013077375425241e-07;.	RPH3AL;0.232693181818182;4.517654531456107e-06;.					RPH3AL;0.361785714285715;0.0189416267201763;.
cg21554552	RASSF1;0.25;0.0008971268291557;Island	RASSF1;0.398146052631579;1.964531504791772e-15;Island				RASSF1;0.217806818181818;0.0001058498942534;Island					RASSF1;0.5271904761904761;6.119318718350378e-06;Island
cg21748244	LCP2;-0.369411764705882;0.0001013155910275;.	LCP2;-0.40045625;5.155767465661243e-21;.			LCP2;-0.248328125;7.145969217002372e-07;.	LCP2;-0.303880681818182;3.421668455825473e-06;.	LCP2;-0.286640243902439;9.610201333775468e-10;.				LCP2;-0.4875;2.343697570942501e-06;.
cg21773297	MYOM2;-0.209088235294118;0.0056818565585638;S_Shelf	MYOM2;-0.399796710526316;1.443810960403493e-19;S_Shelf		MYOM2;-0.34415;3.138929141470473e-05;S_Shelf							MYOM2;-0.3330678571428569;0.0001658783040845;S_Shelf
cg21784383	ESRRG;0.3607058823529409;0.0265249785066874;Island	ESRRG;0.326895394736842;1.277125858294511e-10;Island			ESRRG;0.236713541666666;1.5423249744971728e-06;Island	ESRRG;0.231568181818182;2.3059529638184907e-05;Island		ESRRG;0.247;0.0001209462516196;Island			ESRRG;0.262678571428571;0.0003982590303124;Island
cg21789085	MYOM2;-0.274705882352941;0.0004297398380145;.	MYOM2;-0.342217105263158;2.8867320569046885e-22;.		MYOM2;-0.2988125;6.366925602277028e-05;.							MYOM2;-0.6850952380952379;9.051165925324164e-07;.
cg21799607	CLDN11;-0.271294117647059;0.0002761707815118;.	CLDN11;-0.280519325657894;3.191427404175987e-19;.							CLDN11;-0.259957142857143;2.714534477262002e-07;.		CLDN11;-0.3922380952380961;0.0001811985480769;.
cg21878746	LAIR1;-0.3205882352941179;0.0005528595694615;.	LAIR1;-0.258623355263158;9.255289661866589e-16;.			LAIR1;-0.291677083333334;0.0013817927246431;.	LAIR1;-0.2239204545454549;0.0483814889457118;.		LAIR1;-0.206798611111111;0.0067882540062925;.
cg21884231	CLDN11;0.503720588235295;0.0008971268291557;Island	CLDN11;0.489144078947368;1.6061197311740333e-18;Island							CLDN11;0.304257142857143;1.830469163016683e-07;Island		CLDN11;0.704892857142857;1.069417388312507e-06;Island
cg21950166	SFN;-0.219264705882353;0.0003284910458806;N_Shore					SFN;-0.286147727272727;0.00033713473556;N_Shore				SFN;-0.306637755102041;8.09274220861351e-07;N_Shore	SFN;-0.4913571428571429;9.051165925324164e-07;N_Shore
cg21983531	GTF2I;-0.279705882352941;0.0013075378902726;S_Shelf	GTF2I;-0.2326287006578949;2.7745052217141847e-08;S_Shelf				GTF2I;-0.397036931818182;4.612429968117365e-06;S_Shelf					GTF2I;-0.5466666666666671;0.0001152257111113;S_Shelf
cg22124648	FGR;0.270617647058824;0.0001858710927249;Island				FGR;0.229510416666666;6.575458146432574e-07;Island		FGR;0.245573170731708;6.463878450611513e-11;Island				FGR;0.229833333333333;9.051165925324164e-07;Island
cg22152605	FPR1;-0.4031470588235289;0.000747293540031;.	FPR1;-0.273704851973684;1.3861674826176413e-18;.			FPR1;-0.204302083333333;1.0889231005313162e-05;.						FPR1;-0.389;1.1972189288678746e-05;.
cg22162757	PTPN14;-0.329455882352942;0.0005666924435538;.	PTPN14;-0.321292105263158;2.049555152268224e-14;.						PTPN14;-0.405527777777778;0.0002546435874152;.			PTPN14;-0.660095238095238;2.343697570942501e-06;.
cg22164298	ANK2;-0.478558823529411;0.0009851799392298;.	ANK2;-0.283702960526316;3.503211742580251e-14;.			ANK2;-0.384984375;1.73371474931065e-07;.	ANK2;-0.21996590909091;0.0011615903393106;.		ANK2;-0.414819444444444;0.0008273921654254;.
cg22211507	TRAT1;-0.223941176470588;0.0005666924435538;.	TRAT1;-0.255303042763158;1.1433994060813823e-21;.			TRAT1;-0.3742322916666671;1.244754542769434e-07;.		TRAT1;-0.203463414634146;1.5275234728531978e-10;.				TRAT1;-0.207833333333333;0.0002365523386073;.
cg22222281	CD9;0.392294117647058;0.0285204991722715;N_Shore	CD9;0.46607384868421;1.4282677267608169e-18;N_Shore			CD9;0.722828125;1.013077375425241e-07;N_Shore	CD9;0.294647727272728;1.4466763098609344e-05;N_Shore
cg22238122	PBX1;0.301000000000001;0.0001073397970351;S_Shore	PBX1;0.212162828947368;1.294201188168609e-15;S_Shore			PBX1;0.4380104166666661;1.0918847266358866e-06;S_Shore	PBX1;0.3823522727272729;2.3372585048459067e-06;S_Shore					PBX1;0.550047619047619;9.051165925324164e-07;S_Shore
cg22241045	LNX1;0.233411764705882;0.0001421534704914;.	LNX1;0.2056193530701749;5.658368524333094e-09;.			LNX1;0.4654479166666671;6.575458146432574e-07;.	LNX1;0.244943181818182;0.0001144990673791;.					LNX1;0.402261904761905;0.0001050635419018;.
cg22377043	MAP1A;0.237705882352941;0.000747293540031;.	MAP1A;0.317368421052631;3.711478663380794e-20;.							MAP1A;0.207771428571428;3.468413774981721e-07;.		MAP1A;0.391785714285715;8.73852582071538e-05;.
cg22477971	C1QB;-0.308941176470588;0.0001013155910275;.	C1QB;-0.206154605263158;1.3620224672604137e-19;.		C1QB;-0.247375;9.978391560014896e-06;.							C1QB;-0.3977976190476189;9.051165925324164e-07;.
cg22488256	PDE4B;0.393117647058823;0.0014346236290166;N_Shore	PDE4B;0.417849342105263;6.721759240820209e-20;N_Shore				PDE4B;0.245954545454546;1.2347914657451067e-05;N_Shore					PDE4B;0.503619047619048;0.0017319553684756;N_Shore
cg22545168	LAIR1;-0.276691176470589;0.0001013155910275;.	LAIR1;-0.257870230263158;5.9406783989417536e-21;.			LAIR1;-0.29434375;1.5074821614377417e-07;.	LAIR1;-0.2395454545454549;2.1404847537892163e-05;.
cg22622477	HOXB7;0.2065;0.0005666924435538;Island				HOXB7;0.3980416666666671;1.3256151223765002e-07;Island	HOXB7;0.296397727272727;0.0009405516317661;Island		HOXB7;0.218472222222223;0.0002316824971986;Island
cg22630169	NFIX;0.325617647058824;0.0001013155910275;S_Shore	NFIX;0.313596217105262;8.837167901012129e-14;S_Shore						NFIX;0.262444444444445;0.0032308042056619;S_Shore			NFIX;0.320309523809523;0.0039381933274284;S_Shore
cg22680204	CRMP1;0.443426470588235;0.0030345449221127;Island	CRMP1;0.224410197368421;4.843810954368973e-10;Island			CRMP1;0.344895833333334;3.941795846681882e-06;Island	CRMP1;0.274727272727273;0.000230237890049;Island
cg22730412	RNF11;-0.278926470588235;0.0025228830941759;N_Shore		RNF11;-0.21028947368421;0.0009830216849856;N_Shore			RNF11;-0.355357954545454;2.9007216022490224e-06;N_Shore					RNF11;-0.529333333333334;9.569244786476344e-07;N_Shore
cg22731271	MEIS1;0.677323529411764;0.0022972474263184;.	MEIS1;0.230916392602162;9.302696013053115e-12;.						MEIS1;0.3672361111111121;3.23259817962882e-05;.	MEIS1;0.254792857142857;0.0011709609077156;.
cg22851691	HOXB7;0.324558823529412;0.0013075378902726;S_Shore	HOXB7;0.296155838815789;1.9401381196860742e-13;S_Shore				HOXB7;0.247761363636363;6.034036588797216e-05;S_Shore					HOXB7;0.45047619047619;7.408719244989702e-06;S_Shore
cg22875872	PTPRF;0.443558823529411;0.0001013155910275;Island	PTPRF;0.2638980263157889;1.1348093975424272e-14;Island				PTPRF;0.2155409090909089;7.084847274803935e-05;Island		PTPRF;0.224238888888889;0.0038314162115432;Island			PTPRF;0.8123809523809521;9.051165925324164e-07;Island
cg22979433	CKMT2;0.251088235294118;0.0001421534704914;.	CKMT2;0.221646381578948;1.1115172692889945e-21;.			CKMT2;0.207885416666666;6.468981338048168e-05;.						CKMT2;0.246904761904762;0.0005144442655476;.
cg23003926	CADPS;-0.298470588235294;0.0003920564578321;.	CADPS;-0.357998190789474;5.582595986454254e-22;.			CADPS;-0.37496875;1.002506624840986e-06;.						CADPS;-0.530595238095238;1.320522786989883e-06;.
cg23019935	CDC42;0.355588235294118;0.0005666924435538;.	CDC42;0.265189802631579;6.544147183760441e-14;.						CDC42;0.204145833333333;0.0004047879123358;.			CDC42;0.484452380952381;2.7850383383254398e-06;.
cg23024444	PTTG1;-0.220838235294117;0.0001639983489132;N_Shore				PTTG1;SLU7;-0.3791354166666671;1.828908091817344e-06;N_Shore	SLU7;PTTG1;-0.280755681818182;0.00188106971927;N_Shore			PTTG1;-0.269462142857143;1.1859506448944657e-07;N_Shore		SLU7;PTTG1;-0.237285714285715;7.408719244989702e-06;N_Shore
cg23214755	E2F6;-0.333029411764706;0.0011901122271508;S_Shore	E2F6;-0.341044407894737;2.2989045413126093e-19;S_Shore						E2F6;-0.213680555555555;0.0016101203590395;S_Shore			E2F6;-0.4466071428571429;0.0023501650736346;S_Shore
cg23241781	SLC8A3;0.5841470588235289;0.0006222940650456;N_Shore	SLC8A3;0.4282993421052629;1.4881639118316745e-15;N_Shore		SLC8A3;0.49457265625;4.450742232623379e-05;N_Shore		SLC8A3;0.457056818181818;7.675988751992791e-05;N_Shore
cg23267759	GATA6;0.516411764705883;0.0004297398380145;Island	GATA6;0.3854890037593979;3.012950666793756e-13;Island						GATA6;0.212013888888889;0.0004047879123358;Island			GATA6;0.564047619047619;9.867456972082832e-06;Island
cg23285459	GNA12;0.363441176470589;0.0001017225844619;Island	GNA12;0.4401332236842101;1.7186811396017687e-10;Island						GNA12;0.26526388888889;2.985405189622306e-05;Island			GNA12;0.762833333333333;9.051165925324164e-07;Island
cg23363971	IKZF4;0.3842647058823529;0.0009851799392298;.	IKZF4;0.3024640213815789;1.8594924995986143e-15;.				IKZF4;0.283625;0.0002132921974499;.					IKZF4;0.7182619047619051;3.21929333522671e-06;.
cg23366166	FEZ1;0.301679411764706;0.0002539447148559;S_Shore	FEZ1;0.331929641812866;8.160006249330492e-21;S_Shore				FEZ1;0.259159090909091;4.302698986433259e-06;S_Shore					FEZ1;0.283261904761904;0.0001050635419018;S_Shore
cg23520688	TRAF3;0.205088235294118;0.0020946920176299;.	TRAF3;0.263401315789473;1.9401381196860742e-13;.			TRAF3;0.3595572916666671;8.453976573244236e-06;.	TRAF3;0.326295454545454;0.0006589727474176;.					TRAF3;0.4380619047619039;2.5596283409689603e-06;.
cg23597629	ACTA1;0.238529411764706;0.003983180476663;Island			ACTA1;0.25095;0.0001841683588507;Island				ACTA1;0.222513888888888;7.535767379023045e-05;Island			ACTA1;0.203190476190476;0.0002365523386073;Island
cg23605961	PRKAR1B;0.306779411764706;0.0002163289512417;S_Shore					PRKAR1B;0.362363636363637;4.612429968117365e-06;S_Shore		PRKAR1B;0.3574375;7.905997408410411e-05;S_Shore			PRKAR1B;0.7155;9.051165925324164e-07;S_Shore
cg23623251	BMP6;-0.378205882352941;0.0008971268291557;S_Shelf	BMP6;-0.3124375;1.2153880315072842e-17;S_Shelf				BMP6;-0.3723181818181821;6.034036588797216e-05;S_Shelf					BMP6;-0.389357142857142;0.0001262337598628;S_Shelf
cg23671221	PTPRF;0.489014705882353;0.0001013155910275;Island	PTPRF;0.293905924968672;6.28501335479759e-17;Island				PTPRF;0.234683522727273;0.0001565050793564;Island		PTPRF;0.2167013888888889;0.0067882540062925;Island			PTPRF;0.7444047619047621;9.051165925324164e-07;Island
cg23679344	MED1;-0.3369117647058829;0.0155431768597498;S_Shore				MED1;-0.27821875;1.1788649924504737e-07;S_Shore	MED1;-0.351193181818182;5.470458279652403e-06;S_Shore		MED1;-0.302565277777778;0.0024968211315583;S_Shore		MED1;-0.206744897959184;4.6768817734349466e-08;S_Shore
cg23690166	HOXB7;0.284764705882353;0.0001858710927249;Island	HOXB7;0.397912828947368;3.644029910810678e-17;Island				HOXB7;0.22927840909091;0.0001239927905969;Island		HOXB7;0.3835494791666661;0.0012295520371972;Island			HOXB7;0.677642857142857;8.73852582071538e-05;Island
cg23693487	PPP2CB;-0.254882352941177;0.0001256610475435;S_Shore	PPP2CB;-0.326680372807018;1.942260925879489e-20;S_Shore			PPP2CB;-0.208161458333333;0.0006082565512986;S_Shore	PPP2CB;-0.236534090909091;0.0001337822156776;S_Shore					PPP2CB;-0.4833571428571429;9.569244786476344e-07;S_Shore
cg23729777	IL16;-0.267411764705883;0.0001013155910275;.	IL16;-0.245904788011696;2.5231363587103494e-15;.			IL16;-0.3796875;1.013077375425241e-07;.	IL16;-0.2820909090909099;0.0002897579905299;.		IL16;-0.227847222222222;2.9572196777817698e-05;.	IL16;-0.252221428571429;1.5008936142132107e-08;.		IL16;-0.378190476190477;0.0001262337598628;.
cg23774988	ETS1;0.403411764705882;0.0002340530281391;Island	ETS1;0.234695888157895;1.0171592540881564e-14;Island			ETS1;0.289261458333334;0.0001290808536867;Island						ETS1;0.7053809523809521;2.343697570942501e-06;Island
cg23842255	NEFH;0.362294117647058;0.0009851799392298;Island	NEFH;0.287896381578948;5.439875137157015e-17;Island	NEFH;0.2396315789473689;0.0001997496982659;Island								NEFH;0.4347857142857139;6.119318718350378e-06;Island
cg23949611	APOB;-0.3404705882352949;0.0001039358589718;.		APOB;-0.377040789473685;8.955744554969768e-06;.					APOB;-0.2457291666666669;0.0002316824971986;.			APOB;-0.293857142857143;0.0017319553684756;.
cg23972738	MEIS1;0.535382352941176;0.0020946920176299;.	MEIS1;0.253279232581769;9.639100277445749e-13;.						MEIS1;0.257513888888889;2.9572196777817698e-05;.	MEIS1;0.294042857142857;8.573086555113967e-05;.
cg24067911	ATXN1;-0.26935294117647;0.0132485654635603;.	ATXN1;-0.384292032163742;4.8473782974625663e-20;.			ATXN1;-0.272104166666667;1.5074821614377417e-07;.	ATXN1;-0.327114772727273;2.3372585048459067e-06;.		ATXN1;-0.217340277777778;0.0001919106102566;.			ATXN1;-0.208690476190476;0.0102241170205485;.
cg24069602	SCN4A;-0.226617647058824;0.0003284910458806;.	SCN4A;-0.245353618421052;1.3008055632150016e-21;.		SCN4A;-0.27710625;6.973938591510995e-06;.		SCN4A;-0.213189935064935;2.3479595352900013e-06;.
cg24302529	ALOX5;0.256102941176471;0.0001421534704914;Island	ALOX5;0.241146381578948;7.25259769458158e-22;Island			ALOX5;0.254854166666666;5.561519229910251e-07;Island	ALOX5;0.258272727272727;2.781026942864847e-06;Island		ALOX5;0.236506845238095;0.0001014574534136;Island			ALOX5;0.4760476190476189;9.051165925324164e-07;Island
cg24327132	PKM;-0.211058823529412;0.0002761707815118;N_Shore					PKM;-0.239136363636364;4.612429968117365e-06;N_Shore		PKM;-0.278652777777778;2.9572196777817698e-05;N_Shore			PKM;-0.4301309523809529;9.051165925324164e-07;N_Shore
cg24337786	EIF3K;MAP4K1;0.319308823529412;0.0006828690261665;N_Shore	MAP4K1;EIF3K;0.293560197368421;9.702742333818997e-07;N_Shore			MAP4K1;0.3255625;1.518997129882049e-05;N_Shore	MAP4K1;EIF3K;0.23634090909091;0.000230237890049;N_Shore					MAP4K1;0.394952380952381;0.0010781461311191;N_Shore
cg24414325	IKZF4;0.237691176470588;0.0002761707815118;.	IKZF4;0.2465710526315789;9.984180308260935e-21;.				IKZF4;0.230261363636363;3.054073273489842e-06;.					IKZF4;0.4763809523809529;9.051165925324164e-07;.
cg24432193	GRIK2;-0.2827205882352949;0.0003284910458806;.				GRIK2;-0.251567708333333;2.369124916010552e-06;.	GRIK2;-0.445298295454546;4.517654531456107e-06;.					GRIK2;-0.293857142857143;0.006880393334838;.
cg24432768	CD1D;-0.391411764705882;0.0001858710927249;N_Shore	CD1D;-0.4496831296992489;4.995496064611868e-20;N_Shore			CD1D;-0.2618697916666669;1.0162121604430773e-07;N_Shore			CD1D;-0.293361111111111;0.0011231529431668;N_Shore
cg24483493	TPM1;0.2331470588235289;0.0112478310772854;N_Shore	TPM1;0.247652796052632;7.416086158886333e-09;N_Shore			TPM1;0.3972661458333329;4.009568120887933e-07;N_Shore	TPM1;0.393051136363637;1.1431829194173776e-05;N_Shore					TPM1;0.37597619047619;3.1032784338444274e-05;N_Shore
cg24506221	GSTM2;GSTM1;0.418911764705882;0.0285204991722715;Island	GSTM2;0.247000657894737;3.48329767375938e-06;Island							GSTM2;0.3107;0.0001928240086401;Island		GSTM1;GSTM2;0.4274166666666661;0.0006087199998193;Island
cg24622143	RASA3;-0.304529411764706;0.000747293540031;Island	RASA3;-0.22390625;5.112387665851568e-08;Island				RASA3;-0.215;0.0166368692709764;Island					RASA3;-0.41697619047619;2.3438807248988044e-05;Island
cg24627299	MET;-0.3257352941176469;0.0002163289512417;N_Shore				MET;-0.303208333333334;0.0003121666378993;N_Shore	MET;-0.329743750000001;5.8690868616263605e-06;N_Shore					MET;-0.6210714285714289;1.0037442746072094e-06;N_Shore
cg24683623	FGF2;0.206029411764706;0.0020946920176299;N_Shore	FGF2;0.217755098684211;1.1425991765431905e-19;N_Shore			FGF2;0.259671875;8.453976573244236e-06;N_Shore						FGF2;0.450619047619048;1.320522786989883e-06;N_Shore
cg24699146	HMGCL;-0.266411764705883;0.0056818565585638;.	HMGCL;-0.25369634502924;4.614418739928783e-15;.						HMGCL;-0.267520138888889;3.23259817962882e-05;.			HMGCL;-0.4042380952380961;3.4150479210955175e-05;.
cg24804060	XYLT2;0.233735294117647;0.0005666924435538;S_Shore	XYLT2;0.2346546052631569;7.640048576141872e-22;S_Shore				XYLT2;0.200363636363636;0.0036210845173072;S_Shore					XYLT2;0.43352380952381;9.051165925324164e-07;S_Shore
cg24837370	SOX11;0.52935294117647;0.0002340530281391;Island	SOX11;0.250458223684211;5.915568979327364e-10;Island						SOX11;0.246739583333333;0.0001919106102566;Island			SOX11;0.6901904761904761;9.051165925324164e-07;Island
cg24871089	RPH3AL;0.317058823529411;0.0002163289512417;N_Shore				RPH3AL;0.2918072916666669;3.195842068472661e-07;N_Shore	RPH3AL;0.398573863636363;0.0001239927905969;N_Shore					RPH3AL;0.491309523809523;0.0004722243751193;N_Shore
cg24927800	DES;0.348882352941177;0.0013075378902726;Island	DES;0.342544078947368;2.0972372329679692e-13;Island	DES;0.323157894736842;0.0027847721159343;Island	DES;0.2624;0.0030706147182011;Island		DES;0.231893465909091;0.0009405516317661;Island		DES;0.202736111111111;0.0020979752287885;Island	DES;0.272653214285714;4.593784336940887e-06;Island
cg24977541	CLDN11;-0.297808823529412;0.000152565979835;S_Shore	CLDN11;-0.277594078947369;2.740921519135172e-22;S_Shore							CLDN11;-0.2651428571428569;3.659392049201853e-08;S_Shore		CLDN11;-0.576261904761905;9.051165925324164e-07;S_Shore
cg25027788	VWF;0.274117647058824;0.0003920564578321;Island					VWF;0.228960227272727;0.0003634454918256;Island		VWF;0.2226932870370369;0.0004428451546239;Island			VWF;0.471619047619048;3.836952107659725e-06;Island
cg25037394	HMGCL;-0.242911764705882;0.0103525973458963;.	HMGCL;-0.3051430921052629;7.413592242442544e-18;.						HMGCL;-0.2485555555555561;3.435249674720828e-05;.			HMGCL;-0.420020238095238;0.0001262337598628;.
cg25045942	HLA-DPB1;HLA-DPA1;0.237264705882353;0.0010815496159898;N_Shore	HLA-DPB1;HLA-DPA1;0.254373766447368;1.4081019358063266e-14;N_Shore		HLA-DPA1;HLA-DPB1;0.27188125;0.0001412711493157;N_Shore							HLA-DPB1;HLA-DPA1;0.588571428571429;8.955566923873284e-06;N_Shore
cg25052156	FGFR2;0.210720588235294;0.0112478310772854;N_Shore				FGFR2;0.4659270833333339;2.168136856751516e-07;N_Shore	FGFR2;0.2485;0.0059593091060923;N_Shore		FGFR2;0.202875;0.0010257850986446;N_Shore	FGFR2;0.289528571428571;4.510040771866556e-08;N_Shore
cg25078649	POLR1C;-0.3763529411764711;0.0017348686528645;S_Shore	POLR1C;-0.266326891447369;8.221323860802594e-09;S_Shore							POLR1C;-0.213628571428571;7.513218357698967e-05;S_Shore		POLR1C;-0.201535714285714;9.867456972082832e-06;S_Shore
cg25102370	HAND2;0.3147941176470589;0.0003284910458806;Island	HAND2;0.345319078947368;1.6642841576008805e-15;Island	HAND2;0.34171052631579;6.649486962920112e-06;Island								HAND2;0.378809523809523;0.0031675041930411;Island
cg25135457	COASY;-0.319352941176471;0.0005666924435538;Island					COASY;-0.246897727272728;0.0149519137110174;Island		COASY;-0.333388888888889;2.9572196777817698e-05;Island			COASY;-0.605404761904761;9.051165925324164e-07;Island
cg25138553	HSPG2;0.298470588235294;0.0022972474263184;.				HSPG2;0.5000572916666671;1.4119035211608882e-07;.	HSPG2;0.231926136363637;0.0008761110512777;.		HSPG2;0.266736111111112;0.0006465076547779;.	HSPG2;0.291435714285714;1.8265973034859814e-08;.
cg25161912	HMGA2;-0.3198235294117639;0.0003008770030601;S_Shore	HMGA2;-0.447583881578947;1.9360685202611867e-21;S_Shore			HMGA2;-0.327567708333334;5.11778131608882e-07;S_Shore			HMGA2;-0.241861111111112;4.2293957556117816e-05;S_Shore			HMGA2;-0.533452380952381;1.2244510209804267e-06;S_Shore
cg25259754	FCRL3;-0.3226764705882361;0.0011901122271508;.	FCRL3;-0.3889511513157899;4.1824512803846245e-20;.			FCRL3;-0.4290416666666671;1.013077375425241e-07;.						FCRL3;-0.225238095238095;0.0116155903660837;.
cg25307318	TACC2;0.27764705882353;0.0001017225844619;Island					TACC2;0.284905681818182;0.0008163170496773;Island		TACC2;0.2101388888888889;0.0003384309310271;Island			TACC2;0.654964285714285;0.0003836849602966;Island
cg25314624	CEP55;-0.281323529411765;0.0001734191234672;S_Shore			CEP55;-0.3102875;6.973938591510995e-06;S_Shore				CEP55;-0.223375;3.941145717727215e-05;S_Shore			CEP55;-0.5085238095238089;9.051165925324164e-07;S_Shore
cg25444386	KDR;0.426455882352941;0.0003585349341375;N_Shore				KDR;0.362880208333334;3.701274746800676e-07;N_Shore			KDR;0.339515277777778;0.0003708265472088;N_Shore			KDR;0.439428571428572;9.051165925324164e-07;N_Shore
cg25528916	STAP2;0.443617647058824;0.0001734191234672;Island	STAP2;0.3816680921052629;1.829232189478616e-12;Island				STAP2;0.447244318181818;0.000760418188528;Island					STAP2;0.527785714285714;0.0008471251609201;Island
cg25596287	RCC1;-0.270529411764706;0.0001734191234672;N_Shore	RCC1;-0.350117105263158;4.217185158065566e-22;N_Shore			RCC1;-0.524010416666666;1.4119035211608882e-07;N_Shore	RCC1;-0.278159090909091;0.0001337822156776;N_Shore		RCC1;-0.2336805555555561;2.9572196777817698e-05;N_Shore			RCC1;-0.423928571428571;8.73852582071538e-05;N_Shore
cg25731261	BBC3;-0.20195588235294;0.0025228830941759;S_Shore				BBC3;-0.3698125;2.5256236052914213e-07;S_Shore	BBC3;-0.329170454545454;1.336788754381116e-05;S_Shore		BBC3;-0.251263888888888;3.23259817962882e-05;S_Shore		BBC3;-0.325561224489796;1.15353807063675e-07;S_Shore	BBC3;-0.2405476190476189;0.0131743743382578;S_Shore
cg25764899	TAL1;0.457264705882353;0.0005164354856388;Island	TAL1;0.524472039473684;1.1729208136799145e-21;Island			TAL1;0.270770833333333;0.0007679508013769;Island			TAL1;0.291486111111111;0.0002546435874152;Island
cg25773262	BCAN;0.2695;0.0003920564578321;Island				BCAN;0.2082187499999989;1.6502708405096362e-05;Island	BCAN;0.424965909090909;2.3372585048459067e-06;Island					BCAN;0.29747619047619;0.0001811985480769;Island
cg25851789	ESRRG;0.286529411764706;0.022866206217629;S_Shore	ESRRG;0.268071052631579;1.6165490154167018e-13;S_Shore				ESRRG;0.3104131546290949;0.0251542106784131;S_Shore		ESRRG;0.223916666666666;0.001759743151933;S_Shore			ESRRG;0.4921071428571429;3.969637872862459e-05;S_Shore
cg25911551	GAB1;0.3772352941176471;0.0003585349341375;.				GAB1;0.614291666666667;1.244754542769434e-07;.	GAB1;0.329130681818182;7.766768116157774e-06;.		GAB1;0.22936111111111;0.0041643096517024;.			GAB1;0.514976190476191;3.277019284263658e-06;.
cg25924746	IRS2;0.251941176470588;0.0020946920176299;N_Shore				IRS2;0.230875;4.353756393983872e-05;N_Shore	IRS2;0.222654119318181;0.0001337822156776;N_Shore					IRS2;0.33897619047619;1.0876043629364863e-05;N_Shore
cg26010756	BMP6;-0.4315;0.0019061413402732;S_Shore	BMP6;-0.3260420230263161;7.28051444106996e-19;S_Shore				BMP6;-0.2301704545454549;0.0006125001365422;S_Shore					BMP6;-0.206309523809524;0.0018706858106601;S_Shore
cg26024682	HSD17B12;-0.320367647058823;0.0006222940650456;.	HSD17B12;-0.3609271616541349;6.035361374600936e-22;.			HSD17B12;-0.27253125;1.0741950736207482e-07;.	HSD17B12;-0.254602272727273;7.084847274803935e-05;.
cg26026748	PBX1;-0.292382352941176;0.0002163289512417;.	PBX1;-0.391009868421053;4.228847801341587e-21;.						PBX1;-0.279006944444445;2.9572196777817698e-05;.			PBX1;-0.35395238095238;6.0126890818497e-05;.
cg26074349	RACGAP1;0.351441176470589;0.0003284910458806;Island	RACGAP1;0.283466282894737;2.787209539600485e-13;Island		RACGAP1;0.326925;0.0002010315332238;Island			RACGAP1;0.303237804878049;8.708162927803398e-05;Island		RACGAP1;0.2199428571428569;7.188104413947945e-05;Island		RACGAP1;0.6355;3.507714316232337e-06;Island
cg26115667	TRAF3;0.240338235294118;0.0033190488179132;.	TRAF3;0.221355921052632;2.2887236865532733e-12;.				TRAF3;0.3466818181818189;0.0010094209021441;.					TRAF3;0.4593333333333329;1.1972189288678746e-05;.
cg26118553	APOB;-0.335264705882353;0.0001013155910275;.	APOB;-0.306937852443609;4.228847801341587e-21;.	APOB;-0.230368421052632;2.089242165666316e-05;.								APOB;-0.275119047619047;3.6114573040083314e-05;.
cg26132320	MMP9;0.39935294117647;0.0003920564578321;Island	MMP9;0.52421052631579;2.214950907117423e-22;Island			MMP9;0.209005208333334;2.5256236052914213e-07;Island			MMP9;0.212222222222222;3.23259817962882e-05;Island			MMP9;0.535678571428571;2.3438807248988044e-05;Island
cg26291600	ALOX5;0.274;0.0001017225844619;S_Shore	ALOX5;0.2061274671052629;7.346028922267183e-20;S_Shore			ALOX5;0.318140625;6.047601055135897e-07;S_Shore	ALOX5;0.3761988636363641;2.3372585048459067e-06;S_Shore					ALOX5;0.4521666666666671;9.051165925324164e-07;S_Shore
cg26329274	ITK;-0.293264705882353;0.0001734191234672;.	ITK;-0.311488486842105;7.956972350338491e-19;.		ITK;-0.35636625;3.42942561155431e-05;.			ITK;-0.314353658536585;1.895415936266997e-09;.				ITK;-0.313880952380952;0.0002814933659007;.
cg26562691	PRKCB;-0.240411764705882;0.0010815496159898;S_Shelf	PRKCB;-0.2607023026315789;2.6685831691867247e-19;S_Shelf			PRKCB;-0.249510416666666;2.958703246697285e-07;S_Shelf		PRKCB;-0.286256097560976;6.439381805345129e-11;S_Shelf		PRKCB;-0.261271428571428;1.3890760812719752e-05;S_Shelf		PRKCB;-0.283428571428571;5.064022665416253e-06;S_Shelf
cg26607620	DLGAP2;0.229794117647059;0.0043582923799731;Island	DLGAP2;0.207120065789474;3.879421828999362e-09;Island			DLGAP2;0.273520833333333;3.055396928258905e-06;Island	DLGAP2;0.212026136363637;0.0008761110512777;Island
cg26608174	HOXB7;0.274235294117647;0.0001639983489132;Island	HOXB7;0.283638157894737;6.7660759914036506e-15;Island						HOXB7;0.220777777777778;0.0024968211315583;Island			HOXB7;0.48647619047619;0.0001050635419018;Island
cg26626663	COL14A1;0.329058823529411;0.003983180476663;S_Shore	COL14A1;0.24113207236842;4.359210724746985e-12;S_Shore	COL14A1;0.506631578947369;6.649486962920112e-06;S_Shore						COL14A1;0.243114285714286;2.459324491130059e-07;S_Shore		COL14A1;0.6680595238095229;9.051165925324164e-07;S_Shore
cg26630171	NFIC;0.2505294117647061;0.0003284910458806;S_Shelf	NFIC;0.221828947368421;5.8718052374839375e-18;S_Shelf				NFIC;0.34714375;0.0149519137110174;S_Shelf					NFIC;0.610095238095239;4.978038370422156e-05;S_Shelf
cg26635219	CFTR;0.356955882352942;0.0020946920176299;.	CFTR;0.276177631578947;6.607270311095973e-10;.				CFTR;0.51048253968254;0.0001973779889497;.		CFTR;0.231375;0.0008540397565954;.			CFTR;0.694666666666666;1.596510959001282e-05;.
cg26645432	HLA-DPB1;HLA-DPA1;0.278691176470588;0.0463517586194941;Island	HLA-DPB1;HLA-DPA1;0.2440449013157889;1.3458122207933467e-08;Island		HLA-DPA1;HLA-DPB1;0.43228125;0.0011096527158557;Island	HLA-DPA1;HLA-DPB1;0.286229166666666;2.739377081195004e-07;Island	HLA-DPB1;HLA-DPA1;0.266210227272727;0.0009405516317661;Island	HLA-DPB1;HLA-DPA1;0.306524390243903;9.328366078173558e-05;Island	HLA-DPA1;HLA-DPB1;0.234013888888888;0.0067882540062925;Island			HLA-DPB1;HLA-DPA1;0.7235;6.119318718350378e-06;Island
cg26685404	PRKCB;-0.229117647058823;0.0001073397970351;.	PRKCB;-0.214516118421053;1.4240656096580377e-12;.		PRKCB;-0.262498750000001;6.973938591510995e-06;.			PRKCB;-0.208786585365854;4.3798718377367975e-09;.		PRKCB;-0.291630714285715;2.6014805521331533e-08;.		PRKCB;-0.2810476190476189;8.150310188266853e-06;.
cg26738880	DPP6;-0.469588235294118;0.0001013155910275;.	DPP6;-0.4108830180921049;7.850185457110123e-22;.				DPP6;-0.204159090909091;0.0001689655539455;.					DPP6;-0.6723095238095239;9.051165925324164e-07;.
cg26799474	CASP8;-0.418676470588235;0.0003585349341375;.					CASP8;-0.234863636363637;2.3059529638184907e-05;.		CASP8;-0.396298611111111;6.384197735284621e-05;.			CASP8;-0.7039761904761909;9.051165925324164e-07;.
cg26827653	FEZ1;0.251058823529412;0.0003585349341375;S_Shore	FEZ1;0.226466045321638;1.3245627061217264e-19;S_Shore				FEZ1;0.233210227272727;2.3372585048459067e-06;S_Shore					FEZ1;0.304761904761905;0.0010781461311191;S_Shore
cg26860604	WWP2;0.282882352941177;0.0001125656770667;.	WWP2;0.427501973684211;1.7407822855545958e-21;.			WWP2;0.335000000000001;1.943130306764104e-05;.						WWP2;0.69697619047619;9.051165925324164e-07;.
cg27035251	JAK3;0.24635294117647;0.0011901122271508;S_Shore	JAK3;0.29590352443609;2.3610157572834198e-21;S_Shore				JAK3;0.277068181818182;0.0075722132316996;S_Shore					JAK3;0.3758571428571429;0.0009613976741549;S_Shore
cg27130075	COL4A1;-0.256264705882353;0.003983180476663;.	COL4A1;-0.34349375;2.270609396706184e-22;.	COL4A1;-0.503447368421052;6.649486962920112e-06;.						COL4A1;-0.2757428571428569;1.1814925130265273e-06;.
cg27217474	HOXB7;0.20725;0.0001256610475435;Island				HOXB7;0.483390625;1.013077375425241e-07;Island	HOXB7;0.293386363636363;0.0006125001365422;Island					HOXB7;0.35997619047619;0.0064305065306012;Island
cg27320005	TAF7;0.2807352941176469;0.0011901122271508;Island	TAF7;0.240726973684211;2.6214080843576584e-21;Island				TAF7;0.281181818181819;5.8690868616263605e-06;Island					TAF7;0.3723333333333329;9.051165925324164e-07;Island
cg27321175	ITGA8;-0.462588235294118;0.0002340530281391;.	ITGA8;-0.2592023026315789;6.044534484041878e-18;.				ITGA8;-0.268034090909091;2.922403943469736e-05;.					ITGA8;-0.703357142857143;9.051165925324164e-07;.
cg27425784	ZAP70;0.225867647058824;0.0001256610475435;Island			ZAP70;0.263825;6.973938591510995e-06;Island	ZAP70;0.2424244791666669;1.73371474931065e-07;Island		ZAP70;0.208981707317073;3.2446799039914533e-09;Island	ZAP70;0.213722222222222;3.435249674720828e-05;Island			ZAP70;0.356571428571428;1.320522786989883e-06;Island
cg27456203	WWP2;0.221751470588236;0.0004297398380145;.	WWP2;0.387687343358396;5.005925678052838e-21;.			WWP2;0.703416666666667;1.3256151223765002e-07;.	WWP2;0.408090909090909;1.835816214453541e-05;.
cg27520776	ESRRG;0.279941176470588;0.0062009120869163;S_Shore	ESRRG;0.320620065789474;1.4326866367864384e-10;S_Shore						ESRRG;0.2307577160493829;0.0001452321767208;S_Shore			ESRRG;0.55097619047619;1.8135215624561289e-06;S_Shore
cg27546066	WNT3A;0.315323529411765;0.0378533017868283;S_Shore	WNT3A;0.357169078947368;8.077278623312034e-18;S_Shore						WNT3A;0.220486111111111;0.0035174211274158;S_Shore			WNT3A;0.366428571428572;1.9356027120965212e-05;S_Shore
cg27555582	ABCC9;0.61035294117647;0.0002340530281391;Island	ABCC9;0.561428453947369;9.695067516832012e-21;Island			ABCC9;0.293005208333333;3.941795846681882e-06;Island				ABCC9;0.296757142857143;2.0197619122243893e-05;Island		ABCC9;0.7012380952380961;4.978038370422156e-05;Island
cg27563985	CBLN4;0.488470588235294;0.000199884152642;Island	CBLN4;0.486870065789474;7.847369493866644e-18;Island			CBLN4;0.349046875;3.055396928258905e-06;Island						CBLN4;0.646357142857143;1.539031063702329e-06;Island
cg27583655	PDE4D;-0.212176470588235;0.0003008770030601;.	PDE4D;-0.379713815789473;6.633510656690025e-20;.			PDE4D;-0.2244791666666669;2.805357949582612e-06;.						PDE4D;-0.332130952380952;1.7586157320060676e-05;.
cg00168191		GNA11;0.349395394736842;2.427049257292904e-11;Island			GNA11;0.350999999999999;1.828908091817344e-06;Island	GNA11;0.370284090909091;2.3372585048459067e-06;Island		GNA11;0.2363291666666669;0.0002316824971986;Island			GNA11;0.271833333333333;4.605579856432566e-06;Island
cg00491064		NAV2;-0.267930921052632;1.1425991765431905e-19;.			NAV2;-0.3741979166666671;1.6131313227677809e-07;.	NAV2;-0.250103084415584;0.0001239927905969;.					NAV2;-0.243928571428571;5.56409126772547e-06;.
cg00916536		CD8A;0.256478947368421;8.861695428014464e-12;Island	CD8A;0.3909210526315789;2.8446906706578717e-05;Island		CD8A;0.227770833333334;0.0003860894037382;Island						CD8A;0.454642857142857;0.0001382618126331;Island
cg01546430		ITK;-0.226552631578948;1.7293129831128406e-20;.		ITK;-0.340905;6.973938591510995e-06;.	ITK;-0.240953125;3.941795846681882e-06;.			ITK;-0.2072120370370369;0.0005348027691433;.			ITK;-0.250166666666666;9.867456972082832e-06;.
cg01781974		NID2;0.258029605263158;1.2441425610518208e-13;Island		NID2;0.4299375;0.0004806687832506;Island					NID2;0.332714285714286;8.218563981152898e-06;Island		NID2;0.464285714285714;0.0010781461311191;Island
cg01862311		BNIP3L;-0.4384858552631579;1.3330712378461037e-21;S_Shore			BNIP3L;-0.312520833333333;1.013077375425241e-07;S_Shore	BNIP3L;-0.26525;0.0002488261103;S_Shore		BNIP3L;-0.237722222222222;0.0007791727089127;S_Shore
cg02100381		COL4A2;-0.3566730263157899;2.7756107927285293e-21;.	COL4A2;-0.5668684210526321;6.649486962920112e-06;.		COL4A2;-0.221770833333334;6.560612485121807e-06;.		COL4A2;-0.22090243902439;1.655794199149993e-05;.		COL4A2;-0.4163714285714289;1.830469163016683e-07;.
cg02425416		IGF2;-0.2552511199874689;7.152107067873463e-23;S_Shore			IGF2;-0.220843750000001;0.0001290808536867;S_Shore	IGF2;-0.264840909090909;3.6254291948429535e-06;S_Shore			IGF2;-0.262730714285714;1.1335655603519676e-07;S_Shore		IGF2;-0.303857142857143;2.3438807248988044e-05;S_Shore
cg02676052		LCP2;-0.275032894736843;1.9884898419704065e-21;.		LCP2;-0.21535;0.0002625449727002;.			LCP2;-0.230951219512195;1.5950403499249795e-05;.				LCP2;-0.286670634920635;6.119318718350378e-06;.
cg03217795		PRKCB;0.487710526315789;2.402036503669144e-21;Island		PRKCB;0.2966375;0.0075627387875627;Island	PRKCB;0.26353125;3.195842068472661e-07;Island		PRKCB;0.446506097560975;1.2105711584551897e-06;Island		PRKCB;0.3642857142857139;3.961207642643697e-08;Island		PRKCB;0.271285714285714;0.0036632960157808;Island
cg03219968		ESRRG;0.2074930921052629;2.2093273675426316e-09;N_Shore			ESRRG;0.214708333333333;1.0918847266358866e-06;N_Shore			ESRRG;0.295194444444444;0.0003384309310271;N_Shore			ESRRG;0.322428571428572;4.978038370422156e-05;N_Shore
cg03306374		PRKCB;0.61430427631579;1.5668694918783598e-14;Island		PRKCB;0.4512125;0.0139683442664445;Island	PRKCB;0.489807291666666;1.5074821614377417e-07;Island		PRKCB;0.433487804878048;2.781361261476502e-05;Island	PRKCB;0.333368055555556;0.004385337477877;Island	PRKCB;0.521102142857143;1.4132753091041025e-07;Island
cg03873281		PDLIM4;P4HA2;-0.26884375;4.2507495676127215e-15;S_Shore			PDLIM4;-0.376281250000001;4.009568120887933e-07;S_Shore	PDLIM4;P4HA2;-0.350869318181818;6.719720317446725e-06;S_Shore					PDLIM4;P4HA2;-0.2080476190476189;0.0282226357730423;S_Shore
cg03941587		FGF2;0.30468207236842;1.9331020545209525e-19;N_Shore			FGF2;0.220104166666667;2.369124916010552e-06;N_Shore				FGF2;0.204628571428571;5.434325214451796e-07;N_Shore		FGF2;0.608988095238096;1.1972189288678746e-05;N_Shore
cg04063166		KCNA4;-0.2919003289473689;7.0500372335289845e-22;N_Shelf				KCNA4;-0.353534090909091;6.535869928988376e-05;N_Shelf		KCNA4;-0.226172916666666;0.000279605547694;N_Shelf			KCNA4;-0.45027380952381;7.957104124232768e-05;N_Shelf
cg04279973		PRKCB;0.309753179824562;2.9829714890338835e-17;Island						PRKCB;0.2015463541666669;0.0008540397565954;Island	PRKCB;0.21375625;2.0164388676725373e-07;Island		PRKCB;0.3681339285714289;0.0027303405225559;Island
cg04701034		NID2;0.493146016081872;6.539287171843899e-12;Island		NID2;0.50453125;0.0005240213476643;Island					NID2;0.284621785714285;8.218563981152898e-06;Island		NID2;0.657738095238095;3.4150479210955175e-05;Island
cg04822621		LCP2;-0.333625000000001;5.137480885703448e-17;.		LCP2;-0.340009375;7.824046249593846e-06;.	LCP2;-0.298760416666667;1.0162121604430773e-07;.	LCP2;-0.268638257575758;5.470458279652403e-06;.	LCP2;-0.381829268292683;2.294822234561784e-09;.				LCP2;-0.3971428571428571;0.0004951753428911;.
cg04887675		COL4A1;COL4A2;-0.247220394736842;9.753231596282001e-13;N_Shelf	COL4A1;COL4A2;-0.28278947368421;1.4917380146849735e-05;N_Shelf					COL4A2;-0.205638888888888;0.0135295897711841;N_Shelf	COL4A1;COL4A2;-0.3996428571428571;3.600970358531339e-06;N_Shelf
cg04956511		PTPN6;-0.2056743421052629;1.3269888152751313e-17;S_Shelf				PTPN6;-0.220811363636364;3.2332718917313704e-06;S_Shelf		PTPN6;-0.212632716049383;4.2293957556117816e-05;S_Shelf			PTPN6;-0.357095238095238;9.569244786476344e-07;S_Shelf
cg05323345		IGF2;-0.376516694078947;1.3689229404143857e-21;S_Shore			IGF2;-0.287604166666667;3.158872365496798e-05;S_Shore	IGF2;-0.269382386363636;0.0026240784285091;S_Shore			IGF2;-0.309985714285715;4.510040771866556e-08;S_Shore		IGF2;-0.494059523809524;9.051165925324164e-07;S_Shore
cg05493761		RNF123;0.274805395650585;3.073022436835248e-09;S_Shore			RNF123;0.205942708333333;2.285829286053428e-05;S_Shore	RNF123;GMPPB;0.203625;0.0008761110512777;S_Shore		RNF123;0.237152777777778;0.0024968211315583;S_Shore
cg05657792		ALOX12;0.237305263157895;3.770824291807506e-16;Island			ALOX12;0.2190625;1.013077375425241e-07;Island	ALOX12;0.2584829545454539;2.459232637555405e-06;Island					ALOX12;0.293333333333333;6.614369006106544e-05;Island
cg06390079		ALDH3A1;0.241125704887217;8.38685861889891e-14;S_Shore			ALDH3A1;0.24309375;0.0034434760120643;S_Shore	ALDH3A1;0.216869318181818;0.0001144990673791;S_Shore			ALDH3A1;0.232985714285714;1.7116832498359087e-08;S_Shore
cg06607764		CYTH1;0.3412391917293239;2.214950907117423e-22;.			CYTH1;0.661151041666667;1.013077375425241e-07;.	CYTH1;0.595454545454545;5.142366293894471e-06;.					CYTH1;0.6523809523809521;0.0001980975051107;.
cg06772221		SLA;-0.334302631578948;6.182751037558678e-22;.				TG;SLA;-0.31;6.273029902721984e-06;.		SLA;-0.251055555555556;3.1030867537730265e-05;.			SLA;-0.334857142857143;9.233684274870532e-07;.
cg07093324		ACTR3;-0.212650317199249;6.150322709740365e-12;S_Shelf			ACTR3;-0.4414270833333329;1.013077375425241e-07;S_Shelf	ACTR3;-0.5182787247474739;7.766768116157774e-06;S_Shelf		ACTR3;-0.299861111111111;0.0003081816209088;S_Shelf			ACTR3;-0.354952380952381;7.253147632317577e-05;S_Shelf
cg07512361		SH2B2;0.2337485380116949;5.922314673185295e-19;Island		SH2B2;0.2867625;7.443859720036402e-06;Island		SH2B2;0.259261363636364;0.0001446298494266;Island		SH2B2;0.216937499999999;0.0020979752287885;Island			SH2B2;0.5188095238095239;9.051165925324164e-07;Island
cg07622493		RUNX1T1;0.3630321637426901;1.0779008869546104e-19;Island	RUNX1T1;0.442184210526316;5.653590896653181e-05;Island						RUNX1T1;0.234971428571429;1.3038908912275606e-07;Island		RUNX1T1;0.520738095238095;1.320522786989883e-06;Island
cg08089153		TNNT3;-0.286870065789474;1.9331020545209525e-19;N_Shelf		TNNT3;-0.214950000000001;8.291954404735743e-06;N_Shelf		TNNT3;-0.227357954545454;4.302698986433259e-06;N_Shelf			TNNT3;-0.337757142857143;1.5008936142132107e-08;N_Shelf
cg08452327		ETS1;-0.242270148026315;4.1824512803846245e-20;.			ETS1;-0.33196875;2.739377081195004e-07;.	ETS1;-0.320746212121212;0.0003125954810872;.					ETS1;-0.268928571428572;0.0007190045425817;.
cg08670465		LCP2;-0.4398693347953211;1.1495133659624656e-13;.		LCP2;-0.3566;6.973938591510995e-06;.	LCP2;-0.299750000000001;0.0008210876799227;.		LCP2;-0.314536585365853;4.8605216023421904e-08;.				LCP2;-0.501023809523809;1.7586157320060676e-05;.
cg08690876		CYB5R3;0.318669407894737;4.735216452425284e-21;.				CYB5R3;0.24671590909091;0.0005289532283728;.		CYB5R3;0.202930555555555;0.0006465076547779;.			CYB5R3;0.232428571428571;0.0001382618126331;.
cg08818984		NR3C1;-0.2185085526315789;1.1702555050445753e-07;.				NR3C1;-0.2544886363636361;1.1431829194173776e-05;.				NR3C1;-0.21384693877551;0.0208724632070713;.	NR3C1;-0.5841666666666661;1.8135215624561289e-06;.
cg09115473		TRIO;0.2262615131578949;1.5326515714406013e-19;.			TRIO;0.4540260416666671;3.195842068472661e-07;.	TRIO;0.2877670454545449;2.459232637555405e-06;.					TRIO;0.386238095238095;0.0003352880807055;.
cg09132634		HLA-DOA;-0.210792580409357;1.0548372110838422e-16;N_Shore		HLA-DOA;-0.23019375;0.0001183930404916;N_Shore	HLA-DOA;-0.227171875;4.009568120887933e-07;N_Shore						HLA-DOA;-0.211476190476191;0.0002814933659007;N_Shore
cg09404551		COL14A1;0.2493839246553889;3.5900107611270864e-08;N_Shore	COL14A1;0.347263157894737;0.0003913955594379;N_Shore				COL14A1;0.30520731707317;1.003260341755955e-06;N_Shore				COL14A1;0.327833333333334;0.0095824942532591;N_Shore
cg09444685		ADRA1B;-0.222255674342104;4.51958870596408e-07;.			ADRA1B;-0.4735625;1.013077375425241e-07;.	ADRA1B;-0.3720397727272729;2.3479595352900013e-06;.		ADRA1B;-0.2127777777777789;0.0001747181142569;.
cg09577651		SIRPB1;-0.250286184210526;2.386086415366184e-15;.			SIRPB1;-0.282812500000001;1.013077375425241e-07;.	SIRPB1;-0.4121193181818189;2.3372585048459067e-06;.		SIRPB1;-0.218944444444444;0.0009356140475661;.
cg10259889		SH2B2;0.26228490497076;2.923136091570791e-16;Island			SH2B2;0.252072916666666;1.2969181886387674e-06;Island	SH2B2;0.27175;4.850839348112481e-06;Island					SH2B2;0.330952380952381;0.0009188835507538;Island
cg10357060		DPYSL5;0.213742269736842;1.1285691660121731e-18;.			DPYSL5;0.371395833333334;1.013077375425241e-07;.	DPYSL5;0.309452272727273;2.3059529638184907e-05;.					DPYSL5;0.3887142857142861;3.836952107659725e-06;.
cg11028075		SORBS1;-0.298388157894736;1.3229252860859468e-16;.			SORBS1;-0.3756041666666671;1.013077375425241e-07;.	SORBS1;-0.378238636363637;3.2332718917313704e-06;.		SORBS1;-0.239124999999999;0.0004868002751273;.
cg11598403		MBP;0.2921398026315789;6.088131633236828e-11;Island			MBP;0.291145833333333;5.561519229910251e-07;Island	MBP;0.397534090909091;3.717785179015008e-05;Island					MBP;0.23352380952381;0.0008471251609201;Island
cg12483545		SKI;0.5166907894736851;2.2989045413126093e-19;.				SKI;0.724375;5.8690868616263605e-06;.		SKI;0.410472222222222;5.407274705123997e-05;.			SKI;0.3160238095238089;2.3438807248988044e-05;.
cg12606911		CD8A;0.262172902960527;1.1495133659624656e-13;Island	CD8A;0.249526315789474;2.3946677057798397e-05;Island			CD8A;0.200005681818182;0.0185007855799213;Island	CD8A;0.4136585365853661;3.008518378041981e-08;Island	CD8A;0.367430555555556;3.941145717727215e-05;Island			CD8A;0.591976190476191;9.051165925324164e-07;Island
cg12798040		KLC1;0.225018092105263;2.6796965245564452e-14;.			XRCC3;0.222;1.013077375425241e-07;.		XRCC3;0.219365853658536;1.8135179568861567e-09;.	KLC1;XRCC3;0.210152777777778;0.0009356140475661;.			KLC1;XRCC3;0.311976190476191;9.051165925324164e-07;.
cg13527233		GNA11;0.3084773026315789;2.208484844430989e-13;Island			GNA11;0.3018385416666669;7.775577262441354e-07;Island	GNA11;0.276721590909091;2.3372585048459067e-06;Island					GNA11;0.273130952380953;3.507714316232337e-06;Island
cg13572782		MBP;0.23687302631579;3.322834366466033e-12;Island			MBP;0.226515625;6.047601055135897e-07;Island	MBP;0.336545454545455;3.431814973607376e-05;Island					MBP;0.202452380952381;0.0012658814262413;Island
cg13699808		ZMYND8;-0.2465230263157889;1.2694506916481205e-18;.				ZMYND8;-0.295761363636364;3.054073273489842e-06;.		ZMYND8;-0.237020833333334;0.0001209462516196;.			ZMYND8;-0.418130952380952;6.119318718350378e-06;.
cg13762244		CAPN1;0.274381743421053;3.506884753987055e-15;Island			CAPN1;0.4151145833333329;1.0332222752398492e-07;Island	CAPN1;0.3143920454545449;4.517654531456107e-06;Island					CAPN1;0.3840476190476189;0.0027303405225559;Island
cg13829089		TNFSF13;0.2381375;6.688271316999662e-06;N_Shelf			TNFSF13;0.3900729166666671;1.73371474931065e-07;N_Shelf	TNFSF13;0.538920454545454;0.0001565050793564;N_Shelf		TNFSF13;0.266238194444444;0.001759743151933;N_Shelf			TNFSF13;0.546095238095238;1.451749864667674e-05;N_Shelf
cg13916459		ALX1;0.511236842105264;2.813275018626465e-17;N_Shore			ALX1;0.3874739583333329;2.168136856751516e-07;N_Shore	ALX1;0.50922159090909;0.0005289532283728;N_Shore					ALX1;0.5699761904761911;1.069417388312507e-06;N_Shore
cg14230803		PDE10A;-0.214141150402047;1.497059685426039e-12;.			PDE10A;-0.3648385416666661;1.870181618191835e-07;.	PDE10A;-0.315771590909091;0.0001825531059497;.					PDE10A;-0.507595238095239;1.2244510209804267e-06;.
cg14313576		EPHB1;KY;-0.287977302631578;8.014082816318245e-20;.		KY;-0.28228984375;1.6480708569851232e-05;.					KY;EPHB1;-0.2981;3.142428251614328e-08;.		KY;EPHB1;-0.228547619047619;0.0036632960157808;.
cg14486338		STK3;0.39241447368421;8.587442098159156e-22;Island			STK3;0.6011875;1.6131313227677809e-07;Island	STK3;0.491789772727273;7.213534834554099e-06;Island					STK3;0.5512857142857139;2.148722902170972e-06;Island
cg14888916		STK3;0.221257236842105;3.853699520405154e-12;N_Shore			STK3;0.230625;0.0067390147173791;N_Shore	STK3;0.225289772727272;0.0216017373678617;N_Shore					STK3;0.594130952380953;2.825704384050144e-05;N_Shore
cg15215348		PDE4C;0.465992100041771;2.4483224248903047e-22;S_Shore			PDE4C;0.4265416666666671;2.9140619734436318e-05;S_Shore	PDE4C;0.3643352272727271;0.0010094209021441;S_Shore		PDE4C;0.243722222222223;0.0012295520371972;S_Shore			PDE4C;0.617571428571428;9.569244786476344e-07;S_Shore
cg15393937		IGF2;0.27245;4.57949634372392e-12;Island			IGF2;0.251291666666666;6.560612485121807e-06;Island			IGF2;0.2826765873015869;0.0016101203590395;Island			IGF2;0.426238095238096;0.0012658814262413;Island
cg15404785		PRKCH;-0.348189144736842;6.3060712071038194e-21;.			PRKCH;-0.260582291666666;7.560388400084188e-05;.			PRKCH;-0.207124999999999;0.0001014574534136;.			PRKCH;-0.482785714285715;1.320522786989883e-06;.
cg15626828		PTPRC;-0.396759868421053;1.5753250497132025e-22;.		PTPRC;-0.250346875;6.973938591510995e-06;.				PTPRC;-0.228083333333333;6.384197735284621e-05;.			PTPRC;-0.23954761904762;2.3438807248988044e-05;.
cg15739437		TSLP;-0.3441973501462;5.314803391091511e-22;N_Shore			TSLP;-0.290546875;5.11778131608882e-07;N_Shore				TSLP;-0.257485714285714;1.5125810059436555e-08;N_Shore		TSLP;-0.36197619047619;5.064022665416253e-06;N_Shore
cg16236270		MCM7;0.382282620614035;1.0532219424051871e-08;N_Shore	MCM7;0.454184210526316;2.198377021282331e-05;N_Shore		MCM7;0.349854166666667;0.0001616496101742;N_Shore	MCM7;0.320960227272727;0.0001565050793564;N_Shore
cg16836311		MAN1C1;0.317894736842106;7.845450056928014e-12;Island			MAN1C1;0.47584375;8.437154511501626e-07;Island	MAN1C1;0.499170454545454;0.0001446298494266;Island		MAN1C1;0.2255375;0.0343082454917888;Island
cg16925459		HDAC9;-0.218462171052631;4.991203112160709e-09;.				HDAC9;-0.546903409090909;2.9007216022490224e-06;.		HDAC9;-0.328208333333333;8.53952597037732e-05;.			HDAC9;-0.552541666666667;9.569244786476344e-07;.
cg16987567		PHC2;0.200837171052632;4.869162459511208e-21;.			PHC2;0.268901041666666;1.0741950736207482e-07;.	PHC2;0.217977272727273;4.612429968117365e-06;.					PHC2;0.4421666666666661;9.233684274870532e-07;.
cg17163168		TP73;0.292949013157895;5.91749978921119e-16;.			TP73;0.252401041666666;3.303152013988218e-05;.		TP73;0.25834756097561;9.318549696062043e-08;.	TP73;0.2419166666666669;0.0004428451546239;.			TP73;0.5793452380952379;0.0006087199998193;.
cg17199181		MBP;0.382064246553885;3.506884753987055e-15;Island			MBP;0.2436822916666669;0.0001197248034737;Island	MBP;0.502181818181818;2.4917681204654454e-05;Island					MBP;0.23252380952381;2.129783723204072e-05;Island
cg17228232		BAIAP2;0.204647295321638;6.852885941588922e-17;Island				BAIAP2;0.5328522727272721;8.332463267411743e-05;Island		BAIAP2;0.208680555555556;8.53952597037732e-05;Island			BAIAP2;0.200095238095238;0.0238590951832959;Island
cg17266581		MBP;0.340872807017544;5.44095492363313e-13;Island			MBP;0.3764479166666671;4.343098563844274e-07;Island	MBP;0.4281628787878789;4.737541004056588e-05;Island		MBP;0.225280555555555;0.0067882540062925;Island
cg17362900		HLA-DPB1;HLA-DPA1;0.317654605263158;8.077278623312034e-18;N_Shore			HLA-DPA1;HLA-DPB1;0.254572916666667;6.024580629287753e-06;N_Shore				HLA-DPA1;HLA-DPB1;0.2008;2.8501268089318334e-07;N_Shore		HLA-DPB1;HLA-DPA1;0.410761904761905;3.4150479210955175e-05;N_Shore
cg17471939		TP73;0.3417138157894731;2.170033938392535e-19;.			TP73;0.3894479166666661;1.870181618191835e-07;.	TP73;0.275198863636364;0.0001446298494266;.		TP73;0.208819444444445;0.001759743151933;.			TP73;0.610214285714286;0.0016027059651597;.
cg17752270		LCP2;-0.207908262844612;1.6189435640799925e-15;.		LCP2;-0.2623375;1.0647871050247208e-05;.	LCP2;-0.2416979166666669;4.343098563844274e-07;.						LCP2;-0.253833333333333;0.0005144442655476;.
cg17862152		PPFIA4;0.2013054276315789;1.2163330238513009e-06;Island			PPFIA4;0.3799479166666671;1.013077375425241e-07;Island	PPFIA4;0.207125;0.0059593091060923;Island					PPFIA4;0.558428571428571;9.051165925324164e-07;Island
cg18455390		CYTH1;0.2083980263157889;1.3330712378461037e-21;.			CYTH1;0.424624999999999;1.013077375425241e-07;.	CYTH1;0.329852272727273;2.3372585048459067e-06;.					CYTH1;0.3655;3.753361060437549e-05;.
cg18456803		ELF1;-0.2498815789473689;1.3297540546108466e-22;.				ELF1;-0.248381439393939;2.3372585048459067e-06;.		ELF1;-0.294759722222221;2.9572196777817698e-05;.			ELF1;-0.310452380952381;4.1248866487231455e-05;.
cg18544564		COL3A1;0.330646875;1.7766522632100754e-19;.			COL3A1;0.213036458333334;1.518997129882049e-05;.	COL3A1;0.3217159090909089;4.612429968117365e-06;.			COL3A1;0.261671428571429;1.594804494878221e-08;.
cg18770350		ACTN2;0.431952537593985;3.8493156875435103e-14;Island		ACTN2;0.41515;0.0284160987337403;Island				ACTN2;0.4249583333333329;0.0067882540062925;Island	ACTN2;0.2060428571428569;0.0005717356715005;Island
cg18857467		HDAC1;-0.345981291118421;8.511654286761919e-16;.			HDAC1;-0.42303125;1.013077375425241e-07;.	HDAC1;-0.282193181818181;0.0010829479437924;.					HDAC1;-0.3816666666666671;0.0298148473579249;.
cg19267254		CASP9;-0.207279605263158;2.3304665713757634e-09;.			CASP9;-0.5475989583333329;1.013077375425241e-07;.			CASP9;-0.226888888888889;2.9572196777817698e-05;.			CASP9;-0.348428571428571;0.0238590951832959;.
cg19400926		TRIM27;-0.217103947368421;7.152107067873463e-23;N_Shore				TRIM27;-0.277829545454546;7.766768116157774e-06;N_Shore		TRIM27;-0.201933159722223;2.9572196777817698e-05;N_Shore			TRIM27;-0.235630952380952;0.0001050635419018;N_Shore
cg20786074		EFEMP1;0.319390213815789;3.596834427698624e-14;N_Shore				EFEMP1;0.221392676767676;2.922403943469736e-05;N_Shore			EFEMP1;0.323528571428572;1.3038908912275606e-07;N_Shore		EFEMP1;0.285380952380953;1.7586157320060676e-05;N_Shore
cg20842253		TRIM54;0.26612302631579;4.2507495676127215e-15;Island		TRIM54;0.2056875;0.031711767264095;Island		TRIM54;0.2161818181818189;0.0113422474790113;Island			TRIM54;0.329157142857144;2.9133608749455882e-08;Island
cg21370856		PRKCB;0.329667763157895;2.6584238868420958e-17;Island		PRKCB;0.315475;0.0017951568415336;Island					PRKCB;0.224428571428572;3.056584385136604e-05;Island		PRKCB;0.4569642857142861;6.733578604531601e-06;Island
cg22727783		TRIO;0.327034210526316;5.186943976368145e-22;.			TRIO;0.660729166666666;1.5074821614377417e-07;.	TRIO;0.569880681818183;3.8390621491288126e-06;.					TRIO;0.595119047619048;0.0010781461311191;.
cg22730004		SPTA1;-0.4001273026315779;6.721759240820209e-20;.			SPTA1;-0.269958333333334;1.828908091817344e-06;.	SPTA1;-0.221306818181818;4.850839348112481e-06;.					SPTA1;-0.664619047619047;3.507714316232337e-06;.
cg22881914		NID2;0.499554532163743;1.5352914630022764e-12;Island		NID2;0.4061;0.0003129152376075;Island					NID2;0.200814285714285;6.457947658513904e-06;Island		NID2;0.643026455026455;7.957104124232768e-05;Island
cg22993195		RNF123;0.406466776315789;1.7591735853215073e-15;Island			RNF123;0.3795052083333329;1.013077375425241e-07;Island	RNF123;GMPPB;0.288801136363636;2.3372585048459067e-06;Island		RNF123;0.282513888888889;0.0012295520371972;Island			GMPPB;0.4899761904761911;2.5687437724480624e-05;Island
cg23052055		TP73;0.2304523026315789;2.3636630648609755e-10;N_Shore			TP73;0.256749999999999;7.772397284845595e-06;N_Shore	TP73;0.2422954545454549;4.612429968117365e-06;N_Shore	TP73;0.257158536585366;1.002154445574671e-09;N_Shore				TP73;0.341095238095239;0.0005599557794312;N_Shore
cg23178195		FXYD1;0.233588815789474;1.7407822855545958e-21;N_Shelf		FXYD1;0.229005;2.2401663582989265e-05;N_Shelf					FXYD1;0.2535;1.5008936142132107e-08;N_Shelf		FXYD1;0.2396666666666669;0.0002580651768685;N_Shelf
cg23300486		TRAF3;0.200821546052631;7.75201700939131e-15;.			TRAF3;0.4311041666666661;0.0001741517921394;.	TRAF3;0.216170454545454;0.0166368692709764;.					TRAF3;0.273738095238095;1.422316380100065e-06;.
cg23330281		NAV2;-0.266610197368421;6.804020027722476e-14;.			NAV2;-0.242171875;6.560612485121807e-06;.			NAV2;-0.238236111111111;3.1030867537730265e-05;.	NAV2;-0.2595928571428569;4.017425875294703e-05;.
cg23586322		COL14A1;0.268890625;2.152071324268449e-13;S_Shore	COL14A1;0.296447368421052;3.440055940877233e-05;S_Shore						COL14A1;0.276614285714286;3.300062242914077e-07;S_Shore		COL14A1;0.7030107142857149;9.051165925324164e-07;S_Shore
cg23733845		SH2B2;0.222723684210526;4.1221166393467056e-08;Island			SH2B2;0.232536458333333;0.0004441762470957;Island	SH2B2;0.237875;0.0007078044778858;Island					SH2B2;0.3895;0.0006087199998193;Island
cg24366168		GNA11;0.343165387426901;6.503480953233262e-13;Island			GNA11;0.313453125;3.941795846681882e-06;Island	GNA11;0.3680795454545449;2.546122396773283e-06;Island		GNA11;0.291847222222221;8.53952597037732e-05;Island			GNA11;0.324071428571428;3.507714316232337e-06;Island
cg24413778		COL4A2;-0.254518092105263;4.913770358371524e-18;.	COL4A2;-0.261;6.891325645339075e-05;.				COL4A2;-0.282458468834688;2.4593627938078413e-06;.		COL4A2;-0.24858631310633;7.312437465587812e-07;.
cg24504361		KRT8;-0.2328587875939849;2.4393824598796973e-19;S_Shore				KRT8;-0.227471590909091;4.612429968117365e-06;S_Shore		KRT8;-0.225486111111111;2.9572196777817698e-05;S_Shore			KRT8;-0.3875;9.051165925324164e-07;S_Shore
cg24830730		KCNH2;0.317180190058479;1.248019867600888e-10;S_Shore			KCNH2;0.4432656249999989;0.0001290808536867;S_Shore	KCNH2;0.548380681818182;0.0002897579905299;S_Shore			KCNH2;0.4837428571428571;1.3038908912275606e-07;S_Shore		KCNH2;0.260464285714286;0.01681643937186;S_Shore
cg25117523		CYTH1;0.273075328947368;2.270609396706184e-22;.			CYTH1;0.5005885416666671;1.013077375425241e-07;.	CYTH1;0.448397727272727;5.142366293894471e-06;.					CYTH1;0.5604523809523809;7.957104124232768e-05;.
cg26057751		CD8A;0.2363552631578949;3.8962619529201085e-14;Island	CD8A;0.274447368421052;2.6029371092919337e-05;Island			CD8A;0.204017045454545;4.850839348112481e-06;Island	CD8A;0.330298780487805;2.309806394203535e-08;Island				CD8A;0.2975;0.0016027059651597;Island
cg26192520		YWHAZ;-0.228164236111112;2.449456565118931e-13;N_Shelf				YWHAZ;-0.205045454545454;0.002299983542329;N_Shelf		YWHAZ;-0.247603395061728;2.9572196777817698e-05;N_Shelf			YWHAZ;-0.309380952380953;6.733578604531601e-06;N_Shelf
cg26961808		FLNC;0.28957384868421;3.113172424355301e-07;Island	FLNC;0.286789473684211;4.1884549129085486e-05;Island		FLNC;0.3908333333333329;3.303152013988218e-05;Island	FLNC;0.293732323232323;0.0141630775613639;Island			FLNC;0.264828571428571;8.898274893846693e-08;Island
cg27170268		KLC1;0.210113486842106;1.3681804642565235e-10;.			XRCC3;0.293416666666667;1.0741950736207482e-07;.			KLC1;XRCC3;0.268805555555556;0.0116734293649677;.			KLC1;XRCC3;0.253095238095238;2.7850383383254398e-06;.
cg27566403		CYTH1;0.2115490131578949;2.6977448703955248e-21;.			CYTH1;0.435739583333334;1.013077375425241e-07;.	CYTH1;0.299620454545454;2.546122396773283e-06;.					CYTH1;0.423952380952381;2.825704384050144e-05;.
cg05973398			RUNX1;-0.267868421052632;1.1456614990524672e-05;.			RUNX1;-0.333127272727273;4.517654531456107e-06;.		RUNX1;-0.268708333333333;6.384197735284621e-05;.			RUNX1;-0.306309523809524;2.343697570942501e-06;.
cg06804210			CD8A;0.25121052631579;3.440055940877233e-05;Island				CD8A;0.311658536585366;3.687444209649755e-09;Island	CD8A;0.206972222222221;0.0001591946572023;Island			CD8A;0.330190476190476;1.539031063702329e-06;Island
cg18623836			RRM2;-0.223157894736843;0.0001125557882812;N_Shore	RRM2;-0.370125;3.74205024110672e-05;N_Shore	RRM2;-0.29671875;1.0741950736207482e-07;N_Shore			RRM2;-0.218861111111111;0.0001591946572023;N_Shore
cg22514682			CD22;-0.200684210526315;0.0008982551353826;.		CD22;-0.3417239583333329;5.11778131608882e-07;.	CD22;-0.218008522727273;0.0001058498942534;.					CD22;-0.4316904761904761;0.0001513779114565;.
cg01132696				HLA-DPA1;HLA-DPB1;0.3560866071428571;6.956202784018316e-05;Island		HLA-DPB1;HLA-DPA1;0.23542242739899;0.000230237890049;Island		HLA-DPA1;HLA-DPB1;0.255597222222222;0.0086029103455476;Island			HLA-DPB1;HLA-DPA1;0.4338571428571429;3.836952107659725e-06;Island
cg02286081				HLA-DPA1;HLA-DPB1;-0.35593125;0.0003721326254505;.	HLA-DPA1;HLA-DPB1;-0.497359375;2.0106651700296586e-07;.	HLA-DPB1;HLA-DPA1;-0.259278409090909;3.431814973607376e-05;.					HLA-DPB1;HLA-DPA1;-0.461690476190476;0.0003982590303124;.
cg05772104				ZAP70;0.212050625;6.973938591510995e-06;Island	ZAP70;0.265369791666666;1.013077375425241e-07;Island		ZAP70;0.2331707317073169;6.439381805345129e-11;Island				ZAP70;0.323285714285714;9.051165925324164e-07;Island
cg12939283				HLA-DPA1;HLA-DPB1;-0.363125;0.0001292914987413;.	HLA-DPA1;HLA-DPB1;-0.230511458333334;1.6131313227677809e-07;.		HLA-DPB1;HLA-DPA1;-0.256024390243902;1.0907826348447796e-05;.				HLA-DPB1;HLA-DPA1;-0.488904761904762;3.1032784338444274e-05;.
cg19990651				HLA-DPA1;HLA-DPB1;0.47361875;4.450742232623379e-05;Island		HLA-DPB1;HLA-DPA1;0.217294318181818;0.0005695396949115;Island		HLA-DPA1;HLA-DPB1;0.290652777777778;0.007954887216083;Island			HLA-DPB1;HLA-DPA1;0.5720952380952379;1.1972189288678746e-05;Island
cg20617328				HLA-DPA1;-0.4249;6.973938591510995e-06;.	HLA-DPA1;-0.34403125;3.195842068472661e-07;.			HLA-DPA1;-0.201597222222222;0.0180486392269617;.			HLA-DPA1;-0.201809523809524;0.0005599557794312;.
cg01092546					CLDN11;-0.3954375;1.0741950736207482e-07;.	CLDN11;-0.3655625;2.922403943469736e-05;.			CLDN11;-0.2665428571428569;1.5008936142132107e-08;.		CLDN11;-0.227583333333333;0.0009188835507538;.
cg01723606					SH2B2;0.21534375;0.0002336184977006;Island	SH2B2;0.262886363636364;1.1431829194173776e-05;Island		SH2B2;0.2166666666666669;5.841134171541338e-05;Island			SH2B2;0.35097619047619;9.051165925324164e-07;Island
cg02261780					GNA11;0.221208333333333;3.055396928258905e-06;Island	GNA11;0.25775;2.546122396773283e-06;Island		GNA11;0.253555555555555;0.0001323652668593;Island			GNA11;0.295;3.507714316232337e-06;Island
cg02510853					PKMYT1;0.267661458333334;2.0106651700296586e-07;S_Shore	PKMYT1;0.314659090909091;2.3372585048459067e-06;S_Shore	PKMYT1;0.30564024390244;6.463878450611513e-11;S_Shore	PKMYT1;0.2070416666666669;2.9572196777817698e-05;S_Shore			PKMYT1;0.340238095238095;9.051165925324164e-07;S_Shore
cg04312209					IL7R;-0.4966666666666671;1.013077375425241e-07;.	IL7R;-0.233630681818182;7.213534834554099e-06;.		IL7R;-0.242458333333333;0.0003081816209088;.		IL7R;-0.398540816326531;2.824581341809724e-06;.
cg04362790					EML1;-0.3759895833333329;1.184027894225444e-05;.	EML1;-0.5793295454545451;2.7010261616850725e-05;.		EML1;-0.212527777777778;2.9572196777817698e-05;.			EML1;-0.365988095238095;0.0003072444345266;.
cg06976598					PRKG1;-0.550625;4.343098563844274e-07;.	PRKG1;-0.34103409090909;0.0008761110512777;.		PRKG1;-0.229722222222222;0.0002546435874152;.	PRKG1;-0.307342258322241;9.946133132346531e-06;.
cg08836954					SQSTM1;-0.309697916666666;4.009568120887933e-07;S_Shore	MGAT4B;SQSTM1;-0.3579375;1.336788754381116e-05;S_Shore		MGAT4B;SQSTM1;-0.2085416666666669;8.53952597037732e-05;S_Shore			SQSTM1;MGAT4B;-0.340642857142857;0.0025323778175974;S_Shore
cg09477895					TBC1D5;-0.297151041666666;1.73371474931065e-07;.	TBC1D5;-0.328920454545454;9.77213489169366e-05;.		TBC1D5;-0.2357916666666669;0.0020979752287885;.			TBC1D5;-0.208964285714285;0.0007190045425817;.
cg10484211					TGFB2;0.3847291666666671;3.941795846681882e-06;.	TGFB2;0.3728068181818189;0.0002686688317268;.			TGFB2;0.283087301587302;1.602229959101102e-08;.		TGFB2;0.210357142857143;0.0011684547521494;.
cg10671066					SLAMF6;-0.301489583333333;1.5074821614377417e-07;.	SLAMF6;-0.298285511363636;0.0002132921974499;.				SLAMF6;-0.204387755102041;0.0060804597481773;.	SLAMF6;-0.3705714285714289;9.051165925324164e-07;.
cg11393848					C1QC;-0.223609375;9.197100349699344e-07;.	C1QC;-0.255327840909091;2.3372585048459067e-06;.			C1QC;-0.214942857142857;1.5008936142132107e-08;.		C1QC;-0.200559523809524;1.0037442746072094e-06;.
cg11837391					GATA2;0.20034375;5.11778131608882e-07;.	GATA2;0.205315340909091;0.0001239927905969;.		GATA2;0.21125;2.9572196777817698e-05;.			GATA2;0.315;3.507714316232337e-06;.
cg11964006					PRKG1;-0.284010416666666;1.013077375425241e-07;.			PRKG1;-0.214013888888889;0.0007091574007459;.	PRKG1;-0.408928571428571;1.5008936142132107e-08;.		PRKG1;-0.5261428571428571;7.253147632317577e-05;.
cg13797425					HSP90AA1;0.3781614583333329;3.055396928258905e-06;S_Shore	HSP90AA1;0.301329545454545;0.0007078044778858;S_Shore	HSP90AA1;0.256987804878048;8.708162927803398e-05;S_Shore				HSP90AA1;0.5130595238095239;0.0001513779114565;S_Shore
cg16204420					FGF10;-0.401416666666666;0.0001029019351664;.	FGF10;-0.447863636363637;2.3372585048459067e-06;.			FGF10;-0.25575;9.814079890930681e-08;.		FGF10;-0.5785238095238101;1.320522786989883e-06;.
cg19248557					HLA-DRA;-0.368046875;1.013077375425241e-07;.	HLA-DRA;-0.345534090909091;1.2347914657451067e-05;.	HLA-DRA;-0.340073170731708;1.6281200161113418e-07;.				HLA-DRA;-0.3020714285714289;2.129783723204072e-05;.
cg20017590					SPTBN1;0.331828645833333;1.013077375425241e-07;N_Shelf	SPTBN1;0.205670454545454;2.3372585048459067e-06;N_Shelf		SPTBN1;0.251333333333333;0.0001323652668593;N_Shelf			SPTBN1;0.352411904761905;4.53489673120878e-05;N_Shelf
cg20285026					PRKCZ;0.2500453125;3.421557994010569e-05;S_Shore	PRKCZ;0.347409090909091;3.054073273489842e-06;S_Shore		PRKCZ;0.220680555555556;0.0001747181142569;S_Shore			PRKCZ;0.258261904761905;0.0004340965404371;S_Shore
cg23092956					SPTBN1;0.5242135416666671;1.013077375425241e-07;.	SPTBN1;0.297147727272728;4.737541004056588e-05;.		SPTBN1;0.267034722222222;0.0027224567741323;.			SPTBN1;0.27;0.0060046643138777;.
cg24164254					RXRA;0.248248958333334;1.013077375425241e-07;N_Shore	RXRA;0.27984090909091;3.8390621491288126e-06;N_Shore		RXRA;0.2633125;9.306617475398836e-05;N_Shore			RXRA;0.3185476190476189;4.605579856432566e-06;N_Shore
cg24738346					SLC9A1;0.439203124999999;1.013077375425241e-07;N_Shelf	SLC9A1;0.266818181818182;4.850839348112481e-06;N_Shelf			SLC9A1;0.315714285714286;2.50532520696891e-08;N_Shelf		SLC9A1;0.314619047619048;0.0225346621048625;N_Shelf
cg25258233					HLA-DRA;-0.441645833333334;1.013077375425241e-07;.	HLA-DRA;-0.4296022727272729;0.0001058498942534;.	HLA-DRA;-0.209134146341463;1.4320781550457788e-07;.			HLA-DRA;-0.227806122448979;2.6958846064777064e-05;.
cg26815454					GRAP2;-0.309572916666667;1.013077375425241e-07;.	GRAP2;-0.223789772727273;1.4466763098609344e-05;.		GRAP2;-0.2191666666666669;0.0062720386725353;.			GRAP2;-0.4645476190476189;0.0008471251609201;.
cg26928531					HLA-DRA;-0.341921875;1.013077375425241e-07;.	HLA-DRA;-0.308670454545454;1.2347914657451067e-05;.	HLA-DRA;-0.245691637630662;1.6996993638053414e-07;.			HLA-DRA;-0.286918367346939;0.0011266111482132;.
cg27080119					MAD2L1;-0.263604166666666;1.013077375425241e-07;N_Shore	MAD2L1;-0.200113636363636;7.675988751992791e-05;N_Shore	MAD2L1;-0.234756097560976;2.2567685875814042e-10;N_Shore	MAD2L1;-0.205;2.9572196777817698e-05;N_Shore
