# Supplementary material for: Pan-Cancer DNA Methylation Analysis and Tumor Origin Identification of Carcinoma of Unknown Primary Site Based on Multi-Omics
Source: Front Genet. 2022 Jan 6;12:798748. doi: 10.3389/fgene.2021.798748 (PMC8770539; doi:10.3389/fgene.2021.798748)
Supplement: Supplementary file 8 [file Table11.XLSX]

## Sheet: Description
	Supplementary Table 8 Patterns of gene expression and methylation within oncogenic or tumor-suppressive pathways.
	Note: Promoter, 1.5 kb upstream/downstream of transcription start sites; Δβ, the differential methylation status between the tumor and benign-adjacent tissues (“>0” means hyper-methylation in tumor); log2FC, the fold changes of gene expression (“>0” means over-expression in tumor); TSS, transcription start site.

## Sheet: Supplementary Table 8
Gene Symbol	Region	CpGs	Cancer Type	Δβ	Gene expression (log2FC)	Position to TSS
MET	Body	cg11056055	BLCA	-0.284147	0.508137	44278
MET	Promoter	cg24627299	BLCA	-0.325735	0.508137	-964
MET	Body	cg27472701	BLCA	-0.2135	0.508137	20126
PDGFRA	Body	cg14777772	BLCA	0.242471	-1.39073	854123
PDGFRA	Promoter	cg14872260	BLCA	0.327618	-1.39073	851202
PDGFRA	Promoter	cg23209990	BLCA	0.230647	-1.39073	853569
ERBB4	Body	cg01965462	BLCA	0.243559	0.0780076	2557
CBLC	Promoter	cg03292149	BLCA	-0.240647	0.89219	-1362
CBLC	Promoter	cg21211730	BLCA	-0.2135	0.89219	-1357
EGFR	Body	cg05898452	BLCA	0.251853	0.450991	138068
EGFR	Body	cg17319788	BLCA	-0.230015	0.450991	34606
EGFR	Body	cg18071865	BLCA	0.240382	0.450991	138100
WNT7B	Body	cg10888337	BLCA	0.270301	0.316185	6151
WNT7B	Body	cg22306173	BLCA	0.264324	0.316185	4985
WNT7B	Body	cg22413388	BLCA	0.343676	0.316185	5393
WNT3A	Body	cg09511896	BLCA	0.371706	0.118102	52184
WNT3A	Promoter	cg18642177	BLCA	0.218265	0.118102	1026
WNT3A	Body	cg23663760	BLCA	0.205618	0.118102	52382
CNTN1	Body	cg04776357	BLCA	-0.212941	-1.9643	135444
CNTN1	Promoter	cg14243778	BLCA	0.311074	-1.9643	634
DTX1	Promoter	cg04562491	BLCA	0.217853	0.0413488	-110
DTX1	Body	cg19631815	BLCA	-0.230676	0.0413488	33295
DTX1	Body	cg27664496	BLCA	0.232588	0.0413488	20339
MRAS	Promoter	cg20299697	BRCA	0.211885	-2.02403	2883
KIT	Promoter	cg06483432	BRCA	0.224119	-2.81023	-853
KIT	Body	cg17854066	BRCA	-0.320907	-2.81023	51847
PDGFRA	Body	cg02722188	BRCA	0.253995	-1.15895	855051
PDGFRA	Body	cg12845923	BRCA	-0.253924	-1.15895	0
PDGFRA	Body	cg20379685	BRCA	-0.247549	-1.15895	881791
ERBB4	Body	cg01965462	BRCA	-0.312058	0.13885	2557
ERBB4	Body	cg04784316	BRCA	-0.2729	0.13885	793871
ERBB4	Body	cg26294431	BRCA	-0.24312	0.13885	2385
CBLC	Promoter	cg03292149	BRCA	-0.20176	0.897827	-1362
CBLC	Promoter	cg14089474	BRCA	-0.215425	0.897827	-943
EGFR	Body	cg10002850	BRCA	0.228039	-2.24294	2975
EGFR	Promoter	cg11849717	BRCA	0.298633	-2.24294	1309
EGFR	Body	cg22427313	BRCA	-0.242793	-2.24294	12101
WNT3A	Body	cg09511896	BRCA	0.347828	0.072733	52184
WNT3A	Body	cg11176493	BRCA	0.288168	0.072733	53484
WNT3A	Body	cg21934230	BRCA	0.206631	0.072733	7855
WNT3A	Body	cg23663760	BRCA	0.209393	0.072733	52382
WNT3A	Body	cg26841013	BRCA	0.437075	0.072733	53260
SFRP2	Promoter	cg00705808	BRCA	-0.217826	0.997288	-910
SFRP2	Promoter	cg05874561	BRCA	0.206062	0.997288	445
THBS2	Body	cg16805094	BRCA	0.382106	1.24052	24265
THBS2	Promoter	cg21652958	BRCA	0.2119	1.24052	179
THBS2	Promoter	cg26280713	BRCA	0.290177	1.24052	212
DTX1	Body	cg05689110	BRCA	-0.210938	-1.41772	29425
DTX1	Body	cg27664496	BRCA	0.271725	-1.41772	20339
MFAP2	Body	cg21304454	HNSC	0.303787	2.25009	1913
MRAS	Body	cg22907952	KIRC	-0.295604	-0.564747	54747
MET	Body	cg11056055	KIRC	-0.391969	1.28724	44278
MET	Body	cg22116492	KIRC	0.271865	1.28724	26714
MET	Body	cg23992886	KIRC	-0.33474	1.28724	108191
MET	Promoter	cg24627299	KIRC	-0.303208	1.28724	-964
NTRK2	Body	cg14447193	KIRC	0.408062	-2.01575	149170
PDGFRA	Promoter	cg02273436	KIRC	0.207891	-2.35222	899262
PDGFRA	Promoter	cg14872260	KIRC	-0.314224	-2.35222	851202
ERBB4	Body	cg01965462	KIRC	0.277344	-1.86948	2557
ERBB4	Body	cg04784316	KIRC	-0.306427	-1.86948	793871
ERBB4	Body	cg08955099	KIRC	-0.232023	-1.86948	507282
ERRFI1	Body	cg00768179	KIRC	-0.221714	0.992235	2477
ERRFI1	Body	cg25978327	KIRC	-0.335516	0.992235	21305
EGFR	Body	cg16488565	KIRC	-0.256839	1.53849	126243
EGFR	Body	cg22427313	KIRC	-0.257682	1.53849	12101
EGFR	Body	cg27598340	KIRC	-0.386635	1.53849	58932
EGFR	Body	cg27637738	KIRC	-0.200427	1.53849	61849
SFRP1	Promoter	cg24319902	KIRC	0.29574	-5.89757	27
WNT7B	Body	cg10888337	KIRC	-0.439391	-2.35348	6151
WNT7B	Body	cg13458651	KIRC	-0.28963	-2.35348	5307
WNT7B	Body	cg14400292	KIRC	-0.305979	-2.35348	5807
WNT7B	Body	cg22306173	KIRC	-0.218568	-2.35348	4985
WNT7B	Body	cg22413388	KIRC	-0.271062	-2.35348	5393
DNER	Body	cg22016779	KIRC	-0.326406	-2.5798	126964
DNER	Body	cg25541259	KIRC	-0.35251	-2.5798	3140
DNER	Body	cg27209571	KIRC	-0.292995	-2.5798	16053
THBS2	Body	cg03091070	KIRC	0.299865	0.550524	12852
CNTN1	Promoter	cg14243778	KIRC	0.243158	-2.09364	634
DTX1	Promoter	cg04456029	KIRC	0.228958	-2.00032	630
DTX1	Promoter	cg18567954	KIRC	0.209792	-2.00032	672
DTX1	Promoter	cg19743522	KIRC	0.250885	-2.00032	70
MET	Body	cg11056055	KIRP	-0.574045	2.15528	44278
MET	Body	cg24258705	KIRP	-0.403409	2.15528	2456
MET	Promoter	cg24627299	KIRP	-0.329744	2.15528	-964
NTRK2	Body	cg14447193	KIRP	0.263795	-1.07939	149170
ERRFI1	Body	cg25978327	KIRP	-0.260739	-2.17211	21305
CBLC	Promoter	cg14089474	KIRP	0.249051	-0.854326	-943
EGFR	Body	cg10002850	KIRP	0.216585	0.706743	2975
EGFR	Body	cg26277197	KIRP	-0.21442	0.706743	101837
THBS2	Promoter	cg03495053	KIRP	-0.261034	2.12024	3308
CNTN1	Body	cg01443755	KIRP	0.221337	-2.07546	135394
CNTN1	Promoter	cg14243778	KIRP	0.2248	-2.07546	634
MET	Body	cg11056055	LUAD	-0.225292	1.17176	44278
ERBB4	Body	cg04784316	LUAD	-0.219292	-0.413659	793871
PDGFRA	Promoter	cg00691999	PRAD	0.331171	-0.185008	850004
PDGFRA	Body	cg12845923	PRAD	-0.2582	-0.185008	0
PDGFRA	Promoter	cg13615338	PRAD	0.200316	-0.185008	849998
PDGFRA	Body	cg20379685	PRAD	-0.234643	-0.185008	881791
ERBB4	Body	cg07536926	PRAD	0.204596	-0.133734	1689
ERBB4	Body	cg11058366	PRAD	0.2829	-0.133734	2059
CNTN1	Body	cg01443755	PRAD	-0.203029	-0.832006	135394
CNTN1	Body	cg04776357	PRAD	-0.292357	-0.832006	135444
CNTN1	Promoter	cg14243778	PRAD	0.240329	-0.832006	634
CNTN1	Promoter	cg14625113	PRAD	0.242493	-0.832006	435
MET	Body	cg11056055	THCA	-0.205985	2.14238	44278
MRAS	Body	cg09698395	UCEC	0.248071	-0.99377	42758
MET	Body	cg22116492	UCEC	-0.456917	0.530804	26714
MET	Promoter	cg24627299	UCEC	-0.621071	0.530804	-964
KIT	Promoter	cg06483432	UCEC	-0.30006	-0.896215	-853
KIT	Body	cg24867302	UCEC	-0.491762	-0.896215	10618
NTRK2	Body	cg14273545	UCEC	-0.369667	-0.434545	164814
ERBB4	Body	cg01965462	UCEC	-0.326881	-0.000301342	2557
ERRFI1	Body	cg00768179	UCEC	-0.3195	-0.549264	2477
ERRFI1	Body	cg25978327	UCEC	0.566071	-0.549264	21305
CBLC	Promoter	cg03292149	UCEC	-0.471524	2.41953	-1362
CBLC	Promoter	cg21211730	UCEC	-0.46819	2.41953	-1357
EGFR	Body	cg21808635	UCEC	0.214429	-0.625738	138338
EGFR	Body	cg27637738	UCEC	-0.610833	-0.625738	61849
SFRP1	Promoter	cg00000321	UCEC	0.283175	-2.66712	-785
SFRP1	Promoter	cg09410389	UCEC	0.258833	-2.66712	-1188
SFRP1	Body	cg16498741	UCEC	-0.357286	-2.66712	22497
SFRP1	Body	cg16662821	UCEC	-0.257381	-2.66712	2338
DLL4	Promoter	cg02573468	UCEC	0.336595	-0.603194	2945
THBS2	Body	cg03091070	UCEC	-0.263167	-1.81704	12852
THBS2	Promoter	cg03495053	UCEC	-0.297143	-1.81704	3308
THBS2	Promoter	cg19681793	UCEC	0.271286	-1.81704	2495
DTX1	Body	cg00329618	UCEC	0.256976	-0.323253	19943
DTX1	Promoter	cg00644554	UCEC	0.256512	-0.323253	35969
DTX1	Promoter	cg02875120	UCEC	-0.217381	-0.323253	557
DTX1	Promoter	cg04456029	UCEC	-0.23875	-0.323253	630
DTX1	Promoter	cg04562491	UCEC	0.212976	-0.323253	-110
DTX1	Body	cg17955329	UCEC	-0.315786	-0.323253	33268
DTX1	Body	cg27664496	UCEC	0.46369	-0.323253	20339
