# Supplementary material for: Pan-Cancer DNA Methylation Analysis and Tumor Origin Identification of Carcinoma of Unknown Primary Site Based on Multi-Omics
Source: Front Genet. 2022 Jan 6;12:798748. doi: 10.3389/fgene.2021.798748 (PMC8770539; doi:10.3389/fgene.2021.798748)
Supplement: Supplementary file 10 [file Table1.XLSX]

## Sheet: Description
	Table 1 Summary of TCGA cancer type and number of samples used in each analysis.
	Note
	a The patients have both gene expression profiles and methylation profiles.

## Sheet: Table 1
Table 1 Summary of TCGA cancer type and number of samples used in each analysis.
Cancer Type	TCGA Project	RNA-Seq				Illumina human methylation 450				RNA-Seq Vs. Methylation
		un-paired		paired		un-paired		paired		paired a
		Normal	Tumor	Normal	Tumor	Normal	Tumor	Normal	Tumor	Normal	Tumor
Bladder urothelial carcinoma	BLCA	0	393	19	19	0	396	21	21	17	17
Breast-invasive carcinoma	BRCA	1	989	112	112	6	702	90	90	76	76
Colon adenocarcinoma	COAD	0	434	41	41	0	275	38	38	19	19
Head and neck squamous cell carcinoma	HNSC	1	459	43	43	0	480	50	50	20	20
Kidney clear cell renal cell carcinoma	KIRC	0	467	72	72	0	165	160	160	24	24
Kidney renal papillary cell carcinoma	KIRP	1	258	31	31	0	231	45	45	22	22
Liver hepatocellular carcinoma	LIHC	0	324	50	50	0	330	50	50	41	41
Lung adenocarcinoma	LUAD	2	468	57	57	3	437	29	29	18	18
Prostate adenocarcinoma	PRAD	0	445	52	52	0	453	50	50	35	35
Thyroid carcinoma	THCA	0	452	58	58	0	459	56	56	49	49
Uterine corpus endometrial carcinoma	UCEC	12	529	23	23	13	406	33	33	21	21
Total		17	5218	558	558	22	4334	622	622	342	342
Note a The patients have both gene expression profiles and methylation profiles.
