# Supplementary material for: Pan-Cancer DNA Methylation Analysis and Tumor Origin Identification of Carcinoma of Unknown Primary Site Based on Multi-Omics
Source: Front Genet. 2022 Jan 6;12:798748. doi: 10.3389/fgene.2021.798748 (PMC8770539; doi:10.3389/fgene.2021.798748)
Supplement: Supplementary file 11 [file Table10.XLSX]

## Sheet: Description
	Supplementary Table 7 Enrichment analysis of the epi-driver genes based on predefined oncogenic or tumor-suppressive pathways
	Note: P-value was obtained using one-side Fisher`s exact test.

## Sheet: Supplementary Table 7
Pathway	Pvalue	Genes
Cell Cycle	0.190731	CCND2
HIPPO	0.415042	CRB3
NOTCH	0.000490692	THBS2 DLL4 MFAP2 DTX1 DNER CNTN1
PI3K	0.335809	AKT3
TGF-Beta	0.094032	TGFBR2
RTK RAS	3.17248e-06	KIT NTRK2 MET ERRFI1 EGFR MRAS PDGFRA CBLC ERBB4
WNT	0.0153555	WNT7B SFRP1 SFRP2 WNT3A
