# Supplementary material for: Pan-Cancer DNA Methylation Analysis and Tumor Origin Identification of Carcinoma of Unknown Primary Site Based on Multi-Omics
Source: Front Genet. 2022 Jan 6;12:798748. doi: 10.3389/fgene.2021.798748 (PMC8770539; doi:10.3389/fgene.2021.798748)
Supplement: Supplementary file 12 [file Table5.XLSX]

## Sheet: Description
	Supplementary Table 2 Detailed information of the significantly methylated CpG sites located in the potential driver genes across various cancer types
	Note: TSS, transcription start site; CGI, CpG island; Δβ, the differential methylation status between the tumor and benign-adjacent tissues (>0 means hyper-methylation in tumor); Adjust p-value, the p-value (wilcoxon rank sum test) was adjust by means of Benjamini & Hochberg method; N_Shore/S_Shore was the up to 2 kb sequences, directly up- and down-stream of CpG islands; N_Shelf/S_Shelf was the …

## Sheet: BLCA
CpG sites	Chromosome	Start	End	Gene Symbol	Transcript ID	Position to TSS	CGI Coordinate	Position to CGI	Δβ	P value	Adjust p value
cg00004996	chr8	17414026	17414027	MTMR7	ENST00000521177.1;ENST00000517317.4;ENST00000521857.4;ENST00000180173.8	-698;-718;-497	CGI:chr8:17413094-17413611	S_Shore	0.210985	0.00205135	0.0105563
cg00005112	chr16	69924937	69924938	WWP2	ENST00000568185.1;ENST00000356003.5;ENST00000566463.4;ENST00000544162.4;ENST00000567579.4;ENST00000359154.5;ENST00000568684.1;ENST00000569297.4	162630;-76;86199;7353;29974;-54;126071;34138	CGI:chr16:69965134-69965874	.	0.256353	5.91726e-06	0.000269814
cg00007326	chr19	13255232	13255233	CACNA1A	ENST00000587525.4;ENST00000585802.4;ENST00000614285.3;ENST00000573710.5;ENST00000360228.8;ENST00000573891.4	251272;-133;250993;2169;20665	CGI:chr19:13255108-13255344	Island	-0.279765	6.00354e-05	0.000872099
cg00010672	chr2	55054645	55054646	RTN4	ENST00000427710.4	57977	CGI:chr2:55049419-55050908	S_Shelf	-0.215294	0.00402705	0.0177626
cg00012529	chr12	132320311	132320312	GALNT9	ENST00000424720.5;ENST00000328957.11	9039;8893	CGI:chr12:132319713-132319983	S_Shore	-0.379676	0.000141227	0.00151653
cg00017489	chr7	153886233	153886234	DPP6	ENST00000404039.4	-865	CGI:chr7:153886232-153888581	Island	0.228912	0.000122807	0.00138579
cg00021978	chr8	104464689	104464690	DPYS	ENST00000521573.2;ENST00000351513.5	2365;2356	CGI:chr8:104466444-104467112	N_Shore	-0.211706	0.00024423	0.00219486
cg00025044	chr10	49508432	49508433	ERCC6	ENST00000355832.8	30595	CGI:chr10:49538588-49539283	Open Sea	0.214	6.96089e-06	0.000288481
cg00026033	chr12	56020706	56020707	IKZF4	ENST00000262032.8;ENST00000431367.5;ENST00000552689.1;ENST00000547668.4;ENST00000550860.4;ENST00000551701.4;ENST00000547791.2;ENST00000548601.4;ENST00000549519.4;ENST00000547167.4;ENST00000551103.4	1385;-375;-1098;9147;-641;13036;13046;-611;-343;9569	CGI:chr12:56007712-56008036	Open Sea	0.231176	5.90757e-06	0.000269814
cg00027650	chr15	57218377	57218378	TCF12	ENST00000557843.4;ENST00000561346.4;ENST00000560887.1;ENST00000438423.5;ENST00000537840.4;ENST00000267811.8;ENST00000559609.4;ENST00000333725.8;ENST00000560190.4;ENST00000560764.4;ENST00000343827.6;ENST00000561235.4;ENST00000543579.4	299701;299751;299544;-1059;299753;-661;-1054;4297;299682;-1090;109118;84060	CGI:chr15:57306340-57307115	Open Sea	0.219074	0.000537025	0.00386826
cg00028598	chr15	26883486	26883487	GABRB3	ENST00000541819.5	56054	CGI:chr15:26891768-26892013	Open Sea	-0.260765	0.00323036	0.0149629
cg00035000	chr1	24928512	24928513	RUNX3	ENST00000399916.4;ENST00000338888.3;ENST00000496967.1;ENST00000308873.9	1366;287;36499;36473	CGI:chr1:24929036-24932514	N_Shore	0.202735	0.00010667	0.00126286
cg00038857	chr17	34318734	34318735	CCL8	ENST00000394620.1	-303	CGI:chr17:34578946-34581852	Open Sea	-0.337412	1.54157e-05	0.000405638
cg00042837	chr17	38872397	38872398	LASP1	ENST00000584106.1;ENST00000318008.9;ENST00000585841.4;ENST00000435347.6;ENST00000433206.5;ENST00000419929.1;ENST00000443937.6	2365;-1494;2253;2537;2335	CGI:chr17:38869484-38870851	S_Shore	0.370897	3.57219e-05	0.000656257
cg00043510	chr1	235650834	235650835	GNG4	ENST00000450593.4;ENST00000366598.7;ENST00000391854.5	-79;-840	CGI:chr1:235648541-235650766	S_Shore	0.430456	0.000363609	0.00291137
cg00044097	chr2	105438696	105438697	FHL2	ENST00000393352.6;ENST00000607522.1	-182;-192	CGI:chr2:105398421-105399427	Open Sea	0.228735	0.000319015	0.00265347
cg00045118	chr8	92063949	92063950	RUNX1T1	ENST00000519577.4;ENST00000524215.4;ENST00000360348.5;ENST00000522316.1;ENST00000615601.3;ENST00000521733.4;ENST00000518992.4;ENST00000521319.4;ENST00000521375.4;ENST00000518832.1;ENST00000520724.4;ENST00000517493.4;ENST00000520172.4;ENST00000518256.4;ENST00000522163.4;ENST00000520428.4;ENST00000521897.4;ENST00000517919.4;ENST00000396218.4;ENST00000519422.4;ENST00000518317.4;ENST00000522467.4;ENS…	31689;-985;31468;31309;31530;31524;31665;31288;31706;38959;39278;31663;35708;38965;31287;-325;39280;31562;31495;31314;31534;31313;35740;39338;31282;31280;31281;31267;7439;31536;31502	CGI:chr8:92101828-92103751	Open Sea	-0.242088	0.00230176	0.0115306
cg00046625	chr1	65793077	65793078	PDE4B	ENST00000329654.7;ENST00000341517.7	562;-105	CGI:chr1:65792757-65793235	Island	0.301794	0.000279285	0.00241517
cg00049440	chr9	70411727	70411728	KLF9	ENST00000377126.3	2898	CGI:chr9:70412414-70414268	N_Shore	0.226882	0.00205135	0.0105563
cg00055881	chr1	6093013	6093014	KCNAB2	ENST00000352527.4;ENST00000389632.7;ENST00000341524.4;ENST00000378097.4;ENST00000378083.6;ENST00000164247.4;ENST00000378092.4;ENST00000458166.5;ENST00000378111.4;ENST00000602612.4;ENST00000428161.4	66999;47091;46898;58729;101546;66692;100649;66712;100311	CGI:chr1:6071575-6071925	Open Sea	-0.313765	9.59993e-06	0.000332813
cg00058296	chr1	237784135	237784136	RYR2	ENST00000366574.5;ENST00000360064.7;ENST00000609119.1	513637;741929;109370	CGI:chr1:237783887-237784148	Island	-0.321176	0.000279285	0.00241517
cg00062245	chr17	44384892	44384893	ITGA2B	ENST00000592462.4;ENST00000592944.1;ENST00000592253.4;ENST00000262407.5;ENST00000592075.4;ENST00000591990.4;ENST00000592226.4;ENST00000589645.4	4614;304;311;472;450;918;-1394	CGI:chr17:44385380-44386211	N_Shore	0.219735	0.00113427	0.00673556
cg00073794	chr2	29818472	29818473	ALK	ENST00000389048.6	103095	CGI:chr2:29919965-29921684	Open Sea	0.231588	0.00182615	0.00966271
cg00081799	chr1	6330733	6330734	ACOT7	ENST00000545482.4;ENST00000377855.5;ENST00000608083.4;ENST00000377860.7;ENST00000377842.6;ENST00000473466.2;ENST00000361521.7;ENST00000418124.4;ENST00000377845.6	63659;21517;63034;29975;28612;62629;55081	CGI:chr1:6281076-6281352	Open Sea	0.264324	2.17604e-06	0.000206432
cg00082235	chr12	6555370	6555371	IFFO1	ENST00000619571.3;ENST00000487279.5;ENST00000336604.7;ENST00000396840.5;ENST00000488007.4;ENST00000356896.7;ENST00000615885.3	702;714;694;704	CGI:chr12:6555259-6556135	Island	0.255809	6.94308e-05	0.000957884
cg00088885	chr4	87975482	87975483	SPP1	ENST00000509659.4;ENST00000237623.10;ENST00000509334.4;ENST00000360804.4;ENST00000508233.4;ENST00000508002.4;ENST00000395080.6;ENST00000505146.1;ENST00000504310.4;ENST00000513981.4;ENST00000614857.3	-236;-207;-186;-233;-169;-1399;-234	CGI:chr4:88007328-88008507	Open Sea	-0.20665	0.000162226	0.00165969
cg00091693	chr17	40885350	40885351	KRT20	ENST00000167588.3;ENST00000482529.1	-122;-439	CGI:chr17:40863135-40863849	Open Sea	-0.292132	2.58204e-06	0.000210924
cg00093099	chr18	2849073	2849074	EMILIN2	ENST00000254528.3	2042	CGI:chr18:2846567-2848177	S_Shore	-0.205074	0.00288846	0.0137366
cg00095772	chr2	1055087	1055088	SNTG2	ENST00000450962.4;ENST00000407292.1;ENST00000308624.8;ENST00000452177.4	104147;104218	CGI:chr2:1056280-1057044	N_Shore	-0.307162	0.000537025	0.00386826
cg00097146	chr2	44944679	44944680	SIX3	ENST00000260653.4	2780	CGI:chr2:44942366-44944745	Island	0.46675	6.45472e-07	0.000205606
cg00097384	chr16	29692138	29692139	QPRT	ENST00000395384.7;ENST00000562473.1;ENST00000219771.7	13100;13129;12955	CGI:chr16:29694877-29695137	N_Shelf	0.211	0.00930916	0.0341234
cg00101629	chr1	14742470	14742471	KAZN	ENST00000503743.4;ENST00000491547.1;ENST00000376030.5	143765;143752	CGI:chr1:14801087-14801373	Open Sea	-0.313765	1.12545e-05	0.000351931
cg00107629	chr11	46367757	46367758	DGKZ	ENST00000534215.4;ENST00000527911.4;ENST00000532868.5;ENST00000456247.5;ENST00000524984.4;ENST00000318201.11;ENST00000528615.4;ENST00000527674.4;ENST00000454345.4;ENST00000531879.4;ENST00000343674.9;ENST00000525242.4;ENST00000524448.1;ENST00000533376.4;ENST00000421244.5;ENST00000528173.4	6149;20233;20184;29158;20293;441;22322;22319;22353;22489;34851;104;20168;6161;22324	CGI:chr11:46366355-46366985	S_Shore	0.267618	0.00205135	0.0105563
cg00117172	chr1	24929347	24929348	RUNX3	ENST00000399916.4;ENST00000338888.3;ENST00000496967.1;ENST00000308873.9	35638;35664;-548;531	CGI:chr1:24929036-24932514	Island	0.513176	0.000784392	0.00511985
cg00126638	chr6	29827806	29827807	HLA-G	ENST00000360323.9;ENST00000376818.6;ENST00000478519.4;ENST00000376815.3;ENST00000376828.5;ENST00000478355.4;ENST00000428701.4	838;-16;-40;826	CGI:chr6:29827776-29828817	Island	0.268471	2.85305e-05	0.000560451
cg00128702	chr18	905155	905156	ADCYAP1	ENST00000579794.1;ENST00000450565.6	45;211	CGI:chr18:904577-905697	Island	0.247118	0.000122807	0.00138579
cg00136547	chr6	56642998	56642999	DST	ENST00000244364.9;ENST00000361203.6;ENST00000523967.4;ENST00000520645.4;ENST00000449297.5;ENST00000370788.5;ENST00000370754.8;ENST00000312431.9;ENST00000421834.5;ENST00000518828.1;ENST00000518935.4;ENST00000370765.9;ENST00000521104.1;ENST00000439203.4	311631;-137;208954;-1;200668;-108;208919;50306;208720;-101;200156;-209	CGI:chr6:56542666-56543128	Open Sea	-0.227118	0.0012798	0.00737922
cg00141925	chr12	9079271	9079272	A2M	ENST00000545828.1;ENST00000318602.10;ENST00000543436.2;ENST00000542567.1	27026;12142;1128;36887	CGI:chr12:9064732-9065119	Open Sea	-0.200382	1.12545e-05	0.000351931
cg00145961	chr15	88033065	88033066	NTRK3	ENST00000540489.5;ENST00000558306.1;ENST00000317501.6;ENST00000357724.5;ENST00000557856.4;ENST00000360948.5;ENST00000626019.1;ENST00000558676.4;ENST00000629765.1;ENST00000394480.5;ENST00000542733.5;ENST00000355254.5	172869;223667;223115;223095;223683;94127;223113;223089;223105	CGI:chr15:88255423-88255783	Open Sea	-0.248647	1.54157e-05	0.000405638
cg00146655	chr3	7475507	7475508	GRM7	ENST00000357716.7;ENST00000440923.6;ENST00000467425.4;ENST00000389335.6;ENST00000445087.1;ENST00000463676.5;ENST00000458641.2;ENST00000389336.7;ENST00000486284.4;ENST00000402647.5	176823;72456;23725;614391;614266	CGI:chr3:6862446-6862954	Open Sea	-0.323353	5.02436e-06	0.000255012
cg00146864	chr17	45314966	45314967	MAP3K14	ENST00000344686.5;ENST00000617331.1	2075;2052	CGI:chr17:45316525-45317572	N_Shore	0.207324	6.94308e-05	0.000957884
cg00147248	chr7	136883799	136883800	CHRM2	ENST00000445907.5;ENST00000401861.1;ENST00000320658.8;ENST00000453373.4	15129;14713;14676	CGI:chr7:136869107-136871447	Open Sea	-0.349912	1.80111e-05	0.00043901
cg00155526	chr5	32713184	32713185	NPR3	ENST00000265074.11;ENST00000507141.1;ENST00000434067.5;ENST00000509104.4;ENST00000506712.1;ENST00000415167.2;ENST00000326958.4	2546;24113;2529;1460;852;1749;3776	CGI:chr5:32709804-32714344	Island	0.313441	2.45027e-05	0.000515347
cg00163018	chr1	237250513	237250514	RYR2	ENST00000366574.5	208307	CGI:chr1:237041826-237043344	Open Sea	-0.336147	6.45472e-07	0.000205606
cg00175709	chr1	207496669	207496670	CR1	ENST00000367051.4;ENST00000450439.4;ENST00000367049.7;ENST00000534202.4;ENST00000367053.4;ENST00000530487.4;ENST00000529814.1;ENST00000367050.7;ENST00000400960.5;ENST00000436595.1;ENST00000367052.4;ENST00000434033.4	407;400;511;327;440;521;430	CGI:chr1:207496292-207496670	Island	0.254647	0.00010667	0.00126286
cg00181125	chr12	21942248	21942249	ABCC9	ENST00000538350.4;ENST00000326684.7	-1014;-845	CGI:chr12:21941020-21942423	Island	0.441926	2.58204e-06	0.000210924
cg00194126	chr2	156329800	156329801	NR4A2	ENST00000417764.4;ENST00000421709.1;ENST00000339562.7;ENST00000409108.5;ENST00000429376.4;ENST00000406048.2;ENST00000426264.4;ENST00000417972.4;ENST00000409572.4;ENST00000424077.1	2915;322;2917;2166;2914;989;908;2921;922;12549	CGI:chr2:156329045-156329843	Island	0.411559	1.09494e-06	0.000205606
cg00201133	chr10	35451288	35451289	CCNY	ENST00000339497.7;ENST00000374706.4;ENST00000490012.5;ENST00000265375.12;ENST00000374704.6;ENST00000470025.1;ENST00000493157.5;ENST00000492478.4	17176;204262;114235;204238;114413	CGI:chr10:35336121-35337612	Open Sea	0.248647	0.00010667	0.00126286
cg00209038	chr2	48755544	48755545	LHCGR	ENST00000403273.4;ENST00000401907.4;ENST00000405626.4;ENST00000428232.2;ENST00000294954.10	128;26;150;187	CGI:chr2:48755482-48755746	Island	0.339435	0.0183054	0.0578785
cg00210249	chr10	69375923	69375924	HK1	ENST00000298649.6;ENST00000493591.4;ENST00000360289.5;ENST00000448642.5;ENST00000494253.1;ENST00000359426.6	60068;37902;105922;56811;57078	CGI:chr10:69408649-69409196	Open Sea	0.203176	0.00230176	0.0115306
cg00220455	chr11	67403720	67403721	PPP1CA	ENST00000546202.4;ENST00000537694.1;ENST00000542876.1	3545;17464;17462	CGI:chr11:67401145-67401982	S_Shore	0.219118	4.26133e-06	0.000241349
cg00222472	chr1	164576546	164576547	PBX1	ENST00000340699.6;ENST00000559240.4;ENST00000367897.4;ENST00000498497.2;ENST00000560469.4;ENST00000559578.1;ENST00000627490.1;ENST00000420696.5	16801;16910;17138;16722;-239;13740	CGI:chr1:164576303-164576680	Island	0.304529	1.09494e-06	0.000205606
cg00228796	chr1	21344243	21344244	ECE1	ENST00000415912.5;ENST00000463334.2	1262;895	CGI:chr1:21344867-21345826	N_Shore	0.217618	1.80111e-05	0.00043901
cg00235460	chr2	175002689	175002690	CHN1	ENST00000451799.1;ENST00000469597.1;ENST00000409900.6;ENST00000488080.4;ENST00000409156.6;ENST00000425395.4	2531;2575;2676;2657;2538;2681	CGI:chr2:175004686-175005561	N_Shore	-0.358588	0.000213334	0.00199929
cg00240432	chr7	19117673	19117674	TWIST1	ENST00000443687.4;ENST00000242261.5;ENST00000354571.5	-748;0;-554	CGI:chr7:19116427-19118419	Island	0.367529	0.000279285	0.00241517
cg00251610	chr5	159100809	159100810	EBF1	ENST00000380654.7;ENST00000518836.4;ENST00000313708.9;ENST00000517373.1	-1047;-1115;-1051	CGI:chr5:159100366-159100975	Island	0.280324	0.00685054	0.0268862
cg00252282	chr12	5433570	5433571	NTF3	ENST00000423158.3;ENST00000543548.1;ENST00000535299.4	1456;1457;444	CGI:chr12:5432044-5433807	Island	0.321882	0.000122807	0.00138579
cg00252418	chr7	154748615	154748616	DPP6	ENST00000427557.1;ENST00000377770.6;ENST00000332007.6;ENST00000404039.4	443172;443504;861517;695934	CGI:chr7:154750349-154750638	N_Shore	-0.209765	9.19145e-07	0.000205606
cg00253228	chr8	143951442	143951443	PLEC	ENST00000527096.4;ENST00000532346.1;ENST00000354958.5;ENST00000528131.1;ENST00000528025.4;ENST00000356346.6;ENST00000322810.7;ENST00000436759.5	7358;2479;25293;23928;23934;-565;23778;22088	CGI:chr8:143950281-143950795	S_Shore	0.246118	1.80111e-05	0.00043901
cg00253735	chr1	150807300	150807301	CTSK	ENST00000480670.1;ENST00000271651.6;ENST00000443913.1	-531;1024;135	CGI:chr1:150926143-150926363	Open Sea	0.278059	1.5485e-06	0.000205606
cg00254133	chr20	62709190	62709191	NTSR1	ENST00000370501.3	352	CGI:chr20:62708506-62709868	Island	0.229088	0.00759467	0.0291614
cg00256675	chr4	809174	809175	CPLX1	ENST00000505203.1;ENST00000304062.9	16919;17025	CGI:chr4:804750-805196	S_Shelf	0.200912	0.0371608	0.100475
cg00266286	chr5	32713617	32713618	NPR3	ENST00000265074.11;ENST00000507141.1;ENST00000434067.5;ENST00000509104.4;ENST00000506712.1;ENST00000415167.2;ENST00000326958.4	4209;2182;2962;1893;2979;1285;24546	CGI:chr5:32709804-32714344	Island	0.381294	2.17993e-06	0.000206432
cg00268086	chr17	5584056	5584057	NLRP1	ENST00000577119.4;ENST00000269280.7;ENST00000571307.1;ENST00000345221.6;ENST00000262467.8;ENST00000617618.3;ENST00000619223.3;ENST00000354411.6;ENST00000544378.5;ENST00000572272.4;ENST00000572143.1;ENST00000576905.4;ENST00000571451.5;ENST00000613500.3	454;476;457;-98;424;35369;393	CGI:chr17:5499811-5501282	Open Sea	0.262618	0.000363987	0.00291137
cg00268185	chr3	123883921	123883922	MYLK	ENST00000464489.4;ENST00000360772.6;ENST00000346322.8	394;411;388	CGI:chr3:123884309-123884693	N_Shore	0.406206	0.000319015	0.00265347
cg00270625	chr22	50578590	50578591	CPT1B	ENST00000461117.1;ENST00000405237.6;ENST00000360719.5;ENST00000457250.4;ENST00000312108.10;ENST00000395650.5;ENST00000417176.1;ENST00000460853.1	-124;-569;-674;-172;-721;-343;-134	CGI:chr22:50577824-50578591	Island	0.254088	1.12545e-05	0.000351931
cg00277165	chr5	912268	912269	TRIP13	ENST00000166345.6	19624	CGI:chr5:912379-912746	N_Shore	-0.223059	0.0102866	0.0368913
cg00282249	chr13	36431429	36431430	CCNA1	ENST00000630422.1;ENST00000440264.4;ENST00000625767.1;ENST00000255465.5	-92;-1095;-930;-475	CGI:chr13:36431458-36432316	N_Shore	0.424071	0.000784392	0.00511985
cg00286125	chr19	35756005	35756006	HSPB6	ENST00000587965.1;ENST00000004982.4;ENST00000592984.4	1025;2075;1005	CGI:chr19:35755583-35757081	Island	0.249765	1.5485e-06	0.000205606
cg00286188	chr2	33268529	33268530	LTBP1	ENST00000404525.4;ENST00000404816.5;ENST00000468091.2;ENST00000418533.5;ENST00000413303.4;ENST00000407925.4;ENST00000402934.4	133871;133889;15801;133903;24866;321556;133931	CGI:chr2:32946381-32948097	Open Sea	0.206559	0.00205135	0.0105563
cg00295572	chr1	3651672	3651673	TP73	ENST00000354437.7;ENST00000346387.7;ENST00000604074.4;ENST00000378295.7;ENST00000357733.6	-894;-849	CGI:chr1:3649780-3653072	Island	0.438676	0.000122807	0.00138579
cg00297282	chr7	50401989	50401990	IKZF1	ENST00000615491.3;ENST00000439701.1;ENST00000359197.8;ENST00000346667.7;ENST00000440768.5;ENST00000343574.8;ENST00000357364.7;ENST00000331340.6;ENST00000349824.7	93266;97206	CGI:chr7:50399868-50400702	S_Shore	-0.272779	5.18528e-05	0.000795626
cg00297876	chr19	50358517	50358518	NR1H2	ENST00000600978.1;ENST00000593532.4;ENST00000600355.4	28824;28863;28794	CGI:chr19:50358516-50358826	Island	0.434529	4.26133e-06	0.000241349
cg00304520	chr1	161612791	161612792	FCGR2B	ENST00000403078.6;ENST00000367960.8	31479	CGI:chr1:161612243-161612587	S_Shore	0.291412	2.45027e-05	0.000515347
cg00310215	chr16	51151435	51151436	SALL1	ENST00000562674.1;ENST00000251020.7;ENST00000570206.1;ENST00000440970.4;ENST00000566102.1	-67;-159;-837;-193	CGI:chr16:51149788-51156349	Island	0.3545	0.00555926	0.022826
cg00316875	chr18	12912339	12912340	PTPN2	ENST00000592059.4	17305	CGI:chr18:12911025-12912705	Island	0.250824	1.80111e-05	0.00043901
cg00319312	chr1	203702012	203702013	ATP2B4	ENST00000367218.6;ENST00000357681.8;ENST00000341360.5	75224;75450;19202	CGI:chr1:203629343-203629725	Open Sea	-0.247265	9.25483e-05	0.00115003
cg00328597	chr1	236751727	236751728	ACTN2	ENST00000542672.4;ENST00000546208.4;ENST00000366578.5	65272;65218	CGI:chr1:236795014-236795902	Open Sea	-0.221059	8.02058e-05	0.00104804
cg00334507	chr16	29813278	29813279	PRRT2	ENST00000300797.7;ENST00000562148.2;ENST00000572820.2;ENST00000358758.10;ENST00000567551.1;ENST00000567659.2	986;1189;1036;1001;1086;1421	CGI:chr16:29811842-29812585	S_Shore	0.202735	4.47347e-05	0.000727598
cg00334821	chr7	74094664	74094665	LIMK1	ENST00000491052.4;ENST00000336180.5;ENST00000538333.3;ENST00000435201.4;ENST00000418310.4;ENST00000486361.4	10723;1584;11730;707;10672;430	CGI:chr7:74083514-74084367	Open Sea	0.202176	0.000414835	0.00320171
cg00343633	chr11	105610579	105610580	GRIA4	ENST00000525187.4;ENST00000530497.1;ENST00000393127.5;ENST00000393125.5;ENST00000428631.5;ENST00000527177.4;ENST00000525032.1;ENST00000525921.1;ENST00000531986.4;ENST00000531011.4;ENST00000282499.8;ENST00000527669.1	584;-94;312;457;505;-329;549;-420;-146;516	CGI:chr11:105610399-105610695	Island	0.463353	0.000887996	0.00562012
cg00348598	chr7	34078358	34078359	BMPER	ENST00000297161.5;ENST00000476525.1	11125;173446	CGI:chr7:34078851-34079147	N_Shore	-0.263706	1.12545e-05	0.000351931
cg00348762	chr16	56194202	56194203	GNAO1	ENST00000562316.4;ENST00000569295.4;ENST00000262493.9;ENST00000565363.4;ENST00000262494.10;ENST00000563661.1	2811;1708;548;1962;2225;2187	CGI:chr16:56190660-56192366	S_Shore	0.241941	0.0240674	0.0716675
cg00350503	chr19	13502800	13502801	CACNA1A	ENST00000573710.5;ENST00000360228.8;ENST00000614285.3;ENST00000574974.1	3425;3704;121191	CGI:chr19:13505938-13506453	N_Shelf	-0.462206	2.17993e-06	0.000206432
cg00355019	chr11	120124169	120124170	TRIM29	ENST00000531555.4;ENST00000533302.4;ENST00000530470.1;ENST00000525327.4;ENST00000528870.4;ENST00000341846.8;ENST00000529044.4;ENST00000524816.6;ENST00000475051.3	1410;2189;13946;-897;-1136;14285;4745;-726;-1135	CGI:chr11:120137338-120138002	Open Sea	-0.235772	0.00360876	0.0163133
cg00356183	chr7	712196	712197	PRKAR1B	ENST00000403562.4;ENST00000417852.4;ENST00000406797.4;ENST00000488474.1;ENST00000456696.2;ENST00000430040.4;ENST00000544935.4;ENST00000537384.4;ENST00000360274.7	15146;15455;15042;745;874;377;1012	CGI:chr7:712075-712829	Island	0.341941	0.00288846	0.0137366
cg00363813	chr12	6555706	6555707	IFFO1	ENST00000619571.3;ENST00000487279.5;ENST00000336604.7;ENST00000396840.5;ENST00000488007.4;ENST00000356896.7;ENST00000615885.3	358;378;366;368	CGI:chr12:6555259-6556135	Island	0.230985	2.17993e-06	0.000206432
cg00363845	chr19	17335328	17335329	GTPBP3	ENST00000594345.4;ENST00000601213.4;ENST00000595381.1;ENST00000600995.4;ENST00000361619.8;ENST00000598038.4;ENST00000595951.1;ENST00000598532.1	407;-1365;-1397;327;-1359;-1401	CGI:chr19:17334263-17334998	S_Shore	-0.215279	5.91726e-06	0.000269814
cg00364287	chr12	121132949	121132950	P2RX7	ENST00000545434.4;ENST00000261826.9;ENST00000539606.4;ENST00000535600.2;ENST00000541564.4;ENST00000541022.4;ENST00000538011.4;ENST00000541716.4;ENST00000328963.8;ENST00000539695.4;ENST00000535250.4;ENST00000535928.4;ENST00000537312.4	96;19;129;120;18;-23;46	CGI:chr12:121095768-121096120	Open Sea	0.283118	0.00841546	0.0315428
cg00376553	chr7	100475658	100475659	TSC22D4	ENST00000393991.4;ENST00000496728.1;ENST00000300181.5;ENST00000493217.1	3575;1845;3622;3512	CGI:chr7:100477680-100477928	N_Shelf	0.236559	1.31793e-05	0.0003772
cg00377301	chr12	132257713	132257714	GALNT9	ENST00000411988.5;ENST00000424720.5;ENST00000328957.11	71637;71491;30	CGI:chr12:132257423-132257891	Island	-0.215618	2.85305e-05	0.000560451
cg00380924	chr6	166553889	166553890	RPS6KA2	ENST00000507350.4;ENST00000265678.7;ENST00000506565.1;ENST00000503859.4;ENST00000510118.4;ENST00000511034.1;ENST00000512860.4;ENST00000507371.4	308663;73634;352563;74084;308623;73355;204023;308782	CGI:chr6:166618842-166619094	Open Sea	0.244662	2.85305e-05	0.000560451
cg00390143	chr12	132265953	132265954	GALNT9	ENST00000535208.1;ENST00000424720.5;ENST00000328957.11	9266;63251;63397	CGI:chr12:132265952-132266198	Island	-0.335059	0.00010667	0.00126286
cg00392396	chr15	29117429	29117430	APBA2	ENST00000558259.4;ENST00000558330.4;ENST00000561069.4;ENST00000558402.4;ENST00000411764.4	231454;195791;232945;231406	CGI:chr15:29115492-29116026	S_Shore	-0.247412	0.000472256	0.00352068
cg00394180	chr8	96154942	96154943	GDF6	ENST00000287020.6;ENST00000621429.1;ENST00000620978.1	5778;5775;5851	CGI:chr8:96157503-96158204	N_Shelf	0.222088	0.000279285	0.00241517
cg00394261	chr5	42483630	42483631	GHR	ENST00000620156.3;ENST00000230882.7;ENST00000513671.4;ENST00000615111.3	59177;59111;59852	CGI:chr5:42424236-42424945	Open Sea	-0.309882	0.0102866	0.0368913
cg00396667	chr5	135028697	135028698	PITX1	ENST00000265340.10;ENST00000506438.4	5602;5938	CGI:chr5:135027402-135029456	Island	0.479147	1.5485e-06	0.000205606
cg00396699	chr16	1176067	1176068	CACNA1H	ENST00000358590.7;ENST00000565831.4;ENST00000348261.8	22825;22328	CGI:chr16:1177260-1177476	N_Shore	-0.218	0.000363987	0.00291137
cg00397910	chr8	79610342	79610343	STMN2	ENST00000220876.10;ENST00000518111.4;ENST00000518491.1	-811;-1394;-473	CGI:chr8:79611740-79612161	N_Shore	-0.235147	2.17993e-06	0.000206432
cg00399483	chr18	52342008	52342009	DCC	ENST00000442544.5	1835	CGI:chr18:52342007-52342352	Island	0.300147	0.0371753	0.100475
cg00401433	chr8	105662011	105662012	ZFPM2	ENST00000520492.4;ENST00000511341.5;ENST00000407775.5;ENST00000517361.1	274864;343318;342467;133126	CGI:chr8:105318277-105319892	Open Sea	-0.311206	0.000186138	0.0018206
cg00403498	chr6	32152146	32152147	PPT2	ENST00000395523.4;ENST00000414204.4;ENST00000478521.4;ENST00000361568.5	-1432;-1296;-1378;-1397	CGI:chr6:32150324-32150767	S_Shore	0.412691	0.000162226	0.00165969
cg00409434	chr2	46187178	46187179	PRKCE	ENST00000306156.6	535403	CGI:chr2:46296650-46300001	Open Sea	0.248029	1.09494e-06	0.000205606
cg00409844	chr5	69502822	69502823	OCLN	ENST00000396442.5;ENST00000538151.2;ENST00000355237.5	10031;10529;-1356	CGI:chr5:69492324-69493996	Open Sea	-0.234265	0.00272815	0.0132829
cg00410422	chr1	110408452	110408453	LAMTOR5	ENST00000464240.1;ENST00000483260.4;ENST00000474861.5;ENST00000531779.1;ENST00000256644.7;ENST00000614544.1;ENST00000602318.4	-783;-787;-780;-743;-527;-509;-757	CGI:chr1:110407270-110407918	S_Shore	-0.237294	0.000279285	0.00241517
cg00411413	chr16	83137694	83137695	CDH13	ENST00000539548.5;ENST00000566620.4;ENST00000428848.6;ENST00000565636.4;ENST00000567109.4;ENST00000431540.6;ENST00000569454.1;ENST00000268613.13;ENST00000622885.3	279340;510728;510723;279337;510890;211735	CGI:chr16:82627046-82628208	Open Sea	-0.224647	0.000609994	0.00425089
cg00414041	chr6	166530795	166530796	RPS6KA2	ENST00000405189.6;ENST00000507350.4;ENST00000265678.7;ENST00000506565.1;ENST00000503859.4;ENST00000510118.4;ENST00000511034.1;ENST00000512860.4;ENST00000507371.4;ENST00000481261.5	96449;375657;331717;331757;227117;11656;331876;13896;96728;97178	CGI:chr6:166455270-166455742	Open Sea	-0.480912	3.05483e-06	0.000217832
cg00421139	chr8	96160733	96160734	GDF6	ENST00000287020.6;ENST00000621429.1;ENST00000620978.1	-16;60;-13	CGI:chr8:96160406-96161652	Island	0.512088	0.0341516	0.0940646
cg00426720	chr2	156330692	156330693	NR4A2	ENST00000417764.4;ENST00000421709.1;ENST00000339562.7;ENST00000409108.5;ENST00000429376.4;ENST00000406048.2;ENST00000426264.4;ENST00000417972.4;ENST00000409572.4;ENST00000424077.1	11657;2023;30;16;97;2029;2022;1274;2025;-570	CGI:chr2:156329045-156329843	S_Shore	0.206147	1.5485e-06	0.000205606
cg00428638	chr19	7224702	7224703	INSR	ENST00000341500.8;ENST00000598216.1;ENST00000302850.8	69333;69230;69165	CGI:chr19:7198106-7198550	Open Sea	0.271676	5.91726e-06	0.000269814
cg00432953	chr3	184601096	184601097	EIF2B5	ENST00000444495.1	465719	CGI:chr3:184601588-184602044	N_Shore	-0.279382	0.000784392	0.00511985
cg00437969	chr11	120138427	120138428	TRIM29	ENST00000529495.1;ENST00000341846.8;ENST00000532833.1;ENST00000627238.1;ENST00000529040.1;ENST00000475051.3;ENST00000529011.1	27;46997;1396;-312;-395;47103	CGI:chr11:120137338-120138002	S_Shore	-0.252441	0.000186138	0.0018206
cg00439089	chr17	50185789	50185790	COL1A1	ENST00000225964.8	15844	CGI:chr17:50199516-50201370	Open Sea	0.222971	9.59993e-06	0.000332813
cg00445518	chr19	45385525	45385526	PPP1R13L	ENST00000418234.5;ENST00000591986.1;ENST00000589858.1;ENST00000360957.8;ENST00000587270.4;ENST00000612351.1	19514;94;20825;579;7643	CGI:chr19:45385510-45386207	Island	0.284515	6.45472e-07	0.000205606
cg00461841	chr16	10429628	10429629	ATF7IP2	ENST00000396560.5;ENST00000543967.4;ENST00000324570.8;ENST00000562527.4;ENST00000568027.4;ENST00000569939.4;ENST00000535850.4;ENST00000562102.4;ENST00000356427.2;ENST00000569900.4;ENST00000396559.4	-968;43566;726;43572;43569;43568	CGI:chr16:10385829-10386397	Open Sea	0.208941	0.0151711	0.0500076
cg00465319	chr3	123620721	123620722	MYLK	ENST00000418370.5;ENST00000578202.1;ENST00000354792.8;ENST00000475616.4;ENST00000360304.6;ENST00000359169.4;ENST00000346322.8;ENST00000515434.1;ENST00000464489.4;ENST00000360772.6;ENST00000583087.4	-94;255898;173121;263588;4596;3358;-206;263594;263611	CGI:chr3:123584492-123585371	Open Sea	0.233559	0.00499823	0.0210092
cg00468395	chr16	28181742	28181743	XPO6	ENST00000304658.8;ENST00000565698.4;ENST00000570033.1;ENST00000569951.1;ENST00000566073.1	30128;29809;30179;29735;-619	CGI:chr16:28211200-28212242	Open Sea	0.248088	0.000609994	0.00425089
cg00470341	chr2	182373060	182373061	PDE1A	ENST00000410103.1;ENST00000495511.1;ENST00000351439.8;ENST00000409365.4;ENST00000462938.4;ENST00000435564.4;ENST00000482782.4	149518;53989;53972;150047;149679;150133;149253	CGI:chr2:182715966-182716475	Open Sea	-0.356559	2.10195e-05	0.000474979
cg00470636	chr8	26582833	26582834	DPYSL2	ENST00000493789.5;ENST00000523027.1;ENST00000521913.4;ENST00000311151.8	4427;4989;68557;5770	CGI:chr8:26578479-26579269	S_Shelf	0.234941	0.0102866	0.0368913
cg00471857	chr7	154302931	154302932	DPP6	ENST00000377770.6;ENST00000406326.4;ENST00000404039.4	415833;250250;250512	CGI:chr7:154304879-154305196	N_Shore	-0.217206	1.09494e-06	0.000205606
cg00472801	chr6	62285971	62285972	KHDRBS2	ENST00000281156.4	257	CGI:chr6:62285950-62286323	Island	0.28525	6.94308e-05	0.000957884
cg00477226	chr3	112465424	112465425	BTLA	ENST00000334529.8	34138	CGI:chr3:112561175-112562103	Open Sea	-0.236176	1.54157e-05	0.000405638
cg00478479	chr19	40398944	40398945	PRX	ENST00000324001.7;ENST00000291825.10	14423;14421	CGI:chr19:40398537-40399048	Island	0.288706	0.00100327	0.0061582
cg00480389	chr20	56005077	56005078	CBLN4	ENST00000064571.2	396	CGI:chr20:56003547-56005622	Island	0.282912	1.80111e-05	0.00043901
cg00485312	chr7	4835463	4835464	RADIL	ENST00000445392.4;ENST00000399583.3	48257;48192	CGI:chr7:4834473-4835464	Island	-0.303206	0.0263098	0.0768182
cg00486340	chr4	4858299	4858300	MSX1	ENST00000382723.4	-1368	CGI:chr4:4857905-4858464	Island	0.260676	0.000363987	0.00291137
cg00487187	chr10	92691868	92691869	HHEX	ENST00000492654.3;ENST00000472590.5;ENST00000551454.1;ENST00000282728.8	47;1912;1916;-165	CGI:chr10:92691572-92691980	Island	0.249441	2.45027e-05	0.000515347
cg00489401	chr5	180648875	180648876	FLT4	ENST00000502649.4;ENST00000502293.4;ENST00000619105.3;ENST00000393347.6;ENST00000261937.9;ENST00000513527.1;ENST00000424276.5	726;750;671	CGI:chr5:180648688-180649906	Island	0.369971	5.18528e-05	0.000795626
cg00491428	chr7	151856783	151856784	PRKAG2	ENST00000287878.7;ENST00000474383.1;ENST00000481434.4;ENST00000488258.4	20006;20066;20343	CGI:chr7:151875676-151878021	Open Sea	-0.379853	0.000122807	0.00138579
cg00492979	chr10	103668627	103668628	SH3PXD2A	ENST00000420222.1;ENST00000315994.6;ENST00000355946.5;ENST00000369774.7	186917;186780;132671;24997	CGI:chr10:103668747-103668955	N_Shore	0.230372	3.61006e-06	0.000228437
cg00498816	chr3	13623522	13623523	FBLN2	ENST00000295760.10;ENST00000492059.4;ENST00000404922.6	54781;74340;74390	CGI:chr3:13637567-13637836	Open Sea	-0.284294	0.000186138	0.0018206
cg00502190	chr1	156646768	156646769	BCAN	ENST00000361588.5;ENST00000491823.1;ENST00000457777.5;ENST00000479949.4;ENST00000424639.4;ENST00000329117.8;ENST00000441358.4	4637;5377;4635;4819;-361;4524;4653	CGI:chr1:156646761-156647154	Island	0.256265	0.000887996	0.00562012
cg00502222	chr12	132303542	132303543	GALNT9	ENST00000424720.5;ENST00000328957.11	25662;25808	CGI:chr12:132303380-132305667	Island	-0.222676	9.24339e-05	0.00115003
cg00504902	chr6	29724406	29724407	HLA-F	ENST00000429294.2;ENST00000462777.1;ENST00000434407.5;ENST00000444621.1;ENST00000606273.3;ENST00000482257.1;ENST00000376861.4;ENST00000475996.1;ENST00000259951.10;ENST00000485513.1;ENST00000334668.7;ENST00000484704.4;ENST00000465459.2;ENST00000489502.4	366;-1049;1630;941;1065;-1129;-649;1126;971;1013;248;978;-12;465	CGI:chr6:29723329-29724316	S_Shore	0.282559	9.25483e-05	0.00115003
cg00508851	chr16	49749262	49749263	ZNF423	ENST00000562871.4;ENST00000262383.5;ENST00000561648.4;ENST00000563137.5;ENST00000562520.1;ENST00000568094.2	108658;106874;31348;40285;77749;73477	CGI:chr16:49698437-49698801	Open Sea	-0.2545	8.17926e-06	0.000309612
cg00510437	chr12	109946701	109946702	GIT2	ENST00000549999.1;ENST00000354574.7;ENST00000550186.4;ENST00000361006.8;ENST00000551209.4;ENST00000553118.4;ENST00000457474.5;ENST00000355312.6	49595;49604;49524;49689;7850	CGI:chr12:109900175-109900786	Open Sea	0.205824	0.000363987	0.00291137
cg00510437	chr12	109946701	109946702	TCHP	ENST00000544838.4;ENST00000550780.1	13656;46426	CGI:chr12:109900175-109900786	Open Sea	0.205824	0.000363987	0.00291137
cg00510689	chr5	157167459	157167460	ITK	ENST00000521769.4	24525	CGI:chr5:157142565-157143056	Open Sea	-0.319088	1.54157e-05	0.000405638
cg00510718	chr7	106865516	106865517	PIK3CG	ENST00000496166.4;ENST00000473541.4;ENST00000359195.3;ENST00000440650.5	219;36;176;237	CGI:chr7:106867612-106868288	N_Shelf	-0.263882	0.0183054	0.0578785
cg00512404	chr12	14961798	14961799	ARHGDIB	ENST00000542276.1;ENST00000541546.4;ENST00000541380.4;ENST00000228945.7;ENST00000535676.1	-69;-531;-192;-206;-128	CGI:chr12:14803057-14803537	Open Sea	-0.263941	0.000319015	0.00265347
cg00512872	chr7	6228953	6228954	CYTH3	ENST00000482460.1;ENST00000396741.3;ENST00000350796.6	43692	CGI:chr7:6271691-6272178	Open Sea	0.298765	0.000784392	0.00511985
cg00515954	chr12	99154726	99154727	ANKS1B	ENST00000547446.4;ENST00000550693.5;ENST00000550778.4;ENST00000549558.5;ENST00000546960.4;ENST00000546568.4;ENST00000549493.5;ENST00000547010.4;ENST00000547776.5;ENST00000549025.5;ENST00000552245.4	21;142;365;39;91710;-233;829546;-10;829512	CGI:chr12:98894444-98895596	Open Sea	-0.210471	2.45027e-05	0.000515347
cg00524220	chr19	3098965	3098966	GNA11	ENST00000078429.7;ENST00000586763.1	4315;4554	CGI:chr19:3097566-3097795	S_Shore	0.392191	1.09494e-06	0.000205606
cg00527825	chr15	73926077	73926078	LOXL1	ENST00000566011.4;ENST00000261921.7	-382;87	CGI:chr15:73926355-73928032	N_Shore	0.217471	0.00010667	0.00126286
cg00532451	chr1	228341212	228341213	OBSCN	ENST00000483539.2;ENST00000366707.7;ENST00000422127.4;ENST00000570156.5;ENST00000284548.14	133081;60438	CGI:chr1:228321852-228322062	Open Sea	-0.308294	5.18528e-05	0.000795626
cg00533182	chr8	144500753	144500754	PPP1R16A	ENST00000526564.1;ENST00000292539.7;ENST00000528430.2;ENST00000435887.1;ENST00000526183.4	4026;22783;1726;-337;10722	CGI:chr8:144500077-144501324	Island	0.341824	1.09494e-06	0.000205606
cg00545918	chr20	63320131	63320132	COL20A1	ENST00000479501.4;ENST00000358894.9;ENST00000415763.4;ENST00000455906.1;ENST00000422202.4	26906;31;1044;25090;26944	CGI:chr20:63319994-63320197	Island	-0.237382	0.000319015	0.00265347
cg00552574	chr9	127691938	127691939	STXBP1	ENST00000373302.6;ENST00000626416.1;ENST00000373299.3;ENST00000628768.1	79730;1803;79654;30478	CGI:chr9:127692219-127692429	N_Shore	-0.298853	5.02436e-06	0.000255012
cg00558689	chr6	41639371	41639372	MDFI	ENST00000373051.5;ENST00000419164.4;ENST00000435476.1;ENST00000446650.1;ENST00000432027.4;ENST00000441667.4;ENST00000230321.9;ENST00000373050.7	2338;2488;2302;871;923;843;932;893	CGI:chr6:41636845-41638925	S_Shore	0.415735	2.85305e-05	0.000560451
cg00565688	chr1	3651648	3651649	TP73	ENST00000354437.7;ENST00000346387.7;ENST00000604074.4;ENST00000378295.7;ENST00000357733.6	-873;-918	CGI:chr1:3649780-3653072	Island	0.430338	0.00010667	0.00126286
cg00569091	chr1	8364733	8364734	RERE	ENST00000400908.5;ENST00000488215.4;ENST00000337907.6;ENST00000377464.4;ENST00000476556.4;ENST00000400907.5;ENST00000464367.1	452733;452911;58934;291639;161207;60480;106	CGI:chr1:8358262-8358490	Open Sea	0.253382	1.12545e-05	0.000351931
cg00576086	chr5	1268951	1268952	TERT	ENST00000334602.9;ENST00000310581.8;ENST00000484238.5;ENST00000460137.5;ENST00000508104.2	26039;26097;14060	CGI:chr5:1270663-1270986	N_Shore	-0.227382	2.85305e-05	0.000560451
cg00577560	chr1	14945334	14945335	KAZN	ENST00000491547.1;ENST00000400797.3;ENST00000503743.4;ENST00000361144.8;ENST00000376030.5;ENST00000376028.7;ENST00000400798.5	21203;15533;346629;-586;346616	CGI:chr1:14923877-14925049	Open Sea	0.244529	0.000472256	0.00352068
cg00582524	chr16	51150481	51150482	SALL1	ENST00000562674.1;ENST00000251020.7;ENST00000570206.1;ENST00000440970.4;ENST00000566102.1	117;761;887;795	CGI:chr16:51149788-51156349	Island	0.410853	2.10195e-05	0.000474979
cg00583733	chr16	30063781	30063782	ALDOA	ENST00000564546.4;ENST00000395248.4;ENST00000563987.4;ENST00000568435.4;ENST00000566897.4;ENST00000412304.5;ENST00000564521.5;ENST00000563060.5;ENST00000575627.4;ENST00000562240.1;ENST00000338110.8;ENST00000569545.4;ENST00000562168.4;ENST00000627059.1;ENST00000562302.1	10646;-494;10653;-959;10620;-384;10690;-1368;-717;-654;10657;-392;-405	CGI:chr16:30064989-30066551	N_Shore	0.222588	0.000472256	0.00352068
cg00584686	chr2	1166256	1166257	SNTG2	ENST00000407292.1;ENST00000475201.4;ENST00000463442.4;ENST00000308624.8;ENST00000494178.1;ENST00000467759.4	3008;215316;2692;215387;63709	CGI:chr2:1167330-1168134	N_Shore	-0.249382	5.18528e-05	0.000795626
cg00586732	chr3	7713785	7713786	GRM7	ENST00000357716.7;ENST00000486284.4	852669	CGI:chr3:8501515-8501893	Open Sea	-0.270618	0.00499823	0.0210092
cg00588621	chr12	104303842	104303843	EID3	ENST00000527879.1	102	CGI:chr12:104303570-104304206	Island	0.236706	0.0113544	0.0398591
cg00588621	chr12	104303842	104303843	TXNRD1	ENST00000388854.6;ENST00000527335.4;ENST00000525566.4;ENST00000429002.5;ENST00000529751.1;ENST00000527688.4;ENST00000524698.4;ENST00000531689.4;ENST00000354940.9;ENST00000526691.4;ENST00000529784.4;ENST00000503506.5;ENST00000397736.5;ENST00000526390.4;ENST00000526580.4;ENST00000531691.4;ENST00000526266.4;ENST00000528079.5;ENST00000529546.4	16819;15123;16851;16473;16792;16817;16916;88062;16784;16960;16519;17159;16846;14946;17839	CGI:chr12:104303570-104304206	Island	0.236706	0.0113544	0.0398591
cg00594099	chr1	27567375	27567376	AHDC1	ENST00000374011.5;ENST00000490295.1;ENST00000480033.2;ENST00000247087.8	36258;36217;37057;36040	CGI:chr1:27568416-27569013	N_Shore	0.232618	1.12545e-05	0.000351931
cg00594278	chr22	39900403	39900404	GRAP2	ENST00000344138.7	-680	CGI:chr22:39994480-39995486	Open Sea	-0.200985	0.000213334	0.00199929
cg00594408	chr6	29627572	29627573	GABBR1	ENST00000472823.4;ENST00000494877.4;ENST00000491829.4;ENST00000489385.4;ENST00000377012.7;ENST00000355973.6;ENST00000485508.4;ENST00000377034.7;ENST00000376977.6;ENST00000377016.7	4816;4938;4814;5560;4888;5564;5363;481;467;5614	CGI:chr6:29627521-29628187	Island	0.231912	0.00144241	0.00808333
cg00602115	chr18	34819023	34819024	DTNA	ENST00000601895.1;ENST00000348997.8;ENST00000399113.6;ENST00000599844.4;ENST00000598774.4;ENST00000601632.4;ENST00000598334.4;ENST00000592114.1;ENST00000554864.6;ENST00000269192.10;ENST00000595022.4;ENST00000556414.6;ENST00000596745.4;ENST00000315456.9;ENST00000597599.4;ENST00000591182.4;ENST00000444659.4;ENST00000399121.8;ENST00000283365.12;ENST00000601125.4;ENST00000590727.1;ENST00000597674.4;E…	325705;225664;225683;574;1060;631;63046;325718;63045;325732;108725;641;3415;139485;108738;760;630;225657	CGI:chr18:34976690-34976945	Open Sea	-0.342912	0.000162226	0.00165969
cg00609834	chr11	13963049	13963050	SPON1	ENST00000576479.3	359	CGI:chr11:13962519-13964802	Island	0.238559	6.00354e-05	0.000872099
cg00611614	chr8	143945462	143945463	PLEC	ENST00000527096.4;ENST00000532346.1;ENST00000354958.5;ENST00000527816.4;ENST00000398774.5;ENST00000526416.4;ENST00000528025.4;ENST00000528131.1;ENST00000356346.6;ENST00000322810.7;ENST00000436759.5	29908;29758;31273;944;13338;5415;1086;28068;-724;8459;29914	CGI:chr8:143944647-143945046	S_Shore	0.228853	1.12545e-05	0.000351931
cg00623161	chr8	1554600	1554601	DLGAP2	ENST00000421627.5;ENST00000612087.1;ENST00000520901.4	53233;5955	CGI:chr8:1553291-1553505	S_Shore	-0.214676	0.00162388	0.00884457
cg00626466	chr12	64760202	64760203	GNS	ENST00000542058.4;ENST00000543646.4;ENST00000258145.6	-795;-770;-754	CGI:chr12:64759089-64759709	S_Shore	-0.245368	0.00555926	0.022826
cg00630958	chr1	65525778	65525779	LEPR	ENST00000349533.9;ENST00000462765.4;ENST00000371059.6;ENST00000406510.6;ENST00000616738.3;ENST00000344610.11;ENST00000371060.6	105125;105057;88	CGI:chr1:65525318-65526128	Island	0.316794	0.00024423	0.00219486
cg00635560	chr12	55965374	55965375	CDK2	ENST00000354056.4;ENST00000555357.1;ENST00000555408.4;ENST00000553376.4;ENST00000556464.4;ENST00000554619.4;ENST00000440311.5;ENST00000266970.7	-1461;-1396;-1448;-1408;-1458;-1457;-1427	CGI:chr12:55966683-55967125	N_Shore	0.212588	2.45027e-05	0.000515347
cg00644317	chr7	27198274	27198275	HOXA13	ENST00000222753.5	1833	CGI:chr7:27199071-27200692	N_Shore	0.266	0.0166737	0.0538289
cg00645339	chr15	45378677	45378678	GATM	ENST00000560538.1;ENST00000558336.4;ENST00000558537.4;ENST00000396659.6;ENST00000558362.4;ENST00000558118.1;ENST00000561148.4;ENST00000558163.1	-157;23542;117;-132;-129;-192;18583;-601	CGI:chr15:45377772-45378831	Island	0.272706	0.0229993	0.0696861
cg00650953	chr7	147803411	147803412	CNTNAP2	ENST00000627772.1;ENST00000455301.2;ENST00000361727.6	164601;164136;1687051	CGI:chr7:148339402-148339756	Open Sea	-0.311588	9.25483e-05	0.00115003
cg00651359	chr7	132534522	132534523	PLXNA4	ENST00000359827.6;ENST00000321063.7;ENST00000378539.5;ENST00000423507.5	41949;42780;114167;42043	CGI:chr7:132575715-132577768	Open Sea	-0.346147	1.80111e-05	0.00043901
cg00651401	chr3	195896467	195896468	TNK2	ENST00000468819.1;ENST00000333602.9;ENST00000381916.5;ENST00000427576.1;ENST00000439230.4;ENST00000486523.1	12618;15479;317;-533;-905;-305	CGI:chr3:195895389-195896162	S_Shore	0.364088	4.47347e-05	0.000727598
cg00665374	chr6	131281730	131281731	AKAP7	ENST00000474850.2;ENST00000342266.4;ENST00000535150.1;ENST00000541650.4;ENST00000431975.5;ENST00000263050.3;ENST00000537868.4	146063;31299;31570;80902;81738;145992;117393	CGI:chr6:131135224-131136017	Open Sea	0.370441	2.58204e-06	0.000210924
cg00675569	chr10	45419392	45419393	ALOX5	ENST00000542434.4;ENST00000374391.5;ENST00000612635.3	45164;45111;45215	CGI:chr10:45418926-45419435	Island	0.506853	0.000887996	0.00562012
cg00680551	chr8	102123367	102123368	NCALD	ENST00000522206.4;ENST00000521964.4;ENST00000517531.4;ENST00000311028.4;ENST00000518952.4;ENST00000521599.4;ENST00000395923.4;ENST00000522078.4;ENST00000518166.4;ENST00000524209.4;ENST00000523923.4;ENST00000517822.4;ENST00000517639.4	1448;1491;584;898;895;897;965;1541;954;968	CGI:chr8:102123686-102124547	N_Shore	0.367559	0.00205135	0.0105563
cg00689225	chr14	35402748	35402749	NFKBIA	ENST00000554001.4;ENST00000557389.1;ENST00000216797.8;ENST00000557100.4;ENST00000556664.1;ENST00000557140.4;ENST00000555371.1	491;1953;1393;1999;1969;683	CGI:chr14:35403841-35404784	N_Shore	0.306618	0.000414835	0.00320171
cg00689835	chr2	168901108	168901109	SPC25	ENST00000451987.4;ENST00000472216.2	12264;12170	CGI:chr2:168890209-168890495	Open Sea	-0.212765	5.02436e-06	0.000255012
cg00692611	chr4	110629983	110629984	PITX2	ENST00000511990.1;ENST00000355080.8;ENST00000613094.3;ENST00000616641.3;ENST00000394598.5;ENST00000511837.4;ENST00000614423.3;ENST00000354925.5;ENST00000394595.6	7370;12034;7038;7044;12141;12024	CGI:chr4:110628723-110629047	S_Shore	0.262294	0.000340451	0.00282761
cg00695821	chr3	156407102	156407103	KCNAB1	ENST00000472028.4;ENST00000302490.11;ENST00000618897.3;ENST00000475456.4;ENST00000490337.4;ENST00000477912.4;ENST00000478609.4;ENST00000389636.8;ENST00000389634.5;ENST00000489036.4;ENST00000471742.4	286523;116064;286553;115193;369400;264139;133548;115181;116114	CGI:chr3:156291202-156291531	Open Sea	-0.260735	0.000692104	0.00466195
cg00696930	chr1	183195277	183195278	LAMC2	ENST00000264144.4;ENST00000493293.4	9038;8988	CGI:chr1:183022669-183024235	Open Sea	-0.200265	6.00354e-05	0.000872099
cg00698688	chr19	48552175	48552176	SULT2B1	ENST00000201586.5	99	CGI:chr19:48558288-48558512	Open Sea	-0.209882	0.000141227	0.00151653
cg00699993	chr4	157220418	157220419	GRIA2	ENST00000264426.12;ENST00000393815.5;ENST00000506284.4;ENST00000512774.4;ENST00000504801.1;ENST00000296526.10;ENST00000471736.4;ENST00000323661.9;ENST00000509417.4;ENST00000505888.1;ENST00000507898.4	-390;514;-274;-251;-347;-301;16235;274;-825;-1181;-307	CGI:chr4:157220252-157220684	Island	0.334676	0.0151711	0.0500076
cg00700389	chr20	63459796	63459797	KCNQ2	ENST00000344462.7;ENST00000370224.4;ENST00000629676.1;ENST00000359125.5;ENST00000360480.6;ENST00000626313.1;ENST00000626839.1;ENST00000370221.2;ENST00000344425.6;ENST00000629241.1;ENST00000625514.1;ENST00000626717.1	12882;12714;12845;12760;12803;253;4069;12794;12710;12795	CGI:chr20:63460973-63461233	N_Shore	-0.213647	8.02058e-05	0.00104804
cg00701951	chr10	122468962	122468963	HTRA1	ENST00000368984.6	7436	CGI:chr10:122460822-122462724	Open Sea	-0.233809	0.000186138	0.0018206
cg00702126	chr1	1434413	1434414	VWA1	ENST00000476993.1;ENST00000338660.5;ENST00000495558.1;ENST00000471398.1	-449;-1323;-1111;-1259	CGI:chr1:1435560-1436069	N_Shore	0.301441	0.000784392	0.00511985
cg00702593	chr21	40847927	40847928	DSCAM	ENST00000400454.4	-787	CGI:chr21:40846922-40847296	S_Shore	-0.261647	3.31829e-05	0.000610589
cg00705992	chr7	27186710	27186711	HOXA11	ENST00000006015.3;ENST00000517402.1	-1486;-1493	CGI:chr7:27185431-27186010	S_Shore	0.394353	0.00205135	0.0105563
cg00708486	chr14	54888353	54888354	GCH1	ENST00000543643.5;ENST00000395521.6;ENST00000622544.3;ENST00000254299.7;ENST00000536224.2;ENST00000491895.5;ENST00000395514.4	14459;14500;14464;14455;14472;14094	CGI:chr14:54901829-54903195	Open Sea	-0.200118	0.000784392	0.00511985
cg00712050	chr8	132193231	132193232	KCNQ3	ENST00000519445.4;ENST00000519589.1;ENST00000388996.7;ENST00000521134.4	287080;254032;287723;287348	CGI:chr8:132129318-132129569	Open Sea	-0.225441	6.96089e-06	0.000288481
cg00713400	chr7	22193588	22193589	RAPGEF5	ENST00000475788.1;ENST00000458533.4;ENST00000405243.1;ENST00000451559.1;ENST00000401957.5;ENST00000344041.9;ENST00000620335.3;ENST00000420196.4	322;163557;1176;157;26651;148;163327;97654	CGI:chr7:22082942-22083353	Open Sea	0.210309	0.000692104	0.00466195
cg00716257	chr14	75430714	75430715	JDP2	ENST00000559773.4;ENST00000435893.5;ENST00000437176.4;ENST00000419727.5;ENST00000267569.5;ENST00000559060.4;ENST00000558068.1	2356;-1421;2667;2997;2617;2496;2907	CGI:chr14:75427605-75428646	S_Shelf	0.3345	5.18528e-05	0.000795626
cg00718036	chr4	107824169	107824170	SGMS2	ENST00000506462.4;ENST00000515332.4;ENST00000394684.7;ENST00000503862.4	-1040;-714;-395	CGI:chr4:107824937-107825379	N_Shore	-0.254353	0.0044889	0.0193222
cg00727630	chr20	52104827	52104828	ZFP64	ENST00000477786.4;ENST00000371523.7;ENST00000395979.1;ENST00000361387.5;ENST00000371518.5;ENST00000395989.6	24;86871;86953;818;97;71211	CGI:chr20:52104771-52105373	Island	0.2125	0.00884705	0.033094
cg00729275	chr18	26865170	26865171	AQP4	ENST00000622234.3;ENST00000578776.1;ENST00000383170.3;ENST00000383168.7	520;538;649;602	CGI:chr18:26863236-26863446	S_Shore	-0.246294	0.000213334	0.00199929
cg00735923	chr7	117479909	117479910	CFTR	ENST00000003084.9;ENST00000426809.4;ENST00000446805.1;ENST00000546407.1	-187;-55;14124;604	CGI:chr7:117427349-117427612	Open Sea	0.411647	0.000122807	0.00138579
cg00739471	chr14	68948871	68948872	ACTN1	ENST00000553370.4;ENST00000553779.4;ENST00000438964.5;ENST00000555616.4;ENST00000556433.4;ENST00000556571.1;ENST00000376839.6;ENST00000193403.9;ENST00000538545.5;ENST00000553659.1;ENST00000394419.7	29419;29370;30369;28696;-1322;28784;29399;29865;30392;30570;30206	CGI:chr14:68977922-68980109	Open Sea	0.229426	6.96089e-06	0.000288481
cg00743081	chr17	63647610	63647611	MAP3K3	ENST00000579585.4;ENST00000577597.4;ENST00000584573.4;ENST00000361357.6;ENST00000577395.4;ENST00000361733.6	25167;25169;24899;25194;25184	CGI:chr17:63621647-63623368	Open Sea	-0.208088	0.0068548	0.0268862
cg00743788	chr22	50262728	50262729	MAPK12	ENST00000482969.4;ENST00000395778.3;ENST00000467891.4;ENST00000622558.3;ENST00000215659.11;ENST00000488504.4;ENST00000395780.4	-1419;-1182;-1011;-1496;-1019;-902;-1184	CGI:chr22:50261040-50261929	S_Shore	-0.209471	9.25483e-05	0.00115003
cg00744433	chr21	17511749	17511750	CXADR	ENST00000356275.9;ENST00000400166.4;ENST00000284878.10;ENST00000400169.1;ENST00000400165.4	-634;-1382;-1298	CGI:chr21:17512488-17513793	N_Shore	-0.414765	9.25483e-05	0.00115003
cg00744866	chr3	33659717	33659718	CLASP2	ENST00000468888.5;ENST00000486796.1;ENST00000359576.8;ENST00000496954.2;ENST00000480013.4;ENST00000498331.1;ENST00000461133.6;ENST00000482896.4;ENST00000399362.7	-44;-275;58497;-609;58333;-114;58640;-611;-576	CGI:chr3:33717714-33718419	Open Sea	0.494485	0.0151711	0.0500076
cg00762678	chr16	88936827	88936828	CBFA2T3	ENST00000268679.7;ENST00000327483.8;ENST00000570046.1;ENST00000569464.4;ENST00000564416.1;ENST00000563640.1;ENST00000569443.4	40378;4374;40254;4372;5018;20949;4983	CGI:chr16:88933254-88933938	S_Shelf	0.215691	0.000537025	0.00386826
cg00765705	chr12	124380584	124380585	NCOR2	ENST00000404121.5;ENST00000448614.1;ENST00000404621.4;ENST00000429285.5;ENST00000356219.6;ENST00000458234.4;ENST00000405201.4	41971;186881;8241;155020;114669	CGI:chr12:124387589-124387873	Open Sea	0.227971	3.85501e-05	0.000666628
cg00765737	chr13	110341146	110341147	COL4A2	ENST00000360467.5;ENST00000400163.5	33878;35333	CGI:chr13:110313427-110313876	Open Sea	0.280882	0.00144241	0.00808333
cg00765922	chr1	156657047	156657048	BCAN	ENST00000496038.1;ENST00000329117.8	15098;317	CGI:chr1:156657550-156657784	N_Shore	0.396059	0.0025799	0.0125839
cg00779065	chr14	60652500	60652501	SIX1	ENST00000553535.2;ENST00000555955.3;ENST00000555627.1;ENST00000554986.2	527;5760;632;580	CGI:chr14:60647384-60649834	S_Shelf	0.287029	0.013789	0.0464039
cg00779206	chr12	2805353	2805354	FKBP4	ENST00000544366.1;ENST00000001008.5	2155;10399	CGI:chr12:2812683-2812961	Open Sea	0.234088	0.000122807	0.00138579
cg00786657	chr15	87972579	87972580	NTRK3	ENST00000357724.5;ENST00000557856.4;ENST00000360948.5;ENST00000626019.1;ENST00000558676.4;ENST00000629765.1;ENST00000394480.5;ENST00000542733.5;ENST00000355254.5	283599;283591;233355;284169;284153;283575;283601	CGI:chr15:88255423-88255783	Open Sea	-0.370412	3.61006e-06	0.000228437
cg00787180	chr14	91285387	91285388	CCDC88C	ENST00000331194.8;ENST00000389857.9;ENST00000556726.4	3945;132391;304	CGI:chr14:91288936-91289220	N_Shelf	0.207559	8.02058e-05	0.00104804
cg00791406	chr12	13965946	13965947	GRIN2B	ENST00000630791.1;ENST00000609686.3;ENST00000627535.1	16012;14418	CGI:chr12:13981692-13982003	Open Sea	-0.237471	3.31829e-05	0.000610589
cg00791764	chr4	52861672	52861673	RASL11B	ENST00000248706.4;ENST00000515677.1	-661;-619	CGI:chr4:52861870-52862833	N_Shore	0.2125	0.0151711	0.0500076
cg00792185	chr16	9762103	9762104	GRIN2A	ENST00000396575.5;ENST00000396573.5	420652;176452	CGI:chr16:10180086-10183567	Open Sea	-0.210897	5.91726e-06	0.000269814
cg00794911	chr6	165847044	165847045	PDE10A	ENST00000535229.1;ENST00000580695.1	139453;139560	CGI:chr6:165854021-165854299	Open Sea	-0.214	0.000414835	0.00320171
cg00797102	chr17	70172043	70172044	KCNJ2	ENST00000535240.1;ENST00000243457.3	2507;3369	CGI:chr17:70168772-70169579	S_Shelf	-0.366147	8.17926e-06	0.000309612
cg00798281	chr6	33073920	33073921	HLA-DPA1	ENST00000476642.4;ENST00000419277.4;ENST00000453337.1;ENST00000463066.1;ENST00000479107.1;ENST00000417724.1	6856;6848;6791;-286;-304;6836	CGI:chr6:33080639-33081037	Open Sea	-0.282618	0.0102866	0.0368913
cg00802237	chr14	94391729	94391730	SERPINA1	ENST00000557093.1;ENST00000557118.4;ENST00000440909.4;ENST00000404814.7;ENST00000557492.4;ENST00000555289.4;ENST00000449399.6;ENST00000393088.7;ENST00000437397.4;ENST00000557361.4;ENST00000553327.4;ENST00000355814.7;ENST00000448921.4;ENST00000556955.4	-1036;-1052;-1078;-1093;-1066;-1114;-1035;-1091	CGI:chr14:94174002-94175311	Open Sea	-0.205471	1.54157e-05	0.000405638
cg00804392	chr4	40196975	40196976	RHOH	ENST00000505618.4;ENST00000515503.4;ENST00000503941.4;ENST00000507851.4;ENST00000508513.4;ENST00000613272.3;ENST00000514839.1;ENST00000513894.4;ENST00000615577.3;ENST00000615083.3;ENST00000381799.8;ENST00000619474.3;ENST00000515702.1;ENST00000504638.1;ENST00000617441.3;ENST00000614836.1;ENST00000514143.1;ENST00000515718.4;ENST00000622175.3;ENST00000503754.4;ENST00000610353.3;ENST00000511967.4	-21;-84;4006;-60;-15;-271;3311;4007;3928;-87;3325;-59;67;3984;5921	CGI:chr4:40055864-40057264	Open Sea	0.221647	9.25483e-05	0.00115003
cg00804587	chr3	190320890	190320891	CLDN1	ENST00000295522.3	1586	CGI:chr3:190322028-190322676	N_Shore	-0.262735	0.00205135	0.0105563
cg00805619	chr10	132607119	132607120	INPP5A	ENST00000342652.6;ENST00000368594.6;ENST00000368593.6;ENST00000423490.4	-808;69269;68979;69298	CGI:chr10:132603904-132604121	S_Shelf	0.334029	1.54157e-05	0.000405638
cg00810292	chr13	75326382	75326383	TBC1D4	ENST00000377636.6;ENST00000431480.5;ENST00000488955.1;ENST00000413735.1;ENST00000377625.5	155733;15150;-131	CGI:chr13:75480716-75482663	Open Sea	0.241676	0.000692104	0.00466195
cg00811930	chr14	96395519	96395520	AK7	ENST00000267584.7;ENST00000555570.1;ENST00000556643.1	3374;3385;3407	CGI:chr14:96391274-96391788	S_Shelf	-0.292206	8.02058e-05	0.00104804
cg00828618	chr19	7689143	7689144	FCER2	ENST00000597921.4;ENST00000598803.4;ENST00000597312.4;ENST00000597934.1;ENST00000360067.7;ENST00000346664.8	12951;13004;10941;12969;10337;12989	CGI:chr19:7680604-7682828	Open Sea	-0.244794	0.000186138	0.0018206
cg00830813	chr7	945238	945239	ADAP1	ENST00000539900.4;ENST00000265846.8;ENST00000477906.4;ENST00000611167.3;ENST00000463358.4;ENST00000435943.1	10113;10170;10169;579;9460	CGI:chr7:945977-946277	N_Shore	-0.204926	0.0125194	0.0430226
cg00831710	chr8	143159528	143159529	LY6H	ENST00000342752.7;ENST00000414417.5;ENST00000479685.1;ENST00000615409.1;ENST00000430474.5	513;1184;782;1109;801	CGI:chr8:143159441-143160696	Island	0.219441	0.00100416	0.0061582
cg00833257	chr19	51153261	51153262	SIGLEC7	ENST00000317643.9;ENST00000305628.7	10953;10959	CGI:chr19:51181457-51181992	Open Sea	-0.335412	4.47347e-05	0.000727598
cg00840332	chr7	128241216	128241217	LEP	ENST00000308868.4	-69	CGI:chr7:128240697-128241322	Island	0.462559	9.19145e-07	0.000205606
cg00840516	chr3	50322666	50322667	HYAL2	ENST00000395139.6;ENST00000458018.1;ENST00000357750.7;ENST00000428028.1;ENST00000481597.4;ENST00000442581.1;ENST00000447092.4	76;-952;117;-1448;241;112	CGI:chr3:50322408-50322611	S_Shore	0.203029	4.47347e-05	0.000727598
cg00842351	chr9	69174737	69174738	TJP2	ENST00000423935.4;ENST00000348208.7;ENST00000453658.5;ENST00000377245.7;ENST00000377259.4;ENST00000265384.10;ENST00000606364.4	23090;571;53428;23086;53472;459;442	CGI:chr9:69173799-69174626	S_Shore	0.383088	3.31829e-05	0.000610589
cg00849713	chr6	165854256	165854257	PDE10A	ENST00000535229.1;ENST00000580695.1	132348;132241	CGI:chr6:165854021-165854299	Island	0.264912	0.000363987	0.00291137
cg00849854	chr17	17877623	17877624	TOM1L2	ENST00000581396.4;ENST00000395739.7;ENST00000535933.4;ENST00000540946.4;ENST00000379504.6;ENST00000318094.13;ENST00000542206.4;ENST00000537091.2	94798;94788;94778;94782;94775	CGI:chr17:17840098-17840674	Open Sea	0.278029	3.85501e-05	0.000666628
cg00852573	chr6	72621677	72621678	KCNQ5	ENST00000342056.5;ENST00000403813.5;ENST00000414165.5;ENST00000370392.4;ENST00000355194.7;ENST00000402622.5;ENST00000628967.1;ENST00000629977.1;ENST00000370398.4;ENST00000355635.6	-496;-116;-167;-430;-405	CGI:chr6:72621214-72623381	Island	0.327824	0.00182615	0.00966271
cg00852595	chr12	99154659	99154660	ANKS1B	ENST00000547446.4;ENST00000550693.5;ENST00000550778.4;ENST00000549558.5;ENST00000546960.4;ENST00000546568.4;ENST00000549493.5;ENST00000547010.4;ENST00000547776.5;ENST00000549025.5;ENST00000552245.4	829613;88;57;432;91777;209;829579;-166;106	CGI:chr12:98894444-98895596	Open Sea	-0.208618	3.85501e-05	0.000666628
cg00854817	chr12	112575589	112575590	RPH3A	ENST00000549736.4;ENST00000543106.5;ENST00000547686.4;ENST00000548197.4;ENST00000546703.4;ENST00000546426.4;ENST00000551593.4;ENST00000551748.4	445;491;350;323;561;355;5208;5162	CGI:chr12:112575217-112575725	Island	0.317971	6.00354e-05	0.000872099
cg00857480	chr10	17146595	17146596	TRDMT1	ENST00000354631.6	55078	CGI:chr10:17201305-17201788	Open Sea	-0.275529	6.00354e-05	0.000872099
cg00857921	chr1	91791823	91791824	TGFBR3	ENST00000212355.7;ENST00000532540.4;ENST00000370399.5;ENST00000533089.4;ENST00000465892.5;ENST00000525962.4	70224;94287;69771;94110;94457;114513	CGI:chr1:91885356-91886528	Open Sea	0.231382	3.61006e-06	0.000228437
cg00862116	chr7	87601028	87601029	ABCB1	ENST00000416177.1;ENST00000622132.3;ENST00000543898.4;ENST00000476862.1;ENST00000265724.6	112296;112268;112267;112221;46	CGI:chr7:87600743-87600944	S_Shore	0.268412	4.14772e-05	0.000716032
cg00870449	chr2	40281166	40281167	SLC8A1	ENST00000402441.4;ENST00000405269.4;ENST00000405901.6;ENST00000406391.2;ENST00000403092.4;ENST00000408028.5;ENST00000332839.7;ENST00000407929.5;ENST00000406785.5	149139;231196;170904;149115;329888;231270;149106	CGI:chr2:40451337-40451577	Open Sea	-0.311647	6.94308e-05	0.000957884
cg00875805	chr4	139735595	139735596	MAML3	ENST00000509479.5;ENST00000502696.1	418590;417375	CGI:chr4:139734808-139735981	Island	0.387147	0.00010667	0.00126286
cg00875805	chr4	139735595	139735596	MGST2	ENST00000515137.4;ENST00000616265.3	69661;69826	CGI:chr4:139734808-139735981	Island	0.387147	0.00010667	0.00126286
cg00878747	chr19	45319704	45319705	CKM	ENST00000221476.3	3274	CGI:chr19:45323543-45323906	N_Shelf	-0.332618	3.31829e-05	0.000610589
cg00880018	chr13	42575035	42575036	TNFSF11	ENST00000239849.8;ENST00000405262.5;ENST00000358545.5;ENST00000544862.4;ENST00000398795.5	12298;8417;881;730;810	CGI:chr13:42271717-42272671	Open Sea	0.268824	0.00100416	0.0061582
cg00880290	chr19	14440187	14440188	PKN1	ENST00000585839.4;ENST00000586557.4;ENST00000242783.9;ENST00000590097.4;ENST00000342216.7;ENST00000585619.4;ENST00000592794.1;ENST00000587429.1	-74;7133;6702;6829;6767;6863;-187;6693	CGI:chr19:14433061-14433892	Open Sea	0.270121	1.31793e-05	0.0003772
cg00883689	chr2	54575767	54575768	SPTBN1	ENST00000389980.6;ENST00000356805.7;ENST00000333896.5;ENST00000615901.3	119449;17372;119481;118505	CGI:chr2:54557889-54558832	Open Sea	-0.250559	0.000537025	0.00386826
cg00890485	chr14	70187202	70187203	SLC8A3	ENST00000381269.5;ENST00000357887.6;ENST00000356921.5;ENST00000494208.4	1869	CGI:chr14:70187641-70187926	N_Shore	0.319206	0.00010654	0.00126286
cg00891541	chr16	68447584	68447585	SMPD3	ENST00000561749.1;ENST00000566723.1;ENST00000219334.8	859;1105;909	CGI:chr16:68446961-68448919	Island	0.3495	0.00402705	0.0177626
cg00894757	chr3	170419452	170419453	CLDN11	ENST00000064724.6;ENST00000486975.1;ENST00000486429.1	583;586;576	CGI:chr3:170418454-170420098	Island	0.214309	5.91726e-06	0.000269814
cg00895324	chr21	39866591	39866592	PCP4	ENST00000328619.8;ENST00000468717.4;ENST00000462224.4	-861;-727;-849	CGI:chr21:39612682-39613067	Open Sea	-0.285926	0.0313406	0.0879954
cg00898102	chr6	32061375	32061376	TNXB	ENST00000375244.6;ENST00000611016.1	48000;1110	CGI:chr6:32079038-32079317	Open Sea	-0.326	0.000784392	0.00511985
cg00899907	chr6	31797790	31797791	LSM2	ENST00000491421.4;ENST00000493387.4;ENST00000477182.4;ENST00000375661.5;ENST00000470083.4;ENST00000470086.4	9028;9195;9063;8870;8871;9177	CGI:chr6:31795463-31796128	S_Shore	0.223941	1.12545e-05	0.000351931
cg00905417	chr8	132129426	132129427	KCNQ3	ENST00000519445.4;ENST00000621976.1;ENST00000519589.1;ENST00000521134.4;ENST00000388996.7	317837;351153;351528;350885;57788	CGI:chr8:132129318-132129569	Island	-0.211382	4.47347e-05	0.000727598
cg00907267	chr12	56080987	56080988	ERBB3	ENST00000549061.4;ENST00000551085.4;ENST00000551242.4;ENST00000546884.1;ENST00000550869.4;ENST00000411731.5;ENST00000549282.4;ENST00000267101.6	782;849;1125;781;818;819;1129	CGI:chr12:56079008-56080609	S_Shore	-0.251632	1.80111e-05	0.00043901
cg00925087	chr2	48735134	48735135	LHCGR	ENST00000403273.4;ENST00000401907.4;ENST00000405626.4;ENST00000428232.2;ENST00000294954.10	20436;20597;20560;20538	CGI:chr2:48755482-48755746	Open Sea	-0.268912	0.000141227	0.00151653
cg00925616	chr1	31944610	31944611	PTP4A2	ENST00000526960.1	247	CGI:chr1:31944587-31945029	Island	0.429853	5.18528e-05	0.000795626
cg00927777	chr17	2056905	2056906	HIC1	ENST00000571990.1;ENST00000576444.1;ENST00000399849.4;ENST00000619757.3;ENST00000322941.3	2689;1805;685;594	CGI:chr17:2049625-2059334	Island	0.293735	4.26133e-06	0.000241349
cg00928751	chr17	70176430	70176431	KCNJ2	ENST00000243457.3	6894	CGI:chr17:70168772-70169579	Open Sea	-0.362853	0.00360619	0.0163133
cg00929376	chr1	24931745	24931746	RUNX3	ENST00000399916.4;ENST00000338888.3;ENST00000479341.1	33377;33240;33266	CGI:chr1:24929036-24932514	Island	0.353235	0.000122807	0.00138579
cg00929635	chr20	45407278	45407279	DBNDD2	ENST00000372717.4;ENST00000372722.6;ENST00000360981.7;ENST00000372720.6;ENST00000357275.5;ENST00000372710.3;ENST00000372712.5;ENST00000372723.6;ENST00000443296.1	1093;1056;-730;1220;70;689;1206;658;-1012	CGI:chr20:45405818-45407314	Island	0.237618	0.00323036	0.0149629
cg00929855	chr6	31815587	31815588	HSPA1A	ENST00000375651.6;ENST00000608703.1	122;43	CGI:chr6:31815095-31817413	Island	0.317912	0.0200753	0.0621988
cg00934017	chr1	115300019	115300020	NGF	ENST00000369512.2	38218	CGI:chr1:115337546-115338711	Open Sea	-0.239912	0.0166737	0.0538289
cg00936348	chr7	43537435	43537436	HECW1	ENST00000429529.1;ENST00000395891.5;ENST00000453890.4	57781;424789;424835	CGI:chr7:43583091-43583793	Open Sea	-0.287382	6.94308e-05	0.000957884
cg00938816	chr17	8154831	8154832	PER1	ENST00000577253.4;ENST00000354903.8;ENST00000581395.4;ENST00000584202.1	1525;1530;1575;1676	CGI:chr17:8156238-8156919	N_Shore	0.210132	0.00010667	0.00126286
cg00947599	chr7	2763063	2763064	GNA12	ENST00000471281.4;ENST00000407653.1;ENST00000407904.6;ENST00000496740.5;ENST00000275364.6;ENST00000491117.4	81262;52197;32083;265;147;78	CGI:chr7:2762806-2763064	Island	0.276588	1.5485e-06	0.000205606
cg00954878	chr2	19354189	19354190	OSR1	ENST00000487581.1;ENST00000272223.2	2724;4465	CGI:chr2:19353396-19353671	S_Shore	0.230588	0.00100416	0.0061582
cg00959749	chr1	53837008	53837009	NDC1	ENST00000371429.3;ENST00000480952.1	1456;1853	CGI:chr1:53838085-53838589	N_Shore	-0.249	0.0200753	0.0621988
cg00963169	chr1	50048255	50048256	ELAVL4	ENST00000448907.5	240	CGI:chr1:50047972-50048648	Island	0.463882	1.12545e-05	0.000351931
cg00963378	chr13	20142499	20142500	GJA3	ENST00000241125.3	18551	CGI:chr13:20141998-20143233	Island	0.462941	8.17926e-06	0.000309612
cg00964963	chr18	27990245	27990246	CDH2	ENST00000269141.6;ENST00000399380.6	187202;46341	CGI:chr18:28175450-28178211	Open Sea	-0.242206	0.000141227	0.00151653
cg00965748	chr20	40690595	40690596	MAFB	ENST00000373313.2	-1354	CGI:chr20:40687868-40691347	Island	0.207971	3.05483e-06	0.000217832
cg00974629	chr4	147480751	147480752	EDNRA	ENST00000324300.8;ENST00000511804.4;ENST00000358556.7	-182;-167	CGI:chr4:147481046-147481608	N_Shore	0.2075	2.58204e-06	0.000210924
cg00974944	chr3	61664250	61664251	PTPRG	ENST00000495879.1;ENST00000475527.1;ENST00000295874.13;ENST00000474889.4	102338;102398;102680	CGI:chr3:61564672-61564903	Open Sea	-0.305382	6.94308e-05	0.000957884
cg00981146	chr10	77357938	77357939	KCNMA1	ENST00000404857.4;ENST00000354353.8;ENST00000286627.8;ENST00000372408.5;ENST00000372421.8;ENST00000372437.4;ENST00000372443.4;ENST00000626620.1;ENST00000286628.11;ENST00000372440.4;ENST00000372403.7;ENST00000457953.4;ENST00000604624.4;ENST00000406533.6;ENST00000404771.6	279821;279627;279557;280432;279871;279625;46047;279705;46088;279516;279510;280056;280658	CGI:chr10:77636337-77638737	Open Sea	-0.350029	6.00354e-05	0.000872099
cg00983904	chr12	6556122	6556123	IFFO1	ENST00000619571.3;ENST00000487279.5;ENST00000336604.7;ENST00000396840.5;ENST00000488007.4;ENST00000356896.7;ENST00000615885.3	-48;-38;-58;-50	CGI:chr12:6555259-6556135	Island	0.410529	2.17993e-06	0.000206432
cg00984696	chr3	124409534	124409535	KALRN	ENST00000460856.4;ENST00000354186.7;ENST00000484224.4;ENST00000393501.4;ENST00000360013.6;ENST00000240874.6	314852;24814;181543;314822;24708	CGI:chr3:124268879-124269099	Open Sea	-0.216559	0.0313406	0.0879954
cg00992039	chr19	45400400	45400401	PPP1R13L	ENST00000585905.1;ENST00000593226.4;ENST00000418234.5;ENST00000360957.8;ENST00000592134.1	5928;4639;5910;4664;5950	CGI:chr19:45398194-45398430	S_Shore	-0.236912	2.45027e-05	0.000515347
cg00995520	chr1	110675660	110675661	KCNA3	ENST00000369769.3	-626	CGI:chr1:110673622-110675675	Island	0.332882	1.54157e-05	0.000405638
cg01013590	chr2	119524143	119524144	SCTR	ENST00000627145.1;ENST00000630739.1;ENST00000019103.6	352;899;1159	CGI:chr2:119524085-119524625	Island	0.304559	0.0102866	0.0368913
cg01014190	chr2	51026883	51026884	NRXN1	ENST00000405472.6;ENST00000496792.3;ENST00000401669.5;ENST00000405581.2;ENST00000627198.1;ENST00000628515.1;ENST00000625672.1;ENST00000404971.4;ENST00000626899.1;ENST00000630543.1;ENST00000406316.5	916;1574;5517;1391;5318;5654;5232;821;5679;5238;5269	CGI:chr2:51027477-51028360	N_Shore	-0.421118	0.00024423	0.00219486
cg01015899	chr12	120226009	120226010	PXN	ENST00000547746.1;ENST00000323871.8;ENST00000424649.5;ENST00000228307.10;ENST00000552550.4;ENST00000440827.3;ENST00000548912.4;ENST00000540221.1;ENST00000546532.4;ENST00000458477.5;ENST00000543331.1;ENST00000536957.4;ENST00000547983.4;ENST00000267257.10;ENST00000551327.4	-1258;39729;491;836;787;24153;39684;47;22740;39710;61;39698;39763	CGI:chr12:120213908-120214140	Open Sea	0.219412	0.000887996	0.00562012
cg01017257	chr1	14733242	14733243	KAZN	ENST00000503743.4;ENST00000491547.1;ENST00000376030.5	134537;134524	CGI:chr1:14801087-14801373	Open Sea	-0.247059	6.96089e-06	0.000288481
cg01020475	chr13	113650497	113650498	ATP4B	ENST00000335288.4	7690	CGI:chr13:113647996-113648204	S_Shelf	-0.464588	0.00182615	0.00966271
cg01022780	chr3	48560803	48560804	PFKFB4	ENST00000467176.1;ENST00000422701.1;ENST00000452531.4;ENST00000496767.4	1170;-948;1213;370	CGI:chr3:48556589-48557420	S_Shelf	0.296985	3.05483e-06	0.000217832
cg01028142	chr2	6864447	6864448	CMPK2	ENST00000478738.4;ENST00000470479.1;ENST00000458098.4;ENST00000465619.4;ENST00000404168.1;ENST00000256722.8	1250;2065;2189;1373;1266	CGI:chr2:6865032-6866209	N_Shore	-0.263882	0.00402705	0.0177626
cg01034396	chr13	36920665	36920666	SMAD9	ENST00000350148.8;ENST00000483941.1;ENST00000379826.4	101;-426;-392	CGI:chr13:36919705-36920615	S_Shore	0.293676	9.25483e-05	0.00115003
cg01037890	chr10	59177288	59177289	PHYHIPL	ENST00000373878.3;ENST00000373880.7;ENST00000486074.2	697;626;29	CGI:chr10:59176067-59177289	Island	0.326956	3.84451e-05	0.000666628
cg01041256	chr15	26880433	26880434	GABRB3	ENST00000541819.5	59107	CGI:chr15:26891768-26892013	Open Sea	-0.353	0.00010667	0.00126286
cg01044293	chr2	172431741	172431742	ITGA6	ENST00000409532.4;ENST00000458358.4;ENST00000264107.10;ENST00000412899.4;ENST00000409080.4;ENST00000442250.4	4386;4185;3951;4322	CGI:chr2:172427371-172428455	S_Shelf	0.228382	0.00012266	0.00138579
cg01055633	chr16	1190831	1190832	CACNA1H	ENST00000358590.7;ENST00000565831.4;ENST00000348261.8	37092;37589	CGI:chr16:1185566-1187262	S_Shelf	-0.208765	0.0113544	0.0398591
cg01055824	chr14	91352324	91352325	CCDC88C	ENST00000389857.9;ENST00000554872.4;ENST00000553437.1	56435;64515;65454	CGI:chr14:91303766-91304075	Open Sea	0.240794	9.19145e-07	0.000205606
cg01058360	chr7	151745285	151745286	PRKAG2	ENST00000461529.1;ENST00000481434.4;ENST00000488258.4;ENST00000287878.7;ENST00000392801.5	69556;131564;45348;131841	CGI:chr7:151724582-151725071	Open Sea	-0.383941	1.54157e-05	0.000405638
cg01064286	chr1	212603876	212603877	ATF3	ENST00000366987.5;ENST00000366981.7	38541	CGI:chr1:212606809-212609744	N_Shelf	-0.240647	0.000609994	0.00425089
cg01076217	chr6	137043674	137043675	IL20RA	ENST00000316649.8;ENST00000460306.1;ENST00000367746.3;ENST00000468393.4;ENST00000461799.1;ENST00000367748.3;ENST00000541547.4	1507;575;1291;639	CGI:chr6:137044162-137044989	N_Shore	-0.302971	0.000141227	0.00151653
cg01078582	chr21	40840675	40840676	DSCAM	ENST00000400454.4	6465	CGI:chr21:40841584-40842020	N_Shore	-0.327412	4.47347e-05	0.000727598
cg01081346	chr22	50578722	50578723	CPT1B	ENST00000461117.1;ENST00000405237.6;ENST00000360719.5;ENST00000457250.4;ENST00000312108.10;ENST00000395650.5;ENST00000417176.1;ENST00000460853.1	-701;-853;-475;-266;-304;-256;-806	CGI:chr22:50577824-50578591	S_Shore	0.279824	1.54157e-05	0.000405638
cg01085837	chr12	21941527	21941528	ABCC9	ENST00000538350.4;ENST00000326684.7	-124;-293	CGI:chr12:21941020-21942423	Island	0.358029	1.31793e-05	0.0003772
cg01090433	chr16	82639901	82639902	CDH13	ENST00000539548.5;ENST00000569144.4;ENST00000566333.1;ENST00000428848.6;ENST00000565636.4;ENST00000562601.4;ENST00000567109.4;ENST00000431540.6;ENST00000567445.1;ENST00000569455.1;ENST00000268613.13;ENST00000568770.4	12929;12932;12931;12935;13097;12861;12934;12930	CGI:chr16:82627046-82628208	Open Sea	-0.214176	2.58204e-06	0.000210924
cg01093138	chr16	83341279	83341280	CDH13	ENST00000539548.5;ENST00000566620.4;ENST00000428848.6;ENST00000567109.4;ENST00000569454.1;ENST00000268613.13;ENST00000622885.3	482922;415320;714475;714313;482925;714308	CGI:chr16:83807807-83808383	Open Sea	-0.246324	3.05483e-06	0.000217832
cg01094309	chr6	166488366	166488367	RPS6KA2	ENST00000405189.6;ENST00000366865.1;ENST00000265678.7;ENST00000503859.4;ENST00000510118.4;ENST00000481261.5	21945;56325;374146;138878;54085;374186	CGI:chr6:166455270-166455742	Open Sea	0.24	0.00555926	0.022826
cg01100068	chr1	58250075	58250076	DAB1	ENST00000485760.4	296660	CGI:chr1:58249600-58250423	Island	0.229235	0.00759928	0.0291614
cg01102073	chr3	128485970	128485971	GATA2	ENST00000430265.5;ENST00000487848.4;ENST00000341105.5	2561;1947;7216	CGI:chr3:128486652-128493431	N_Shore	0.313235	0.0102866	0.0368913
cg01108118	chr6	391189	391190	IRF4	ENST00000493114.1;ENST00000495137.4;ENST00000380956.7;ENST00000468485.4	-564;-551;-580	CGI:chr6:391188-393802	Island	0.505618	1.31593e-05	0.0003772
cg01108921	chr21	40840999	40841000	DSCAM	ENST00000400454.4	6141	CGI:chr21:40841584-40842020	N_Shore	-0.245	0.00010667	0.00126286
cg01114124	chr2	239250052	239250053	HDAC4	ENST00000345617.6;ENST00000535493.4;ENST00000544989.1;ENST00000493582.4;ENST00000463007.4;ENST00000446876.1;ENST00000543185.4	48588;150898;151603;150960;48479;59161	CGI:chr2:239231780-239232096	Open Sea	0.299029	1.5485e-06	0.000205606
cg01123783	chr7	147894459	147894460	CNTNAP2	ENST00000627772.1;ENST00000455301.2;ENST00000361727.6	255184;1778099;255649	CGI:chr7:148339402-148339756	Open Sea	-0.219853	0.000609994	0.00425089
cg01123787	chr16	88935578	88935579	CBFA2T3	ENST00000268679.7;ENST00000327483.8;ENST00000570046.1;ENST00000569464.4;ENST00000564416.1;ENST00000563640.1;ENST00000569443.4	41503;6267;6232;41627;5621;5623;22198	CGI:chr16:88933254-88933938	S_Shore	-0.241412	9.25483e-05	0.00115003
cg01128460	chr16	1193544	1193545	CACNA1H	ENST00000358590.7;ENST00000564954.1;ENST00000565831.4;ENST00000348261.8	-1486;40302;39805	CGI:chr16:1194669-1195128	N_Shore	-0.270559	0.0113544	0.0398591
cg01128574	chr7	2019230	2019231	MAD1L1	ENST00000399654.5;ENST00000421113.4;ENST00000444373.5;ENST00000402746.4;ENST00000265854.10;ENST00000438959.4;ENST00000406869.4	213745;60784;211189;88479;90372;214014;213716	CGI:chr7:2020272-2020496	N_Shore	0.245735	1.31793e-05	0.0003772
cg01130127	chr19	50725564	50725565	CLEC11A	ENST00000617718.3;ENST00000250340.7	2234;2176	CGI:chr19:50724404-50725626	Island	0.213044	0.0313406	0.0879954
cg01132893	chr17	48634724	48634725	HOXB7	ENST00000567101.2	-1151	CGI:chr17:48633593-48634057	S_Shore	0.213971	1.12545e-05	0.000351931
cg01136183	chr8	104338864	104338865	DPYS	ENST00000521601.1	80049	CGI:chr8:104329985-104330330	Open Sea	-0.202353	6.00354e-05	0.000872099
cg01139861	chr7	50303702	50303703	IKZF1	ENST00000484847.4;ENST00000615491.3;ENST00000359197.8;ENST00000413698.4;ENST00000346667.7;ENST00000440768.5;ENST00000612658.3;ENST00000343574.8;ENST00000357364.7;ENST00000331340.6;ENST00000349824.7	-423;-1081;-1027	CGI:chr7:50303299-50304923	Island	0.230824	0.0012798	0.00737922
cg01140660	chr11	133363305	133363306	OPCML	ENST00000524381.4;ENST00000529038.4	169098;169215	CGI:chr11:133360989-133361750	S_Shore	-0.361941	4.47347e-05	0.000727598
cg01143314	chr6	31948934	31948935	CFB	ENST00000465750.4;ENST00000425368.5;ENST00000452035.5;ENST00000497841.4;ENST00000467360.1;ENST00000461483.4;ENST00000482886.1;ENST00000467150.1;ENST00000483004.1	-65;1652;2711;3224;473;1136;575;-23;-798	CGI:chr6:31958712-31959163	Open Sea	-0.223853	9.24339e-05	0.00115003
cg01146232	chr16	51151236	51151237	SALL1	ENST00000562674.1;ENST00000251020.7;ENST00000570206.1;ENST00000440970.4;ENST00000566102.1	132;-638;6;40	CGI:chr16:51149788-51156349	Island	0.414544	0.0012798	0.00737922
cg01147467	chr2	29916289	29916290	ALK	ENST00000389048.6	5278	CGI:chr2:29919965-29921684	N_Shelf	-0.386765	6.00354e-05	0.000872099
cg01152056	chr6	165846831	165846832	PDE10A	ENST00000535229.1;ENST00000580695.1	139773;139666	CGI:chr6:165854021-165854299	Open Sea	-0.260059	0.000537025	0.00386826
cg01158277	chr11	111912603	111912604	CRYAB	ENST00000527950.4;ENST00000616970.3;ENST00000533475.4;ENST00000227251.6;ENST00000527899.4;ENST00000533971.1;ENST00000528628.4;ENST00000533879.1;ENST00000531198.4;ENST00000526180.4;ENST00000529647.4	611;11120;977;1247;325;-592;-588;-786;595;745	CGI:chr11:111926827-111927306	Open Sea	0.379588	7.7069e-07	0.000205606
cg01158277	chr11	111912603	111912604	HSPB2	ENST00000304298.3	360	CGI:chr11:111926827-111927306	Open Sea	0.379588	7.7069e-07	0.000205606
cg01158680	chr7	79454681	79454682	MAGI2	ENST00000419488.4;ENST00000354212.7;ENST00000522391.2	-1221;-1106;-1125	CGI:chr7:79453632-79454534	S_Shore	0.324853	0.00069145	0.00466195
cg01160692	chr17	2056326	2056327	HIC1	ENST00000571875.2;ENST00000571990.1;ENST00000574370.1;ENST00000576444.1;ENST00000399849.4;ENST00000619757.3;ENST00000322941.3	2110;1226;2171;15;106	CGI:chr17:2049625-2059334	Island	0.307618	2.58204e-06	0.000210924
cg01163369	chr3	128651389	128651390	RPN1	ENST00000476931.1;ENST00000497289.4;ENST00000495462.4;ENST00000296255.6;ENST00000481168.1;ENST00000497415.1	29687;-567;-572;-568;-539;141	CGI:chr3:128650086-128650962	S_Shore	-0.272265	9.25483e-05	0.00115003
cg01163842	chr14	94768788	94768789	GSC	ENST00000238558.4	1443	CGI:chr14:94768275-94770232	Island	0.653912	1.53926e-05	0.000405638
cg01165683	chr3	24389466	24389467	THRB	ENST00000416420.4;ENST00000418247.1;ENST00000415021.4;ENST00000431815.4;ENST00000453729.5;ENST00000447875.4;ENST00000428492.4;ENST00000447414.4;ENST00000396671.5;ENST00000413780.4;ENST00000356447.7	105540;105497;105332;105346;105817;105357;105266;105286;105306;105338	CGI:chr3:24494353-24495945	Open Sea	-0.219912	0.0125194	0.0430226
cg01175610	chr12	12071312	12071313	BCL2L14	ENST00000396367.4;ENST00000589718.4;ENST00000545463.4;ENST00000586576.4;ENST00000479717.1;ENST00000461264.1;ENST00000308721.8;ENST00000591235.4;ENST00000464885.5;ENST00000266434.7;ENST00000466531.4	21420;21467;-157;21447;376;372;21450;21448	CGI:chr12:12266745-12267607	Open Sea	-0.289794	0.000537025	0.00386826
cg01176047	chr1	240492062	240492063	GREM2	ENST00000318160.4	120088	CGI:chr1:240492874-240493420	N_Shore	-0.273176	3.05483e-06	0.000217832
cg01180167	chr11	84909599	84909600	DLG2	ENST00000398309.5;ENST00000524982.4;ENST00000529111.4;ENST00000527088.1;ENST00000376104.5;ENST00000532653.4;ENST00000530589.1	717672;13582;13823;13798;13539;13991;223525	CGI:chr11:85628299-85628585	Open Sea	-0.259706	9.25483e-05	0.00115003
cg01180479	chr11	65607362	65607363	MAP3K11	ENST00000534432.1;ENST00000524856.1;ENST00000309100.6;ENST00000526647.1;ENST00000524848.4;ENST00000532507.4;ENST00000533032.1;ENST00000530153.4	-335;8021;-603;1061;-965;3940;509;6881	CGI:chr11:65607228-65607837	Island	0.253824	2.17993e-06	0.000206432
cg01181150	chr7	154616168	154616169	DPP6	ENST00000427557.1;ENST00000377770.6;ENST00000332007.6;ENST00000404039.4	563487;729070;311057;310725	CGI:chr7:154750349-154750638	Open Sea	-0.330706	4.26133e-06	0.000241349
cg01181415	chr12	16605020	16605021	LMO3	ENST00000540848.4;ENST00000541589.4;ENST00000535535.4;ENST00000546281.4;ENST00000447609.4;ENST00000536509.4;ENST00000541764.4;ENST00000543721.1;ENST00000546279.4;ENST00000539232.1;ENST00000536172.4;ENST00000332914.9;ENST00000320122.9;ENST00000544754.1;ENST00000261169.9;ENST00000537304.4;ENST00000537757.4;ENST00000424192.5;ENST00000541295.4;ENST00000541846.4;ENST00000545436.4;ENST00000441439.5;ENS…	3069;2131;1987;37;360;3008;4870;2336;1421;5018;3707;5070;-170;3116;3085;1781;2166;2981;5507;894;2905;951;2103;5075;2370;4805;5575;1512;3195	CGI:chr12:15911146-15911600	Open Sea	0.346029	0.000213334	0.00199929
cg01181415	chr12	16605020	16605021	MGST1	ENST00000539036.4	257367	CGI:chr12:15911146-15911600	Open Sea	0.346029	0.000213334	0.00199929
cg01201797	chr2	207770881	207770882	FZD5	ENST00000295417.3	-1317	CGI:chr2:207766834-207770210	S_Shore	0.3275	5.02436e-06	0.000255012
cg01201932	chr14	24509475	24509476	CMA1	ENST00000206446.4;ENST00000250378.6	-1209	CGI:chr14:24429667-24430172	Open Sea	-0.403147	2.17993e-06	0.000206432
cg01202639	chr12	100504830	100504831	NR1H4	ENST00000551184.1;ENST00000548621.1;ENST00000546380.1;ENST00000188403.7;ENST00000392986.6;ENST00000551379.4;ENST00000549996.4;ENST00000321046.8;ENST00000548884.4	1376;11528;1469;30874;31121;30913	CGI:chr12:100573515-100574067	Open Sea	-0.248941	5.18528e-05	0.000795626
cg01212562	chr21	45448178	45448179	COL18A1	ENST00000400337.5	43040	CGI:chr21:45440452-45440714	Open Sea	-0.2065	0.00162388	0.00884457
cg01220257	chr19	44757678	44757679	BCL3	ENST00000473473.1;ENST00000477832.1;ENST00000403534.6;ENST00000474300.1;ENST00000444487.1;ENST00000164227.8	88;20;9130;9972;6356;-851	CGI:chr19:44757095-44758552	Island	0.242176	1.09494e-06	0.000205606
cg01236063	chr11	16610541	16610542	SOX6	ENST00000530378.4;ENST00000524520.4;ENST00000525259.1	129051;128103	CGI:chr11:16610961-16611178	N_Shore	0.230647	2.17993e-06	0.000206432
cg01251150	chr5	68239725	68239726	PIK3R1	ENST00000517412.1;ENST00000520675.1;ENST00000521381.4;ENST00000521657.4	13287;23948;24004;-174	CGI:chr5:68215044-68216558	Open Sea	0.288941	2.85305e-05	0.000560451
cg01255513	chr19	13255109	13255110	CACNA1A	ENST00000587525.4;ENST00000585802.4;ENST00000614285.3;ENST00000573710.5;ENST00000360228.8;ENST00000573891.4	251116;20788;-10;251395;2292	CGI:chr19:13255108-13255344	Island	-0.344441	1.12545e-05	0.000351931
cg01259329	chr6	166530703	166530704	RPS6KA2	ENST00000405189.6;ENST00000507350.4;ENST00000265678.7;ENST00000506565.1;ENST00000503859.4;ENST00000510118.4;ENST00000511034.1;ENST00000512860.4;ENST00000507371.4;ENST00000481261.5	96820;331968;13988;331849;375749;97270;11748;96541;331809;227209	CGI:chr6:166455270-166455742	Open Sea	-0.415118	8.17926e-06	0.000309612
cg01265860	chr21	34884019	34884020	RUNX1	ENST00000437180.4;ENST00000358356.8;ENST00000344691.7;ENST00000300305.6;ENST00000399240.4;ENST00000399237.5;ENST00000455571.4;ENST00000482318.4	165270;3165;5772;165280;4672;165326	CGI:chr21:34886655-34887175	N_Shelf	-0.247206	0.0183054	0.0578785
cg01271812	chr2	66444346	66444347	MEIS1	ENST00000272369.12;ENST00000488550.4;ENST00000398506.5;ENST00000495021.5;ENST00000560281.5;ENST00000466811.2;ENST00000475239.4;ENST00000606455.4;ENST00000498705.4;ENST00000437869.1;ENST00000409622.4	3667;-848;4248;6952;3638;9212;8787;8945;1380;1570;5024	CGI:chr2:66444523-66444727	N_Shore	0.3835	1.09494e-06	0.000205606
cg01277372	chr3	169660976	169660977	MECOM	ENST00000494292.4;ENST00000486748.1;ENST00000485957.1	2415;2643;2495	CGI:chr3:169661649-169663268	N_Shore	0.215853	0.0287305	0.0822486
cg01282269	chr21	40143379	40143380	DSCAM	ENST00000404019.2;ENST00000400454.4;ENST00000617870.3	225892;703761;210276	CGI:chr21:40144310-40144545	N_Shore	-0.523956	5.91726e-06	0.000269814
cg01284709	chr11	105101351	105101352	CARD16	ENST00000525374.1	81	CGI:chr11:105610399-105610695	Open Sea	-0.204235	0.0012798	0.00737922
cg01291854	chr12	96220133	96220134	ELK3	ENST00000228741.6;ENST00000547249.1;ENST00000552142.4;ENST00000547860.1	25518;25730;25750;25587	CGI:chr12:96194061-96195367	Open Sea	-0.319	2.85305e-05	0.000560451
cg01292175	chr18	26865276	26865277	AQP4	ENST00000622234.3;ENST00000578776.1;ENST00000383170.3;ENST00000383168.7	414;496;543;432	CGI:chr18:26863236-26863446	S_Shore	-0.318265	0.00100327	0.0061582
cg01298514	chr6	43769070	43769071	VEGFA	ENST00000611736.3;ENST00000372067.6;ENST00000615393.3;ENST00000617771.3;ENST00000476772.4;ENST00000621747.3	-1115;-1140;-1144	CGI:chr6:43769895-43772115	N_Shore	0.231618	2.10195e-05	0.000474979
cg01302240	chr9	113501389	113501390	RGS3	ENST00000478599.4;ENST00000343817.8;ENST00000466314.4;ENST00000394646.6;ENST00000350696.8;ENST00000374140.5;ENST00000317613.9	56657;17;37659;41131;37656;-39	CGI:chr9:113463483-113463853	Open Sea	0.249912	0.000319015	0.00265347
cg01303385	chr3	111732623	111732624	PHLDB2	ENST00000393923.6	125	CGI:chr3:111674480-111674697	Open Sea	-0.314647	0.000186138	0.0018206
cg01303480	chr21	41765724	41765725	RIPK4	ENST00000332512.6;ENST00000352483.3	1383;1366	CGI:chr21:41766120-41767276	N_Shore	-0.242265	0.00360876	0.0163133
cg01305421	chr12	102480508	102480509	IGF1	ENST00000337514.9;ENST00000392904.4;ENST00000307046.8;ENST00000392905.5;ENST00000456098.4	138;56;131;-183;93	CGI:chr12:102824342-102824910	Open Sea	0.368441	1.54157e-05	0.000405638
cg01305625	chr5	132258119	132258120	PDLIM4	ENST00000253754.6;ENST00000379018.6;ENST00000474421.1;ENST00000463615.1	422;411;415;447	CGI:chr5:132257732-132258120	Island	0.258853	0.00205135	0.0105563
cg01311955	chr11	133095355	133095356	OPCML	ENST00000524381.4;ENST00000529038.4	437048;437165	CGI:chr11:133082643-133083412	Open Sea	-0.380118	1.5485e-06	0.000205606
cg01313387	chr12	113078164	113078165	DTX1	ENST00000257600.3	20473	CGI:chr12:113077359-113078165	Island	0.216088	0.0313406	0.0879954
cg01321962	chr6	151805306	151805307	ESR1	ENST00000473497.4;ENST00000440973.4;ENST00000338799.8;ENST00000404742.4	874;148614;114809	CGI:chr6:151807687-151808636	N_Shelf	-0.248176	0.00288846	0.0137366
cg01322975	chr10	116271744	116271745	GFRA1	ENST00000369234.4;ENST00000369236.4;ENST00000439649.6;ENST00000355422.9	1724;1290;1541;539	CGI:chr10:116271067-116274718	Island	0.283353	0.000363987	0.00291137
cg01323104	chr4	87037751	87037752	AFF1	ENST00000507468.4;ENST00000504956.4;ENST00000511722.4;ENST00000544085.4;ENST00000511442.1;ENST00000307808.9;ENST00000395146.7;ENST00000503477.4	30354;102748;30762;30507;101340;102700;102739	CGI:chr4:87006776-87007515	Open Sea	0.283529	1.80111e-05	0.00043901
cg01340991	chr6	33429456	33429457	SYNGAP1	ENST00000479510.2;ENST00000418600.5;ENST00000628646.1;ENST00000293748.8;ENST00000449372.5;ENST00000629380.1	9190;9385;9200;9145	CGI:chr6:33428273-33428519	S_Shore	0.279441	8.16626e-06	0.000309612
cg01341751	chr17	40093233	40093234	NR1D1	ENST00000246672.3	7493	CGI:chr17:40093007-40093350	Island	0.263529	1.54157e-05	0.000405638
cg01341751	chr17	40093233	40093234	THRA	ENST00000394121.7;ENST00000584985.4;ENST00000264637.7	31039;30422	CGI:chr17:40093007-40093350	Island	0.263529	1.54157e-05	0.000405638
cg01347048	chr10	102628016	102628017	SUFU	ENST00000369902.6	124028	CGI:chr10:102642064-102645211	Open Sea	0.226059	0.00759928	0.0291614
cg01347682	chr4	139735640	139735641	MAML3	ENST00000509479.5;ENST00000502696.1	418545;417330	CGI:chr4:139734808-139735981	Island	0.210588	0.00010667	0.00126286
cg01347682	chr4	139735640	139735641	MGST2	ENST00000515137.4;ENST00000616265.3	69871;69706	CGI:chr4:139734808-139735981	Island	0.210588	0.00010667	0.00126286
cg01348055	chr16	10178931	10178932	GRIN2A	ENST00000562109.4;ENST00000568247.2;ENST00000330684.3;ENST00000396573.5	3476;1073;3824;2957	CGI:chr16:10180086-10183567	N_Shore	-0.228294	0.000141227	0.00151653
cg01349489	chr21	31347715	31347716	TIAM1	ENST00000541036.4;ENST00000469412.4;ENST00000286827.6	211263;212263	CGI:chr21:31343729-31344170	S_Shelf	-0.217324	0.000162226	0.00165969
cg01350077	chr6	41638579	41638580	MDFI	ENST00000373051.5;ENST00000419164.4;ENST00000435476.1;ENST00000446650.1;ENST00000432027.4;ENST00000441667.4;ENST00000230321.9;ENST00000373050.7	1696;101;140;1510;131;51;79;1546	CGI:chr6:41636845-41638925	Island	0.412382	0.00323036	0.0149629
cg01355739	chr20	58841833	58841834	GNAS	ENST00000371075.6;ENST00000313949.10;ENST00000467227.4;ENST00000371098.5;ENST00000453292.4;ENST00000472183.4;ENST00000482112.4;ENST00000490374.4;ENST00000491348.4;ENST00000493744.4;ENST00000462499.4;ENST00000419558.4	2114;188;214;1488;347;210;1328;-1493;489;2084	CGI:chr20:58840080-58842098	Island	0.255206	1.30287e-06	0.000205606
cg01355753	chr16	30446203	30446204	SEPHS2	ENST00000478753.2	-21	CGI:chr16:30445409-30445750	S_Shore	-0.3575	5.18528e-05	0.000795626
cg01357370	chr1	156849169	156849170	NTRK1	ENST00000392302.5;ENST00000530298.4;ENST00000489021.5;ENST00000497019.5	33489;33528;11959;33512	CGI:chr1:156848910-156849400	Island	0.224353	9.59993e-06	0.000332813
cg01358444	chr6	56541286	56541287	DST	ENST00000244364.9;ENST00000361203.6;ENST00000370788.5;ENST00000370754.8;ENST00000524186.1;ENST00000312431.9;ENST00000421834.5;ENST00000340834.7	101711;301868;413343;1523;310631;-625;302380	CGI:chr6:56542666-56543128	N_Shore	0.287088	0.00402705	0.0177626
cg01359822	chr21	38804673	38804674	ETS2	ENST00000360214.6;ENST00000360938.6;ENST00000432278.4	-1279;-1159;-635	CGI:chr21:38805078-38806743	N_Shore	-0.267824	0.0166737	0.0538289
cg01360586	chr21	37913376	37913377	KCNJ6	ENST00000609713.1	3071	CGI:chr21:37915643-37916964	N_Shelf	-0.349029	5.18528e-05	0.000795626
cg01368068	chr7	78739344	78739345	MAGI2	ENST00000630991.1;ENST00000354212.7;ENST00000628781.1;ENST00000522391.2;ENST00000626691.1;ENST00000629359.1;ENST00000419488.4	31737;714231;31980;31769;714116;31979;714212	CGI:chr7:78040353-78040740	Open Sea	-0.346206	2.45027e-05	0.000515347
cg01371072	chr4	110620809	110620810	PITX2	ENST00000511990.1;ENST00000355080.8;ENST00000613094.3;ENST00000557119.2;ENST00000616641.3;ENST00000394598.5;ENST00000556049.1;ENST00000511837.4;ENST00000614423.3;ENST00000306732.6;ENST00000354925.5;ENST00000394595.6	21315;2295;16212;21208;2243;16544;16218;21198;-92	CGI:chr4:110620906-110623308	N_Shore	0.231676	0.0068548	0.0268862
cg01378999	chr20	63428158	63428159	KCNQ2	ENST00000344462.7;ENST00000370224.4;ENST00000629676.1;ENST00000359125.5;ENST00000360480.6;ENST00000357249.5;ENST00000626839.1;ENST00000370221.2;ENST00000629241.1;ENST00000625514.1;ENST00000627221.1	44352;44520;44432;44433;44398;44441;11511;44348;18634	CGI:chr20:63428038-63428253	Island	-0.341676	2.85305e-05	0.000560451
cg01380361	chr1	207052302	207052303	PFKFB2	ENST00000367079.3;ENST00000367080.6;ENST00000411990.5;ENST00000618513.3;ENST00000468857.1;ENST00000464777.4;ENST00000545806.4	17885;-959;-1010;-974;17935;-982	CGI:chr1:207052936-207053497	N_Shore	-0.290235	5.91726e-06	0.000269814
cg01382864	chr2	219309529	219309530	PTPRN	ENST00000423636.5;ENST00000442029.4;ENST00000295718.5;ENST00000440552.4;ENST00000468454.1;ENST00000477819.1;ENST00000484986.1;ENST00000462351.4;ENST00000409251.6;ENST00000451506.4;ENST00000606213.4;ENST00000412847.4;ENST00000446182.4	45;10;-1331;-30;-1188;-521;120;-126;-544;-605;-519;-355;-147	CGI:chr2:219309148-219309561	Island	0.292353	0.00100416	0.0061582
cg01389386	chr16	70437152	70437153	ST3GAL2	ENST00000566097.1;ENST00000342907.2;ENST00000567586.1	1871;1937;2086	CGI:chr16:70438685-70439746	N_Shore	0.221353	0.000692104	0.00466195
cg01392772	chr17	55265379	55265380	HLF	ENST00000430986.5;ENST00000226067.8;ENST00000573945.4	-844;-432;366	CGI:chr17:55264837-55265673	Island	0.300853	0.00144241	0.00808333
cg01393939	chr1	87338022	87338023	LMO4	ENST00000370544.8;ENST00000489303.1;ENST00000495705.4;ENST00000370542.1	6240;6353;8922;9553	CGI:chr1:87335152-87335549	S_Shelf	0.257	0.000503171	0.00374553
cg01396157	chr1	167439272	167439273	CD247	ENST00000476733.4;ENST00000362089.8;ENST00000483825.4;ENST00000470379.1;ENST00000392122.3	79339;79258;350;79267;369	CGI:chr1:167439275-167439900	N_Shore	0.222412	0.000162038	0.00165969
cg01400040	chr15	60799021	60799022	RORA	ENST00000335670.9;ENST00000561093.1;ENST00000551975.4;ENST00000559145.1;ENST00000557822.4	430223;430205;430211;430299;430113	CGI:chr15:60591099-60593151	Open Sea	-0.414912	0.000319015	0.00265347
cg01401824	chr2	159045505	159045506	TANC1	ENST00000454300.4;ENST00000263635.7	76833;76870	CGI:chr2:158968342-158969889	Open Sea	-0.393824	0.000414835	0.00320171
cg01405445	chr19	35755505	35755506	HSPB6	ENST00000587965.1;ENST00000004982.4;ENST00000592984.4	1525;2575;1505	CGI:chr19:35755583-35757081	N_Shore	0.453706	2.58204e-06	0.000210924
cg01405582	chr6	29724588	29724589	HLA-F	ENST00000429294.2;ENST00000434407.5;ENST00000444621.1;ENST00000606273.3;ENST00000482257.1;ENST00000376861.4;ENST00000475996.1;ENST00000259951.10;ENST00000485513.1;ENST00000334668.7;ENST00000484704.4;ENST00000465459.2;ENST00000489502.4	170;1247;1812;-867;548;1123;1153;647;1160;-467;-947;1308;430	CGI:chr6:29723329-29724316	S_Shore	0.205588	9.59993e-06	0.000332813
cg01408363	chr12	124549357	124549358	NCOR2	ENST00000458234.4;ENST00000542565.1	18108;18233	CGI:chr12:124554573-124554798	Open Sea	0.210559	2.85305e-05	0.000560451
cg01409460	chr7	34067068	34067069	BMPER	ENST00000297161.5;ENST00000476525.1	-165;162156	CGI:chr7:34078851-34079147	Open Sea	-0.212618	0.000213334	0.00199929
cg01410279	chr1	171652801	171652802	MYOC	ENST00000037502.9;ENST00000614688.1	-167;-117	CGI:chr1:171670807-171671084	Open Sea	0.206971	0.000537025	0.00386826
cg01417625	chr1	183218298	183218299	LAMC2	ENST00000264144.4;ENST00000493293.4	32059;32009	CGI:chr1:183022669-183024235	Open Sea	0.268368	1.30287e-06	0.000205606
cg01418162	chr1	204922439	204922440	NFASC	ENST00000339876.9;ENST00000493914.4;ENST00000360049.7;ENST00000404977.5;ENST00000403080.4;ENST00000401399.4;ENST00000514644.4;ENST00000539706.4;ENST00000404076.4	93787;93784;51576;51834;1806;93743;51607	CGI:chr1:204981854-204982082	Open Sea	-0.219471	0.00323036	0.0149629
cg01421140	chr1	57005180	57005181	DAB1	ENST00000414851.5;ENST00000485760.4;ENST00000420954.5;ENST00000371236.5	1541555;418878;285989;285887	CGI:chr1:56644990-56645564	Open Sea	-0.354221	0.000784392	0.00511985
cg01422370	chr2	73157261	73157262	RAB11FIP5	ENST00000475951.1	-539	CGI:chr2:73175510-73177674	Open Sea	-0.250794	0.000887996	0.00562012
cg01423643	chr1	161022568	161022569	F11R	ENST00000537746.1;ENST00000602966.1;ENST00000335772.3;ENST00000621309.3;ENST00000368026.9	-1424;-1392;-1471;-1224;-1219	CGI:chr1:161020928-161021435	S_Shore	-0.407382	5.91726e-06	0.000269814
cg01423964	chr1	110674953	110674954	KCNA3	ENST00000369769.3	81	CGI:chr1:110673622-110675675	Island	0.528824	0.000162038	0.00165969
cg01425188	chr8	28621760	28621761	EXTL3	ENST00000523149.4;ENST00000522725.4;ENST00000519288.4	-1002;21290;-970	CGI:chr8:28622118-28623281	N_Shore	0.245088	0.00144241	0.00808333
cg01427575	chr19	50668455	50668456	SHANK1	ENST00000359082.3;ENST00000391814.4;ENST00000293441.4;ENST00000391813.4	48484;20950;48465;50996	CGI:chr19:50666402-50668888	Island	0.285029	0.0113544	0.0398591
cg01427575	chr19	50668455	50668456	SYT3	ENST00000544769.1	-60	CGI:chr19:50666402-50668888	Island	0.285029	0.0113544	0.0398591
cg01432520	chr1	216894901	216894902	ESRRG	ENST00000366938.5;ENST00000463665.4;ENST00000471371.4;ENST00000477799.4;ENST00000361525.6;ENST00000487276.4;ENST00000366940.5;ENST00000493603.4;ENST00000361395.5;ENST00000459825.1;ENST00000493748.4;ENST00000359162.5;ENST00000586199.4;ENST00000488947.4	44770;194736;182031;194745;183460;194705;194713;181989;44773;242855;242854;195647;183388	CGI:chr1:217089656-217089872	Open Sea	-0.282441	0.000141227	0.00151653
cg01432561	chr8	24957853	24957854	NEFL	ENST00000615973.1;ENST00000610854.1;ENST00000619417.1	-742;-1131;-1240	CGI:chr8:24955432-24956785	S_Shore	0.243441	2.45027e-05	0.000515347
cg01434559	chr11	8269392	8269393	LMO1	ENST00000428101.5	-675	CGI:chr11:8267985-8268775	S_Shore	0.217559	0.000887996	0.00562012
cg01434649	chr1	3651306	3651307	TP73	ENST00000354437.7;ENST00000346387.7;ENST00000604074.4;ENST00000378295.7;ENST00000357733.6	-1260;-1215	CGI:chr1:3649780-3653072	Island	0.331662	1.12545e-05	0.000351931
cg01435442	chr15	101232920	101232921	CHSY1	ENST00000254190.3	19013	CGI:chr15:101250946-101252509	Open Sea	0.264147	0.00230176	0.0115306
cg01440489	chr13	41019249	41019250	ELF1	ENST00000405737.2;ENST00000442101.4;ENST00000239882.5	42192;66;41692	CGI:chr13:41060036-41061984	Open Sea	-0.278085	2.10195e-05	0.000474979
cg01447854	chr1	228368631	228368632	OBSCN	ENST00000570156.5;ENST00000366707.7;ENST00000422127.4	160500	CGI:chr1:228360376-228360629	Open Sea	-0.226868	1.54157e-05	0.000405638
cg01452847	chr17	48633979	48633980	HOXB7	ENST00000567101.2	-406	CGI:chr17:48633593-48634057	Island	0.316147	2.10195e-05	0.000474979
cg01457778	chr2	108541811	108541812	LIMS1	ENST00000544547.4;ENST00000428064.4	7354;7455	CGI:chr2:108533874-108534845	Open Sea	0.25475	5.18528e-05	0.000795626
cg01461514	chr7	55109489	55109490	EGFR	ENST00000344576.5;ENST00000454757.5;ENST00000420316.5;ENST00000463948.1;ENST00000275493.5;ENST00000450046.1;ENST00000442591.4;ENST00000342916.6;ENST00000455089.4	90455;90454;-235;90370;90456;90387;90467;90337	CGI:chr7:55018448-55020412	Open Sea	-0.322868	1.31793e-05	0.0003772
cg01464748	chr10	45427429	45427430	ALOX5	ENST00000483623.2;ENST00000374391.5;ENST00000542434.4;ENST00000612635.3	53201;3344;53148;53252	CGI:chr10:45427383-45427927	Island	0.202882	8.17926e-06	0.000309612
cg01469132	chr2	205484340	205484341	PARD3B	ENST00000358768.5;ENST00000613457.3;ENST00000622699.2;ENST00000351153.4;ENST00000488622.1;ENST00000406610.5;ENST00000614500.2;ENST00000349953.6	938339;938546;519187;1749	CGI:chr2:205681879-205682842	Open Sea	-0.232088	0.0012798	0.00737922
cg01472113	chr9	111895915	111895916	UGCG	ENST00000490110.4;ENST00000495085.1;ENST00000374279.3;ENST00000489355.1	-852;-1263;-1287	CGI:chr9:111896338-111897493	N_Shore	0.311059	0.000887996	0.00562012
cg01483139	chr4	186628304	186628305	FAT1	ENST00000441802.5;ENST00000614102.3	95530;95552	CGI:chr4:186555125-186555690	Open Sea	-0.234588	0.00402705	0.0177626
cg01485547	chr6	10555031	10555032	GCNT2	ENST00000316170.6;ENST00000489225.4;ENST00000474518.1;ENST00000489819.4;ENST00000495262.4;ENST00000379597.6;ENST00000410107.4;ENST00000461400.1;ENST00000397423.5;ENST00000475577.4;ENST00000485764.1	-977;33679;25218;25233;26674;33545;33698;62806;33610;62807	CGI:chr6:10425967-10426405	Open Sea	0.233691	2.10195e-05	0.000474979
cg01492538	chr7	2734909	2734910	GNA12	ENST00000471281.4;ENST00000407653.1;ENST00000407904.6;ENST00000496740.5;ENST00000275364.6;ENST00000485329.1;ENST00000491117.4	28301;28419;60237;80351;28232;109416;25544	CGI:chr7:2734810-2735021	Island	0.283029	8.17926e-06	0.000309612
cg01493517	chr12	6556281	6556282	IFFO1	ENST00000619571.3;ENST00000487279.5;ENST00000336604.7;ENST00000396840.5;ENST00000488007.4;ENST00000356896.7;ENST00000615885.3	-207;-217;-209;-197	CGI:chr12:6555259-6556135	S_Shore	0.3405	9.19145e-07	0.000205606
cg01500945	chr16	51151761	51151762	SALL1	ENST00000562674.1;ENST00000251020.7;ENST00000570206.1;ENST00000440970.4;ENST00000566102.1	-519;-393;-485;-1163	CGI:chr16:51149788-51156349	Island	0.368853	0.0068548	0.0268862
cg01501018	chr1	36176236	36176237	MAP7D1	ENST00000373151.5;ENST00000474796.1;ENST00000316156.7;ENST00000373150.7;ENST00000530975.4;ENST00000487131.2;ENST00000373148.4	20037;3766;20270;-482;-1234;-571;20033	CGI:chr1:36176155-36176860	Island	0.207735	1.80111e-05	0.00043901
cg01502353	chr6	56869045	56869046	DST	ENST00000370754.8;ENST00000449297.5	85584	CGI:chr6:56843261-56844368	Open Sea	-0.221765	0.00230176	0.0115306
cg01502428	chr17	78854184	78854185	TIMP2	ENST00000262768.10;ENST00000536189.5;ENST00000586057.4;ENST00000585421.4	19906;71204;68218;19967	CGI:chr17:78855677-78855891	N_Shore	-0.210324	0.00499823	0.0210092
cg01502872	chr6	33205342	33205343	HSD17B8	ENST00000374662.3;ENST00000469186.1	699;655	CGI:chr6:33204512-33205046	S_Shore	-0.231647	0.00113427	0.00673556
cg01511557	chr1	50048647	50048648	ELAVL4	ENST00000448907.5	632	CGI:chr1:50047972-50048648	Island	0.328162	9.19145e-07	0.000205606
cg01518723	chr17	48054221	48054222	NFE2L1	ENST00000584634.4;ENST00000577411.4;ENST00000362042.6;ENST00000582155.4;ENST00000580050.1;ENST00000579537.4;ENST00000357480.8;ENST00000583210.4;ENST00000536222.4;ENST00000585291.4;ENST00000583378.4;ENST00000577431.1;ENST00000361665.6	5857;-490;-367;-472;-108;-700;-455;-330;5850;-261;5447;5861	CGI:chr17:48059287-48059607	Open Sea	0.247853	0.00323036	0.0149629
cg01518889	chr3	128483650	128483651	GATA2	ENST00000430265.5;ENST00000487848.4;ENST00000341105.5	9536;4267;4881	CGI:chr3:128486652-128493431	N_Shelf	0.470676	0.00841546	0.0315428
cg01519063	chr8	101493065	101493066	GRHL2	ENST00000395927.1;ENST00000472106.2;ENST00000251808.6	632;306;622	CGI:chr8:101493284-101494202	N_Shore	-0.264926	6.96089e-06	0.000288481
cg01520122	chr17	34268782	34268783	CCL7	ENST00000394627.4;ENST00000378569.2;ENST00000394630.3	-1440;-1443	CGI:chr17:34039924-34040387	Open Sea	-0.396176	1.5485e-06	0.000205606
cg01521220	chr17	48156437	48156438	SKAP1	ENST00000584924.4;ENST00000581400.2;ENST00000584709.4;ENST00000579476.4;ENST00000336915.9	6234;273783;273839;273754;189569	CGI:chr17:48107474-48107812	Open Sea	0.250265	0.00024423	0.00219486
cg01521274	chr14	71355735	71355736	SIPA1L1	ENST00000557151.4;ENST00000554362.4;ENST00000555989.4;ENST00000556408.4;ENST00000556780.4;ENST00000554126.4;ENST00000555652.4;ENST00000553453.4	35285;34343;35261;35258;35219	CGI:chr14:71320138-71321508	Open Sea	0.266735	0.00182615	0.00966271
cg01526553	chr12	56160480	56160481	MYL6	ENST00000549566.4;ENST00000546845.1;ENST00000548293.4;ENST00000536128.4;ENST00000551954.1;ENST00000548580.4;ENST00000548400.4;ENST00000293422.8;ENST00000550697.4;ENST00000549017.4;ENST00000547649.4;ENST00000547408.4;ENST00000550184.4;ENST00000551589.4;ENST00000348108.7	2318;2122;443;2097;2083;2133;2111;2110;2117;2121;2130;2123;-1302	CGI:chr12:56188924-56189898	Open Sea	0.269412	0.00499823	0.0210092
cg01532436	chr19	48480685	48480686	CYTH2	ENST00000600597.1;ENST00000620214.1;ENST00000427476.3;ENST00000452733.5	11476;11652;758;5584	CGI:chr19:48480305-48480918	Island	0.610441	3.61006e-06	0.000228437
cg01533258	chr14	94769152	94769153	GSC	ENST00000238558.4	1079	CGI:chr14:94768275-94770232	Island	0.381088	0.00010667	0.00126286
cg01534145	chr7	28409855	28409856	CREB5	ENST00000424599.4;ENST00000469531.1;ENST00000396299.5;ENST00000482692.1;ENST00000478078.1	478;519;110533;487;467	CGI:chr7:28409097-28409953	Island	0.341265	0.00841546	0.0315428
cg01534527	chr3	37961756	37961757	CTDSPL	ENST00000273179.8;ENST00000443503.5;ENST00000310189.3;ENST00000486978.4	17041;99581;7338;99795	CGI:chr3:37994210-37994509	Open Sea	0.227103	0.00162388	0.00884457
cg01534808	chr11	128708831	128708832	FLI1	ENST00000608303.4;ENST00000534087.3;ENST00000429175.6;ENST00000527786.5;ENST00000344954.9;ENST00000281428.11;ENST00000527767.6	15848;22295;15060;14914;14738;14742	CGI:chr11:128692776-128695170	Open Sea	-0.230132	0.000537025	0.00386826
cg01538165	chr8	70327893	70327894	NCOA2	ENST00000452400.5;ENST00000520416.1;ENST00000518287.5	75913;74695;74187	CGI:chr8:70401910-70404535	Open Sea	-0.294397	9.59993e-06	0.000332813
cg01540102	chr16	57472126	57472127	DOK4	ENST00000340099.7;ENST00000566936.4	7680;14370	CGI:chr16:57462564-57463126	Open Sea	0.210824	0.00100416	0.0061582
cg01556466	chr7	31106646	31106647	ADCYAP1R1	ENST00000409489.4;ENST00000396211.5;ENST00000409363.4;ENST00000304166.7;ENST00000614107.3	43406;43451;54184;54118	CGI:chr7:31052102-31053462	Open Sea	-0.234029	0.000213334	0.00199929
cg01565774	chr12	56020749	56020750	IKZF4	ENST00000262032.8;ENST00000431367.5;ENST00000552689.1;ENST00000547668.4;ENST00000550860.4;ENST00000551701.4;ENST00000547791.2;ENST00000548601.4;ENST00000549519.4;ENST00000547167.4;ENST00000551103.4	1428;-1055;-332;13079;9190;13089;-598;-568;9612;-300	CGI:chr12:56007712-56008036	Open Sea	0.223676	9.59993e-06	0.000332813
cg01567634	chr1	114154049	114154050	SYT6	ENST00000610096.1;ENST00000609577.1;ENST00000369547.4;ENST00000610222.1;ENST00000609117.4;ENST00000608203.1;ENST00000608879.1;ENST00000610121.4	-1068;-198;-1131;-129;-1126;-1091;-180	CGI:chr1:114152514-114154050	Island	0.254618	0.00288846	0.0137366
cg01572696	chr4	1002061	1002062	IDUA	ENST00000247933.7;ENST00000514192.4;ENST00000514417.1;ENST00000514698.4;ENST00000502829.1;ENST00000514224.1	-681;-1369;2350;15016;10235;15063	CGI:chr4:1001694-1003753	Island	0.246618	0.000414835	0.00320171
cg01575590	chr20	63453273	63453274	KCNQ2	ENST00000344462.7;ENST00000370224.4;ENST00000629676.1;ENST00000359125.5;ENST00000360480.6;ENST00000626313.1;ENST00000626839.1;ENST00000370221.2;ENST00000344425.6;ENST00000629241.1;ENST00000625514.1	19233;19317;6776;19405;19326;19368;19283;19237;19318	CGI:chr20:63453114-63453550	Island	-0.237044	0.00323036	0.0149629
cg01577475	chr2	113276004	113276005	PAX8	ENST00000429538.6;ENST00000263334.8;ENST00000263335.10;ENST00000397647.6;ENST00000348715.8;ENST00000467778.4;ENST00000554830.2	2895;2916;2947;2908;2918	CGI:chr2:113275782-113276040	Island	0.244353	1.31793e-05	0.0003772
cg01577755	chr5	912318	912319	TRIP13	ENST00000166345.6	19674	CGI:chr5:912379-912746	N_Shore	-0.339441	0.000692104	0.00466195
cg01579950	chr11	64713546	64713547	NRXN2	ENST00000466324.1;ENST00000417749.4;ENST00000377551.4;ENST00000377559.6;ENST00000265459.9;ENST00000409571.4;ENST00000437746.1;ENST00000442300.4	366;-564;-448;9643;398;-800	CGI:chr11:64712727-64714028	Island	0.361265	0.00448584	0.0193222
cg01580568	chr1	209652511	209652512	LAMB3	ENST00000367030.6;ENST00000356082.7;ENST00000391911.4;ENST00000415782.1	-181;-44;-1176;-1116	CGI:chr1:209675098-209676083	Open Sea	-0.287903	0.000122807	0.00138579
cg01580681	chr4	173528865	173528866	HAND2	ENST00000505300.1;ENST00000621866.1;ENST00000503024.1;ENST00000359562.4	48;1365;1342;425	CGI:chr4:173528895-173530318	N_Shore	0.2945	9.19145e-07	0.000205606
cg01583131	chr11	27723128	27723129	BDNF	ENST00000314915.6	-1069	CGI:chr11:27721925-27723017	S_Shore	0.295794	0.00205135	0.0105563
cg01587682	chr11	31799024	31799025	PAX6	ENST00000494377.5;ENST00000464174.4;ENST00000533333.4;ENST00000379109.5;ENST00000241001.11;ENST00000379115.7;ENST00000379107.5;ENST00000470027.5;ENST00000379111.5;ENST00000531910.4;ENST00000606377.4;ENST00000530373.4;ENST00000471303.4;ENST00000379132.6;ENST00000419022.4;ENST00000455099.4;ENST00000379129.5;ENST00000379123.8	7898;18914;4310;12654;12285;11282;12308;2312;18938;5023;1623;11644;12022;12214;13160;5021	CGI:chr11:31798512-31799868	Island	0.354206	0.000141227	0.00151653
cg01587896	chr5	51383091	51383092	ISL1	ENST00000511384.1;ENST00000230658.10	-582;-301	CGI:chr5:51382798-51383381	Island	0.558676	0.000692104	0.00466195
cg01597373	chr16	710760	710761	MSLN	ENST00000620831.3	67497	CGI:chr16:714748-715994	N_Shelf	-0.210176	6.96089e-06	0.000288481
cg01604539	chr16	67155231	67155232	TRADD	ENST00000486556.1;ENST00000345057.7;ENST00000566247.1	5068;188;1019	CGI:chr16:67154710-67155749	Island	0.295294	0.000887996	0.00562012
cg01607232	chr6	31797837	31797838	LSM2	ENST00000491421.4;ENST00000493387.4;ENST00000477182.4;ENST00000375661.5;ENST00000470083.4;ENST00000470086.4	8981;9016;9130;9148;8824;8823	CGI:chr6:31795463-31796128	S_Shore	0.218206	0.00010667	0.00126286
cg01610231	chr4	110634158	110634159	PITX2	ENST00000511990.1;ENST00000355080.8;ENST00000613094.3;ENST00000616641.3;ENST00000394598.5;ENST00000511837.4;ENST00000614423.3;ENST00000354925.5;ENST00000394595.6	2863;7966;7849;2869;7859;3195	CGI:chr4:110633809-110634348	Island	0.351529	7.7069e-07	0.000205606
cg01612247	chr17	42553570	42553571	HSD17B1	ENST00000590299.4;ENST00000225929.5;ENST00000585807.4;ENST00000587280.1;ENST00000593215.1	635;4355;646;647	CGI:chr17:42553158-42554965	Island	-0.320059	0.00205135	0.0105563
cg01612883	chr12	124538569	124538570	NCOR2	ENST00000458234.4;ENST00000542565.1	29021;28896	CGI:chr12:124543586-124543832	Open Sea	0.242941	1.80111e-05	0.00043901
cg01614020	chr8	24956623	24956624	NEFL	ENST00000615973.1;ENST00000610854.1;ENST00000619417.1	99;-10;488	CGI:chr8:24955432-24956785	Island	0.438485	0.00113427	0.00673556
cg01615815	chr7	147405891	147405892	CNTNAP2	ENST00000361727.6	1289531	CGI:chr7:148339402-148339756	Open Sea	-0.37075	6.96089e-06	0.000288481
cg01616926	chr4	110637446	110637447	PITX2	ENST00000511990.1;ENST00000355080.8;ENST00000613094.3;ENST00000616641.3;ENST00000394598.5;ENST00000511837.4;ENST00000614423.3;ENST00000354925.5;ENST00000394595.6	-419;4678;-425;-93;4571;4561	CGI:chr4:110636780-110637289	S_Shore	0.315324	0.0012798	0.00737922
cg01622416	chr21	29938190	29938191	GRIK1	ENST00000399909.4;ENST00000327783.7;ENST00000399914.4;ENST00000399913.4;ENST00000389124.5;ENST00000399907.4;ENST00000389125.6;ENST00000472429.1	1436;1833;1343;1723;1844;1485	CGI:chr21:29939068-29939788	N_Shore	-0.214712	0.00930916	0.0341234
cg01629435	chr2	73926190	73926191	DGUOK	ENST00000418996.4;ENST00000489796.4;ENST00000462685.1;ENST00000493055.1;ENST00000348222.2;ENST00000264093.7;ENST00000462551.1;ENST00000629438.1	-686;-719;-708;-705;-637;-704	CGI:chr2:73926726-73927154	N_Shore	-0.327206	9.59993e-06	0.000332813
cg01630691	chr2	202494444	202494445	BMPR2	ENST00000374574.2;ENST00000374580.7	117507;117009	CGI:chr2:202376644-202377695	Open Sea	0.244382	0.00100416	0.0061582
cg01632562	chr6	45662022	45662023	RUNX2	ENST00000576263.4;ENST00000478660.5	333294;239985	CGI:chr6:45663249-45664077	N_Shore	-0.209529	3.31829e-05	0.000610589
cg01642653	chr11	27721929	27721930	BDNF	ENST00000395978.6;ENST00000314915.6;ENST00000395981.6;ENST00000525950.4	130;-1149;-1205	CGI:chr11:27721925-27723017	Island	0.248824	0.0044889	0.0193222
cg01644731	chr12	57842929	57842930	CTDSP2	ENST00000398073.5;ENST00000547701.4;ENST00000551594.1;ENST00000548823.1;ENST00000622025.3	3616;2606;3811;3507;3776	CGI:chr12:57845479-57847263	N_Shelf	0.217882	0.00012266	0.00138579
cg01646639	chr14	70187573	70187574	SLC8A3	ENST00000381269.5;ENST00000357887.6;ENST00000356921.5;ENST00000494208.4	1498	CGI:chr14:70187641-70187926	N_Shore	0.294765	6.00354e-05	0.000872099
cg01647308	chr2	239381102	239381103	HDAC4	ENST00000345617.6;ENST00000544989.1;ENST00000543185.4;ENST00000493582.4	19910;19848;20553	CGI:chr2:239400083-239402225	Open Sea	0.224059	0.00402705	0.0177626
cg01647560	chr11	83693448	83693449	DLG2	ENST00000398309.5;ENST00000434967.1;ENST00000524982.4;ENST00000529111.4;ENST00000531015.4;ENST00000418306.5;ENST00000376104.5;ENST00000532653.4;ENST00000280241.11;ENST00000529399.1;ENST00000330014.9;ENST00000530800.4	623892;31509;1229974;1933823;31956;579741;31475;1229949;579833;1229733;1230142	CGI:chr11:83285599-83286493	Open Sea	-0.286794	0.00010667	0.00126286
cg01661235	chr16	23977653	23977654	PRKCB	ENST00000321728.10;ENST00000498739.1;ENST00000303531.10	140429;141651;141628	CGI:chr16:23835620-23836781	Open Sea	-0.250912	0.00010667	0.00126286
cg01671895	chr11	101127068	101127069	PGR	ENST00000534780.4;ENST00000263463.8;ENST00000619228.1;ENST00000528960.4;ENST00000534013.4;ENST00000325455.8;ENST00000617858.3;ENST00000526300.4	2660;3457;2746;2003	CGI:chr11:101127299-101129043	N_Shore	0.24275	0.000122807	0.00138579
cg01672322	chr11	65892301	65892302	FOSL1	ENST00000312562.5;ENST00000448083.5	8226;8119	CGI:chr11:65890403-65891499	S_Shore	0.249088	2.85305e-05	0.000560451
cg01673674	chr8	96153808	96153809	GDF6	ENST00000287020.6;ENST00000621429.1;ENST00000620978.1	6912;6909;6985	CGI:chr8:96157503-96158204	N_Shelf	0.312412	4.47347e-05	0.000727598
cg01676795	chr7	75957030	75957031	POR	ENST00000412521.4;ENST00000454934.4;ENST00000432753.4;ENST00000447222.4;ENST00000448410.4;ENST00000394893.4;ENST00000412064.5;ENST00000461988.4;ENST00000439963.4;ENST00000453773.4;ENST00000414186.4;ENST00000471238.4	41880;49453;38385;57829;41872;2953;41865;3040;41950;41847;41855	CGI:chr7:75994039-75994846	Open Sea	-0.211588	0.00930916	0.0341234
cg01678084	chr15	66729749	66729750	SMAD6	ENST00000288840.8;ENST00000557916.4;ENST00000559931.4	26489;27520;18072	CGI:chr15:66700901-66704233	Open Sea	0.244735	2.45027e-05	0.000515347
cg01678309	chr15	68637916	68637917	CORO2B	ENST00000543950.2;ENST00000261861.8;ENST00000540068.4;ENST00000566799.4	58946;21375;5927	CGI:chr15:68578294-68579635	Open Sea	0.212824	8.02058e-05	0.00104804
cg01681847	chr11	43583719	43583720	HSD17B12	ENST00000532864.4;ENST00000533358.1;ENST00000526615.4	4829;4223;27282	CGI:chr11:43580995-43581665	S_Shelf	0.351882	9.59993e-06	0.000332813
cg01693350	chr11	32430641	32430642	WT1	ENST00000379077.6;ENST00000530998.4;ENST00000379079.5;ENST00000448076.6;ENST00000332351.6;ENST00000452863.6	4705;4747;4990;4895;173	CGI:chr11:32430598-32431162	Island	0.263779	8.02058e-05	0.00104804
cg01699298	chr20	56006342	56006343	CBLN4	ENST00000064571.2	-869	CGI:chr20:56003547-56005622	S_Shore	-0.244	6.45472e-07	0.000205606
cg01706991	chr8	103173273	103173274	BAALC	ENST00000330955.5;ENST00000309982.8;ENST00000438105.2;ENST00000297574.6;ENST00000306391.9;ENST00000519507.4	32562;32513;32374;32559;20133	CGI:chr8:103140498-103141162	Open Sea	-0.238309	0.00162388	0.00884457
cg01710607	chr3	115699031	115699032	GAP43	ENST00000393780.3;ENST00000305124.9	75520;75706	CGI:chr3:115658420-115658940	Open Sea	-0.202353	0.000472256	0.00352068
cg01729491	chr7	27186153	27186154	HOXA11	ENST00000006015.3;ENST00000517402.1	-929;-936	CGI:chr7:27185431-27186010	S_Shore	0.348471	0.00205135	0.0105563
cg01741038	chr12	18261999	18262000	PIK3C2G	ENST00000538779.4;ENST00000535651.4;ENST00000433979.4	14384;458	CGI:chr12:19129391-19130967	Open Sea	-0.267441	0.00010667	0.00126286
cg01742897	chr18	55589788	55589789	TCF4	ENST00000565124.4;ENST00000628391.1;ENST00000564343.4;ENST00000565393.2;ENST00000629387.1;ENST00000398339.4;ENST00000569357.3;ENST00000568740.4;ENST00000566279.4;ENST00000564999.4;ENST00000630224.1;ENST00000564403.5;ENST00000568169.4;ENST00000616053.3;ENST00000565018.5;ENST00000626595.1;ENST00000566286.4;ENST00000562543.4;ENST00000356073.7;ENST00000537578.4;ENST00000627320.1	75000;46105;-1168;46185;45934;46161;-1170;19;49;46240;-1162;52;-1252;1492;20;1489;-1158;-10;46170;41575	CGI:chr18:55589787-55590078	Island	0.200324	0.0012798	0.00737922
cg01750200	chr16	83240190	83240191	CDH13	ENST00000539548.5;ENST00000566620.4;ENST00000428848.6;ENST00000567109.4;ENST00000569454.1;ENST00000268613.13;ENST00000622885.3	613224;613386;314231;381836;613219;381833	CGI:chr16:83807807-83808383	Open Sea	-0.365159	3.61006e-06	0.000228437
cg01750654	chr3	179452829	179452830	GNB4	ENST00000232564.6;ENST00000497513.1	-1238;-1352	CGI:chr3:179450947-179451481	S_Shore	-0.246	0.0341516	0.0940646
cg01761758	chr17	78854195	78854196	TIMP2	ENST00000262768.10;ENST00000536189.5;ENST00000586057.4;ENST00000585421.4	19956;19895;71193;68207	CGI:chr17:78855677-78855891	N_Shore	-0.215676	0.0240674	0.0716675
cg01767631	chr13	20142589	20142590	GJA3	ENST00000241125.3	18461	CGI:chr13:20141998-20143233	Island	0.293765	8.17926e-06	0.000309612
cg01774894	chr17	48597033	48597034	HOXB6	ENST00000470193.3;ENST00000225648.3;ENST00000484302.3	7960;7940;102	CGI:chr17:48596170-48596819	S_Shore	0.587559	6.96089e-06	0.000288481
cg01782711	chr12	98938722	98938723	ANKS1B	ENST00000547446.4;ENST00000550693.5;ENST00000550778.4;ENST00000549558.5;ENST00000546960.4;ENST00000546568.4;ENST00000549493.5;ENST00000547010.4;ENST00000547776.5;ENST00000549025.5;ENST00000552245.4	216025;216043;216146;215994;1045550;1045516;216369;307714;215771	CGI:chr12:98894444-98895596	Open Sea	-0.263015	0.000162226	0.00165969
cg01783679	chr16	88063262	88063263	BANP	ENST00000626016.1;ENST00000538234.4;ENST00000286122.10;ENST00000565242.1;ENST00000355022.7;ENST00000393207.4;ENST00000466847.4;ENST00000393208.5;ENST00000479780.5	25988;103390;111827;111829;28209;111782;93243;111774	CGI:chr16:88067867-88068305	Open Sea	0.244382	1.12545e-05	0.000351931
cg01787574	chr12	16605123	16605124	LMO3	ENST00000540848.4;ENST00000541589.4;ENST00000535535.4;ENST00000546281.4;ENST00000447609.4;ENST00000536509.4;ENST00000541764.4;ENST00000543721.1;ENST00000546279.4;ENST00000539232.1;ENST00000536172.4;ENST00000332914.9;ENST00000320122.9;ENST00000544754.1;ENST00000261169.9;ENST00000537304.4;ENST00000537757.4;ENST00000424192.5;ENST00000541295.4;ENST00000541846.4;ENST00000545436.4;ENST00000441439.5;ENS…	2982;2966;2000;1409;3092;1318;4967;4972;-66;3013;2878;3604;-273;2028;5404;4767;1678;257;2905;2802;4702;2063;1884;2267;2233;5472;791;848;4915	CGI:chr12:15911146-15911600	Open Sea	0.276676	0.00162388	0.00884457
cg01787574	chr12	16605123	16605124	MGST1	ENST00000539036.4	257470	CGI:chr12:15911146-15911600	Open Sea	0.276676	0.00162388	0.00884457
cg01794156	chr11	397077	397078	PKP3	ENST00000534401.4;ENST00000524646.1;ENST00000528036.4;ENST00000526971.1;ENST00000527442.4;ENST00000531857.1;ENST00000533249.4;ENST00000331563.5	3627;2931;3613;2859;-554;-296;2833;4462	CGI:chr11:396685-398880	Island	0.227971	3.61006e-06	0.000228437
cg01805540	chr10	18140820	18140821	CACNB2	ENST00000352115.9;ENST00000377331.5;ENST00000282343.11;ENST00000468177.1;ENST00000467034.1;ENST00000377328.4;ENST00000324631.10	142;27;82;-361;72;-139	CGI:chr10:18140196-18141291	Island	0.235647	0.0313406	0.0879954
cg01808879	chr12	98517558	98517559	TMPO	ENST00000546828.5;ENST00000266732.7;ENST00000343315.8;ENST00000393053.5;ENST00000556029.4;ENST00000548911.1;ENST00000261210.8;ENST00000549938.4	1705;2045;1939;1978;1925;1305;1926;1927	CGI:chr12:98515274-98516483	S_Shore	-0.317088	8.02058e-05	0.00104804
cg01812400	chr14	103712758	103712759	XRCC3	ENST00000553361.4;ENST00000554170.1;ENST00000553264.4;ENST00000555055.4;ENST00000556682.4;ENST00000557439.4;ENST00000554913.4;ENST00000555964.4;ENST00000556980.4;ENST00000554974.4;ENST00000553332.4;ENST00000352127.10;ENST00000555231.4	2686;2726;1456;2729;1493;-653;2712;2702;2747;2727	CGI:chr14:103715041-103716615	N_Shelf	0.214985	1.09494e-06	0.000205606
cg01832036	chr17	49972910	49972911	DLX4	ENST00000611342.1;ENST00000240306.4;ENST00000503410.1;ENST00000411890.3;ENST00000503276.2	143;945;3939;-30;3735	CGI:chr17:49971589-49973252	Island	0.368397	0.00100327	0.0061582
cg01833057	chr4	7891335	7891336	AFAP1	ENST00000420658.4;ENST00000358461.5	48592	CGI:chr4:7938836-7940126	Open Sea	0.214059	0.0341516	0.0940646
cg01833196	chr10	103693471	103693472	SH3PXD2A	ENST00000420222.1;ENST00000315994.6;ENST00000355946.5;ENST00000369774.7	162073;107827;153;161936	CGI:chr10:103692580-103693472	Island	0.425853	0.000213334	0.00199929
cg01834022	chr4	5708684	5708685	EVC2	ENST00000310917.5;ENST00000344408.8;ENST00000509670.1;ENST00000475313.4	-116;380;865	CGI:chr4:5708258-5708768	Island	0.248471	0.000363987	0.00291137
cg01839464	chr18	52342107	52342108	DCC	ENST00000442544.5	1934	CGI:chr18:52342007-52342352	Island	0.338647	0.00617651	0.024772
cg01847441	chr14	68964356	68964357	ACTN1	ENST00000553370.4;ENST00000555616.4;ENST00000438964.5;ENST00000556433.4;ENST00000556571.1;ENST00000376839.6;ENST00000193403.9;ENST00000538545.5;ENST00000553659.1;ENST00000394419.7	13299;13934;13211;14884;14380;13885;15085;14907;13914;14721	CGI:chr14:68977922-68980109	Open Sea	0.228	2.17993e-06	0.000206432
cg01852522	chr12	132202367	132202368	GALNT9	ENST00000397325.5;ENST00000541995.4;ENST00000411988.5;ENST00000538356.1;ENST00000328957.11	3426;3662;126837;3793;55376	CGI:chr12:132203563-132203846	N_Shore	-0.271147	0.0025799	0.0125839
cg01856529	chr12	54259307	54259308	CBX5	ENST00000209875.7;ENST00000550411.4;ENST00000552562.1;ENST00000439541.5	20796;239;286;-879	CGI:chr12:54279538-54279766	Open Sea	0.405559	0.0025799	0.0125839
cg01856645	chr5	79069824	79069825	DMGDH	ENST00000517853.4;ENST00000518477.4;ENST00000524206.1;ENST00000255189.6;ENST00000521052.4;ENST00000520388.4	-174;-194;166215;-197;-149	CGI:chr5:79069475-79069888	Island	0.264059	1.80111e-05	0.00043901
cg01856752	chr16	87834459	87834460	SLC7A5	ENST00000563489.1;ENST00000261622.4;ENST00000565644.4	29181;2347;35030	CGI:chr16:87860753-87860960	Open Sea	0.234397	5.18528e-05	0.000795626
cg01858517	chr10	77636826	77636827	KCNMA1	ENST00000618048.1;ENST00000286627.8;ENST00000372408.5;ENST00000372421.8;ENST00000372437.4;ENST00000372443.4;ENST00000481070.1;ENST00000626620.1;ENST00000286628.11;ENST00000372440.4;ENST00000372403.7;ENST00000480683.1;ENST00000457953.4;ENST00000404771.6	1770;994;622;964;669;1168;983;1544;933;817;737;628;739	CGI:chr10:77636337-77638737	Island	0.281059	0.000537025	0.00386826
cg01861913	chr3	61564895	61564896	PTPRG	ENST00000495879.1;ENST00000475527.1;ENST00000295874.13;ENST00000474889.4	2983;3043;3325	CGI:chr3:61564672-61564903	Island	0.277353	9.59993e-06	0.000332813
cg01862897	chr14	70081451	70081452	SLC8A3	ENST00000381269.5;ENST00000494208.4;ENST00000394330.5;ENST00000528359.4;ENST00000216568.10;ENST00000533541.1;ENST00000534137.4;ENST00000357887.6;ENST00000356921.5	87034;-1244;107620;-1270	CGI:chr14:70046075-70046277	Open Sea	-0.259235	1.12545e-05	0.000351931
cg01866455	chr16	8832344	8832345	PMM2	ENST00000268261.7;ENST00000566540.4;ENST00000569958.4;ENST00000570076.4;ENST00000567697.1;ENST00000565221.4;ENST00000566983.4;ENST00000566604.4;ENST00000562318.4	43520;34506;34501;24779;34526;34493;34476	CGI:chr16:8797465-8798071	Open Sea	0.200559	1.80111e-05	0.00043901
cg01866518	chr12	120235432	120235433	PXN	ENST00000547746.1;ENST00000323871.8;ENST00000424649.5;ENST00000228307.10;ENST00000440827.3;ENST00000550205.1;ENST00000458477.5;ENST00000547772.1;ENST00000547983.4;ENST00000267257.10;ENST00000551327.4	30261;30340;13317;30287;30275;30306;13319;14730	CGI:chr12:120213908-120214140	Open Sea	0.201912	1.12545e-05	0.000351931
cg01867395	chr11	31818080	31818081	PAX6	ENST00000464174.4;ENST00000532175.4;ENST00000379132.6;ENST00000419022.4;ENST00000423822.5;ENST00000379129.5	-205;-118;-142;-131	CGI:chr11:31815870-31818265	Island	0.255824	0.00205135	0.0105563
cg01873886	chr14	53953107	53953108	BMP4	ENST00000559087.4;ENST00000558961.1;ENST00000417573.4;ENST00000559642.1;ENST00000559501.1;ENST00000558984.1;ENST00000609748.1;ENST00000245451.7	5655;3705;-959;323;1446;349;-1226	CGI:chr14:53953466-53956240	N_Shore	0.346735	0.0183054	0.0578785
cg01875106	chr11	132417448	132417449	OPCML	ENST00000524381.4;ENST00000541867.4;ENST00000331898.10;ENST00000612177.3	525645;526224;1115072	CGI:chr11:131910458-131911638	Open Sea	-0.299971	5.91726e-06	0.000269814
cg01878761	chr11	117680614	117680615	DSCAML1	ENST00000527706.4;ENST00000321322.6	116648;116478	CGI:chr11:117780501-117780714	Open Sea	-0.250456	0.000472256	0.00352068
cg01880569	chr16	82626723	82626724	CDH13	ENST00000539548.5;ENST00000569144.4;ENST00000566333.1;ENST00000428848.6;ENST00000565636.4;ENST00000562601.4;ENST00000567109.4;ENST00000431540.6;ENST00000567445.1;ENST00000569455.1;ENST00000268613.13;ENST00000568770.4	-317;-246;-244;-81;-243;-247;-249;-248	CGI:chr16:82627046-82628208	N_Shore	0.201412	0.00402705	0.0177626
cg01881182	chr16	8712674	8712675	ABAT	ENST00000268251.11;ENST00000565016.4;ENST00000566590.4;ENST00000563215.1;ENST00000563992.1;ENST00000567812.4;ENST00000569695.1;ENST00000568847.4;ENST00000564714.4;ENST00000561870.4;ENST00000396600.5	38077;-317;38108;-295;-164;-928;-282;38056;-689;-296;-941	CGI:chr16:8674399-8674762	Open Sea	0.314676	0.0313406	0.0879954
cg01883155	chr17	76568927	76568928	ST6GALNAC2	ENST00000585390.1;ENST00000225276.8;ENST00000589997.1;ENST00000592979.1;ENST00000588920.1	4423;1618;17202;2216;1707	CGI:chr17:76557138-76558279	Open Sea	0.226588	0.0125194	0.0430226
cg01883425	chr6	41639032	41639033	MDFI	ENST00000373051.5;ENST00000419164.4;ENST00000435476.1;ENST00000446650.1;ENST00000432027.4;ENST00000441667.4;ENST00000230321.9;ENST00000373050.7	584;554;1963;532;593;504;1999;2149	CGI:chr6:41636845-41638925	S_Shore	0.220471	0.000279285	0.00241517
cg01886303	chr15	29113823	29113824	APBA2	ENST00000558259.4;ENST00000558330.4;ENST00000561069.4;ENST00000558402.4;ENST00000411764.4	227800;192185;227848;229339	CGI:chr15:29113748-29114011	Island	-0.263529	0.00360876	0.0163133
cg01900413	chr11	128549461	128549462	ETS1	ENST00000392668.7;ENST00000525404.4	38082;38098	CGI:chr11:128549303-128549618	Island	0.279971	5.17843e-05	0.000795626
cg01901434	chr5	128500084	128500085	FBN2	ENST00000262464.7;ENST00000508989.4;ENST00000619499.3;ENST00000620257.1;ENST00000514742.1;ENST00000502468.4;ENST00000508053.4	37959;37738;159102;37520;38140	CGI:chr5:128536265-128536570	Open Sea	-0.202662	0.00144241	0.00808333
cg01901466	chr14	92922535	92922536	CHGA	ENST00000556076.4;ENST00000334654.4;ENST00000553866.1;ENST00000216492.8	-546;-623;-642;-829	CGI:chr14:92922900-92923554	N_Shore	-0.226441	6.96089e-06	0.000288481
cg01902605	chr5	79070253	79070254	DMGDH	ENST00000517853.4;ENST00000518477.4;ENST00000524206.1;ENST00000255189.6;ENST00000521052.4;ENST00000520388.4	165786;-623;-603;-578;-626	CGI:chr5:79069475-79069888	S_Shore	0.262441	1.5485e-06	0.000205606
cg01907106	chr22	29479603	29479604	NEFH	ENST00000310624.6	-628	CGI:chr22:29479930-29481253	N_Shore	0.316882	0.000319015	0.00265347
cg01907457	chr1	6051420	6051421	KCNAB2	ENST00000478098.4;ENST00000435937.4;ENST00000445501.4;ENST00000472700.5;ENST00000352527.4;ENST00000389632.7;ENST00000341524.4;ENST00000378097.4;ENST00000378083.6;ENST00000164247.4;ENST00000378092.4;ENST00000458166.5;ENST00000378111.4;ENST00000602612.4;ENST00000428161.4	59953;5305;24122;58718;25119;25099;59056;5498;10801;58708;25406;17136;58713	CGI:chr1:6051549-6051776	N_Shore	-0.287412	4.26133e-06	0.000241349
cg01915516	chr1	3651679	3651680	TP73	ENST00000354437.7;ENST00000346387.7;ENST00000604074.4;ENST00000378295.7;ENST00000357733.6	-887;-842	CGI:chr1:3649780-3653072	Island	0.453618	0.000162226	0.00165969
cg01915791	chr19	35756625	35756626	HSPB6	ENST00000587965.1;ENST00000004982.4;ENST00000592984.4	385;1455;405	CGI:chr19:35755583-35757081	Island	0.418265	1.83834e-06	0.000205606
cg01920182	chr12	23585406	23585407	SOX5	ENST00000451604.5;ENST00000541536.4;ENST00000542241.4;ENST00000535530.4;ENST00000396007.5;ENST00000536629.4;ENST00000367206.6;ENST00000381381.5;ENST00000546136.4;ENST00000537393.4;ENST00000545921.4	365627;364242;365515;46789;-793;364298;153101;310621;310622	CGI:chr12:22625054-22625279	Open Sea	-0.260529	0.000363987	0.00291137
cg01921323	chr7	154184107	154184108	DPP6	ENST00000377770.6;ENST00000406326.4;ENST00000404039.4	131688;297009;131426	CGI:chr7:154304879-154305196	Open Sea	-0.210971	1.09494e-06	0.000205606
cg01934781	chr12	12071013	12071014	BCL2L14	ENST00000396367.4;ENST00000589718.4;ENST00000545463.4;ENST00000586576.4;ENST00000479717.1;ENST00000461264.1;ENST00000308721.8;ENST00000591235.4;ENST00000464885.5;ENST00000266434.7;ENST00000466531.4	21121;-456;73;21151;21149;21148;77;21168	CGI:chr12:12266745-12267607	Open Sea	-0.236647	2.10195e-05	0.000474979
cg01939477	chr11	43581329	43581330	HSD17B12	ENST00000532864.4;ENST00000533358.1;ENST00000526615.4	1833;24892;2439	CGI:chr11:43580995-43581665	Island	0.533882	5.18528e-05	0.000795626
cg01942962	chr4	157222287	157222288	GRIA2	ENST00000264426.12;ENST00000393815.5;ENST00000506284.4;ENST00000504801.1;ENST00000296526.10;ENST00000471736.4;ENST00000323661.9;ENST00000509417.4;ENST00000505888.1;ENST00000507898.4	1479;1618;1522;1568;1595;1562;688;18104;1044;2143	CGI:chr4:157222144-157222901	Island	0.455294	0.000279285	0.00241517
cg01951086	chr4	110630486	110630487	PITX2	ENST00000511990.1;ENST00000355080.8;ENST00000613094.3;ENST00000616641.3;ENST00000394598.5;ENST00000511837.4;ENST00000614423.3;ENST00000354925.5;ENST00000394595.6	11521;6867;6535;6541;11638;11531	CGI:chr4:110631923-110633054	N_Shore	0.210074	0.00162254	0.00884457
cg01952226	chr8	101495154	101495155	GRHL2	ENST00000395927.1;ENST00000472106.2;ENST00000251808.6	2711;2395;2721	CGI:chr8:101493284-101494202	S_Shore	-0.307618	3.85501e-05	0.000666628
cg01954585	chr15	85727204	85727205	AKAP13	ENST00000394510.5;ENST00000394518.5;ENST00000558644.2;ENST00000361243.5;ENST00000560676.4;ENST00000560579.4	107507;92106;346474;346488;10051;107253	CGI:chr15:85758718-85758982	Open Sea	0.203324	0.00010667	0.00126286
cg01955203	chr8	123503262	123503263	FBXO32	ENST00000287396.2;ENST00000517956.4;ENST00000524000.4;ENST00000443022.2	28882;37945;3364	CGI:chr8:123540299-123541777	Open Sea	0.262176	9.59993e-06	0.000332813
cg01956154	chr14	93957053	93957054	ASB2	ENST00000556337.1;ENST00000557613.1;ENST00000556793.1;ENST00000555507.4;ENST00000555019.4;ENST00000555287.1;ENST00000315988.7	-1473;19678;19739;17031;19667;369;-3	CGI:chr14:93938889-93939824	Open Sea	0.220441	0.00182615	0.00966271
cg01956420	chr13	110307321	110307322	COL4A1	ENST00000375820.7;ENST00000543140.4	-171;-189	CGI:chr13:110306544-110308243	Island	0.233412	0.0371753	0.100475
cg01956420	chr13	110307321	110307322	COL4A2	ENST00000360467.5;ENST00000480771.4;ENST00000400163.5	53;1508	CGI:chr13:110306544-110308243	Island	0.233412	0.0371753	0.100475
cg01957900	chr13	113658302	113658303	ATP4B	ENST00000335288.4	-115	CGI:chr13:113647996-113648204	Open Sea	-0.213647	0.000609994	0.00425089
cg01958086	chr15	37097750	37097751	MEIS2	ENST00000560617.4;ENST00000397620.5;ENST00000560697.4;ENST00000558313.4;ENST00000397624.6;ENST00000340545.8;ENST00000559085.4;ENST00000424352.5;ENST00000314177.11;ENST00000561208.4;ENST00000559561.4;ENST00000560570.4;ENST00000561163.4;ENST00000338564.8;ENST00000557796.5	2781;1972;1733;572;1647;782;3456;3550;1557;3530;2136;553;-1243;-382	CGI:chr15:37097974-37098179	N_Shore	0.208853	0.000784392	0.00511985
cg01961156	chr12	13982294	13982295	GRIN2B	ENST00000630791.1;ENST00000627535.1	-336	CGI:chr12:13981692-13982003	S_Shore	0.222912	0.000243962	0.00219486
cg01963702	chr11	12167449	12167450	MICAL2	ENST00000533389.1;ENST00000342902.8;ENST00000524685.4;ENST00000531732.4;ENST00000527546.4;ENST00000379612.4;ENST00000528931.4;ENST00000256194.7;ENST00000525119.4;ENST00000537344.4;ENST00000532179.4	5369;29060;56843;5580;6002;56857;5292;73440;6005;29058	CGI:chr11:12110266-12111469	Open Sea	-0.354265	0.00182615	0.00966271
cg01965462	chr2	212535973	212535974	ERBB4	ENST00000342788.7;ENST00000436443.4;ENST00000260943.9;ENST00000484594.4	2610;2557;2869	CGI:chr2:212537456-212538523	N_Shore	0.243559	0.0200753	0.0621988
cg01967399	chr4	173526933	173526934	HAND2	ENST00000621866.1;ENST00000503024.1;ENST00000359562.4	3297;2357;1980	CGI:chr4:173528895-173530318	N_Shore	0.254676	0.000243962	0.00219486
cg01973695	chr11	128690433	128690434	FLI1	ENST00000608303.4;ENST00000344954.9	3897	CGI:chr11:128689791-128690642	Island	-0.222059	0.00499823	0.0210092
cg01973778	chr16	83246906	83246907	CDH13	ENST00000539548.5;ENST00000566620.4;ENST00000428848.6;ENST00000567109.4;ENST00000569454.1;ENST00000268613.13;ENST00000622885.3	619940;320947;388549;620102;388552;619935	CGI:chr16:83807807-83808383	Open Sea	-0.326706	8.17926e-06	0.000309612
cg01974138	chr2	151356836	151356837	TNFAIP6	ENST00000243347.4	-757	CGI:chr2:151409757-151410772	Open Sea	-0.243324	9.59993e-06	0.000332813
cg01975858	chr12	15754583	15754584	EPS8	ENST00000281172.8;ENST00000544064.1;ENST00000543523.4;ENST00000535752.4;ENST00000543363.4;ENST00000536793.4;ENST00000536956.4;ENST00000543468.4	34806;34818;127747;34799;26145;34994;34788	CGI:chr12:15788784-15789806	Open Sea	0.261147	2.45027e-05	0.000515347
cg01979888	chr12	6556258	6556259	IFFO1	ENST00000619571.3;ENST00000487279.5;ENST00000336604.7;ENST00000396840.5;ENST00000488007.4;ENST00000356896.7;ENST00000615885.3	-194;-184;-186;-174	CGI:chr12:6555259-6556135	S_Shore	0.302706	6.45472e-07	0.000205606
cg01984743	chr5	173324328	173324329	STC2	ENST00000520593.1;ENST00000265087.7;ENST00000520648.1;ENST00000518455.1	5176;3726;2470;-41	CGI:chr5:173327053-173330095	N_Shelf	0.297147	0.0341516	0.0940646
cg01987536	chr14	96423783	96423784	AK7	ENST00000267584.7	31671	CGI:chr14:96424093-96424296	N_Shore	0.225206	0.000414835	0.00320171
cg01999051	chr6	166384250	166384251	MPC1	ENST00000621630.1;ENST00000475708.1;ENST00000360961.9;ENST00000341756.9;ENST00000487218.4;ENST00000621685.3	-1236;-1378;-1251;-1356	CGI:chr6:166381880-166383813	S_Shore	-0.465721	2.10195e-05	0.000474979
cg02009766	chr15	70091893	70091894	TLE3	ENST00000317509.11;ENST00000561453.4;ENST00000558939.4;ENST00000560589.4;ENST00000539550.4;ENST00000558379.4;ENST00000451782.5;ENST00000560996.1;ENST00000440567.6;ENST00000558201.4;ENST00000559048.4;ENST00000559191.4;ENST00000560939.4;ENST00000557907.4;ENST00000559929.4;ENST00000557919.4;ENST00000627388.1;ENST00000557997.4;ENST00000557984.4;ENST00000560525.4	4058;2893;4410;4906;4712;4952;5127;4809;6025;3696;6008;4545;5679;6284;4860;5996;5974;4959	CGI:chr15:70095590-70100867	N_Shelf	-0.234853	0.00841546	0.0315428
cg02014853	chr6	29627558	29627559	GABBR1	ENST00000472823.4;ENST00000494877.4;ENST00000491829.4;ENST00000489385.4;ENST00000377012.7;ENST00000355973.6;ENST00000485508.4;ENST00000377034.7;ENST00000376977.6;ENST00000377016.7	5628;495;5377;4828;5578;4952;4902;5574;4830;481	CGI:chr6:29627521-29628187	Island	0.251559	0.00100416	0.0061582
cg02016467	chr16	751549	751550	MSLN	ENST00000620831.3	108286	CGI:chr16:748171-748510	S_Shelf	-0.251735	0.000319015	0.00265347
cg02016764	chr4	38804111	38804112	TLR1	ENST00000508364.1;ENST00000509754.4;ENST00000508535.1;ENST00000502213.5;ENST00000308979.5;ENST00000515861.4;ENST00000506146.4;ENST00000505744.4;ENST00000505940.1	681;741;1468;709;1423;52707;806;679;266	CGI:chr4:38867543-38868159	Open Sea	0.293735	0.0012798	0.00737922
cg02017926	chr12	123269781	123269782	CDK2AP1	ENST00000535979.4;ENST00000538446.4;ENST00000544658.4;ENST00000261692.5;ENST00000535796.1	1361;2554;-1496;2360;-541	CGI:chr12:123269502-123269826	Island	0.431324	0.00230176	0.0115306
cg02019444	chr21	33644481	33644482	ITSN1	ENST00000470742.4;ENST00000381285.7;ENST00000381318.6;ENST00000399353.4;ENST00000399352.4;ENST00000399367.6;ENST00000437442.5;ENST00000399349.4;ENST00000381291.7;ENST00000444491.4;ENST00000399355.5;ENST00000451686.4	1982;1938;2027;2080;1997;2002;1984;2022;2028	CGI:chr21:33642532-33643378	S_Shore	0.338412	5.91726e-06	0.000269814
cg02027561	chr6	125789644	125789645	NCOA7	ENST00000392477.5;ENST00000453302.4;ENST00000229634.12;ENST00000368357.6;ENST00000417494.4	-1120;-1322;8482;-1297	CGI:chr6:125790391-125791334	N_Shore	0.281324	6.00354e-05	0.000872099
cg02029908	chr5	172768599	172768600	DUSP1	ENST00000239223.3	2597	CGI:chr5:172770479-172772603	N_Shore	0.224382	5.18528e-05	0.000795626
cg02031308	chr1	240490713	240490714	GREM2	ENST00000318160.4	121437	CGI:chr1:240492874-240493420	N_Shelf	-0.256632	5.18528e-05	0.000795626
cg02034887	chr3	121894144	121894145	SLC15A2	ENST00000469013.1;ENST00000489711.4;ENST00000295605.5	54;-297;-1196	CGI:chr3:121834973-121835389	Open Sea	0.243765	0.000609994	0.00425089
cg02037307	chr5	135027872	135027873	PITX1	ENST00000265340.10	6427	CGI:chr5:135027402-135029456	Island	0.390059	1.09494e-06	0.000205606
cg02039214	chr15	87978464	87978465	NTRK3	ENST00000317501.6;ENST00000357724.5;ENST00000557856.4;ENST00000360948.5;ENST00000560201.1;ENST00000626019.1;ENST00000558676.4;ENST00000629765.1;ENST00000394480.5;ENST00000542733.5;ENST00000355254.5	277716;277714;227470;278284;277706;278268;277690;277696;340	CGI:chr15:88255423-88255783	Open Sea	-0.373794	2.58204e-06	0.000210924
cg02044895	chr11	58575845	58575846	LPXN	ENST00000528954.4;ENST00000530561.4;ENST00000395074.5;ENST00000529915.1;ENST00000528489.1	-8;39;17;2322;2376	CGI:chr11:58578200-58579848	N_Shelf	0.213676	0.00162388	0.00884457
cg02050028	chr7	43116438	43116439	HECW1	ENST00000490954.2;ENST00000395891.5;ENST00000492310.4;ENST00000453890.4	3838;2696;3792;3808	CGI:chr7:43112421-43113741	S_Shelf	-0.246824	0.000784392	0.00511985
cg02050985	chr2	101149852	101149853	TBC1D8	ENST00000409318.1;ENST00000463469.4;ENST00000376840.7	1533;1402;103015	CGI:chr2:101150580-101151797	N_Shore	-0.226882	0.00499823	0.0210092
cg02053964	chr12	124466238	124466239	NCOR2	ENST00000542927.4;ENST00000404621.4;ENST00000429285.5;ENST00000458234.4;ENST00000448008.1;ENST00000405201.4;ENST00000420698.4	17532;101227;17537;29015;52057;69366	CGI:chr12:124466159-124466393	Island	0.206441	2.85305e-05	0.000560451
cg02055353	chr11	126417128	126417129	ST3GAL4	ENST00000524834.4	10624	CGI:chr11:126416556-126416975	S_Shore	0.245735	0.000162038	0.00165969
cg02058108	chr12	26195184	26195185	SSPN	ENST00000422622.3;ENST00000544231.1;ENST00000538142.4;ENST00000242729.5;ENST00000535504.1;ENST00000540266.4;ENST00000534829.4	73131;-490;-157;73192;-173;-313;60216	CGI:chr12:26195327-26196197	N_Shore	0.268971	0.000414835	0.00320171
cg02058870	chr14	71586429	71586430	SIPA1L1	ENST00000358550.5;ENST00000381232.6;ENST00000557151.4;ENST00000554362.4;ENST00000555989.4;ENST00000555652.4;ENST00000555818.4	265979;57103;265037;147;265952;265913	CGI:chr14:71320138-71321508	Open Sea	0.313853	0.000692104	0.00466195
cg02062816	chr1	163197159	163197160	RGS5	ENST00000530507.4;ENST00000367903.6;ENST00000530241.4;ENST00000527988.1;ENST00000618415.3;ENST00000534288.4;ENST00000531476.1;ENST00000428971.2;ENST00000531954.4;ENST00000313961.8;ENST00000525894.4	5745;20478;124593;124614;124629;124577;124633;5757;5740;5677;5955	CGI:chr1:163321689-163322231	Open Sea	-0.203471	3.05483e-06	0.000217832
cg02070290	chr17	70075256	70075257	KCNJ16	ENST00000392671.4;ENST00000589377.1;ENST00000588112.1;ENST00000283936.4;ENST00000615244.3;ENST00000591891.4	9;-66;21826;30	CGI:chr17:70168772-70169579	Open Sea	-0.237853	0.00010667	0.00126286
cg02074274	chr21	43758450	43758451	PDXK	ENST00000467908.1;ENST00000291565.7;ENST00000468090.4	39352;39337;17029	CGI:chr21:43757639-43757846	S_Shore	0.271618	0.000279285	0.00241517
cg02076826	chr15	61185100	61185101	RORA	ENST00000558904.2;ENST00000335670.9;ENST00000561093.1;ENST00000551975.4;ENST00000559145.1;ENST00000560300.1;ENST00000557822.4	44132;44126;44220;44134;44144;44056;44034	CGI:chr15:61227422-61227832	Open Sea	-0.236647	0.000537025	0.00386826
cg02084087	chr1	6465989	6465990	TNFRSF25	ENST00000351959.8;ENST00000351748.6;ENST00000502588.4;ENST00000510563.4;ENST00000453341.1;ENST00000414040.5;ENST00000461703.5;ENST00000480393.4;ENST00000481401.4;ENST00000515145.1;ENST00000356876.6;ENST00000348333.6;ENST00000513135.4;ENST00000502730.4;ENST00000469691.4;ENST00000485036.4;ENST00000377782.6	-716;207;-358;119;111;187;-130	CGI:chr1:6466114-6466361	N_Shore	0.370441	9.59993e-06	0.000332813
cg02085119	chr8	119207663	119207664	MAL2	ENST00000614891.3;ENST00000522112.5;ENST00000534619.4;ENST00000531508.1	-1206;-287;42628;-709	CGI:chr8:119208149-119208982	N_Shore	-0.257971	1.09494e-06	0.000205606
cg02090033	chr3	65597942	65597943	MAGI1	ENST00000470990.4;ENST00000464060.4;ENST00000463103.5;ENST00000621418.3;ENST00000330909.11;ENST00000483466.4;ENST00000611645.3;ENST00000497477.5;ENST00000460329.5;ENST00000402939.5	440367;440893;-55;440609;24149;-206;309734	CGI:chr3:65549009-65549669	Open Sea	0.288353	0.013789	0.0464039
cg02092785	chr6	13012766	13012767	PHACTR1	ENST00000332995.10;ENST00000482982.1;ENST00000379350.4;ENST00000406205.5	295104;295960;55406;263330	CGI:chr6:13013680-13013977	N_Shore	-0.287897	0.000122807	0.00138579
cg02096296	chr2	1022360	1022361	SNTG2	ENST00000450962.4;ENST00000407292.1;ENST00000308624.8;ENST00000452177.4	71491;71420	CGI:chr2:1056280-1057044	Open Sea	-0.326941	1.12545e-05	0.000351931
cg02097144	chr7	78650900	78650901	MAGI2	ENST00000630991.1;ENST00000354212.7;ENST00000628781.1;ENST00000522391.2;ENST00000626691.1;ENST00000629359.1;ENST00000419488.4	802560;120213;802656;802675;120423;120181;120424	CGI:chr7:78040353-78040740	Open Sea	-0.201441	3.31829e-05	0.000610589
cg02100373	chr5	135031400	135031401	PITX1	ENST00000502676.1;ENST00000504936.1;ENST00000265340.10;ENST00000506438.4;ENST00000507253.4;ENST00000503586.1	611;3235;1736;3358;3414;2899	CGI:chr5:135031223-135031748	Island	0.295559	0.00230176	0.0115306
cg02101773	chr20	20366949	20366950	INSM1	ENST00000310227.2	-1173	CGI:chr20:20366809-20369961	Island	0.249353	0.000887996	0.00562012
cg02107844	chr15	92069606	92069607	SLCO3A1	ENST00000553653.4;ENST00000555769.4;ENST00000556649.1;ENST00000318445.9;ENST00000424469.2	215269;215882;128287;215910;215749	CGI:chr15:91916036-91916448	Open Sea	-0.216	8.02058e-05	0.00104804
cg02118562	chr3	124364060	124364061	KALRN	ENST00000460856.4;ENST00000354186.7;ENST00000240874.6;ENST00000360013.6;ENST00000439170.2	29632;269378;136069;269348	CGI:chr3:124268879-124269099	Open Sea	-0.230441	0.00360876	0.0163133
cg02119577	chr21	38823150	38823151	ETS2	ENST00000360214.6;ENST00000360938.6	17842;17318	CGI:chr21:38822720-38822925	S_Shore	0.263588	1.30287e-06	0.000205606
cg02120584	chr2	44944201	44944202	SIX3	ENST00000260653.4	2302	CGI:chr2:44942366-44944745	Island	0.350118	7.7069e-07	0.000205606
cg02127234	chr8	66776299	66776300	SGK3	ENST00000520976.4;ENST00000396596.2;ENST00000521960.4;ENST00000522398.4;ENST00000522629.4;ENST00000518388.4;ENST00000523401.4;ENST00000521198.5	732;1117;63880;1071;1084;63564;1080;1074	CGI:chr8:66775070-66775552	S_Shore	-0.322265	0.00113427	0.00673556
cg02130329	chr8	107358682	107358683	ANGPT1	ENST00000520033.1;ENST00000297450.6;ENST00000517746.4	136314;139374;139329	CGI:chr8:106657761-106658363	Open Sea	-0.238559	0.000213334	0.00199929
cg02131870	chr7	101942379	101942380	CUX1	ENST00000556210.1;ENST00000546411.5;ENST00000550008.5;ENST00000560541.4;ENST00000360264.6;ENST00000547394.5;ENST00000292535.10;ENST00000558836.4;ENST00000437600.7;ENST00000393824.6;ENST00000497815.4;ENST00000425244.5;ENST00000549414.5;ENST00000558469.4;ENST00000622516.3;ENST00000292538.7	126439;29274;126357;126373;126474;126418;124738;123457;126369;124776;10035;126370;126367	CGI:chr7:101916122-101916345	Open Sea	-0.281265	0.000692104	0.00466195
cg02137183	chr7	141550624	141550625	AGK	ENST00000355413.7;ENST00000629555.1;ENST00000473247.4;ENST00000473884.4;ENST00000495028.4	-772;-566;-787;-655;-795	CGI:chr7:141551213-141551672	N_Shore	0.229824	0.000319015	0.00265347
cg02138124	chr8	38044179	38044180	EIF4EBP1	ENST00000338825.4	13837	CGI:chr8:38030174-38031312	Open Sea	0.249559	5.91726e-06	0.000269814
cg02140020	chr12	2504748	2504749	CACNA1C	ENST00000399606.4;ENST00000347598.7;ENST00000399629.4;ENST00000615400.3;ENST00000399591.4;ENST00000399634.4;ENST00000399637.4;ENST00000480911.4;ENST00000402845.6;ENST00000613940.3;ENST00000399638.4;ENST00000399649.4;ENST00000399595.4;ENST00000399641.4;ENST00000399601.4;ENST00000399644.4;ENST00000344100.6;ENST00000621625.3;ENST00000491104.1;ENST00000406454.6;ENST00000615303.3;ENST00000620878.3;ENS…	55771;311;451449;451184;451209	CGI:chr12:2679448-2679713	Open Sea	-0.308324	5.18528e-05	0.000795626
cg02142074	chr20	37384193	37384194	SRC	ENST00000373558.2;ENST00000373567.5;ENST00000358208.7;ENST00000373578.5;ENST00000472968.1	42;-131;1588;38038;524	CGI:chr20:37384192-37385036	Island	0.232941	9.19145e-07	0.000205606
cg02146412	chr11	83790700	83790701	DLG2	ENST00000398309.5;ENST00000398301.5;ENST00000524982.4;ENST00000529111.4;ENST00000531015.4;ENST00000418306.5;ENST00000376104.5;ENST00000532653.4;ENST00000280241.11;ENST00000330014.9	1836571;1132890;482581;1132481;526640;482489;1132697;1132722	CGI:chr11:83285599-83286493	Open Sea	-0.337103	6.96089e-06	0.000288481
cg02147764	chr2	44942542	44942543	SIX3	ENST00000260653.4	643	CGI:chr2:44942366-44944745	Island	0.298353	6.00354e-05	0.000872099
cg02151120	chr11	72013241	72013242	NUMA1	ENST00000541584.4;ENST00000351960.9;ENST00000620566.3;ENST00000540588.1;ENST00000616538.3;ENST00000358965.9;ENST00000393695.6;ENST00000545721.1;ENST00000613205.3	67447;67149;-314;22747;67453;67275;72;796	CGI:chr11:72080339-72080914	Open Sea	0.217676	9.59993e-06	0.000332813
cg02157894	chr12	53601720	53601721	ATF7	ENST00000589726.1;ENST00000456903.7;ENST00000548446.5;ENST00000588232.4;ENST00000548118.5;ENST00000551480.2;ENST00000588078.4;ENST00000591397.1;ENST00000420353.5	24644;24260;24277;24691;24252;24668;24688;24281;24651	CGI:chr12:53626028-53626499	Open Sea	0.270588	9.25483e-05	0.00115003
cg02161761	chr8	119856508	119856509	DSCC1	ENST00000313655.4;ENST00000521795.1	-497;-649	CGI:chr8:119855545-119856106	S_Shore	0.242294	0.0068548	0.0268862
cg02172492	chr2	19353661	19353662	OSR1	ENST00000487581.1;ENST00000272223.2	4993;3252	CGI:chr2:19353396-19353671	Island	0.293559	2.17993e-06	0.000206432
cg02175321	chr11	104060116	104060117	PDGFD	ENST00000302251.8;ENST00000393158.5	103992;104264	CGI:chr11:104036677-104037262	Open Sea	-0.267324	6.94308e-05	0.000957884
cg02186444	chr17	75124882	75124883	ARMC7	ENST00000581078.1;ENST00000579096.1;ENST00000245543.4	14929;14894;10590	CGI:chr17:75128820-75129059	N_Shelf	-0.205088	0.00182615	0.00966271
cg02186782	chr15	33310616	33310617	RYR3	ENST00000622037.1;ENST00000389232.7;ENST00000415757.6	-347;-361	CGI:chr15:33310615-33311802	Island	0.344324	0.00024423	0.00219486
cg02189017	chr7	159140764	159140765	VIPR2	ENST00000262178.5;ENST00000402066.4;ENST00000421760.2	4089;4096;4194	CGI:chr7:159143815-159145800	N_Shelf	-0.201147	0.000887996	0.00562012
cg02192678	chr8	1547019	1547020	DLGAP2	ENST00000421627.5;ENST00000612087.1	45652	CGI:chr8:1546939-1547167	Island	-0.295809	0.00230176	0.0115306
cg02196651	chr4	53591675	53591676	LNX1	ENST00000504299.4;ENST00000513421.4;ENST00000507168.4;ENST00000510143.1;ENST00000512247.4;ENST00000263925.7;ENST00000504605.1	91;60839;109731;25827;60803;-58	CGI:chr4:53377475-53378230	Open Sea	-0.250824	1.12545e-05	0.000351931
cg02212836	chr6	6588842	6588843	LY86	ENST00000379953.5;ENST00000230568.4	733;172	CGI:chr6:6546137-6546997	Open Sea	0.230059	1.80111e-05	0.00043901
cg02213684	chr5	135030844	135030845	PITX1	ENST00000503586.1;ENST00000504936.1;ENST00000265340.10;ENST00000506438.4	3455;1167;2292;3791	CGI:chr5:135031223-135031748	N_Shore	0.448176	0.00113427	0.00673556
cg02214470	chr11	85360049	85360050	DLG2	ENST00000376104.5	267222	CGI:chr11:85628299-85628585	Open Sea	-0.306676	9.59993e-06	0.000332813
cg02216032	chr16	88882959	88882960	CBFA2T3	ENST00000569464.4;ENST00000268679.7;ENST00000327483.8	58240;58851;94246	CGI:chr16:88883567-88883839	N_Shore	-0.310132	3.85501e-05	0.000666628
cg02216246	chr11	128694861	128694862	FLI1	ENST00000608303.4;ENST00000534087.3;ENST00000429175.6;ENST00000527786.5;ENST00000344954.9;ENST00000281428.11;ENST00000527767.6	1878;944;772;8325;768;1090	CGI:chr11:128692776-128695170	Island	0.356088	0.0102866	0.0368913
cg02216247	chr20	62710665	62710666	NTSR1	ENST00000370501.3	1827	CGI:chr20:62708506-62709868	S_Shore	-0.336882	0.000186138	0.0018206
cg02220008	chr6	13192510	13192511	PHACTR1	ENST00000332995.10;ENST00000434977.1;ENST00000379350.4;ENST00000415087.4	475704;474848;139052;139146	CGI:chr6:13328355-13328864	Open Sea	-0.303971	0.000213334	0.00199929
cg02228111	chr12	132329233	132329234	GALNT9	ENST00000424720.5;ENST00000328957.11	117;-29	CGI:chr12:132328863-132329990	Island	0.348676	0.0125194	0.0430226
cg02229135	chr13	35478981	35478982	NBEA	ENST00000310336.7;ENST00000537702.4;ENST00000400445.6;ENST00000629018.1;ENST00000379939.5	536693;536661;536320;2231	CGI:chr13:35478416-35478982	Island	0.240176	3.85501e-05	0.000666628
cg02232988	chr14	52874030	52874031	FERMT2	ENST00000553768.1;ENST00000399304.6;ENST00000395631.5;ENST00000341590.6;ENST00000343279.7;ENST00000554152.4;ENST00000553373.4	76539;76963;77006;45310;-319;76989;77068	CGI:chr14:52950390-52951621	Open Sea	-0.209559	0.000319015	0.00265347
cg02235049	chr3	186841397	186841398	ADIPOQ	ENST00000444204.2;ENST00000320741.5	-1308;-1294	CGI:chr3:186827127-186827682	Open Sea	-0.220353	0.0313277	0.0879954
cg02235497	chr10	126253420	126253421	ADAM12	ENST00000448723.1;ENST00000368676.7;ENST00000368679.7	135036	CGI:chr10:126387586-126388913	Open Sea	-0.227382	0.0200753	0.0621988
cg02236679	chr16	78748580	78748581	WWOX	ENST00000406884.5;ENST00000408984.6;ENST00000569332.4;ENST00000566780.4;ENST00000402655.5;ENST00000539474.5	648925;649166;648885;648953	CGI:chr16:78099277-78100169	Open Sea	-0.214529	0.00100416	0.0061582
cg02245810	chr22	50579003	50579004	CHKB	ENST00000484266.4;ENST00000406938.2;ENST00000481673.4;ENST00000464225.4;ENST00000471515.4;ENST00000479003.4;ENST00000492582.4	1251;3852;3997;3818;1601;3843;3822	CGI:chr22:50577824-50578591	S_Shore	0.208147	4.26133e-06	0.000241349
cg02245810	chr22	50579003	50579004	CPT1B	ENST00000461117.1;ENST00000405237.6;ENST00000360719.5;ENST00000457250.4;ENST00000312108.10;ENST00000395650.5;ENST00000417176.1;ENST00000460853.1	-585;-547;-1134;-1087;-537;-756;-982	CGI:chr22:50577824-50578591	S_Shore	0.208147	4.26133e-06	0.000241349
cg02246426	chr8	96150203	96150204	GDF6	ENST00000287020.6;ENST00000621429.1;ENST00000620978.1	10514;10590;10517	CGI:chr8:96144535-96145747	Open Sea	0.305353	6.00354e-05	0.000872099
cg02251742	chr3	156291530	156291531	KCNAB1	ENST00000472028.4;ENST00000302490.11;ENST00000618897.3;ENST00000475456.4;ENST00000490337.4;ENST00000477912.4;ENST00000478609.4;ENST00000389636.8;ENST00000389634.5;ENST00000489036.4;ENST00000471742.4	148567;492;170981;542;-391;253828;170951;17976;-379	CGI:chr3:156291202-156291531	Island	0.217147	0.000279285	0.00241517
cg02254407	chr11	73646114	73646115	PLEKHB1	ENST00000227214.9;ENST00000536527.4;ENST00000398492.7;ENST00000354190.8;ENST00000398494.7	-466;-65;-1436;-1496	CGI:chr11:73660755-73661587	Open Sea	0.2805	0.000122807	0.00138579
cg02257405	chr5	132011292	132011293	ACSL6	ENST00000414078.4;ENST00000379264.5;ENST00000379255.4;ENST00000379246.4;ENST00000469164.1;ENST00000441995.1;ENST00000296869.7;ENST00000357096.4;ENST00000477640.1;ENST00000430403.4	623;322;952;886;526;599;795;612;371	CGI:chr5:132011199-132012083	Island	0.227118	1.53926e-05	0.000405638
cg02258614	chr19	38484605	38484606	RYR1	ENST00000360985.6;ENST00000355481.7;ENST00000359596.6	50881;50774;50905	CGI:chr19:38485612-38486155	N_Shore	-0.209	9.5849e-06	0.000332813
cg02263932	chr20	51492561	51492562	NFATC2	ENST00000371564.6;ENST00000609507.1;ENST00000414705.4;ENST00000610033.4;ENST00000396009.6;ENST00000609943.4	50159;70069;70271	CGI:chr20:51492257-51492918	Island	0.210324	2.45027e-05	0.000515347
cg02264895	chr16	31373961	31373962	ITGAX	ENST00000268296.7;ENST00000562522.2;ENST00000571644.1	18826;14023;18738	CGI:chr16:31371605-31371818	S_Shelf	-0.239824	9.25483e-05	0.00115003
cg02272968	chr6	32047996	32047997	TNXB	ENST00000375244.6;ENST00000490077.4;ENST00000611016.1	61379;14489;-1388	CGI:chr6:32079038-32079317	Open Sea	-0.281706	0.000318678	0.00265347
cg02275784	chr11	85531510	85531511	DLG2	ENST00000472545.5;ENST00000376104.5	96413;95761	CGI:chr11:85628299-85628585	Open Sea	-0.306618	0.000609994	0.00425089
cg02282041	chr16	82874951	82874952	CDH13	ENST00000539548.5;ENST00000569144.4;ENST00000566333.1;ENST00000428848.6;ENST00000565636.4;ENST00000562601.4;ENST00000566620.4;ENST00000567109.4;ENST00000431540.6;ENST00000268613.13;ENST00000622885.3;ENST00000568770.4	247984;247979;248147;16594;247985;247981;247982;247980;16597	CGI:chr16:82627046-82628208	Open Sea	-0.3535	1.54157e-05	0.000405638
cg02283042	chr16	83166777	83166778	CDH13	ENST00000539548.5;ENST00000566620.4;ENST00000428848.6;ENST00000565636.4;ENST00000567109.4;ENST00000431540.6;ENST00000569454.1;ENST00000268613.13;ENST00000622885.3	308420;240818;539806;308423;539973;539811	CGI:chr16:82627046-82628208	Open Sea	-0.440029	3.61006e-06	0.000228437
cg02285920	chr19	17848147	17848148	JAK3	ENST00000527031.4;ENST00000526008.4;ENST00000528293.1;ENST00000458235.4;ENST00000534444.1	-75;-129;-114;-155	CGI:chr19:17847693-17847999	S_Shore	0.216206	4.47347e-05	0.000727598
cg02286008	chr16	30121926	30121927	MAPK3	ENST00000466521.4;ENST00000481230.1;ENST00000478356.4;ENST00000490298.4;ENST00000322266.8;ENST00000395202.4;ENST00000483869.1;ENST00000395200.4;ENST00000484663.4;ENST00000263025.7;ENST00000395199.6	1384;1065;1581;1043;1369;1180;1225;1284;1302	CGI:chr16:30122899-30123505	N_Shore	0.286676	1.83834e-06	0.000205606
cg02288754	chr16	51150077	51150078	SALL1	ENST00000562674.1;ENST00000251020.7;ENST00000570206.1;ENST00000440970.4;ENST00000566102.1	521;1291;1199;1165	CGI:chr16:51149788-51156349	Island	0.2245	0.000537025	0.00386826
cg02289020	chr16	83003730	83003731	CDH13	ENST00000539548.5;ENST00000569144.4;ENST00000566333.1;ENST00000428848.6;ENST00000565636.4;ENST00000562601.4;ENST00000566620.4;ENST00000567109.4;ENST00000431540.6;ENST00000569454.1;ENST00000268613.13;ENST00000622885.3;ENST00000568770.4	376759;376760;376758;376761;376926;376764;145373;77771;376763;145376	CGI:chr16:82627046-82628208	Open Sea	-0.464853	8.17926e-06	0.000309612
cg02296478	chr4	113292418	113292419	ANK2	ENST00000509550.4;ENST00000503423.4;ENST00000502701.1;ENST00000503271.4;ENST00000357077.7;ENST00000504454.4;ENST00000394537.6;ENST00000506722.4;ENST00000264366.9	242688;-943;242741;474308;-565;242767	CGI:chr4:113760913-113761730	Open Sea	0.255441	2.10195e-05	0.000474979
cg02303324	chr6	136551185	136551186	MAP7	ENST00000618822.3;ENST00000354570.6;ENST00000616617.3	-365	CGI:chr6:136549688-136551007	S_Shore	-0.262265	0.000213334	0.00199929
cg02305353	chr12	112869943	112869944	RPH3A	ENST00000415485.6;ENST00000543106.5;ENST00000549913.5;ENST00000548866.4;ENST00000551052.4;ENST00000389385.7	294845;1795;77754;78287;77926;78005	CGI:chr12:112938380-112938688	Open Sea	-0.217265	9.59993e-06	0.000332813
cg02309029	chr19	51769586	51769587	FPR1	ENST00000594900.1	34525	CGI:chr19:51719170-51719955	Open Sea	-0.223559	0.000414835	0.00320171
cg02309029	chr19	51769586	51769587	FPR2	ENST00000340023.6;ENST00000598953.1;ENST00000598776.1	8373;6825;8734	CGI:chr19:51719170-51719955	Open Sea	-0.223559	0.000414835	0.00320171
cg02311725	chr20	32052013	32052014	HCK	ENST00000486475.4;ENST00000518730.4;ENST00000375862.5;ENST00000520553.4;ENST00000538448.4;ENST00000470092.1;ENST00000375852.2;ENST00000629881.1;ENST00000262651.3;ENST00000534862.4	-230;-276;-185;-176;-249	CGI:chr20:32052105-32052983	N_Shore	0.2235	4.62007e-06	0.000255012
cg02320474	chr16	1708021	1708022	MAPK8IP3	ENST00000356010.8;ENST00000250894.7;ENST00000610761.1;ENST00000564098.4;ENST00000561765.1	1827;1641;1800;1837;1779	CGI:chr16:1705823-1706678	S_Shore	0.237912	0.00930916	0.0341234
cg02323405	chr12	5503870	5503871	NTF3	ENST00000535299.4	71757	CGI:chr12:5494421-5494824	Open Sea	-0.205794	9.25483e-05	0.00115003
cg02328326	chr15	67746592	67746593	MAP2K5	ENST00000558392.4;ENST00000354498.8;ENST00000395476.5;ENST00000558274.1;ENST00000178640.8;ENST00000340972.7;ENST00000557869.2	197593;43233;203882;28594;160849;203260;106038	CGI:chr15:67820903-67821256	Open Sea	-0.344471	0.000537025	0.00386826
cg02330721	chr16	1714230	1714231	MAPK8IP3	ENST00000356010.8;ENST00000250894.7;ENST00000610761.1;ENST00000564098.4;ENST00000561765.1	8046;7988;8036;8009;7850	CGI:chr16:1705823-1706678	Open Sea	0.200368	0.000692104	0.00466195
cg02332525	chr3	6861466	6861467	GRM7	ENST00000357716.7;ENST00000440923.6;ENST00000435689.4;ENST00000467425.4;ENST00000389335.6;ENST00000448328.5;ENST00000486284.4;ENST00000443259.1;ENST00000389336.7	91396;350;91464;-1278;225	CGI:chr3:6861136-6861829	Island	0.228941	2.45027e-05	0.000515347
cg02332766	chr14	81183337	81183338	GTF2A1	ENST00000298173.6;ENST00000553612.4;ENST00000434192.2	37616;37586;37895	CGI:chr14:81220041-81221541	Open Sea	0.240031	0.00024423	0.00219486
cg02344735	chr6	70954856	70954857	B3GAT2	ENST00000615536.1;ENST00000230053.9	2183;1574	CGI:chr6:70955657-70957429	N_Shore	-0.207324	0.000537025	0.00386826
cg02345613	chr8	140609384	140609385	AGO2	ENST00000517293.4;ENST00000519980.4;ENST00000523609.4;ENST00000220592.8	26163;26236	CGI:chr8:140634742-140636415	Open Sea	0.286441	6.00354e-05	0.000872099
cg02347989	chr11	65866612	65866613	EFEMP2	ENST00000526628.4;ENST00000528176.4;ENST00000524408.1;ENST00000532648.1;ENST00000531972.4;ENST00000527277.4;ENST00000526911.1;ENST00000307998.9;ENST00000531645.4	1805;6132;1056;6200;1295;1396;6295;469;3311	CGI:chr11:65857024-65861125	Open Sea	0.213941	5.02436e-06	0.000255012
cg02357491	chr6	31137967	31137968	PSORS1C2	ENST00000259845.4	1384	CGI:chr6:31158308-31158784	Open Sea	-0.250794	1.30287e-06	0.000205606
cg02358862	chr16	30185890	30185891	CORO1A	ENST00000567034.4;ENST00000561815.4;ENST00000569203.4;ENST00000570244.4;ENST00000568982.4;ENST00000563778.4;ENST00000219150.8;ENST00000568763.1;ENST00000566619.4;ENST00000565497.4;ENST00000564768.1;ENST00000570045.4;ENST00000569469.1;ENST00000569970.1	2280;2467;-43;2268;2064;2272;2270;2284;-793;1141;2902;3062	CGI:chr16:30183426-30184036	S_Shore	0.212088	0.000537025	0.00386826
cg02361878	chr1	165357090	165357091	LMX1A	ENST00000367893.4;ENST00000294816.5;ENST00000342310.6	-374;-848;-1343	CGI:chr1:165354954-165357091	Island	0.241176	9.19145e-07	0.000205606
cg02363526	chr7	150976924	150976925	KCNH2	ENST00000430723.4;ENST00000262186.8;ENST00000532957.4	1392;1177;1213	CGI:chr7:150977649-150978330	N_Shore	0.240706	6.94308e-05	0.000957884
cg02363593	chr5	169696188	169696189	DOCK2	ENST00000256935.11;ENST00000519734.4;ENST00000524185.4;ENST00000523684.4;ENST00000519223.1	1008;901;338;58940;58896	CGI:chr5:169637266-169637698	Open Sea	-0.310647	0.000213334	0.00199929
cg02363677	chr10	29522601	29522602	SVIL	ENST00000375400.6;ENST00000375398.5;ENST00000464984.1;ENST00000355867.7	-32;112372;213204	CGI:chr10:29409433-29410115	Open Sea	0.2325	0.000319015	0.00265347
cg02365780	chr2	100821410	100821411	NPAS2	ENST00000427413.4;ENST00000335681.8	1257;384	CGI:chr2:100818517-100820991	S_Shore	-0.214412	0.0287305	0.0822486
cg02371376	chr15	77022065	77022066	PSTPIP1	ENST00000559856.1;ENST00000559795.4;ENST00000558407.4;ENST00000560621.4;ENST00000559750.4;ENST00000559859.4;ENST00000560796.4;ENST00000559785.4;ENST00000558012.4;ENST00000379595.6;ENST00000560223.4;ENST00000559295.4;ENST00000560377.4;ENST00000559161.4	26942;26979;26645;26679;26490;6253;28705;26933;26938;26892;27384;26702;26652;3606	CGI:chr15:77027809-77028115	Open Sea	-0.218706	0.00617651	0.024772
cg02371397	chr15	33507179	33507180	RYR3	ENST00000622037.1;ENST00000389232.7;ENST00000415757.6	196216;196202	CGI:chr15:33310615-33311802	Open Sea	-0.265397	2.58204e-06	0.000210924
cg02372889	chr19	35756622	35756623	HSPB6	ENST00000587965.1;ENST00000004982.4;ENST00000592984.4	388;1458;408	CGI:chr19:35755583-35757081	Island	0.321824	3.60389e-06	0.000228437
cg02373104	chr7	147904337	147904338	CNTNAP2	ENST00000627772.1;ENST00000455301.2;ENST00000361727.6	265527;1787977;265062	CGI:chr7:148339402-148339756	Open Sea	-0.228765	0.0166654	0.0538289
cg02383154	chr17	55265922	55265923	HLF	ENST00000430986.5;ENST00000226067.8;ENST00000573945.4	111;-301;909	CGI:chr17:55264837-55265673	S_Shore	0.227	0.00499823	0.0210092
cg02391549	chr19	8981307	8981308	MUC16	ENST00000397910.7	36	CGI:chr19:9093570-9093814	Open Sea	-0.262824	6.96089e-06	0.000288481
cg02393091	chr16	88879486	88879487	CBFA2T3	ENST00000268679.7;ENST00000563920.1;ENST00000327483.8;ENST00000563856.1;ENST00000566868.1	1828;97719;1672;61713;551	CGI:chr16:88879209-88879453	S_Shore	-0.208294	0.000162226	0.00165969
cg02396982	chr16	15702187	15702188	NDE1	ENST00000572967.1;ENST00000396354.4;ENST00000396355.4;ENST00000342673.8;ENST00000573694.4	11023;10944;51959;58919;37463	CGI:chr16:15649902-15650566	Open Sea	0.205044	2.45027e-05	0.000515347
cg02397205	chr12	117358440	117358441	NOS1	ENST00000618760.3;ENST00000549189.1;ENST00000317775.9;ENST00000477584.1	3338;3363;93731;3190	CGI:chr12:117360271-117361643	N_Shore	-0.215265	0.000887996	0.00562012
cg02400740	chr7	19118315	19118316	TWIST1	ENST00000443687.4;ENST00000242261.5;ENST00000354571.5	-642;-1390;-1196	CGI:chr7:19116427-19118419	Island	0.243368	9.19145e-07	0.000205606
cg02401639	chr12	4296383	4296384	CCND2	ENST00000261254.6;ENST00000536537.1	20318;22610	CGI:chr12:4269236-4275239	Open Sea	-0.252353	0.000186138	0.0018206
cg02407720	chr6	10421139	10421140	TFAP2A	ENST00000473652.1	-1479	CGI:chr6:10421181-10421494	N_Shore	0.407235	1.12372e-05	0.000351931
cg02415992	chr16	10008421	10008422	GRIN2A	ENST00000568247.2;ENST00000330684.3;ENST00000396573.5;ENST00000566670.2;ENST00000562109.4;ENST00000566683.1	174334;23160;23144;171583;173986;173467	CGI:chr16:10180086-10183567	Open Sea	-0.330235	3.31829e-05	0.000610589
cg02416510	chr8	53879203	53879204	RGS20	ENST00000517659.4;ENST00000297313.6;ENST00000523414.4;ENST00000518286.4;ENST00000344277.9;ENST00000523280.1	27302;-682;27394;-798	CGI:chr8:53879285-53882581	N_Shore	0.253397	2.85305e-05	0.000560451
cg02419321	chr12	54417978	54417979	ITGA5	ENST00000553071.1;ENST00000435631.5;ENST00000293379.7	1483;1150;1243	CGI:chr12:54419151-54419407	N_Shore	0.289294	5.90757e-06	0.000269814
cg02421734	chr19	54661285	54661286	LILRB1	ENST00000630741.1;ENST00000418536.5;ENST00000396321.3	30248;30210	CGI:chr19:54527024-54527284	Open Sea	-0.309588	0.00113427	0.00673556
cg02421734	chr19	54661285	54661286	LILRB4	ENST00000270452.5;ENST00000494796.4;ENST00000391736.4	-844;17369;-874	CGI:chr19:54527024-54527284	Open Sea	-0.309588	0.00113427	0.00673556
cg02426414	chr17	18362619	18362620	SHMT1	ENST00000316694.6;ENST00000583780.1;ENST00000395682.3;ENST00000580002.4;ENST00000352886.9;ENST00000582653.1;ENST00000354098.6;ENST00000579558.4	883;869;900;945;924;728;833;877	CGI:chr17:18363108-18363693	N_Shore	-0.238147	0.000784392	0.00511985
cg02427468	chr7	158783243	158783244	ESYT2	ENST00000275418.10;ENST00000613624.1;ENST00000251527.8;ENST00000483958.4	46386;46796;46230;44399	CGI:chr7:158803753-158804560	Open Sea	0.289206	0.000414835	0.00320171
cg02429905	chr6	32152167	32152168	PPT2	ENST00000395523.4;ENST00000414204.4;ENST00000478521.4;ENST00000361568.5	-1275;-1376;-1411;-1357	CGI:chr6:32150324-32150767	S_Shore	0.370779	2.85305e-05	0.000560451
cg02431972	chr16	88957080	88957081	CBFA2T3	ENST00000563640.1;ENST00000268679.7;ENST00000570046.1	20125;696;20001	CGI:chr16:88967121-88967378	Open Sea	-0.234029	0.000537025	0.00386826
cg02434121	chr7	4862167	4862168	RADIL	ENST00000445392.4;ENST00000399583.3	21553;21488	CGI:chr7:4861705-4862122	S_Shore	0.275382	0.00323036	0.0149629
cg02436004	chr3	128492697	128492698	GATA2	ENST00000498200.1;ENST00000341105.5	489;477	CGI:chr3:128486652-128493431	Island	0.283691	0.00230176	0.0115306
cg02441618	chr17	42784552	42784553	WNK4	ENST00000246914.8;ENST00000592072.1;ENST00000591448.4;ENST00000587705.4	3873;-776;3870	CGI:chr17:42784427-42784650	Island	0.222382	5.91726e-06	0.000269814
cg02441982	chr17	78187560	78187561	AFMID	ENST00000327898.8;ENST00000589107.4;ENST00000586542.4;ENST00000591256.4;ENST00000588800.4;ENST00000586731.1;ENST00000588199.4;ENST00000409257.8;ENST00000591952.4;ENST00000592988.4;ENST00000589256.4	197;158;201;195;242	CGI:chr17:78186996-78187368	S_Shore	-0.262338	0.000279285	0.00241517
cg02441982	chr17	78187560	78187561	TK1	ENST00000586613.1;ENST00000301634.10;ENST00000592126.1;ENST00000590430.4;ENST00000588734.4;ENST00000590862.4	-496;-538;-521;-523;-326	CGI:chr17:78186996-78187368	S_Shore	-0.262338	0.000279285	0.00241517
cg02442900	chr2	233387996	233387997	DGKD	ENST00000427930.4;ENST00000447484.4;ENST00000442524.3;ENST00000622717.3;ENST00000409813.6;ENST00000489613.1;ENST00000264057.5	-159;33423;33487;33488;1941;2050	CGI:chr2:233354082-233355332	Open Sea	0.276815	3.05483e-06	0.000217832
cg02447462	chr19	861071	861072	CFD	ENST00000592860.2;ENST00000327726.9	1406;1427	CGI:chr19:860517-862123	Island	-0.311706	0.000887996	0.00562012
cg02448597	chr6	32192828	32192829	GPSM3	ENST00000472768.4;ENST00000375040.6;ENST00000487761.4;ENST00000375043.3;ENST00000619085.1	2696;58;41;291;79	CGI:chr6:32195515-32196606	N_Shelf	0.414176	2.10195e-05	0.000474979
cg02457680	chr1	154502663	154502664	SHE	ENST00000304760.2	-549	CGI:chr1:154501631-154503223	Island	0.368088	0.000162226	0.00165969
cg02468320	chr12	2294968	2294969	CACNA1C	ENST00000399606.4;ENST00000347598.7;ENST00000399629.4;ENST00000399591.4;ENST00000399634.4;ENST00000399637.4;ENST00000480911.4;ENST00000402845.6;ENST00000399638.4;ENST00000399649.4;ENST00000399595.4;ENST00000399641.4;ENST00000399601.4;ENST00000399644.4;ENST00000344100.6;ENST00000406454.6;ENST00000399617.4;ENST00000335762.8;ENST00000327702.10;ENST00000399621.4;ENST00000399603.4;ENST00000399655.4;EN…	241669;241404;241429	CGI:chr12:2229996-2230449	Open Sea	-0.242353	0.00024423	0.00219486
cg02470871	chr3	119559790	119559791	CD80	ENST00000264246.6;ENST00000478182.4	-233;-187	CGI:chr3:119579437-119580136	Open Sea	-0.2215	2.85305e-05	0.000560451
cg02474116	chr19	55113816	55113817	PPP1R12C	ENST00000263433.6;ENST00000435544.5;ENST00000586992.1;ENST00000592993.1	3598;1701;3744;-197	CGI:chr19:55117120-55117737	N_Shelf	0.316029	7.7069e-07	0.000205606
cg02475236	chr21	40845075	40845076	DSCAM	ENST00000400454.4	2065	CGI:chr21:40846922-40847296	N_Shore	-0.213912	0.000131402	0.00148158
cg02478448	chr13	36431926	36431927	CCNA1	ENST00000630422.1;ENST00000440264.4;ENST00000625767.1;ENST00000255465.5	-598;22;405;-433	CGI:chr13:36431458-36432316	Island	0.566441	0.0025799	0.0125839
cg02478603	chr1	158331661	158331662	CD1B	ENST00000368168.3;ENST00000451207.4	-129;-635	CGI:chr1:158180830-158181713	Open Sea	-0.252706	5.18528e-05	0.000795626
cg02478708	chr19	54890245	54890246	FCAR	ENST00000355524.6	15964	CGI:chr19:54939454-54939760	Open Sea	-0.250294	0.0044889	0.0193222
cg02478828	chr2	73926068	73926069	DGUOK	ENST00000418996.4;ENST00000489796.4;ENST00000462685.1;ENST00000493055.1;ENST00000348222.2;ENST00000264093.7;ENST00000462551.1;ENST00000629438.1	-827;-808;-841;-830;-759;-826	CGI:chr2:73926726-73927154	N_Shore	-0.390147	6.96089e-06	0.000288481
cg02483701	chr7	27175991	27175992	HOXA10	ENST00000396344.4	4271	CGI:chr7:27172797-27174777	S_Shore	0.312706	0.0012798	0.00737922
cg02483701	chr7	27175991	27175992	HOXA9	ENST00000465941.1	-810	CGI:chr7:27172797-27174777	S_Shore	0.312706	0.0012798	0.00737922
cg02489094	chr7	132487577	132487578	PLXNA4	ENST00000359827.6;ENST00000321063.7;ENST00000378539.5;ENST00000423507.5	161112;89725;88988;88894	CGI:chr7:132575715-132577768	Open Sea	-0.370471	0.000279285	0.00241517
cg02490989	chr8	17413813	17413814	MTMR7	ENST00000521177.1;ENST00000517317.4;ENST00000521857.4;ENST00000180173.8	-284;-485;-505	CGI:chr8:17413094-17413611	S_Shore	0.242412	0.00360876	0.0163133
cg02493544	chr11	125491440	125491441	FEZ1	ENST00000392709.7;ENST00000366139.3;ENST00000527534.1;ENST00000524435.1;ENST00000278919.6;ENST00000532981.1	4838;4871;4226;4878;4779;4683	CGI:chr11:125495241-125496423	N_Shelf	-0.231029	0.000186138	0.0018206
cg02493905	chr1	151547737	151547738	TUFT1	ENST00000392712.6;ENST00000368849.6;ENST00000368848.5;ENST00000353024.4;ENST00000498606.4	7402;7413;7428;7431	CGI:chr1:151540185-151540723	Open Sea	-0.248353	0.000609994	0.00425089
cg02495250	chr16	82701990	82701991	CDH13	ENST00000539548.5;ENST00000569144.4;ENST00000566333.1;ENST00000428848.6;ENST00000565636.4;ENST00000562601.4;ENST00000567109.4;ENST00000431540.6;ENST00000567445.1;ENST00000569455.1;ENST00000268613.13;ENST00000568770.4	74950;75021;75020;75186;75019;75023;75018;75024	CGI:chr16:82627046-82628208	Open Sea	-0.322412	3.05483e-06	0.000217832
cg02495310	chr5	135031141	135031142	PITX1	ENST00000503586.1;ENST00000504936.1;ENST00000265340.10;ENST00000506438.4	870;1995;3494;3158	CGI:chr5:135031223-135031748	N_Shore	0.409765	0.00162388	0.00884457
cg02498177	chr16	51140220	51140221	SALL1	ENST00000570206.1;ENST00000440970.4;ENST00000566102.1;ENST00000251020.7	10378;11056;11022	CGI:chr16:51134355-51135199	Open Sea	-0.331176	0.000186138	0.0018206
cg02499967	chr10	77428453	77428454	KCNMA1	ENST00000286627.8;ENST00000372408.5;ENST00000372421.8;ENST00000372437.4;ENST00000372443.4;ENST00000626620.1;ENST00000286628.11;ENST00000372440.4;ENST00000372403.7;ENST00000457953.4;ENST00000404771.6	209042;210143;208995;209190;209356;209110;209541;209917;209001;209112;209306	CGI:chr10:77636337-77638737	Open Sea	-0.386294	0.000537025	0.00386826
cg02501779	chr20	56004299	56004300	CBLN4	ENST00000064571.2	1174	CGI:chr20:56003547-56005622	Island	0.261324	8.17926e-06	0.000309612
cg02503633	chr10	132201032	132201033	DPYSL4	ENST00000338492.7;ENST00000368627.1	8271;14131	CGI:chr10:132202539-132202840	N_Shore	-0.231765	0.00402705	0.0177626
cg02508743	chr8	55991064	55991065	LYN	ENST00000520220.5;ENST00000519728.4;ENST00000420292.1	111250;35967;111228	CGI:chr8:56073997-56074749	Open Sea	-0.213088	0.000609994	0.00425089
cg02511723	chr5	72106204	72106205	MAP1B	ENST00000513526.5;ENST00000512974.4;ENST00000511641.2;ENST00000504183.1;ENST00000296755.10	-1274;-1031;-1283	CGI:chr5:72107050-72109041	N_Shore	-0.205618	0.00113427	0.00673556
cg02523844	chr7	79454191	79454192	MAGI2	ENST00000419488.4;ENST00000354212.7;ENST00000522391.2;ENST00000628997.1	-731;-1070;-616;-635	CGI:chr7:79453632-79454534	Island	0.544882	9.24339e-05	0.00115003
cg02527881	chr3	46895165	46895166	PTH1R	ENST00000449590.4;ENST00000490109.1;ENST00000313049.8;ENST00000428220.1;ENST00000430002.5;ENST00000427125.5;ENST00000418619.4	17418;11807;12915;12984;2443;14919	CGI:chr3:46892256-46892803	S_Shelf	-0.301941	8.02058e-05	0.00104804
cg02531439	chr7	99103603	99103604	SMURF1	ENST00000361368.5;ENST00000472627.1;ENST00000361125.1	40498;40417	CGI:chr7:99143455-99144367	Open Sea	-0.309382	0.000213334	0.00199929
cg02535735	chr13	44471444	44471445	TSC22D1	ENST00000611198.3;ENST00000472477.1;ENST00000501704.3;ENST00000458659.2	2807;2858;105122	CGI:chr13:44437015-44437259	Open Sea	-0.211662	0.000363987	0.00291137
cg02540593	chr11	104037848	104037849	PDGFD	ENST00000302251.8;ENST00000529268.1;ENST00000393158.5	126532;-821;126260	CGI:chr11:104036677-104037262	S_Shore	-0.216118	5.91726e-06	0.000269814
cg02546607	chr16	78386579	78386580	WWOX	ENST00000406884.5;ENST00000408984.6;ENST00000566662.4;ENST00000569332.4;ENST00000562639.4;ENST00000402655.5;ENST00000566780.4;ENST00000539474.5	286922;286884;256529;286952;286924;287165	CGI:chr16:78099277-78100169	Open Sea	0.284	0.00100416	0.0061582
cg02551743	chr2	66446296	66446297	MEIS1	ENST00000272369.12;ENST00000488550.4;ENST00000398506.5;ENST00000495021.5;ENST00000560281.5;ENST00000466811.2;ENST00000475239.4;ENST00000606455.4;ENST00000498705.4;ENST00000437869.1;ENST00000409622.4	10895;3330;6974;5617;10737;11162;5588;6198;8902;3520;1102	CGI:chr2:66445299-66446504	Island	0.378176	1.80111e-05	0.00043901
cg02555243	chr12	23944194	23944195	SOX5	ENST00000441133.2;ENST00000451604.5;ENST00000541847.4;ENST00000367206.6;ENST00000381381.5;ENST00000537393.4;ENST00000545921.4;ENST00000538083.1;ENST00000536850.1	159;6714;5399;6727;6827;5510;6839;5454	CGI:chr12:24562022-24563360	Open Sea	-0.263176	0.000363987	0.00291137
cg02558162	chr15	78339310	78339311	CRABP1	ENST00000406419.1;ENST00000299529.6	-1167;-1015	CGI:chr15:78340229-78341747	N_Shore	-0.237559	0.00113427	0.00673556
cg02561912	chr20	51541663	51541664	NFATC2	ENST00000371564.6;ENST00000609507.1;ENST00000414705.4;ENST00000610033.4;ENST00000396009.6;ENST00000609943.4	21169;20967;1057	CGI:chr20:51542365-51542970	N_Shore	0.368971	0.000472256	0.00352068
cg02566627	chr12	57839201	57839202	CTDSP2	ENST00000398073.5;ENST00000547701.4;ENST00000551594.1;ENST00000548823.1;ENST00000622025.3	7235;7504;6334;7539;7344	CGI:chr12:57845479-57847263	Open Sea	0.233912	2.10195e-05	0.000474979
cg02571816	chr19	38256738	38256739	PPP1R14A	ENST00000301242.7;ENST00000591585.1;ENST00000347262.7;ENST00000591291.4	-205;-146;-365	CGI:chr19:38255998-38256739	Island	0.398059	0.000363987	0.00291137
cg02576468	chr19	40568100	40568101	SPTBN4	ENST00000352632.6;ENST00000392025.4;ENST00000338932.6;ENST00000598249.4;ENST00000597389.4	100880;55485;101858	CGI:chr19:40567738-40568245	Island	0.391088	0.00402705	0.0177626
cg02583228	chr15	26640132	26640133	GABRB3	ENST00000622697.3;ENST00000299267.7;ENST00000311550.8;ENST00000554556.4;ENST00000545868.4;ENST00000541819.5;ENST00000555094.4;ENST00000628124.1;ENST00000555632.4	132926;132943;127105;133657;132945;132883;76634;299408	CGI:chr15:26628950-26629381	Open Sea	-0.408912	0.000363987	0.00291137
cg02584678	chr19	15199709	15199710	NOTCH3	ENST00000263388.5;ENST00000601011.1	1273;1194	CGI:chr19:15199708-15201216	Island	-0.273059	0.00182615	0.00966271
cg02587648	chr1	2091819	2091820	PRKCZ	ENST00000495347.4;ENST00000481140.4;ENST00000468310.4;ENST00000378567.6;ENST00000461106.5;ENST00000496325.4;ENST00000461465.4;ENST00000470596.4;ENST00000400921.5;ENST00000466651.4	41348;17832;17130;16963;9570;36139;18099;18356;41333;16574	CGI:chr1:2093766-2094786	N_Shore	0.478159	1.80111e-05	0.00043901
cg02589576	chr1	201375665	201375666	TNNT2	ENST00000438742.4;ENST00000367318.8;ENST00000491504.4;ENST00000509001.4;ENST00000494095.4;ENST00000455702.4;ENST00000367322.4;ENST00000421663.5;ENST00000472177.2;ENST00000367320.5;ENST00000458432.5;ENST00000422165.4;ENST00000412633.2	1988;2000;2036;1997;2016;-296;1969;2098	CGI:chr1:201399133-201399904	Open Sea	-0.207471	1.80111e-05	0.00043901
cg02590401	chr19	48480814	48480815	CYTH2	ENST00000600597.1;ENST00000620214.1;ENST00000427476.3;ENST00000452733.5	11605;5713;11781;887	CGI:chr19:48480305-48480918	Island	0.5225	3.9161e-06	0.000241349
cg02610600	chr7	73704302	73704303	STX1A	ENST00000491427.4;ENST00000496216.4;ENST00000480126.4;ENST00000461441.4;ENST00000497980.4;ENST00000462135.1;ENST00000222812.6;ENST00000494245.1;ENST00000395155.3;ENST00000395156.6;ENST00000470878.4;ENST00000395154.6	15356;15325;1579;15358;15330;15357;1164;-246;-42;15371;195;-110	CGI:chr7:73719058-73719685	Open Sea	0.259088	0.000363987	0.00291137
cg02611282	chr7	28299366	28299367	CREB5	ENST00000396299.5	44	CGI:chr7:28409097-28409953	Open Sea	-0.284	0.000213334	0.00199929
cg02619001	chr17	49514971	49514972	NGFR	ENST00000172229.6	19677	CGI:chr17:49512780-49513053	S_Shore	0.240794	0.000414835	0.00320171
cg02621130	chr6	165854241	165854242	PDE10A	ENST00000535229.1;ENST00000580695.1	132256;132363	CGI:chr6:165854021-165854299	Island	0.253441	0.00100416	0.0061582
cg02623400	chr1	50048077	50048078	ELAVL4	ENST00000448907.5	62	CGI:chr1:50047972-50048648	Island	0.331706	2.10195e-05	0.000474979
cg02627403	chr17	75827688	75827689	UNC13D	ENST00000589670.4;ENST00000207549.7;ENST00000412096.5	16663;2460;17030	CGI:chr17:75855179-75856141	Open Sea	0.280029	2.10195e-05	0.000474979
cg02628680	chr6	32047841	32047842	TNXB	ENST00000375244.6;ENST00000490077.4;ENST00000611016.1	14644;-1233;61534	CGI:chr6:32079038-32079317	Open Sea	-0.203324	0.000692104	0.00466195
cg02632314	chr13	41019280	41019281	ELF1	ENST00000405737.2;ENST00000442101.4;ENST00000239882.5	41661;42161;35	CGI:chr13:41060036-41061984	Open Sea	-0.255324	0.000186138	0.0018206
cg02633398	chr16	88908536	88908537	CBFA2T3	ENST00000268679.7;ENST00000327483.8;ENST00000570046.1;ENST00000569464.4;ENST00000564416.1;ENST00000563640.1;ENST00000569443.4	68545;32665;49240;33309;33274;32663;68669	CGI:chr16:88909442-88909761	N_Shore	-0.205559	0.00930916	0.0341234
cg02639181	chr2	8837912	8837913	KIDINS220	ENST00000256707.6;ENST00000496725.1;ENST00000488729.4;ENST00000319688.5;ENST00000473731.4;ENST00000489024.4	-281;-315;-286;-298;-299;-311	CGI:chr2:8837243-8837659	S_Shore	-0.367471	0.00162388	0.00884457
cg02641770	chr8	1552623	1552624	DLGAP2	ENST00000421627.5;ENST00000612087.1;ENST00000520901.4	3978;51256	CGI:chr8:1553291-1553505	N_Shore	-0.266691	0.00010667	0.00126286
cg02643433	chr6	7543964	7543965	DSP	ENST00000379802.6;ENST00000418664.2	2346;2388	CGI:chr6:7541285-7543239	S_Shore	-0.255882	0.0371608	0.100475
cg02648847	chr1	167439498	167439499	CD247	ENST00000476733.4;ENST00000362089.8;ENST00000483825.4;ENST00000470379.1;ENST00000392122.3	143;79032;124;79113;79041	CGI:chr1:167439275-167439900	Island	0.274059	0.000784392	0.00511985
cg02649597	chr2	44944482	44944483	SIX3	ENST00000260653.4	2583	CGI:chr2:44942366-44944745	Island	0.373324	9.19145e-07	0.000205606
cg02652369	chr6	31143299	31143300	CCHCR1	ENST00000486060.1;ENST00000467553.2;ENST00000396263.5;ENST00000376266.8;ENST00000451521.5;ENST00000396268.6	14491;14903;1817;14309;14940;2161	CGI:chr6:31158308-31158784	Open Sea	0.239029	1.80111e-05	0.00043901
cg02660440	chr19	10817557	10817558	DNM2	ENST00000359692.9;ENST00000355667.9;ENST00000585892.4;ENST00000590806.4;ENST00000408974.7;ENST00000590787.1;ENST00000389253.7	99477;99393;8348;99425;9037;99348;99463	CGI:chr19:10835840-10836740	Open Sea	0.271294	1.12545e-05	0.000351931
cg02662277	chr10	59176623	59176624	PHYHIPL	ENST00000373878.3;ENST00000373880.7;ENST00000486074.2	-39;-636;32	CGI:chr10:59176067-59177289	Island	0.306559	0.000213334	0.00199929
cg02668248	chr19	16326978	16326979	KLF2	ENST00000248071.5;ENST00000592003.1	2160;2137	CGI:chr19:16324391-16327088	Island	0.267882	0.00024423	0.00219486
cg02670123	chr2	172465667	172465668	ITGA6	ENST00000409532.4;ENST00000458358.4;ENST00000264107.10;ENST00000412899.4;ENST00000409080.4;ENST00000442250.4	38248;38312;38111;37877	CGI:chr2:172427371-172428455	Open Sea	-0.201118	0.0102866	0.0368913
cg02672229	chr10	99834499	99834500	ABCC2	ENST00000370449.7	51766	CGI:chr10:99840130-99840469	Open Sea	-0.336956	1.80111e-05	0.00043901
cg02675969	chr11	83815561	83815562	DLG2	ENST00000398309.5;ENST00000398301.5;ENST00000524982.4;ENST00000529111.4;ENST00000531015.4;ENST00000418306.5;ENST00000376104.5;ENST00000532653.4;ENST00000280241.11;ENST00000330014.9	1107836;1107620;1811710;1108029;457628;457720;1107861;501779	CGI:chr11:83285599-83286493	Open Sea	-0.208735	0.000213334	0.00199929
cg02678414	chr16	2159839	2159840	TRAF7	ENST00000567653.4;ENST00000569686.4;ENST00000326181.9;ENST00000564067.4;ENST00000565383.4	4034;4073;4009;4140;4060	CGI:chr16:2155206-2155882	S_Shelf	0.239294	3.31829e-05	0.000610589
cg02681842	chr8	143959142	143959143	PLEC	ENST00000527096.4;ENST00000532346.1;ENST00000528131.1;ENST00000528025.4;ENST00000356346.6;ENST00000436759.5	16078;14388;16234;16228;-342;17593	CGI:chr8:143953490-143954184	Open Sea	0.219324	2.45027e-05	0.000515347
cg02695252	chr5	35137494	35137495	PRLR	ENST00000618457.3;ENST00000515839.1;ENST00000508107.4;ENST00000509839.4;ENST00000504500.4	92879;57749;92984;93096;92916	CGI:chr5:34929296-34930336	Open Sea	-0.274294	0.00499823	0.0210092
cg02696067	chr6	30883200	30883201	DDR1	ENST00000505066.4;ENST00000503180.4;ENST00000504152.4;ENST00000376570.7;ENST00000428153.5;ENST00000324771.11;ENST00000512694.4;ENST00000504651.4;ENST00000412274.5;ENST00000513043.4;ENST00000502955.4;ENST00000505534.4;ENST00000452441.4;ENST00000506573.1;ENST00000504927.4;ENST00000460944.5;ENST00000376569.6;ENST00000418800.5;ENST00000509639.4;ENST00000511510.4;ENST00000515881.4;ENST00000376568.6;EN…	2419;-1352;2133;265;-246;2164;-1452;18;6755;-1357;-870;6778;-510;244;-1154;28;114;2212;-1351;-1348;-202;-2;2229;-885;2350;-1259;271;586;1904;223;-905	CGI:chr6:30884082-30884417	N_Shore	-0.292118	9.25483e-05	0.00115003
cg02696685	chr19	605018	605019	HCN2	ENST00000251287.2	15124	CGI:chr19:603638-603945	S_Shore	-0.215147	0.000472256	0.00352068
cg02697649	chr2	202036322	202036323	FZD7	ENST00000286201.2	1734	CGI:chr2:202032663-202036149	S_Shore	0.258824	3.31829e-05	0.000610589
cg02701024	chr7	137305151	137305152	PTN	ENST00000393083.2;ENST00000348225.5	38715;38624	CGI:chr7:137164307-137164599	Open Sea	-0.293059	0.000319015	0.00265347
cg02703598	chr11	12809916	12809917	TEAD1	ENST00000527575.4;ENST00000361985.5;ENST00000334310.9;ENST00000527636.4	64874;135324;134412	CGI:chr11:12673867-12675434	Open Sea	-0.231735	0.0191633	0.0604469
cg02708121	chr4	16668753	16668754	LDB2	ENST00000304523.8;ENST00000515064.4;ENST00000513457.4;ENST00000504886.4;ENST00000506732.1;ENST00000508918.4;ENST00000502640.4;ENST00000441778.5;ENST00000512345.4;ENST00000508804.4	57750;230057;229908;157808;229810;90623;229882;229842;229869	CGI:chr4:16360793-16361143	Open Sea	-0.278706	2.45027e-05	0.000515347
cg02710090	chr1	207051783	207051784	PFKFB2	ENST00000367080.6;ENST00000411990.5;ENST00000618513.3;ENST00000468857.1;ENST00000464777.4;ENST00000545806.4	-1478;17416;-1493;-1501;17366	CGI:chr1:207050744-207051105	S_Shore	-0.416206	9.19145e-07	0.000205606
cg02711975	chr2	1340350	1340351	SNTG2	ENST00000407292.1;ENST00000308624.8;ENST00000471239.1	389410;77505;389481	CGI:chr2:1282621-1282870	Open Sea	-0.369853	0.000141227	0.00151653
cg02716776	chr19	3178415	3178416	S1PR4	ENST00000246115.4;ENST00000591346.1	-354;6068	CGI:chr19:3178743-3179988	N_Shore	-0.251147	0.00360876	0.0163133
cg02717117	chr2	55231558	55231559	RPS27A	ENST00000402285.6;ENST00000494756.1;ENST00000449323.4;ENST00000404735.1;ENST00000495843.1;ENST00000463185.1;ENST00000478196.5;ENST00000272317.9;ENST00000471772.5	-1132;-1124;-346;-875;-845;-1137;-1131;-1121;-1238	CGI:chr2:55223383-55223795	Open Sea	-0.234382	0.00323036	0.0149629
cg02719752	chr3	62875570	62875571	CADPS	ENST00000383710.7;ENST00000283269.12;ENST00000357948.6;ENST00000612439.3;ENST00000490353.2	-328;-190;-231;-180;-540	CGI:chr3:62873942-62875515	S_Shore	0.263059	0.000472256	0.00352068
cg02722637	chr12	4812904	4812905	GALNT8	ENST00000541339.2;ENST00000433855.1;ENST00000542998.4	3727;49559;-1434	CGI:chr12:4809107-4810491	S_Shelf	-0.375265	3.31829e-05	0.000610589
cg02723291	chr12	22624531	22624532	ETNK1	ENST00000335148.6;ENST00000538218.1;ENST00000545979.1;ENST00000266517.7	-611;-827;-545;-662	CGI:chr12:22625054-22625279	N_Shore	0.223029	0.00024423	0.00219486
cg02725055	chr18	55589797	55589798	TCF4	ENST00000565124.4;ENST00000628391.1;ENST00000564343.4;ENST00000565393.2;ENST00000629387.1;ENST00000398339.4;ENST00000569357.3;ENST00000568740.4;ENST00000566279.4;ENST00000564999.4;ENST00000630224.1;ENST00000564403.5;ENST00000568169.4;ENST00000616053.3;ENST00000565018.5;ENST00000626595.1;ENST00000566286.4;ENST00000562543.4;ENST00000356073.7;ENST00000537578.4;ENST00000627320.1	-1261;45925;-1171;46152;46161;-1179;46176;11;1480;46231;46096;10;1483;-1177;41566;-19;-1167;40;43;74991	CGI:chr18:55589787-55590078	Island	0.231471	0.013789	0.0464039
cg02725370	chr4	110630673	110630674	PITX2	ENST00000511990.1;ENST00000355080.8;ENST00000613094.3;ENST00000616641.3;ENST00000394598.5;ENST00000511837.4;ENST00000614423.3;ENST00000354925.5;ENST00000394595.6	11334;6680;11451;11344;6348;6354	CGI:chr4:110631923-110633054	N_Shore	0.285971	0.00182615	0.00966271
cg02733081	chr13	30486943	30486944	HMGB1	ENST00000405805.4	130655	CGI:chr13:30465450-30466079	Open Sea	-0.215147	0.0131337	0.0450271
cg02733351	chr20	45174351	45174352	PI3	ENST00000243924.3	-526	CGI:chr20:45100874-45101150	Open Sea	-0.224735	3.31829e-05	0.000610589
cg02735733	chr11	120124979	120124980	TRIM29	ENST00000530470.1;ENST00000528870.4;ENST00000341846.8;ENST00000529044.4;ENST00000475051.3	13136;3935;13475;1379;600	CGI:chr11:120137338-120138002	Open Sea	-0.210588	0.000887996	0.00562012
cg02737268	chr20	3799535	3799536	CDC25B	ENST00000340833.4;ENST00000467519.4;ENST00000439880.5;ENST00000245960.8;ENST00000344256.9;ENST00000379598.8	3243;3699;12762;3795;3103	CGI:chr20:3795971-3796727	S_Shelf	0.281147	2.45027e-05	0.000515347
cg02737619	chr1	2291001	2291002	SKI	ENST00000478223.2;ENST00000508416.1;ENST00000378536.4	58521;43004;62305	CGI:chr1:2290759-2291130	Island	0.291441	0.0151711	0.0500076
cg02737782	chr1	7954333	7954334	PARK7	ENST00000493373.4	41	CGI:chr1:7953933-7954591	Island	0.396941	0.00044223	0.00340864
cg02738205	chr16	82707457	82707458	CDH13	ENST00000539548.5;ENST00000569144.4;ENST00000566333.1;ENST00000428848.6;ENST00000565636.4;ENST00000562601.4;ENST00000567109.4;ENST00000431540.6;ENST00000567445.1;ENST00000569455.1;ENST00000268613.13;ENST00000568770.4	80653;80488;80417;80487;80490;80485;80491;80486	CGI:chr16:82627046-82628208	Open Sea	-0.279735	9.59993e-06	0.000332813
cg02746869	chr10	17229930	17229931	VIM	ENST00000421459.2;ENST00000469543.4;ENST00000544301.4;ENST00000487938.4;ENST00000485947.1;ENST00000224237.8;ENST00000478317.4	-75;638;-680;651;1670	CGI:chr10:17228431-17230618	Island	0.222471	0.0151711	0.0500076
cg02748089	chr16	78506275	78506276	WWOX	ENST00000406884.5;ENST00000408984.6;ENST00000569332.4;ENST00000566780.4;ENST00000402655.5;ENST00000539474.5	406620;406861;406648;406580	CGI:chr16:78099277-78100169	Open Sea	0.314735	3.31829e-05	0.000610589
cg02748539	chr5	524154	524155	SLC9A3	ENST00000264938.6;ENST00000514375.1	177;179	CGI:chr5:523561-524680	Island	0.234059	0.00230176	0.0115306
cg02749784	chr8	119207688	119207689	MAL2	ENST00000614891.3;ENST00000522112.5;ENST00000534619.4;ENST00000531508.1	-1181;-684;42653;-262	CGI:chr8:119208149-119208982	N_Shore	-0.419897	7.7069e-07	0.000205606
cg02753187	chr17	48841818	48841819	CALCOCO2	ENST00000570513.4;ENST00000448105.5;ENST00000508679.4;ENST00000576582.4;ENST00000503463.4;ENST00000502761.1;ENST00000416445.5;ENST00000509415.4;ENST00000505071.4;ENST00000509507.4;ENST00000507076.1;ENST00000510356.4;ENST00000575560.4;ENST00000513119.4;ENST00000372317.6;ENST00000511697.1;ENST00000258947.6	10799;10782;10783;10761;10774;254;10791;10772;10780;10829;10589	CGI:chr17:48830939-48831482	Open Sea	0.454206	8.17926e-06	0.000309612
cg02763290	chr18	79495811	79495812	NFATC1	ENST00000427363.5;ENST00000590313.4;ENST00000318065.8;ENST00000545796.4;ENST00000397790.5;ENST00000590861.1;ENST00000586434.1;ENST00000253506.8;ENST00000329101.7;ENST00000542384.4	95474;95418;95479;99585;2414;99954;95488;95536;99866	CGI:chr18:79495680-79496046	Island	-0.231382	0.0313406	0.0879954
cg02763536	chr17	42780497	42780498	WNK4	ENST00000246914.8;ENST00000591448.4	-182;-185	CGI:chr17:42780311-42781281	Island	0.282794	0.0313406	0.0879954
cg02764093	chr12	119803956	119803957	CIT	ENST00000488203.1;ENST00000612548.3;ENST00000539413.1;ENST00000392521.5;ENST00000536325.1;ENST00000261833.10;ENST00000545913.4;ENST00000392520.2	73333;-469;536;523;-572;53732;73336	CGI:chr12:119804117-119804429	N_Shore	0.262088	8.17926e-06	0.000309612
cg02766259	chr12	125142263	125142264	AACS	ENST00000316543.13;ENST00000545511.4;ENST00000316519.9;ENST00000543665.2	22404;37111;13716;76883	CGI:chr12:125114760-125115079	Open Sea	-0.507353	0.0012798	0.00737922
cg02770983	chr11	31800793	31800794	PAX6	ENST00000241001.11;ENST00000470027.5;ENST00000379111.5;ENST00000471303.4;ENST00000419022.4;ENST00000379123.8;ENST00000379109.5;ENST00000379115.7;ENST00000464174.4;ENST00000534390.1;ENST00000481563.4;ENST00000379107.5;ENST00000455099.4;ENST00000379129.5;ENST00000494377.5;ENST00000533333.4;ENST00000606377.4;ENST00000531910.4;ENST00000530373.4;ENST00000379132.6	10445;10885;6129;17145;543;9875;9513;10539;17169;10516;3233;3254;-146;11391;2541;10253;3252;2179	CGI:chr11:31798512-31799868	S_Shore	0.446471	0.000141227	0.00151653
cg02771142	chr11	31798130	31798131	PAX6	ENST00000494377.5;ENST00000464174.4;ENST00000533333.4;ENST00000379109.5;ENST00000241001.11;ENST00000379115.7;ENST00000379107.5;ENST00000470027.5;ENST00000379111.5;ENST00000531910.4;ENST00000606377.4;ENST00000530373.4;ENST00000471303.4;ENST00000379132.6;ENST00000419022.4;ENST00000455099.4;ENST00000379129.5;ENST00000379123.8	5204;12176;13108;12916;8792;3206;14054;13179;12538;19832;13202;5917;19808;2517;13548;5915	CGI:chr11:31798512-31799868	N_Shore	0.283882	1.80111e-05	0.00043901
cg02773945	chr1	200042730	200042731	NR5A2	ENST00000367357.3;ENST00000236914.6;ENST00000474307.1;ENST00000367362.6;ENST00000544748.4	15115;-96;15072;-1081;15127	CGI:chr1:200042272-200042927	Island	0.209794	0.00360876	0.0163133
cg02774160	chr22	24583665	24583666	GGT1	ENST00000248923.7	-86	CGI:chr22:24592626-24593312	Open Sea	0.233397	0.00230176	0.0115306
cg02774160	chr22	24583665	24583666	SNRPD3	ENST00000404603.4;ENST00000439775.1	27632;27655	CGI:chr22:24592626-24593312	Open Sea	0.233397	0.00230176	0.0115306
cg02774439	chr4	173530100	173530101	HAND2	ENST00000505300.1;ENST00000621866.1;ENST00000503024.1;ENST00000359562.4	130;-810;-1187;107	CGI:chr4:173528895-173530318	Island	0.251281	0.000122807	0.00138579
cg02778678	chr20	63406150	63406151	KCNQ2	ENST00000370224.4;ENST00000629676.1;ENST00000359125.5;ENST00000626839.1;ENST00000629241.1;ENST00000625514.1	66449;66528;66441;66406	CGI:chr20:63406105-63406366	Island	-0.371559	0.000141227	0.00151653
cg02780849	chr1	235650863	235650864	GNG4	ENST00000450593.4;ENST00000366598.7;ENST00000391854.5	-108;-869	CGI:chr1:235648541-235650766	S_Shore	0.417676	6.00354e-05	0.000872099
cg02796568	chr6	152463261	152463262	SYNE1	ENST00000367253.7;ENST00000474655.5;ENST00000495090.5;ENST00000413186.5;ENST00000341594.8;ENST00000461872.5;ENST00000498751.1;ENST00000367255.8;ENST00000423061.4;ENST00000466159.5;ENST00000535896.5;ENST00000367248.6	165071;173623;173591;9357;9370;1672;19977;165223;173423;174139	CGI:chr6:152302144-152302345	Open Sea	-0.208206	0.000537025	0.00386826
cg02797195	chr21	41765514	41765515	RIPK4	ENST00000332512.6;ENST00000352483.3	1593;1576	CGI:chr21:41766120-41767276	N_Shore	-0.219353	0.00182615	0.00966271
cg02798899	chr12	124543620	124543621	NCOR2	ENST00000458234.4;ENST00000542565.1	23845;23970	CGI:chr12:124543586-124543832	Island	0.218529	0.000319015	0.00265347
cg02815312	chr3	128483888	128483889	GATA2	ENST00000430265.5;ENST00000487848.4;ENST00000341105.5	9298;4029;4643	CGI:chr3:128486652-128493431	N_Shelf	0.219559	0.0263098	0.0768182
cg02816367	chr6	111760287	111760288	FYN	ENST00000462856.5;ENST00000484067.5;ENST00000517419.4;ENST00000523322.4;ENST00000521361.4;ENST00000523238.4;ENST00000462598.6;ENST00000518295.4;ENST00000368678.7;ENST00000518630.4;ENST00000520518.4;ENST00000229471.7;ENST00000523574.4;ENST00000487824.2;ENST00000523570.4;ENST00000368667.5;ENST00000524310.4;ENST00000368682.6;ENST00000354650.6;ENST00000521062.4	98097;112751;20794;113015;112781;33600;112995;-1172;86329;-361;113166;113144;59694;84658;-1155;59792;-369;38137;33626;113154	CGI:chr6:111872632-111873651	Open Sea	0.334118	0.00499823	0.0210092
cg02816525	chr15	58731834	58731835	ADAM10	ENST00000260408.6;ENST00000560608.4;ENST00000558733.4;ENST00000558004.1;ENST00000497846.4;ENST00000561288.1;ENST00000559053.1;ENST00000439637.4;ENST00000402627.4;ENST00000561149.1	17941;17874;17797;17133;17761;17958;17925;17887;18145;17937	CGI:chr15:58748882-58750084	Open Sea	-0.350971	0.000213334	0.00199929
cg02821268	chr19	8153418	8153419	ELAVL1	ENST00000351593.8	291624	CGI:chr19:8149059-8149815	S_Shelf	-0.282029	2.10195e-05	0.000474979
cg02829601	chr6	158649927	158649928	SYTL3	ENST00000367081.6;ENST00000469735.1;ENST00000611299.3;ENST00000360448.6	-127;-88	CGI:chr6:158644159-158644762	Open Sea	-0.210588	0.0313406	0.0879954
cg02836764	chr10	132685860	132685861	INPP5A	ENST00000342652.6;ENST00000368594.6;ENST00000368593.6;ENST00000423490.4	147720;148039;148010;77933	CGI:chr10:132690916-132692064	Open Sea	-0.223824	0.0183054	0.0578785
cg02847425	chr7	76515963	76515964	UPK3B	ENST00000334348.6	5534	CGI:chr7:76516079-76516464	N_Shore	0.220668	0.00288846	0.0137366
cg02849693	chr19	53899201	53899202	PRKCG	ENST00000263431.3	16987	CGI:chr19:53898450-53899218	Island	0.430618	0.00288846	0.0137366
cg02849719	chr16	88879210	88879211	CBFA2T3	ENST00000563856.1;ENST00000268679.7;ENST00000327483.8;ENST00000563920.1	97995;61989;827;1948	CGI:chr16:88879209-88879453	Island	-0.259971	0.00617651	0.024772
cg02851793	chr10	69090098	69090099	SRGN	ENST00000462445.1;ENST00000242465.3	1979;1991	CGI:chr10:69123907-69124597	Open Sea	0.285235	0.00024423	0.00219486
cg02852529	chr11	20035965	20035966	NAV2	ENST00000525322.4;ENST00000396087.6;ENST00000527559.5;ENST00000533917.4;ENST00000349880.7;ENST00000540292.4;ENST00000360655.7;ENST00000396085.4;ENST00000530408.1;ENST00000534299.4;ENST00000526675.1	322598;13126;8410;13119;322367;322629;13408;685240;8709	CGI:chr11:20156062-20157278	Open Sea	-0.327838	0.000213334	0.00199929
cg02852959	chr12	2835270	2835271	NRIP2	ENST00000542990.4;ENST00000542386.1;ENST00000337508.7	267;-245;275	CGI:chr12:2812683-2812961	Open Sea	0.255265	0.0158988	0.0522871
cg02856420	chr7	101927939	101927940	CUX1	ENST00000556210.1;ENST00000546411.5;ENST00000550008.5;ENST00000560541.4;ENST00000360264.6;ENST00000547394.5;ENST00000292535.10;ENST00000437600.7;ENST00000393824.6;ENST00000497815.4;ENST00000425244.5;ENST00000549414.5;ENST00000558469.4;ENST00000622516.3;ENST00000292538.7	110336;14834;109017;112034;110298;111917;111999;111933;111927;111978;111929;111930	CGI:chr7:101916122-101916345	Open Sea	0.241941	0.000141227	0.00151653
cg02858960	chr13	23324225	23324226	SGCG	ENST00000218867.3	143272	CGI:chr13:23374995-23375626	Open Sea	-0.263559	0.00617651	0.024772
cg02864688	chr1	11692285	11692286	MAD2L2	ENST00000235310.6;ENST00000376667.6;ENST00000376655.1;ENST00000376672.4	-675;-634;-807;-691	CGI:chr1:11690644-11692594	Island	0.218603	0.000472256	0.00352068
cg02865822	chr11	46361591	46361592	DGKZ	ENST00000534215.4;ENST00000527911.4;ENST00000532868.5;ENST00000456247.5;ENST00000524984.4;ENST00000318201.11;ENST00000528615.4;ENST00000527674.4;ENST00000454345.4;ENST00000531879.4;ENST00000343674.9;ENST00000525242.4;ENST00000533376.4;ENST00000525434.4;ENST00000421244.5	16158;28685;14002;14018;16156;-5;16187;-17;14067;16153;68;22992;16323;14127	CGI:chr11:46366355-46366985	Open Sea	0.211412	0.00024423	0.00219486
cg02866106	chr7	136868363	136868364	CHRM2	ENST00000445907.5;ENST00000471195.4;ENST00000453373.4;ENST00000401861.1;ENST00000481598.4;ENST00000320658.8;ENST00000480591.4	-416;-760;-307;-723	CGI:chr7:136869107-136871447	N_Shore	0.315471	0.000186138	0.0018206
cg02868298	chr17	70070571	70070572	KCNJ16	ENST00000591891.4	17141	CGI:chr17:70168772-70169579	Open Sea	-0.290147	0.000186138	0.0018206
cg02870676	chr18	58221600	58221601	NEDD4L	ENST00000588494.4;ENST00000256830.12;ENST00000591989.4;ENST00000400345.6;ENST00000586263.4;ENST00000435432.5;ENST00000431212.5;ENST00000586268.4;ENST00000588516.4;ENST00000456173.5;ENST00000456986.4;ENST00000585363.4;ENST00000382850.7;ENST00000357895.8;ENST00000589054.4;ENST00000592846.4;ENST00000587190.4;ENST00000585323.4;ENST00000356462.9;ENST00000588066.4	26209;31;177051;28;175910;72266;175236;175892;177221;174373;177232;-32;177215;23830;72262;175665;25946;64;176938	CGI:chr18:58195421-58195641	Open Sea	-0.253735	0.000472256	0.00352068
cg02871925	chr3	50358219	50358220	CYB561D2	ENST00000490926.1	7021	CGI:chr3:50358916-50359744	N_Shore	-0.229382	6.94308e-05	0.000957884
cg02874145	chr7	73832076	73832077	CLDN4	ENST00000435050.1;ENST00000340958.3;ENST00000431918.1	3901;4331;1212	CGI:chr7:73831104-73831715	S_Shore	-0.236847	4.47347e-05	0.000727598
cg02884053	chr7	159110003	159110004	VIPR2	ENST00000262178.5;ENST00000402066.4	34955;34857	CGI:chr7:159112579-159112846	N_Shelf	-0.228294	0.00182615	0.00966271
cg02891686	chr4	24799803	24799804	SOD3	ENST00000382120.3	4339	CGI:chr4:24799487-24800280	Island	0.230235	0.000186138	0.0018206
cg02900766	chr15	58065121	58065122	ALDH1A2	ENST00000430119.5;ENST00000557967.4;ENST00000560122.4;ENST00000559297.4;ENST00000249750.7;ENST00000558595.4;ENST00000558231.4;ENST00000558239.4;ENST00000347587.6;ENST00000537372.4;ENST00000558073.4	214201;214143;591;803;408793;548;618;214160;73705;214150;1298	CGI:chr15:58065111-58066578	Island	0.250691	2.10195e-05	0.000474979
cg02900995	chr7	155805324	155805325	SHH	ENST00000435425.1;ENST00000430104.4;ENST00000441114.4;ENST00000297261.5	3749;6950	CGI:chr7:155802998-155810541	Island	0.301735	5.18528e-05	0.000795626
cg02902313	chr6	32198429	32198430	NOTCH4	ENST00000474612.1;ENST00000375023.3;ENST00000491215.1	25639;-1451;5742	CGI:chr6:32195515-32196606	S_Shore	-0.267676	3.31829e-05	0.000610589
cg02902948	chr7	37259259	37259260	ELMO1	ENST00000442504.4;ENST00000448602.4;ENST00000455119.4;ENST00000455879.4;ENST00000310758.7	189965;94410;83921;83505;189991	CGI:chr7:37447751-37449069	Open Sea	-0.221824	0.0025799	0.0125839
cg02907064	chr19	10817651	10817652	DNM2	ENST00000359692.9;ENST00000355667.9;ENST00000585892.4;ENST00000590806.4;ENST00000408974.7;ENST00000590787.1;ENST00000389253.7	99487;99519;99442;9131;99571;99557;8442	CGI:chr19:10835840-10836740	Open Sea	0.237176	3.05483e-06	0.000217832
cg02908900	chr7	15687196	15687197	MEOX2	ENST00000262041.5	-383	CGI:chr7:16399497-16399700	Open Sea	0.349853	0.0183054	0.0578785
cg02911957	chr2	205782494	205782495	NRP2	ENST00000467850.1;ENST00000357785.8;ENST00000360409.6;ENST00000412873.2	99202;99233;99993;18156	CGI:chr2:205684875-205686592	Open Sea	-0.203676	0.000173596	0.00177296
cg02914422	chr7	32070533	32070534	PDE1C	ENST00000396193.4;ENST00000396191.4;ENST00000464881.1;ENST00000396184.6;ENST00000495221.1;ENST00000396182.5;ENST00000321453.10;ENST00000396189.2	901;904;317;330;876;228797;7478;839	CGI:chr7:32070451-32071298	Island	0.333588	0.00162388	0.00884457
cg02915920	chr9	130861082	130861083	ABL1	ENST00000372348.5;ENST00000318560.5	26015;147135	CGI:chr9:130862767-130863021	N_Shore	0.265412	9.25483e-05	0.00115003
cg02918557	chr7	4861706	4861707	RADIL	ENST00000445392.4;ENST00000399583.3	22014;21949	CGI:chr7:4861705-4862122	Island	0.225265	1.54157e-05	0.000405638
cg02924487	chr1	3732780	3732781	TP73	ENST00000378280.4;ENST00000354437.7;ENST00000604566.1;ENST00000378285.4;ENST00000346387.7;ENST00000378290.4;ENST00000604074.4;ENST00000378295.7;ENST00000604479.4;ENST00000357733.6;ENST00000603362.4;ENST00000378288.7	80214;80259;50413;42107;5301;34721	CGI:chr1:3732730-3733110	Island	0.236206	7.7069e-07	0.000205606
cg02925229	chr3	139540106	139540107	RBP1	ENST00000617459.3;ENST00000492918.1;ENST00000232219.5;ENST00000483943.5;ENST00000619087.3;ENST00000487424.2	-276;-386;-518;-417	CGI:chr3:139539310-139539889	S_Shore	0.262	0.0183054	0.0578785
cg02926033	chr7	154748870	154748871	DPP6	ENST00000427557.1;ENST00000377770.6;ENST00000332007.6;ENST00000404039.4	861772;443759;443427;696189	CGI:chr7:154750349-154750638	N_Shore	-0.227912	3.85501e-05	0.000666628
cg02927252	chr1	14599877	14599878	KAZN	ENST00000503743.4;ENST00000491547.1;ENST00000376030.5	1172;1159	CGI:chr1:14598114-14599497	S_Shore	0.264382	0.0102866	0.0368913
cg02931410	chr1	28527185	28527186	RCC1	ENST00000427469.4;ENST00000398958.5;ENST00000434290.4;ENST00000486790.2;ENST00000373833.9;ENST00000373832.4;ENST00000411533.4;ENST00000430407.1;ENST00000419074.4;ENST00000373831.6	9048;17107;21194;8489;21241;8927;8558;8918;21127;21128	CGI:chr1:28530525-28530799	N_Shelf	-0.220176	0.0113544	0.0398591
cg02935338	chr18	28175883	28175884	CDH2	ENST00000269141.6	1564	CGI:chr18:28175450-28178211	Island	0.331824	1.31793e-05	0.0003772
cg02936263	chr17	34269867	34269868	CCL7	ENST00000394627.4;ENST00000378569.2;ENST00000394630.3	-355;-358	CGI:chr17:34039924-34040387	Open Sea	-0.317618	3.85501e-05	0.000666628
cg02936493	chr7	73809605	73809606	CLDN4	ENST00000466411.1	10062	CGI:chr7:73831104-73831715	Open Sea	-0.249794	0.000784392	0.00511985
cg02937491	chr18	58221558	58221559	NEDD4L	ENST00000588494.4;ENST00000256830.12;ENST00000591989.4;ENST00000400345.6;ENST00000586263.4;ENST00000435432.5;ENST00000431212.5;ENST00000586268.4;ENST00000588516.4;ENST00000456173.5;ENST00000456986.4;ENST00000585363.4;ENST00000382850.7;ENST00000357895.8;ENST00000589054.4;ENST00000592846.4;ENST00000587190.4;ENST00000585323.4;ENST00000356462.9;ENST00000588066.4	177179;177009;25904;175623;174331;177190;23788;176896;175194;177173;26167;72220;-74;-11;22;72224;175850;175868;-14	CGI:chr18:58195421-58195641	Open Sea	-0.210059	0.00230176	0.0115306
cg02945266	chr22	21983071	21983072	TOP3B	ENST00000434517.1;ENST00000398793.5;ENST00000444502.4;ENST00000449704.4;ENST00000457179.4;ENST00000357179.8;ENST00000424393.4;ENST00000456075.4;ENST00000437103.1;ENST00000430142.4;ENST00000437929.4	-290;-254;-280;-320;-277;-257;-304;-283;-297	CGI:chr22:21982551-21982936	S_Shore	-0.262059	0.00205135	0.0105563
cg02948476	chr14	94768689	94768690	GSC	ENST00000238558.4	1542	CGI:chr14:94768275-94770232	Island	0.312471	0.000213334	0.00199929
cg02952984	chr15	58431842	58431843	ALDH1A2	ENST00000560863.4;ENST00000558239.4	42072;66025	CGI:chr15:58748882-58750084	Open Sea	-0.312206	0.0125194	0.0430226
cg02959939	chr21	46393110	46393111	PCNT	ENST00000480896.4;ENST00000359568.8	68987;68221	CGI:chr21:46393336-46393547	N_Shore	0.256882	3.31829e-05	0.000610589
cg02964555	chr2	156327889	156327890	NR4A2	ENST00000417764.4;ENST00000339562.7;ENST00000409108.5;ENST00000429376.4;ENST00000417972.4;ENST00000409572.4;ENST00000426264.4	14460;4828;2900;4077;4826;2819;2833	CGI:chr2:156327877-156328120	Island	0.208382	5.02436e-06	0.000255012
cg02970384	chr1	229431813	229431814	ACTA1	ENST00000366683.3;ENST00000366684.6	2282;2286	CGI:chr1:229431459-229434937	Island	0.280618	6.94308e-05	0.000957884
cg02970551	chr1	24930700	24930701	RUNX3	ENST00000399916.4;ENST00000338888.3;ENST00000308873.9;ENST00000479341.1	34422;34311;34285;-822	CGI:chr1:24929036-24932514	Island	0.206026	0.0025799	0.0125839
cg02971328	chr7	6399012	6399013	RAC1	ENST00000497741.4;ENST00000473564.1;ENST00000488373.4;ENST00000356142.4;ENST00000348035.7	24448;-812;24488;24472;7553	CGI:chr7:6402178-6402411	N_Shelf	-0.203647	0.000784392	0.00511985
cg02973993	chr20	32745188	32745189	COMMD7	ENST00000278980.9	-1190	CGI:chr20:32743151-32743626	S_Shore	-0.204206	0.00555564	0.022826
cg02983451	chr2	10042886	10042887	KLF11	ENST00000448523.4;ENST00000305883.4;ENST00000535335.1;ENST00000540845.4;ENST00000440320.4;ENST00000401510.4	36;-1360;-1290;-944;-670	CGI:chr2:10042508-10044575	Island	0.375559	9.25483e-05	0.00115003
cg02992048	chr11	84965644	84965645	DLG2	ENST00000527088.1;ENST00000376104.5	661627;167480	CGI:chr11:85628299-85628585	Open Sea	-0.356324	2.58204e-06	0.000210924
cg02993944	chr11	132961486	132961487	OPCML	ENST00000524381.4;ENST00000529038.4	571034;570917	CGI:chr11:132943667-132944500	Open Sea	-0.268588	4.47347e-05	0.000727598
cg02994956	chr22	29480545	29480546	NEFH	ENST00000310624.6	314	CGI:chr22:29479930-29481253	Island	0.212118	2.85305e-05	0.000560451
cg02994974	chr11	13962997	13962998	SPON1	ENST00000576479.3	307	CGI:chr11:13962519-13964802	Island	0.313324	6.94308e-05	0.000957884
cg02997982	chr19	40576385	40576386	SPTBN4	ENST00000596411.1;ENST00000392025.4;ENST00000338932.6;ENST00000352632.6	110143;109165;4840	CGI:chr19:40576709-40577449	N_Shore	0.293059	0.0125194	0.0430226
cg03001305	chr17	42287474	42287475	STAT5A	ENST00000590726.5;ENST00000444283.4;ENST00000345506.7;ENST00000546010.5;ENST00000588868.4;ENST00000469124.1;ENST00000590949.4	-1016;-996;-74;-1028;-603;-394;-1070	CGI:chr17:42288170-42288996	N_Shore	0.329147	2.10195e-05	0.000474979
cg03001333	chr1	2074121	2074122	PRKCZ	ENST00000495347.4;ENST00000468310.4;ENST00000378567.6;ENST00000461106.5;ENST00000496325.4;ENST00000461465.4;ENST00000470596.4;ENST00000400921.5;ENST00000466651.4	23635;-1124;-735;23650;134;18441;-568;658;401	CGI:chr1:2073740-2074126	Island	0.238235	1.80111e-05	0.00043901
cg03011928	chr16	82989635	82989636	CDH13	ENST00000539548.5;ENST00000569144.4;ENST00000566333.1;ENST00000428848.6;ENST00000565636.4;ENST00000562601.4;ENST00000566620.4;ENST00000567109.4;ENST00000431540.6;ENST00000569454.1;ENST00000268613.13;ENST00000622885.3;ENST00000568770.4	362831;63676;362668;362664;131278;362666;362665;131281;362663;362669	CGI:chr16:82627046-82628208	Open Sea	-0.344632	1.83834e-06	0.000205606
cg03012452	chr6	12754264	12754265	PHACTR1	ENST00000332995.10;ENST00000379348.2;ENST00000379350.4;ENST00000406205.5	4828;37458;36602;35953	CGI:chr6:12749645-12750025	Open Sea	-0.245588	0.000141227	0.00151653
cg03018679	chr12	119804118	119804119	CIT	ENST00000488203.1;ENST00000612548.3;ENST00000539413.1;ENST00000392521.5;ENST00000536325.1;ENST00000261833.10;ENST00000545913.4;ENST00000392520.2	-631;73171;73174;-734;53570;361;374	CGI:chr12:119804117-119804429	Island	0.2655	6.96089e-06	0.000288481
cg03031988	chr6	31542952	31542953	DDX39B	ENST00000418897.4;ENST00000462256.4;ENST00000419338.4;ENST00000482195.4;ENST00000427214.4;ENST00000456976.4;ENST00000431908.4;ENST00000396172.4;ENST00000449757.4;ENST00000419020.1;ENST00000458640.4;ENST00000456662.4;ENST00000481456.1;ENST00000428098.4;ENST00000428450.4	-933;-960;-1420;-550;-1222;-503;-970;-950;-965;-962;-1014;-948;-934;-1467	CGI:chr6:31541891-31542119	S_Shore	-0.346676	0.000162226	0.00165969
cg03037039	chr4	16786297	16786298	LDB2	ENST00000304523.8;ENST00000515064.4;ENST00000504189.1;ENST00000513457.4;ENST00000506732.1;ENST00000508918.4;ENST00000502640.4;ENST00000441778.5;ENST00000510825.4;ENST00000512345.4	112364;112325;112266;112382;112338;112513;112298;112082;40264	CGI:chr4:16360793-16361143	Open Sea	-0.291882	0.000536497	0.00386826
cg03040848	chr16	88926645	88926646	CBFA2T3	ENST00000268679.7;ENST00000327483.8;ENST00000570046.1;ENST00000569464.4;ENST00000564416.1;ENST00000563640.1;ENST00000569443.4	14554;15165;14556;31131;50436;15200;50560	CGI:chr16:88927729-88928034	N_Shore	-0.292029	0.000537025	0.00386826
cg03043665	chr1	3699198	3699199	TP73	ENST00000604194.1;ENST00000378280.4;ENST00000354437.7;ENST00000378285.4;ENST00000346387.7;ENST00000603364.4;ENST00000378290.4;ENST00000604074.4;ENST00000378295.7;ENST00000604479.4;ENST00000357733.6;ENST00000603362.4;ENST00000378288.7	46677;46632;1139;1151;8525;16831;8490	CGI:chr1:3706754-3706957	Open Sea	-0.283853	0.00205135	0.0105563
cg03044684	chr21	31875719	31875720	HUNK	ENST00000270112.5	2403	CGI:chr21:31872597-31874296	S_Shore	0.308765	0.00402705	0.0177626
cg03048432	chr14	50824033	50824034	NIN	ENST00000324330.12;ENST00000382043.7;ENST00000453196.4;ENST00000463419.1;ENST00000476352.4;ENST00000496749.1;ENST00000453401.5;ENST00000382041.6;ENST00000245441.8	7089;6447;6642;7014;6676	CGI:chr14:50830009-50831759	Open Sea	0.221265	6.45472e-07	0.000205606
cg03049917	chr15	88209160	88209161	NTRK3	ENST00000540489.5;ENST00000317501.6;ENST00000357724.5;ENST00000559188.1;ENST00000557856.4;ENST00000360948.5;ENST00000626019.1;ENST00000558676.4;ENST00000629765.1;ENST00000394480.5;ENST00000355254.5	46994;47000;47018;47020;47588;47572;47010;43463	CGI:chr15:88255423-88255783	Open Sea	-0.412412	2.17993e-06	0.000206432
cg03050022	chr15	55267561	55267562	RAB27A	ENST00000396307.5;ENST00000565972.4;ENST00000336787.4;ENST00000567380.4;ENST00000569493.4;ENST00000568803.1;ENST00000564609.4;ENST00000563262.4;ENST00000567639.1	2726;2696;2834;3314;3349;3341;22253;51553;22255	CGI:chr15:55289574-55290373	Open Sea	0.278	0.00113427	0.00673556
cg03051880	chr6	119340859	119340860	MAN1A1	ENST00000368468.3	8903	CGI:chr6:119348424-119350259	Open Sea	0.237765	0.000363987	0.00291137
cg03055942	chr16	55566732	55566733	LPCAT2	ENST00000563095.4;ENST00000565056.1;ENST00000615823.1;ENST00000262134.8;ENST00000566915.4	21246;9808;57733;34692	CGI:chr16:55509008-55509362	Open Sea	-0.254309	0.00499823	0.0210092
cg03058660	chr19	48415941	48415942	GRIN2D	ENST00000263269.3	21065	CGI:chr19:48415916-48416155	Island	0.410088	3.61006e-06	0.000228437
cg03063015	chr6	96186477	96186478	FUT9	ENST00000302103.5	170492	CGI:chr6:96015993-96016260	Open Sea	-0.315412	9.25483e-05	0.00115003
cg03074946	chr12	120249891	120249892	PXN	ENST00000547746.1;ENST00000323871.8;ENST00000424649.5;ENST00000228307.10;ENST00000440827.3;ENST00000550205.1;ENST00000458477.5;ENST00000547772.1;ENST00000547983.4;ENST00000267257.10;ENST00000551327.4	-1140;15881;15816;15847;-1142;271;15802;15828	CGI:chr12:120265173-120265738	Open Sea	0.260912	6.45472e-07	0.000205606
cg03075156	chr2	45759447	45759448	PRKCE	ENST00000497602.1;ENST00000306156.6;ENST00000476675.4;ENST00000480453.4;ENST00000421201.1;ENST00000467135.4;ENST00000485176.1	83827;107045;82712;107672;61474;108101;61464	CGI:chr2:45650039-45652546	Open Sea	0.232588	6.94308e-05	0.000957884
cg03079733	chr21	41763306	41763307	RIPK4	ENST00000332512.6;ENST00000352483.3	3801;3784	CGI:chr21:41766120-41767276	N_Shelf	0.292088	0.0200753	0.0621988
cg03082060	chr1	236516924	236516925	LGALS8	ENST00000430527.5;ENST00000454943.5;ENST00000526589.4;ENST00000529489.4;ENST00000406509.6;ENST00000352231.5;ENST00000527974.4;ENST00000481485.4	-1291;-1077;-1378;-1346;-1342;-1316;-1337;-1350	CGI:chr1:236523771-236524308	Open Sea	-0.230441	5.18528e-05	0.000795626
cg03084838	chr16	701603	701604	MSLN	ENST00000620831.3	58340	CGI:chr16:700398-701451	S_Shore	-0.22175	3.61006e-06	0.000228437
cg03087897	chr19	14440034	14440035	PKN1	ENST00000585839.4;ENST00000586557.4;ENST00000242783.9;ENST00000590097.4;ENST00000342216.7;ENST00000585619.4;ENST00000592794.1;ENST00000587429.1	6980;-227;6710;6549;6540;6614;-340;6676	CGI:chr19:14433061-14433892	Open Sea	0.200206	9.25483e-05	0.00115003
cg03100024	chr19	42067250	42067251	GRIK5	ENST00000301218.7;ENST00000593562.4;ENST00000262895.6;ENST00000594528.1	-1479;-1444;2249	CGI:chr19:42075783-42076524	Open Sea	-0.401735	1.12545e-05	0.000351931
cg03102442	chr8	124726191	124726192	MTSS1	ENST00000524243.4;ENST00000325064.8;ENST00000472084.2;ENST00000518547.4;ENST00000378017.6;ENST00000522162.1	1828;2239;2083;1808;1426	CGI:chr8:124727444-124729025	N_Shore	-0.205765	0.0183054	0.0578785
cg03106852	chr6	112234345	112234346	LAMA4	ENST00000431543.5;ENST00000230538.10;ENST00000521690.1;ENST00000519932.4;ENST00000243219.6;ENST00000521398.4;ENST00000424408.5;ENST00000522006.4;ENST00000389463.7	20228;20595;20366;20256;20371;20141;20378;20194	CGI:chr6:112253889-112254281	Open Sea	-0.211735	0.00617258	0.024772
cg03107888	chr7	27201584	27201585	HOXA13	ENST00000222753.5	-1477	CGI:chr7:27199071-27200692	S_Shore	0.344412	0.0012798	0.00737922
cg03108894	chr12	132214075	132214076	GALNT9	ENST00000411988.5;ENST00000328957.11	43668;115129	CGI:chr12:132212116-132213179	S_Shore	-0.229618	2.45027e-05	0.000515347
cg03110310	chr16	3113754	3113755	ZNF205	ENST00000219091.7;ENST00000414351.4;ENST00000444510.5;ENST00000620094.3;ENST00000382192.6	1092;958;1174;1193;1180	CGI:chr16:3119352-3120289	Open Sea	-0.233059	0.00841546	0.0315428
cg03120102	chr16	78957826	78957827	WWOX	ENST00000406884.5;ENST00000569332.4;ENST00000566780.4;ENST00000402655.5;ENST00000539474.5	858199;858412;858171	CGI:chr16:79589594-79590060	Open Sea	-0.301353	0.000162226	0.00165969
cg03129014	chr13	20162017	20162018	GJA3	ENST00000241125.3	-967	CGI:chr13:20160738-20162018	Island	0.216794	2.45027e-05	0.000515347
cg03130418	chr6	32095662	32095663	TNXB	ENST00000613214.3;ENST00000479795.1;ENST00000375244.6;ENST00000486148.1	13713;2537;13560;13652	CGI:chr6:32095756-32097267	N_Shore	-0.331118	0.00360876	0.0163133
cg03130962	chr6	31143311	31143312	CCHCR1	ENST00000486060.1;ENST00000467553.2;ENST00000396263.5;ENST00000376266.8;ENST00000451521.5;ENST00000396268.6	1805;14928;14297;14891;14479;2149	CGI:chr6:31158308-31158784	Open Sea	0.245853	2.58204e-06	0.000210924
cg03133735	chr4	110641114	110641115	PITX2	ENST00000511990.1;ENST00000616641.3;ENST00000511837.4;ENST00000614423.3;ENST00000354925.5;ENST00000613094.3	1010;893;903	CGI:chr4:110639407-110639652	S_Shore	0.200676	1.12545e-05	0.000351931
cg03135964	chr12	132212617	132212618	GALNT9	ENST00000411988.5;ENST00000328957.11	45126;116587	CGI:chr12:132212116-132213179	Island	-0.317559	0.000213334	0.00199929
cg03140421	chr16	67166278	67166279	HSF4	ENST00000522459.4;ENST00000521314.4;ENST00000519601.4;ENST00000523562.4;ENST00000519105.4;ENST00000517680.4;ENST00000520833.4;ENST00000517750.4;ENST00000264009.11;ENST00000517685.4;ENST00000517729.4;ENST00000584272.4;ENST00000520528.1;ENST00000521624.4;ENST00000517867.1;ENST00000519224.4;ENST00000522295.4;ENST00000434833.5;ENST00000522027.4;ENST00000522870.4;ENST00000520247.1;ENST00000521374.4	1506;1487;1533;1465;1534;-56;752;-34;438;1;1596;-1103;2892;92;20;-1144;-894;-911;230	CGI:chr16:67162889-67166085	S_Shore	0.219309	2.17993e-06	0.000206432
cg03142256	chr3	75909148	75909149	ROBO2	ENST00000602589.4;ENST00000487694.6	2452;2345	CGI:chr3:75906608-75907157	S_Shore	-0.207206	2.45027e-05	0.000515347
cg03143457	chr1	67749138	67749139	GNG12	ENST00000370982.3	84330	CGI:chr1:67685230-67686587	Open Sea	-0.286794	0.0068548	0.0268862
cg03144922	chr4	110619836	110619837	PITX2	ENST00000511990.1;ENST00000355080.8;ENST00000613094.3;ENST00000616641.3;ENST00000607868.1;ENST00000394598.5;ENST00000556049.1;ENST00000511837.4;ENST00000614423.3;ENST00000306732.6;ENST00000354925.5;ENST00000394595.6	17191;17517;881;-1009;3268;17185;22288;22171;22181	CGI:chr4:110618750-110618971	S_Shore	0.384912	1.30287e-06	0.000205606
cg03145042	chr12	98748398	98748399	ANKS1B	ENST00000547362.4;ENST00000547446.4;ENST00000550693.5;ENST00000550778.4;ENST00000549558.5;ENST00000546960.4;ENST00000546568.4;ENST00000549493.5;ENST00000341752.10;ENST00000547010.4;ENST00000333732.10;ENST00000547776.5;ENST00000549025.5;ENST00000555119.1	146494;406470;146502;406693;406095;498038;3039;1235874;83744;1235840;406367;406349	CGI:chr12:98745608-98745991	S_Shelf	-0.203088	0.000319015	0.00265347
cg03146012	chr7	132146724	132146725	PLXNA4	ENST00000496550.1;ENST00000359827.6;ENST00000321063.7	429841;-1216;430578	CGI:chr7:131945415-131945737	Open Sea	-0.215676	0.000162226	0.00165969
cg03148184	chr4	110641357	110641358	PITX2	ENST00000511990.1;ENST00000616641.3;ENST00000511837.4;ENST00000614423.3;ENST00000354925.5;ENST00000613094.3	650;767;660	CGI:chr4:110639407-110639652	S_Shore	0.231882	3.61006e-06	0.000228437
cg03149432	chr1	37033120	37033121	GRIK3	ENST00000373093.4;ENST00000373091.6	1010;1006	CGI:chr1:37032776-37035023	Island	0.220162	0.0200753	0.0621988
cg03156396	chr16	766177	766178	MSLN	ENST00000620831.3;ENST00000566549.4;ENST00000561896.1;ENST00000563941.4;ENST00000566269.5;ENST00000545450.5;ENST00000382862.6;ENST00000563651.4	5414;122914;392;5411;5087;5078;5409;444	CGI:chr16:767352-768051	N_Shore	-0.233588	0.00144241	0.00808333
cg03159124	chr18	7118078	7118079	LAMA1	ENST00000389658.3;ENST00000579014.4	-318;-263	CGI:chr18:7116853-7118242	Island	0.250382	0.0068548	0.0268862
cg03165176	chr19	1456887	1456888	APC2	ENST00000233607.5;ENST00000590469.4;ENST00000535453.4;ENST00000593146.1;ENST00000238483.5	6591;4086;6737;5597	CGI:chr19:1455227-1457313	Island	0.221529	0.0125194	0.0430226
cg03171924	chr1	24931841	24931842	RUNX3	ENST00000399916.4;ENST00000338888.3;ENST00000479341.1	33281;33144;33170	CGI:chr1:24929036-24932514	Island	0.240176	0.000141227	0.00151653
cg03172947	chr20	45407210	45407211	DBNDD2	ENST00000372717.4;ENST00000372722.6;ENST00000360981.7;ENST00000372720.6;ENST00000357275.5;ENST00000372710.3;ENST00000372712.5;ENST00000372723.6;ENST00000443296.1	1025;590;1152;621;2;988;1138;-1080;-798	CGI:chr20:45405818-45407314	Island	0.244676	0.00555926	0.022826
cg03175771	chr16	30650213	30650214	PRR14	ENST00000542965.2;ENST00000563399.4;ENST00000568754.4;ENST00000569864.4;ENST00000563211.4;ENST00000300835.7;ENST00000565410.4;ENST00000287463.7;ENST00000564946.4	-568;-517;-505;-566;-773;-978;-655;-724	CGI:chr16:30650662-30651932	N_Shore	0.256632	1.31793e-05	0.0003772
cg03176550	chr16	28985008	28985009	LAT	ENST00000563964.4;ENST00000566270.4;ENST00000570232.2;ENST00000562472.4;ENST00000395456.5;ENST00000395461.6;ENST00000562701.4;ENST00000564277.4;ENST00000568440.1;ENST00000568899.4;ENST00000360872.8;ENST00000454369.5;ENST00000566177.4	181;-1092;-116;-47;-835;-1205;-42;-59;-411;-333;-57;-89	CGI:chr16:28974560-28975340	Open Sea	0.209382	0.0068548	0.0268862
cg03180768	chr15	68631061	68631062	CORO2B	ENST00000543950.2;ENST00000261861.8;ENST00000540068.4;ENST00000566799.4	52091;14520;-928	CGI:chr15:68578294-68579635	Open Sea	-0.345588	4.26133e-06	0.000241349
cg03184290	chr4	110629510	110629511	PITX2	ENST00000511990.1;ENST00000355080.8;ENST00000613094.3;ENST00000616641.3;ENST00000394598.5;ENST00000511837.4;ENST00000614423.3;ENST00000354925.5;ENST00000394595.6	7511;12497;12614;7843;7517;12507	CGI:chr4:110628723-110629047	S_Shore	0.363912	3.85501e-05	0.000666628
cg03188976	chr7	134759113	134759114	CALD1	ENST00000417172.4;ENST00000436461.5	14860;13645	CGI:chr7:134986368-134986999	Open Sea	-0.201765	1.54157e-05	0.000405638
cg03196720	chr12	6364133	6364134	SCNN1A	ENST00000396966.5;ENST00000543768.1;ENST00000338748.8;ENST00000538979.4;ENST00000544882.1;ENST00000536176.1;ENST00000360168.6;ENST00000542966.1;ENST00000540037.4;ENST00000228916.5	11092;10671;13227;11431;11247;11302;11417;15;-507	CGI:chr12:6363310-6364156	Island	-0.234971	0.000537025	0.00386826
cg03199651	chr4	4861043	4861044	MSX1	ENST00000468421.1;ENST00000382723.4	-1386;1376	CGI:chr4:4859521-4860514	S_Shore	0.323294	0.00555926	0.022826
cg03205584	chr12	78864627	78864628	SYT1	ENST00000393240.6;ENST00000457153.5;ENST00000261205.7	-186;633;-43	CGI:chr12:78804284-78804620	Open Sea	0.439147	0.00402705	0.0177626
cg03207667	chr10	132558343	132558344	INPP5A	ENST00000368594.6;ENST00000368593.6;ENST00000423490.4	20493;20522;20203	CGI:chr10:132547355-132547580	Open Sea	0.203794	2.85305e-05	0.000560451
cg03211132	chr1	169734610	169734611	SELE	ENST00000367775.4;ENST00000333360.10;ENST00000367777.4;ENST00000367776.4;ENST00000367774.1;ENST00000609271.1	-949;-950;-547;30096	CGI:chr1:169794832-169795206	Open Sea	-0.337838	0.00182615	0.00966271
cg03211192	chr7	2978973	2978974	CARD11	ENST00000396946.7;ENST00000356408.3	64973;64873	CGI:chr7:2928600-2928962	Open Sea	0.476088	0.0012798	0.00737922
cg03216043	chr19	10817963	10817964	DNM2	ENST00000359692.9;ENST00000355667.9;ENST00000585892.4;ENST00000590806.4;ENST00000408974.7;ENST00000590787.1;ENST00000389253.7	9443;8754;99799;99883;99754;99831;99869	CGI:chr19:10835840-10836740	Open Sea	0.292059	8.17926e-06	0.000309612
cg03224572	chr8	96159784	96159785	GDF6	ENST00000287020.6;ENST00000621429.1;ENST00000620978.1	933;936;1009	CGI:chr8:96159577-96159794	Island	0.478912	6.00354e-05	0.000872099
cg03224650	chr1	228371389	228371390	OBSCN	ENST00000570156.5;ENST00000366707.7;ENST00000422127.4	163258	CGI:chr1:228378248-228379420	Open Sea	-0.215353	0.000319015	0.00265347
cg03225476	chr12	132196427	132196428	GALNT9	ENST00000397325.5	9602	CGI:chr12:132198027-132198350	N_Shore	-0.246088	4.47347e-05	0.000727598
cg03228516	chr22	38314720	38314721	CSNK1E	ENST00000396832.4;ENST00000359867.6;ENST00000405675.6;ENST00000413574.5;ENST00000400206.5;ENST00000430335.1;ENST00000403904.4	2689;2720;3365;2692;83803;2254	CGI:chr22:38316679-38317277	N_Shore	0.208647	0.0012798	0.00737922
cg03244438	chr6	111818307	111818308	FYN	ENST00000484067.5;ENST00000518630.4;ENST00000368678.7;ENST00000521361.4;ENST00000523570.4;ENST00000520518.4;ENST00000523238.4;ENST00000368682.6;ENST00000518295.4;ENST00000354650.6;ENST00000521062.4;ENST00000487824.2	26638;55146;1674;55124;40077;55134;54731;54761;28309;54975;54995;1772	CGI:chr6:111872632-111873651	Open Sea	-0.207559	0.0068548	0.0268862
cg03254067	chr4	10589947	10589948	CLNK	ENST00000226951.9;ENST00000442825.5;ENST00000507719.1	94919;8735;66615	CGI:chr4:10461208-10462065	Open Sea	0.204765	8.02058e-05	0.00104804
cg03256780	chr2	40448511	40448512	SLC8A1	ENST00000455476.4;ENST00000402441.4;ENST00000405269.4;ENST00000417271.1;ENST00000403092.4;ENST00000448531.1;ENST00000406785.5	63925;3498;3559;63851;162543;4928	CGI:chr2:40451337-40451577	N_Shelf	-0.2125	0.000414835	0.00320171
cg03257172	chr1	200041155	200041156	NR5A2	ENST00000474307.1;ENST00000236914.6;ENST00000367362.6	13552;13497;13540	CGI:chr1:200040679-200040908	S_Shore	0.308353	0.000213096	0.00199929
cg03258927	chr1	113981968	113981969	OLFML3	ENST00000393300.5;ENST00000320334.4;ENST00000369551.4;ENST00000491700.1	2576;2526;2524;2476	CGI:chr1:113929343-113930277	Open Sea	0.209206	0.000141227	0.00151653
cg03261800	chr9	36985764	36985765	PAX5	ENST00000522003.4;ENST00000520281.4;ENST00000377852.5;ENST00000377847.5;ENST00000520154.4;ENST00000522932.1;ENST00000523241.4;ENST00000377853.5;ENST00000358127.7;ENST00000377840.5;ENST00000446742.4;ENST00000523145.4;ENST00000524340.4;ENST00000414447.4;ENST00000523493.4	48268;48422;16989;16912;48278	CGI:chr9:36985989-36986927	N_Shore	0.312235	0.000279285	0.00241517
cg03266686	chr2	47488958	47488959	MSH2	ENST00000461394.4;ENST00000406134.4	85827;8160	CGI:chr2:47520852-47521922	Open Sea	-0.217529	2.85305e-05	0.000560451
cg03276000	chr7	154390890	154390891	DPP6	ENST00000406326.4;ENST00000332007.6;ENST00000619756.3;ENST00000377770.6;ENST00000462622.4;ENST00000404039.4;ENST00000427557.1;ENST00000496611.1	338209;503792;85677;85779;338471;85627;85447	CGI:chr7:154304879-154305196	Open Sea	-0.459147	6.45472e-07	0.000205606
cg03287111	chr2	120868059	120868060	GLI2	ENST00000445186.4;ENST00000472722.4;ENST00000438299.4;ENST00000314490.14;ENST00000361492.7;ENST00000452319.4;ENST00000435313.5;ENST00000360874.9;ENST00000437950.4;ENST00000482119.4;ENST00000418323.4;ENST00000433812.1;ENST00000452692.4;ENST00000341310.9	75775;132435;131811;70762;70713;70832;70767;75649	CGI:chr2:120867415-120867634	S_Shore	0.256279	9.59993e-06	0.000332813
cg03292149	chr19	44776508	44776509	CBLC	ENST00000341505.4;ENST00000270279.6	-1362	CGI:chr19:44777876-44778098	N_Shore	-0.240647	8.02058e-05	0.00104804
cg03294496	chr6	56852723	56852724	DST	ENST00000524302.1;ENST00000523967.4;ENST00000520645.4;ENST00000449297.5;ENST00000370754.8;ENST00000312431.9;ENST00000517937.1	-864;101906;-771;-821;-1005;-806	CGI:chr6:56843261-56844368	Open Sea	-0.325791	0.00499823	0.0210092
cg03296248	chr13	110266169	110266170	COL4A1	ENST00000615732.1;ENST00000375820.7;ENST00000543140.4	40981;32731;40963	CGI:chr13:110306544-110308243	Open Sea	-0.222294	0.00162388	0.00884457
cg03308704	chr8	1696816	1696817	DLGAP2	ENST00000421627.5;ENST00000612087.1;ENST00000520901.4	148171;195449	CGI:chr8:1691725-1692446	Open Sea	-0.228735	2.45027e-05	0.000515347
cg03310242	chr12	2794397	2794398	FKBP4	ENST00000540260.1;ENST00000001008.5;ENST00000630279.1;ENST00000543769.1	-673;-1261;-557;-744	CGI:chr12:2794223-2796023	Island	0.39125	0.000186138	0.0018206
cg03310939	chr7	102045450	102045451	CUX1	ENST00000556210.1;ENST00000546411.5;ENST00000550008.5;ENST00000560541.4;ENST00000360264.6;ENST00000547394.5;ENST00000292535.10;ENST00000558836.4;ENST00000437600.7;ENST00000393824.6;ENST00000497815.4;ENST00000425244.5;ENST00000549414.5;ENST00000558469.4;ENST00000622516.3;ENST00000606749.1;ENST00000292538.7	227809;227847;132345;229510;113106;229489;229428;229441;229440;226528;229545;86059;229444;229438	CGI:chr7:101916122-101916345	Open Sea	0.207824	0.000319015	0.00265347
cg03318904	chr22	39405517	39405518	TAB1	ENST00000331454.3;ENST00000473613.4;ENST00000216160.9	5732;5775;5738	CGI:chr22:39399623-39400166	Open Sea	0.234794	1.54157e-05	0.000405638
cg03323696	chr5	59893293	59893294	PDE4D	ENST00000340635.9;ENST00000512069.5;ENST00000514231.1;ENST00000405053.6;ENST00000502484.5	95340;95412;594784;506;-7	CGI:chr5:59893219-59893681	Island	0.280912	0.000141227	0.00151653
cg03328571	chr2	169358293	169358294	LRP2	ENST00000443831.1;ENST00000263816.6	4393;4242	CGI:chr2:169361804-169363035	N_Shelf	-0.222382	0.000186138	0.0018206
cg03335246	chr4	4858704	4858705	MSX1	ENST00000382723.4	-963	CGI:chr4:4857905-4858464	S_Shore	0.204206	5.18528e-05	0.000795626
cg03337341	chr1	237784115	237784116	RYR2	ENST00000366574.5;ENST00000360064.7;ENST00000609119.1	741909;109350;513617	CGI:chr1:237783887-237784148	Island	-0.276824	0.000537025	0.00386826
cg03337575	chr15	80424504	80424505	ARNT2	ENST00000610490.3;ENST00000622346.3;ENST00000529181.1;ENST00000303329.7	20102;20013;20152;20153	CGI:chr15:80403734-80405051	Open Sea	-0.207324	0.00402705	0.0177626
cg03337918	chr8	95136062	95136063	PLEKHF2	ENST00000519516.1;ENST00000315367.3	1985;2257	CGI:chr8:95133532-95134501	S_Shore	-0.304529	0.000162226	0.00165969
cg03338754	chr13	113111083	113111084	F7	ENST00000444337.1;ENST00000346342.6;ENST00000541084.4;ENST00000473085.1;ENST00000479674.1;ENST00000375581.3	5294;5291;5275;742;5243;403	CGI:chr13:113107252-113111220	Island	0.405912	2.17993e-06	0.000206432
cg03339668	chr12	119804153	119804154	CIT	ENST00000488203.1;ENST00000612548.3;ENST00000539413.1;ENST00000392521.5;ENST00000536325.1;ENST00000261833.10;ENST00000545913.4;ENST00000392520.2	-666;73139;326;53535;73136;-769;339	CGI:chr12:119804117-119804429	Island	0.250324	0.00010667	0.00126286
cg03339987	chr1	228316632	228316633	OBSCN	ENST00000483539.2;ENST00000366707.7;ENST00000422127.4;ENST00000570156.5;ENST00000284548.14	108501;35858	CGI:chr1:228315855-228317061	Island	-0.232	0.00100416	0.0061582
cg03347018	chr8	71844647	71844648	MSC	ENST00000521739.1;ENST00000325509.4	-1233;-178	CGI:chr8:71843548-71844432	S_Shore	0.277088	1.31793e-05	0.0003772
cg03348397	chr8	53877088	53877089	RGS20	ENST00000523280.1;ENST00000517659.4;ENST00000344277.9;ENST00000297313.6	25279;25187	CGI:chr8:53877021-53878105	Island	0.342235	0.000122807	0.00138579
cg03351003	chr16	75238408	75238409	BCAR1	ENST00000569340.1;ENST00000418647.6;ENST00000564170.1;ENST00000162330.8;ENST00000420641.6;ENST00000562556.4;ENST00000535626.5;ENST00000538440.5;ENST00000542031.5;ENST00000393422.5;ENST00000393420.9;ENST00000566982.1	27541;26808;-976;27600;4295;9833;253;29646;13202;28374;13075	CGI:chr16:75235130-75235981	S_Shelf	0.221662	4.26133e-06	0.000241349
cg03352106	chr12	21773542	21773543	KCNJ8	ENST00000537950.1;ENST00000240662.2	1280;2040	CGI:chr12:21774490-21775057	N_Shore	0.408794	9.1739e-07	0.000205606
cg03354113	chr10	77637035	77637036	KCNMA1	ENST00000618048.1;ENST00000286627.8;ENST00000372408.5;ENST00000372421.8;ENST00000372437.4;ENST00000372443.4;ENST00000481070.1;ENST00000626620.1;ENST00000286628.11;ENST00000372440.4;ENST00000372403.7;ENST00000480683.1;ENST00000457953.4;ENST00000404771.6	959;608;774;1561;413;724;460;785;528;419;755;530;1335	CGI:chr10:77636337-77638737	Island	0.476382	9.25483e-05	0.00115003
cg03365311	chr11	43581415	43581416	HSD17B12	ENST00000532864.4;ENST00000533358.1;ENST00000526615.4	24978;2525;1919	CGI:chr11:43580995-43581665	Island	0.329059	4.47347e-05	0.000727598
cg03366992	chr21	43720950	43720951	PDXK	ENST00000476084.1;ENST00000438837.1;ENST00000291565.7;ENST00000468090.4;ENST00000470029.4;ENST00000398081.4;ENST00000398085.6	1852;1855;-743;1837;1773;1726;1772	CGI:chr21:43718412-43719950	S_Shore	-0.249412	0.000278985	0.00241517
cg03370077	chr7	50733726	50733727	GRB10	ENST00000439044.4;ENST00000406641.4;ENST00000403097.4;ENST00000407526.4;ENST00000465602.1;ENST00000402497.4;ENST00000398812.5;ENST00000401949.4;ENST00000335866.6;ENST00000357271.8	48842;59737;59711;22339;22334;59707;13939;59244;-1372	CGI:chr7:50782055-50783174	Open Sea	-0.244559	0.00100416	0.0061582
cg03383006	chr17	44915556	44915557	GFAP	ENST00000586127.4;ENST00000588037.1;ENST00000588735.1;ENST00000593179.1;ENST00000435360.5;ENST00000588316.1;ENST00000585728.4;ENST00000588957.4;ENST00000253408.8;ENST00000592320.4;ENST00000586793.4;ENST00000376990.7;ENST00000591327.1	-1179;-51;-61;396;1382;-55;-67;-52;-3	CGI:chr17:44911373-44911780	S_Shelf	-0.2145	0.00499823	0.0210092
cg03390245	chr1	156849269	156849270	NTRK1	ENST00000392302.5;ENST00000530298.4;ENST00000489021.5;ENST00000497019.5	33612;12059;33589;33628	CGI:chr1:156848910-156849400	Island	0.294853	5.91726e-06	0.000269814
cg03396151	chr15	37095103	37095104	MEIS2	ENST00000607277.4;ENST00000424352.5;ENST00000560697.4;ENST00000559085.4;ENST00000559129.1;ENST00000557796.5;ENST00000606653.4;ENST00000561422.1;ENST00000560617.4;ENST00000397620.5;ENST00000558313.4;ENST00000340545.8;ENST00000561208.4;ENST00000314177.11;ENST00000397624.6;ENST00000559561.4;ENST00000560570.4;ENST00000561163.4;ENST00000338564.8	6103;3219;4294;1404;3200;5428;4204;-81;1089;3429;6177;4380;-537;6197;-1073;4619;4783;2265	CGI:chr15:37097974-37098179	N_Shelf	0.328412	0.000279285	0.00241517
cg03396285	chr2	101251894	101251895	TBC1D8	ENST00000485851.1;ENST00000463469.4;ENST00000462819.4	971;973;962	CGI:chr2:101252561-101253540	N_Shore	-0.200676	8.02058e-05	0.00104804
cg03400060	chr5	79069978	79069979	DMGDH	ENST00000517853.4;ENST00000518477.4;ENST00000524206.1;ENST00000255189.6;ENST00000521052.4;ENST00000520388.4	-328;-351;-303;-348;166061	CGI:chr5:79069475-79069888	S_Shore	0.202618	3.05483e-06	0.000217832
cg03404742	chr16	58280671	58280672	CCDC113	ENST00000219299.7;ENST00000443128.5	30734	CGI:chr16:58249799-58250180	Open Sea	-0.210912	0.000141227	0.00151653
cg03406367	chr12	124463522	124463523	NCOR2	ENST00000542927.4;ENST00000404621.4;ENST00000429285.5;ENST00000458234.4;ENST00000448008.1;ENST00000405201.4;ENST00000420698.4	31731;103943;20253;20248;72082;54773	CGI:chr12:124466159-124466393	N_Shelf	0.232912	3.85501e-05	0.000666628
cg03408077	chr20	63406231	63406232	KCNQ2	ENST00000370224.4;ENST00000629676.1;ENST00000359125.5;ENST00000626839.1;ENST00000629241.1;ENST00000625514.1	66447;66368;66325;66360	CGI:chr20:63406105-63406366	Island	-0.261882	0.007214	0.0282414
cg03408619	chr8	30442626	30442627	RBPMS	ENST00000521816.1;ENST00000523717.4;ENST00000523115.4;ENST00000397323.7;ENST00000287771.8;ENST00000517860.4;ENST00000339877.7;ENST00000519647.4;ENST00000520161.4;ENST00000320203.7;ENST00000520191.4	58146;44698;8;58098;55417;57540;55561;-95;57422;58114	CGI:chr8:30383900-30385362	Open Sea	0.3415	1.30287e-06	0.000205606
cg03421300	chr1	26863296	26863297	SFN	ENST00000339276.5	157	CGI:chr1:26863421-26863637	N_Shore	-0.226	0.000887996	0.00562012
cg03422911	chr1	237041995	237041996	RYR2	ENST00000366574.5	-211	CGI:chr1:237041826-237043344	Island	0.418647	2.85305e-05	0.000560451
cg03428399	chr1	165205511	165205512	LMX1A	ENST00000489443.2;ENST00000367893.4;ENST00000294816.5;ENST00000342310.6	7770;150236;151205;150731	CGI:chr1:165235264-165236270	Open Sea	-0.200441	0.00360876	0.0163133
cg03431028	chr15	33400611	33400612	RYR3	ENST00000622037.1;ENST00000389232.7;ENST00000415757.6	89634;89648	CGI:chr15:33310615-33311802	Open Sea	-0.226682	0.000363987	0.00291137
cg03432955	chr6	29827724	29827725	HLA-G	ENST00000360323.9;ENST00000376818.6;ENST00000478519.4;ENST00000376815.3;ENST00000376828.5;ENST00000478355.4;ENST00000428701.4	744;-98;-122;756	CGI:chr6:29827776-29828817	N_Shore	0.202735	0.000213334	0.00199929
cg03436967	chr7	147509960	147509961	CNTNAP2	ENST00000361727.6	1393600	CGI:chr7:148339402-148339756	Open Sea	-0.265485	6.00354e-05	0.000872099
cg03456938	chr16	67163181	67163182	HSF4	ENST00000522870.4;ENST00000264009.11	-205;-1501	CGI:chr16:67162889-67166085	Island	0.277235	2.17993e-06	0.000206432
cg03462053	chr12	52493479	52493480	KRT6A	ENST00000330722.6;ENST00000549898.4	-769;-221	CGI:chr12:52600988-52601528	Open Sea	-0.295294	9.25483e-05	0.00115003
cg03462380	chr15	26867755	26867756	GABRB3	ENST00000541819.5	71785	CGI:chr15:26866883-26868332	Island	0.391088	0.000122807	0.00138579
cg03465028	chr15	31366120	31366121	KLF13	ENST00000307145.3;ENST00000558921.1;ENST00000558844.1;ENST00000618680.3;ENST00000560473.1	38552;26186;39264;-35;38952	CGI:chr15:31372055-31372337	Open Sea	0.386294	1.80111e-05	0.00043901
cg03465652	chr2	120868160	120868161	GLI2	ENST00000445186.4;ENST00000472722.4;ENST00000438299.4;ENST00000314490.14;ENST00000361492.7;ENST00000452319.4;ENST00000435313.5;ENST00000360874.9;ENST00000437950.4;ENST00000482119.4;ENST00000418323.4;ENST00000433812.1;ENST00000452692.4;ENST00000341310.9	70814;132536;70868;70933;70863;75876;131912;75750	CGI:chr2:120867415-120867634	S_Shore	0.290176	3.61006e-06	0.000228437
cg03466124	chr3	179450368	179450369	GNB4	ENST00000232564.6;ENST00000468623.4;ENST00000497513.1	1223;1109;778	CGI:chr3:179450947-179451481	N_Shore	0.377118	0.000887996	0.00562012
cg03466198	chr7	50660235	50660236	GRB10	ENST00000402578.4;ENST00000406641.4;ENST00000398810.5;ENST00000403097.4;ENST00000407526.4;ENST00000402497.4;ENST00000398812.5;ENST00000401949.4;ENST00000335866.6;ENST00000357271.8	45067;122333;95825;66884;133202;72119;132735;95830;133228	CGI:chr7:50782055-50783174	Open Sea	0.212265	0.000784392	0.00511985
cg03474070	chr16	83654925	83654926	CDH13	ENST00000539548.5;ENST00000566620.4;ENST00000428848.6;ENST00000567109.4;ENST00000562307.1;ENST00000268613.13;ENST00000622885.3	1027959;1028121;796571;796568;104;1027954	CGI:chr16:83807807-83808383	Open Sea	-0.353118	2.10195e-05	0.000474979
cg03474687	chr14	103712823	103712824	XRCC3	ENST00000553361.4;ENST00000554170.1;ENST00000553264.4;ENST00000555055.4;ENST00000556682.4;ENST00000557439.4;ENST00000554913.4;ENST00000555964.4;ENST00000556980.4;ENST00000554974.4;ENST00000553332.4;ENST00000352127.10;ENST00000555231.4	-718;2621;1428;2662;2637;2664;2661;1391;2647;2682	CGI:chr14:103715041-103716615	N_Shelf	0.253235	1.5485e-06	0.000205606
cg03475285	chr8	53876647	53876648	RGS20	ENST00000523280.1;ENST00000517659.4;ENST00000344277.9;ENST00000297313.6	24746;24838	CGI:chr8:53877021-53878105	N_Shore	0.422209	5.91726e-06	0.000269814
cg03483626	chr1	110675654	110675655	KCNA3	ENST00000369769.3	-620	CGI:chr1:110673622-110675675	Island	0.257647	0.000162226	0.00165969
cg03489186	chr15	89247613	89247614	FANCI	ENST00000300027.11;ENST00000563250.4;ENST00000310775.10;ENST00000567891.4;ENST00000567996.4;ENST00000447611.5;ENST00000564920.4;ENST00000570110.1;ENST00000565522.4;ENST00000565255.4;ENST00000568670.4;ENST00000564636.1	3637;3622;10;3362;3595;3645;3578;3663;3608;3604;3639	CGI:chr15:89243767-89244460	S_Shelf	-0.303441	0.000537025	0.00386826
cg03489382	chr7	128792403	128792404	CCDC136	ENST00000459946.4;ENST00000378685.7;ENST00000464832.4;ENST00000297788.7;ENST00000488925.1;ENST00000485998.5;ENST00000487361.4;ENST00000472049.1	944;952;1645;784;992;958;384;357	CGI:chr7:128790653-128791816	S_Shore	0.241206	0.00100416	0.0061582
cg03490157	chr3	6864374	6864375	GRM7	ENST00000357716.7;ENST00000440923.6;ENST00000435689.4;ENST00000467425.4;ENST00000389335.6;ENST00000448328.5;ENST00000486284.4;ENST00000443259.1;ENST00000389336.7	1630;94304;94372;3258;3133	CGI:chr3:6862446-6862954	S_Shore	-0.233618	0.00759928	0.0291614
cg03503046	chr8	105582963	105582964	ZFPM2	ENST00000520492.4;ENST00000511341.5;ENST00000517361.1;ENST00000407775.5;ENST00000520027.4	195816;264270;54078;263419;224484	CGI:chr8:105318277-105319892	Open Sea	-0.405588	0.00162388	0.00884457
cg03503785	chr16	23951251	23951252	PRKCB	ENST00000321728.10;ENST00000498739.1;ENST00000303531.10	115249;115226;114027	CGI:chr16:23835620-23836781	Open Sea	-0.231912	0.000537025	0.00386826
cg03504834	chr7	114416322	114416323	FOXP2	ENST00000393495.6;ENST00000350908.7;ENST00000462331.4;ENST00000393494.5;ENST00000403559.7;ENST00000459666.4;ENST00000393491.6;ENST00000441290.5;ENST00000495516.1;ENST00000440349.4;ENST00000408937.6;ENST00000378237.6;ENST00000393489.6;ENST00000393498.5;ENST00000412402.4	998;1263;329761;328155;1002;2047;1101;329882;1324;329994;1266;1209	CGI:chr7:114084869-114087740	Open Sea	-0.228824	0.00182615	0.00966271
cg03505654	chr1	247416306	247416307	NLRP3	ENST00000366497.5;ENST00000391828.6	149	CGI:chr1:247406013-247406500	Open Sea	-0.262441	0.00205135	0.0105563
cg03514351	chr1	65526082	65526083	LEPR	ENST00000349533.9;ENST00000462765.4;ENST00000371059.6;ENST00000406510.6;ENST00000616738.3;ENST00000344610.11;ENST00000371060.6	105361;392;105429	CGI:chr1:65525318-65526128	Island	0.303471	3.31829e-05	0.000610589
cg03514843	chr2	27078327	27078328	EMILIN1	ENST00000380320.7	-241	CGI:chr2:27082444-27082744	Open Sea	0.237824	8.17926e-06	0.000309612
cg03519441	chr21	40183003	40183004	DSCAM	ENST00000404019.2;ENST00000400454.4;ENST00000617870.3	170652;186268;664137	CGI:chr21:40182691-40183032	Island	-0.285324	0.000472256	0.00352068
cg03521696	chr6	29827818	29827819	HLA-G	ENST00000360323.9;ENST00000376818.6;ENST00000478519.4;ENST00000376815.3;ENST00000376828.5;ENST00000478355.4;ENST00000428701.4	-4;-28;838;850	CGI:chr6:29827776-29828817	Island	0.359794	0.000363987	0.00291137
cg03523485	chr12	132276007	132276008	GALNT9	ENST00000614360.1;ENST00000535208.1;ENST00000424720.5;ENST00000328957.11	53197;-788;-782;53343	CGI:chr12:132277357-132277604	N_Shore	-0.255588	2.45027e-05	0.000515347
cg03526468	chr16	31473250	31473251	TGFB1I1	ENST00000561785.4;ENST00000564804.1;ENST00000567607.4;ENST00000568142.2;ENST00000562566.4;ENST00000565360.4;ENST00000565454.4;ENST00000567066.5;ENST00000567524.1;ENST00000569254.4;ENST00000394858.5;ENST00000563712.5;ENST00000564176.4;ENST00000394863.6;ENST00000361773.6;ENST00000569703.4;ENST00000562165.4	1219;1095;1081;1078;1108;1664;1190;1092;1094;-177;-185;1074;1041;-191;169;44	CGI:chr16:31475831-31477646	N_Shelf	0.200676	0.000887996	0.00562012
cg03528486	chr13	110438322	110438323	COL4A2	ENST00000360467.5	131054	CGI:chr13:110438290-110438513	Island	-0.24	0.000692104	0.00466195
cg03531100	chr19	48756862	48756863	FUT1	ENST00000597220.4;ENST00000310160.6;ENST00000601988.1	-1471	CGI:chr19:48752521-48753238	S_Shelf	-0.3445	0.000472256	0.00352068
cg03531247	chr2	50346347	50346348	NRXN1	ENST00000405472.6;ENST00000625320.1;ENST00000401710.4;ENST00000401669.5;ENST00000628364.1;ENST00000630543.1;ENST00000625672.1;ENST00000404971.4;ENST00000331040.8;ENST00000342183.8;ENST00000406316.5;ENST00000611589.3	310068;1420;1450;685854;908;685768;686053;149730;686215;681927;682110;1408	CGI:chr2:50346903-50347679	N_Shore	0.317441	0.00113427	0.00673556
cg03532926	chr7	153887754	153887755	DPP6	ENST00000404039.4	656	CGI:chr7:153886232-153888581	Island	0.372559	0.00010667	0.00126286
cg03536983	chr19	3361156	3361157	NFIC	ENST00000586919.4;ENST00000395111.6;ENST00000589123.4	1592;1508;1472	CGI:chr19:3358497-3361250	Island	0.323029	0.00323036	0.0149629
cg03537810	chr8	143944899	143944900	PLEC	ENST00000527096.4;ENST00000532346.1;ENST00000354958.5;ENST00000527816.4;ENST00000354589.6;ENST00000398774.5;ENST00000526416.4;ENST00000528025.4;ENST00000528131.1;ENST00000356346.6;ENST00000322810.7;ENST00000436759.5	9022;1507;31836;30471;13901;28631;-940;30477;30321;5978;1649;-161	CGI:chr8:143944647-143945046	Island	0.213412	1.12545e-05	0.000351931
cg03544320	chr4	5892964	5892965	CRMP1	ENST00000324989.10	95	CGI:chr4:5892344-5893389	Island	0.447941	1.80111e-05	0.00043901
cg03547017	chr17	38875028	38875029	LASP1	ENST00000584106.1;ENST00000318008.9;ENST00000585841.4;ENST00000435347.6;ENST00000433206.5;ENST00000419929.1;ENST00000443937.6	4884;4996;5168;1137;4966	CGI:chr17:38869484-38870851	Open Sea	0.234207	2.17993e-06	0.000206432
cg03553819	chr16	1221741	1221742	CACNA1H	ENST00000358590.7;ENST00000564927.1;ENST00000348261.8	10258;68499	CGI:chr16:1217865-1218605	S_Shelf	-0.217529	0.00100416	0.0061582
cg03557725	chr12	95858134	95858135	SNRPF	ENST00000551316.1;ENST00000553192.4;ENST00000552085.1;ENST00000266735.8	-795;-831;-836;-832	CGI:chr12:95858242-95858468	N_Shore	0.239441	0.000279285	0.00241517
cg03559686	chr2	197514860	197514861	HSPD1	ENST00000426480.1	1878	CGI:chr2:197515699-197516577	N_Shore	0.212471	8.02058e-05	0.00104804
cg03559686	chr2	197514860	197514861	MOB4	ENST00000233892.7;ENST00000409916.4;ENST00000448447.5;ENST00000409355.2;ENST00000497443.4;ENST00000323303.7;ENST00000417097.4;ENST00000409360.1	-712;-1225;-1188;-973;-1301;-722;-1215	CGI:chr2:197515699-197516577	N_Shore	0.212471	8.02058e-05	0.00104804
cg03565153	chr6	13114428	13114429	PHACTR1	ENST00000415087.4;ENST00000406205.5;ENST00000482982.1;ENST00000434977.1;ENST00000379350.4;ENST00000332995.10	157068;364992;60970;61064;397622;396766	CGI:chr6:13014741-13014971	Open Sea	-0.217971	0.00012266	0.00138579
cg03565777	chr12	124543793	124543794	NCOR2	ENST00000458234.4;ENST00000542565.1	23672;23797	CGI:chr12:124543586-124543832	Island	0.264412	0.000186138	0.0018206
cg03574765	chr16	1215266	1215267	CACNA1H	ENST00000569107.4;ENST00000348261.8;ENST00000358590.7;ENST00000564927.1;ENST00000565831.4;ENST00000562079.4;ENST00000564231.4	62024;3783;5198;61527	CGI:chr16:1215151-1215661	Island	-0.257765	0.0012798	0.00737922
cg03576234	chr3	187738659	187738660	BCL6	ENST00000470319.1;ENST00000621333.3;ENST00000480458.4;ENST00000496823.1;ENST00000406870.5;ENST00000438077.1	6814;7067;7069;-714;6779;6801	CGI:chr3:187738462-187738792	Island	0.403265	0.0356079	0.0978784
cg03582285	chr17	42548296	42548297	HSD17B1	ENST00000585807.4	-919	CGI:chr17:42548161-42548841	Island	0.313676	1.12545e-05	0.000351931
cg03582327	chr19	51418885	51418886	SIGLEC10	ENST00000442846.6;ENST00000436984.5;ENST00000524527.1;ENST00000339313.8;ENST00000529627.1;ENST00000441969.6;ENST00000525998.4;ENST00000530476.1;ENST00000357375.4;ENST00000353836.8;ENST00000439889.5	-1186;-1248;-1147;-1081;-1242;-1293;-1253;-1173;-1303	CGI:chr19:51421745-51422159	N_Shelf	-0.228559	0.00162388	0.00884457
cg03583111	chr2	219418720	219418721	DES	ENST00000373960.3;ENST00000492726.1;ENST00000477226.4	-1326;-1403;342	CGI:chr2:219418478-219419028	Island	0.202559	0.00010654	0.00126286
cg03589001	chr15	78872372	78872373	MORF4L1	ENST00000558522.4;ENST00000559930.4;ENST00000558746.4;ENST00000559258.4;ENST00000559345.4;ENST00000558502.4;ENST00000331268.8;ENST00000559158.4;ENST00000557961.4;ENST00000559619.4;ENST00000558830.4;ENST00000379535.7;ENST00000426013.5;ENST00000561171.4;ENST00000558893.4;ENST00000559690.4;ENST00000559697.4	-516;-445;-1352;-1450;-634;-672;-583;-659;-613;-604;-602;-616;-443;24704;-654;61884;-405	CGI:chr15:78872925-78873715	N_Shore	0.243559	2.45027e-05	0.000515347
cg03593189	chr7	73704203	73704204	STX1A	ENST00000491427.4;ENST00000496216.4;ENST00000480126.4;ENST00000461441.4;ENST00000497980.4;ENST00000462135.1;ENST00000222812.6;ENST00000494245.1;ENST00000395155.3;ENST00000395156.6;ENST00000470878.4;ENST00000395154.6	15456;15424;57;1263;-11;15429;1678;15455;15470;294;15457;-147	CGI:chr7:73719058-73719685	Open Sea	0.221147	0.00205135	0.0105563
cg03593823	chr1	240527104	240527105	GREM2	ENST00000318160.4	85046	CGI:chr1:240492874-240493420	Open Sea	-0.295176	1.80111e-05	0.00043901
cg03598457	chr16	27462023	27462024	GTF3C1	ENST00000356183.7;ENST00000569653.1;ENST00000564747.1;ENST00000561623.4;ENST00000562609.2;ENST00000567806.1	40894;87884;1451;-1042;87891;4305	CGI:chr16:27549688-27550239	Open Sea	0.224412	5.91726e-06	0.000269814
cg03601836	chr3	190319906	190319907	CLDN1	ENST00000295522.3	2570	CGI:chr3:190322028-190322676	N_Shelf	-0.214618	0.000141227	0.00151653
cg03602297	chr2	29919262	29919263	ALK	ENST00000389048.6	2305	CGI:chr2:29919965-29921684	N_Shore	-0.245029	1.83834e-06	0.000205606
cg03605666	chr19	3383596	3383597	NFIC	ENST00000395111.6;ENST00000341919.6;ENST00000586919.4;ENST00000590282.4;ENST00000589123.4;ENST00000443272.2	23948;17009;17046;24032;23912;17012	CGI:chr19:3381527-3382277	S_Shore	0.248176	1.5485e-06	0.000205606
cg03607573	chr11	93738723	93738724	TAF1D	ENST00000448108.5;ENST00000323981.5;ENST00000534770.1;ENST00000526015.4;ENST00000532235.1;ENST00000527169.4;ENST00000527068.1;ENST00000532455.1	3223;2754;2771;2773;2757;2772;-430;2758	CGI:chr11:93740919-93741909	N_Shelf	-0.259382	0.000537025	0.00386826
cg03607891	chr1	65633932	65633933	LEPR	ENST00000349533.9;ENST00000616738.3;ENST00000406510.6;ENST00000371060.6	213279;213211;108242	CGI:chr1:65525318-65526128	Open Sea	-0.305265	0.000784392	0.00511985
cg03608515	chr13	97460150	97460151	RAP2A	ENST00000476869.1;ENST00000245304.4	25927;25678	CGI:chr13:97432966-97434865	Open Sea	0.204176	3.61006e-06	0.000228437
cg03610280	chr10	95832661	95832662	ENTPD1	ENST00000371205.4;ENST00000371203.8;ENST00000483213.4;ENST00000539125.4;ENST00000543964.4;ENST00000371207.6;ENST00000490659.4;ENST00000453258.5;ENST00000371206.5	76744;76482;120881;76703;77008;9424;9422	CGI:chr10:95907486-95908221	Open Sea	0.257647	3.05483e-06	0.000217832
cg03619352	chr5	179792097	179792098	MAML1	ENST00000503050.4	58726	CGI:chr5:179795607-179796824	N_Shelf	0.307618	1.31793e-05	0.0003772
cg03621001	chr19	16110909	16110910	RAB8A	ENST00000587156.4;ENST00000586682.1;ENST00000589697.1;ENST00000300935.6;ENST00000588105.1;ENST00000590899.4	-987;-989;-1007;-721;-984	CGI:chr19:16111302-16112342	N_Shore	0.225382	0.0263098	0.0768182
cg03621974	chr12	7497738	7497739	CD163	ENST00000359156.7;ENST00000396620.6;ENST00000537044.1;ENST00000432237.2;ENST00000541972.4	6156;5000;6039	CGI:chr12:7439810-7440434	Open Sea	-0.314324	0.000887996	0.00562012
cg03626186	chr10	5840503	5840504	GDI2	ENST00000380127.4	1630	CGI:chr10:5840340-5840672	Island	0.228324	9.25483e-05	0.00115003
cg03627295	chr13	46182304	46182305	LCP1	ENST00000460190.1;ENST00000398576.5;ENST00000323076.5;ENST00000442275.1	21;29568;-99;29045	CGI:chr13:46052319-46052884	Open Sea	-0.237735	0.00841546	0.0315428
cg03632782	chr16	82747760	82747761	CDH13	ENST00000539548.5;ENST00000569144.4;ENST00000566333.1;ENST00000428848.6;ENST00000565636.4;ENST00000562601.4;ENST00000567109.4;ENST00000431540.6;ENST00000567445.1;ENST00000268613.13;ENST00000568770.4	120956;120794;120793;120790;120791;120788;120789;120720	CGI:chr16:82627046-82628208	Open Sea	-0.317103	5.02436e-06	0.000255012
cg03635766	chr17	40451613	40451614	IGFBP4	ENST00000269593.4	8151	CGI:chr17:40443494-40444054	Open Sea	0.282971	6.00354e-05	0.000872099
cg03637218	chr5	115873410	115873411	AP3S1	ENST00000515066.5;ENST00000316788.10;ENST00000507436.1;ENST00000395548.5;ENST00000506430.2	31928;6748;31463;31451;31412	CGI:chr5:115841537-115842559	Open Sea	-0.225185	0.00841546	0.0315428
cg03638937	chr11	393570	393571	PKP3	ENST00000534401.4;ENST00000527442.4;ENST00000528036.4;ENST00000533249.4;ENST00000531857.1;ENST00000533069.1;ENST00000331563.5	-674;120;-648;955;106;-576	CGI:chr11:394257-394619	N_Shore	-0.295235	0.000784392	0.00511985
cg03641640	chr13	114010940	114010941	RASA3	ENST00000334062.7	121672	CGI:chr13:114010590-114011011	Island	-0.300118	0.00113427	0.00673556
cg03643032	chr16	85921297	85921298	IRF8	ENST00000268638.8;ENST00000566369.1;ENST00000562492.4	22493;7253;12308	CGI:chr16:85898515-85899336	Open Sea	-0.220074	6.00354e-05	0.000872099
cg03649855	chr6	45608651	45608652	RUNX2	ENST00000576263.4;ENST00000478660.5	186614;279923	CGI:chr6:45663249-45664077	Open Sea	-0.446059	2.45027e-05	0.000515347
cg03654598	chr19	50698884	50698885	SHANK1	ENST00000359082.3;ENST00000391814.4;ENST00000293441.4	20567;18036;18055	CGI:chr19:50694826-50695934	S_Shelf	-0.227735	2.85305e-05	0.000560451
cg03657350	chr12	99649890	99649891	ANKS1B	ENST00000547776.5;ENST00000549866.4;ENST00000552232.1;ENST00000547010.4	334765;334382;56735;334348	CGI:chr12:99984465-99985129	Open Sea	-0.246118	3.85501e-05	0.000666628
cg03661929	chr3	116784868	116784869	LSAMP	ENST00000474851.1	354522	CGI:chr3:115783878-115784734	Open Sea	-0.508529	3.61006e-06	0.000228437
cg03670736	chr12	13595290	13595291	GRIN2B	ENST00000609686.3;ENST00000628166.1	385074;14729	CGI:chr12:13562915-13564100	Open Sea	-0.320397	9.59993e-06	0.000332813
cg03682112	chr18	79863598	79863599	KCNG2	ENST00000316249.3	-71	CGI:chr18:79863265-79864578	Island	0.237647	3.85501e-05	0.000666628
cg03688324	chr13	21676878	21676879	FGF9	ENST00000461657.1;ENST00000382353.5	5494;2875	CGI:chr13:21673664-21675616	S_Shore	-0.222088	1.12545e-05	0.000351931
cg03689092	chr2	127681771	127681772	LIMS2	ENST00000410011.4	16	CGI:chr2:127674620-127675916	Open Sea	0.233353	2.45027e-05	0.000515347
cg03703111	chr5	93590015	93590016	NR2F1	ENST00000327111.6;ENST00000615873.1	6677;4990	CGI:chr5:93587781-93588791	S_Shore	0.221824	0.000319015	0.00265347
cg03703171	chr2	113117649	113117650	IL1RN	ENST00000259206.8;ENST00000486167.1;ENST00000354115.5;ENST00000361779.6;ENST00000409052.4;ENST00000465812.4	6532;-245;10434;-333;-249	CGI:chr2:113157104-113157819	Open Sea	-0.358941	0.00182615	0.00966271
cg03706175	chr2	47370192	47370193	EPCAM	ENST00000263735.7;ENST00000405271.4;ENST00000456133.4;ENST00000474691.1;ENST00000419334.1	716;25033;25028;1043;696	CGI:chr2:47369490-47370117	S_Shore	-0.420294	1.30287e-06	0.000205606
cg03707183	chr7	4861818	4861819	RADIL	ENST00000445392.4;ENST00000399583.3	21837;21902	CGI:chr7:4861705-4862122	Island	0.252882	1.12545e-05	0.000351931
cg03707599	chr7	76327614	76327615	YWHAG	ENST00000307630.4	31418	CGI:chr7:76329548-76329757	N_Shore	0.221618	0.00617651	0.024772
cg03717442	chr2	44945062	44945063	SIX3	ENST00000260653.4	3163	CGI:chr2:44942366-44944745	S_Shore	0.220529	9.19145e-07	0.000205606
cg03718411	chr5	31280695	31280696	CDH6	ENST00000265071.2;ENST00000514738.4	86944	CGI:chr5:31193845-31194312	Open Sea	-0.355853	3.31829e-05	0.000610589
cg03721058	chr3	50322610	50322611	HYAL2	ENST00000395139.6;ENST00000458018.1;ENST00000357750.7;ENST00000428028.1;ENST00000481597.4;ENST00000442581.1;ENST00000415028.1;ENST00000447092.4	-896;-1392;132;173;297;-1460;168	CGI:chr3:50322408-50322611	Island	0.203794	8.02058e-05	0.00104804
cg03727500	chr2	231483623	231483624	NCL	ENST00000461347.4	19	CGI:chr2:231483672-231484155	N_Shore	0.201176	0.00162388	0.00884457
cg03734437	chr8	96161298	96161299	GDF6	ENST00000287020.6;ENST00000621429.1;ENST00000620978.1	-581;-578;-505	CGI:chr8:96160406-96161652	Island	0.346294	0.0313406	0.0879954
cg03736789	chr7	36986205	36986206	ELMO1	ENST00000442504.4;ENST00000487843.1;ENST00000420636.4;ENST00000396040.5;ENST00000396045.6;ENST00000448602.4;ENST00000464262.5;ENST00000472359.1;ENST00000310758.7	463045;463019;-1144;305;-55;367464;230485;211019;-88	CGI:chr7:37447751-37449069	Open Sea	-0.231353	9.25483e-05	0.00115003
cg03752218	chr1	47231116	47231117	TAL1	ENST00000294339.3;ENST00000371884.5;ENST00000464796.4;ENST00000481091.1	600;-1344;1105;103	CGI:chr1:47230832-47232525	Island	0.351118	0.000363987	0.00291137
cg03755566	chr10	88935806	88935807	ACTA2	ENST00000224784.9;ENST00000458208.4	55585;16968	CGI:chr10:88990536-88991383	Open Sea	0.215706	0.000784392	0.00511985
cg03755566	chr10	88935806	88935807	STAMBPL1	ENST00000371927.6	56071	CGI:chr10:88990536-88991383	Open Sea	0.215706	0.000784392	0.00511985
cg03760589	chr1	170661256	170661257	PRRX1	ENST00000553786.1	-1473	CGI:chr1:170661315-170661656	N_Shore	0.257059	0.00010667	0.00126286
cg03760919	chr8	92091133	92091134	RUNX1T1	ENST00000519577.4;ENST00000524215.4;ENST00000360348.5;ENST00000522316.1;ENST00000615601.3;ENST00000518992.4;ENST00000521319.4;ENST00000521375.4;ENST00000518832.1;ENST00000520724.4;ENST00000517493.4;ENST00000520172.4;ENST00000518256.4;ENST00000522163.4;ENST00000520428.4;ENST00000521897.4;ENST00000517919.4;ENST00000519422.4;ENST00000518317.4;ENST00000522467.4;ENST00000436581.5;ENST00000521902.4;ENS…	12094;4340;4097;4125;4311;4284;4318;4098;4083;4129;8556;11781;12096;4350;8524;4505;4479;12154;4378;4522;4104;4130;4096;11775;4481;4352;4346;4103	CGI:chr8:92101828-92103751	Open Sea	-0.348176	5.91726e-06	0.000269814
cg03769927	chr1	27154358	27154359	SLC9A1	ENST00000374086.3;ENST00000263980.6;ENST00000374084.2	241;12624;553	CGI:chr1:27154854-27155251	N_Shore	-0.296706	0.000472256	0.00352068
cg03769939	chr1	24927638	24927639	RUNX3	ENST00000399916.4;ENST00000338888.3;ENST00000496967.1;ENST00000308873.9	1161;37373;2240;37347	CGI:chr1:24929036-24932514	N_Shore	0.310294	8.17926e-06	0.000309612
cg03783110	chr17	1560445	1560446	PITPNA	ENST00000575895.4;ENST00000576010.5;ENST00000575288.4;ENST00000576722.4;ENST00000576761.4;ENST00000313486.10;ENST00000573231.1;ENST00000573056.1;ENST00000539476.4	2372;2347;2186;2302;2336;2295;2324;-643	CGI:chr17:1561865-1563018	N_Shore	0.250294	0.000122807	0.00138579
cg03784083	chr11	132644000	132644001	OPCML	ENST00000541867.4;ENST00000374778.4;ENST00000331898.10;ENST00000612177.3;ENST00000529038.4;ENST00000524381.4	888520;299093;299769;299672;888403	CGI:chr11:132942767-132943180	Open Sea	-0.381765	0.000213334	0.00199929
cg03790312	chr3	116718526	116718527	LSAMP	ENST00000474851.1	420864	CGI:chr3:115783878-115784734	Open Sea	-0.365691	9.59993e-06	0.000332813
cg03804732	chr12	13983431	13983432	GRIN2B	ENST00000630791.1;ENST00000627535.1	-1473	CGI:chr12:13981692-13982003	S_Shore	-0.299147	0.000213334	0.00199929
cg03809021	chr16	89764715	89764716	FANCA	ENST00000563510.4;ENST00000567988.4;ENST00000561660.1;ENST00000568369.4;ENST00000305699.14;ENST00000389301.6;ENST00000563318.1	51932;325;233;290;330;2433	CGI:chr16:89720429-89722681	Open Sea	0.225941	0.00205135	0.0105563
cg03811260	chr16	67164312	67164313	HSF4	ENST00000523077.1;ENST00000522870.4;ENST00000521624.4;ENST00000521314.4;ENST00000264009.11;ENST00000517685.4;ENST00000517729.4;ENST00000522295.4;ENST00000521374.4;ENST00000584272.4;ENST00000522023.1;ENST00000434833.5;ENST00000523562.4	926;-589;-370;-432;-479;-501;-433;-460;-1214;-434	CGI:chr16:67162889-67166085	Island	0.205971	0.000213096	0.00199929
cg03814644	chr6	165940607	165940608	PDE10A	ENST00000535229.1;ENST00000580695.1	45997;45890	CGI:chr6:165940449-165940745	Island	-0.204	0.00402705	0.0177626
cg03825234	chr16	1163894	1163895	CACNA1H	ENST00000358590.7;ENST00000565831.4;ENST00000348261.8	10652;10155	CGI:chr16:1167128-1167406	N_Shelf	-0.325206	0.000186138	0.0018206
cg03826594	chr12	54418301	54418302	ITGA5	ENST00000553071.1;ENST00000435631.5;ENST00000293379.7	920;827;1160	CGI:chr12:54419151-54419407	N_Shore	0.315294	0.00759928	0.0291614
cg03830585	chr3	4495093	4495094	ITPR1	ENST00000357086.7;ENST00000456211.5;ENST00000354582.9;ENST00000302640.11;ENST00000544951.4;ENST00000467056.4	1744;1742	CGI:chr3:4492728-4493683	S_Shore	0.268235	0.0102866	0.0368913
cg03839949	chr3	128491698	128491699	GATA2	ENST00000498200.1;ENST00000341105.5;ENST00000492608.1	1488;1476;-1049	CGI:chr3:128486652-128493431	Island	0.325529	0.00230176	0.0115306
cg03841065	chr20	36646224	36646225	SLA2	ENST00000262866.7;ENST00000360672.2	-7;-342	CGI:chr20:36605426-36606379	Open Sea	0.339485	6.00354e-05	0.000872099
cg03843978	chr4	4862898	4862899	MSX1	ENST00000468421.1;ENST00000382723.4	469;3231	CGI:chr4:4862729-4863107	Island	0.204912	9.59993e-06	0.000332813
cg03844894	chr15	34794766	34794767	ACTC1	ENST00000290378.4	1374	CGI:chr15:34754242-34755211	Open Sea	0.301588	5.91726e-06	0.000269814
cg03848675	chr6	1388911	1388912	FOXF2	ENST00000259806.1	-924	CGI:chr6:1388904-1391158	Island	0.243956	6.00354e-05	0.000872099
cg03854796	chr11	31797614	31797615	PAX6	ENST00000494377.5;ENST00000464174.4;ENST00000533333.4;ENST00000379109.5;ENST00000241001.11;ENST00000379115.7;ENST00000379107.5;ENST00000470027.5;ENST00000379111.5;ENST00000531910.4;ENST00000606377.4;ENST00000530373.4;ENST00000471303.4;ENST00000379132.6;ENST00000419022.4;ENST00000455099.4;ENST00000379129.5;ENST00000379123.8	3033;3722;14570;13624;14064;13718;9308;5720;20348;20324;13432;13695;6431;6433;12692;13054	CGI:chr11:31798512-31799868	N_Shore	0.202147	3.31829e-05	0.000610589
cg03863756	chr21	45440069	45440070	COL18A1	ENST00000400337.5	34931	CGI:chr21:45439268-45440155	Island	-0.308853	4.81052e-05	0.000781104
cg03866862	chr6	33433765	33433766	SYNGAP1	ENST00000479510.2;ENST00000418600.5;ENST00000628646.1;ENST00000428982.4;ENST00000293748.8;ENST00000449372.5;ENST00000629380.1	13509;13499;2033;13694;13454	CGI:chr6:33428273-33428519	Open Sea	0.219441	2.10195e-05	0.000474979
cg03874653	chr3	123661359	123661360	MYLK	ENST00000508240.1;ENST00000354792.8;ENST00000475616.4;ENST00000360304.6;ENST00000359169.4;ENST00000346322.8;ENST00000464489.4;ENST00000360772.6	222973;222950;132483;31021;215260;222956	CGI:chr3:123584492-123585371	Open Sea	0.214618	0.013789	0.0464039
cg03875678	chr14	24634340	24634341	GZMB	ENST00000382540.4;ENST00000526004.1;ENST00000382542.4;ENST00000216341.7;ENST00000554242.4;ENST00000616551.1;ENST00000415355.6;ENST00000530830.1;ENST00000532263.4	-179;-165;-72;-143;-130	CGI:chr14:24429667-24430172	Open Sea	-0.20725	5.18528e-05	0.000795626
cg03876150	chr2	101752906	101752907	MAP4K4	ENST00000456652.4;ENST00000627726.1;ENST00000302217.8;ENST00000427603.4;ENST00000350878.7;ENST00000625522.1;ENST00000324219.7;ENST00000347699.7;ENST00000350198.7;ENST00000425019.4;ENST00000413150.5;ENST00000417294.4	54375;56055;54824;54879;55202;55161	CGI:chr2:101697087-101698366	Open Sea	0.217162	4.46747e-05	0.000727598
cg03880890	chr16	69405342	69405343	TERF2	ENST00000567841.1	3230	CGI:chr16:69424361-69424723	Open Sea	-0.211412	0.0151711	0.0500076
cg03885119	chr10	116125517	116125518	GFRA1	ENST00000369234.4;ENST00000369236.4;ENST00000439649.6;ENST00000355422.9	147951;147517;146766;147768	CGI:chr10:116125302-116125518	Island	-0.26535	2.45027e-05	0.000515347
cg03885270	chr10	22555009	22555010	PIP4K2A	ENST00000376573.7;ENST00000545335.4;ENST00000604912.1;ENST00000323883.10	159547;36667;159100;36705	CGI:chr10:22475779-22478121	Open Sea	0.258985	9.25483e-05	0.00115003
cg03885399	chr1	47225878	47225879	TAL1	ENST00000294339.3;ENST00000371884.5;ENST00000464796.4	5838;3894;6343	CGI:chr1:47225308-47226055	Island	0.371059	0.000472256	0.00352068
cg03887163	chr1	165354863	165354864	LMX1A	ENST00000367893.4;ENST00000294816.5;ENST00000342310.6	884;1379;1853	CGI:chr1:165354954-165357091	N_Shore	0.272912	0.000141227	0.00151653
cg03888033	chr1	156849113	156849114	NTRK1	ENST00000392302.5;ENST00000530298.4;ENST00000489021.5;ENST00000497019.5	33472;11903;33433;33456	CGI:chr1:156848910-156849400	Island	0.256176	6.96089e-06	0.000288481
cg03891384	chr17	12758291	12758292	MYOCD	ENST00000395988.1;ENST00000425538.4;ENST00000343344.7;ENST00000443061.1	13939;92301;38001;92101	CGI:chr17:12789420-12790373	Open Sea	-0.249779	2.85305e-05	0.000560451
cg03893150	chr1	6466265	6466266	TNFRSF25	ENST00000351959.8;ENST00000351748.6;ENST00000502588.4;ENST00000510563.4;ENST00000453341.1;ENST00000414040.5;ENST00000461703.5;ENST00000480393.4;ENST00000481401.4;ENST00000515145.1;ENST00000356876.6;ENST00000348333.6;ENST00000513135.4;ENST00000502730.4;ENST00000469691.4;ENST00000485036.4;ENST00000377782.6	-165;-69;-157;-406;-992;-634;-89	CGI:chr1:6466114-6466361	Island	0.312765	9.25483e-05	0.00115003
cg03893913	chr2	1230406	1230407	SNTG2	ENST00000407292.1;ENST00000308624.8;ENST00000494178.1	279466;279537;66842	CGI:chr2:1262647-1262889	Open Sea	-0.369471	1.12545e-05	0.000351931
cg03895540	chr11	5820252	5820253	TRIM5	ENST00000380027.4;ENST00000412903.1	118368;52107	CGI:chr11:6234538-6234892	Open Sea	-0.202412	0.00100416	0.0061582
cg03899737	chr1	3698826	3698827	TP73	ENST00000604194.1;ENST00000378280.4;ENST00000354437.7;ENST00000378285.4;ENST00000346387.7;ENST00000603364.4;ENST00000378290.4;ENST00000604074.4;ENST00000378295.7;ENST00000604479.4;ENST00000357733.6;ENST00000603362.4;ENST00000378288.7	8153;767;16459;46305;8118;46260;779	CGI:chr1:3690532-3690989	Open Sea	-0.228324	0.0113544	0.0398591
cg03905500	chr3	192169515	192169516	FGF12	ENST00000440901.4;ENST00000445105.5;ENST00000448795.4;ENST00000430714.4;ENST00000450716.4;ENST00000454309.5	598250;557986;239535;558027;99235;558085	CGI:chr3:192408032-192410205	Open Sea	-0.224882	0.000185927	0.0018206
cg03905867	chr11	31799516	31799517	PAX6	ENST00000494377.5;ENST00000464174.4;ENST00000533333.4;ENST00000379109.5;ENST00000241001.11;ENST00000379115.7;ENST00000379107.5;ENST00000470027.5;ENST00000379111.5;ENST00000531910.4;ENST00000606377.4;ENST00000530373.4;ENST00000471303.4;ENST00000379132.6;ENST00000419022.4;ENST00000455099.4;ENST00000379129.5;ENST00000379123.8	12668;4531;1131;7406;4529;11722;10790;18422;1820;3818;11793;11816;12162;18446;11530;11152	CGI:chr11:31798512-31799868	Island	0.232706	0.000213334	0.00199929
cg03908391	chr20	58852115	58852116	GNAS	ENST00000306120.3;ENST00000371075.6;ENST00000313949.10;ENST00000467227.4;ENST00000371098.5;ENST00000371099.5;ENST00000371100.7;ENST00000453292.4;ENST00000371102.7;ENST00000472183.4;ENST00000482112.4;ENST00000490374.4;ENST00000464624.5;ENST00000491348.4;ENST00000493744.4;ENST00000462499.4;ENST00000419558.4	11770;11610;12366;10629;-1149;10496;10771;-1342;10470;-600;8789;10492;12396	CGI:chr20:58851674-58851992	S_Shore	0.264559	1.54157e-05	0.000405638
cg03914397	chr5	152404880	152404881	NMUR2	ENST00000518933.1;ENST00000255262.3	28489;400	CGI:chr5:151924665-151925263	Open Sea	-0.254382	0.00024423	0.00219486
cg03915752	chr1	66336522	66336523	PDE4B	ENST00000526197.4;ENST00000531025.4;ENST00000341517.7;ENST00000329654.7;ENST00000423207.5;ENST00000528771.4;ENST00000371045.8	4517;543340;544007;344099;4372;4332;5793	CGI:chr1:66533045-66533377	Open Sea	-0.272676	0.0151711	0.0500076
cg03935060	chr16	10178164	10178165	GRIN2A	ENST00000562109.4;ENST00000568247.2;ENST00000330684.3;ENST00000396573.5	3724;4591;1840;4243	CGI:chr16:10180086-10183567	N_Shore	-0.391412	8.17926e-06	0.000309612
cg03941108	chr1	22659444	22659445	C1QB	ENST00000510260.4;ENST00000314933.6;ENST00000509305.4;ENST00000432749.5	6681;6462;6254	CGI:chr1:22647557-22647810	Open Sea	-0.232147	1.80111e-05	0.00043901
cg03942042	chr15	26651534	26651535	GABRB3	ENST00000622697.3;ENST00000299267.7;ENST00000311550.8;ENST00000554556.4;ENST00000545868.4;ENST00000541819.5;ENST00000555094.4;ENST00000628124.1;ENST00000555632.4	288006;121481;122255;121541;121543;65232;121524;115703	CGI:chr15:26670042-26670606	Open Sea	-0.408353	5.02436e-06	0.000255012
cg03942855	chr1	109668303	109668304	GSTM2	ENST00000472225.5;ENST00000476040.5;ENST00000414179.5;ENST00000369831.5;ENST00000568786.1;ENST00000464206.4;ENST00000241337.7;ENST00000369827.6;ENST00000460717.6;ENST00000467579.6;ENST00000442650.4;ENST00000369829.2;ENST00000481656.2	-1245;219;214;248;236;245;251;280;210;189;241;266	CGI:chr1:109667959-109668334	Island	0.267353	0.00617651	0.024772
cg03942855	chr1	109668303	109668304	GSTM4	ENST00000336075.6	11912	CGI:chr1:109667959-109668334	Island	0.267353	0.00617651	0.024772
cg03945895	chr1	13784857	13784858	PRDM2	ENST00000413440.4;ENST00000376048.8;ENST00000343137.7;ENST00000505823.4;ENST00000311066.8;ENST00000235372.10;ENST00000503842.4;ENST00000491134.4	80001;35421;35420;53838;35441;84616;35453	CGI:chr1:13748772-13749963	Open Sea	0.253559	0.000122807	0.00138579
cg03946671	chr20	64062620	64062621	TCEA2	ENST00000395053.6;ENST00000476113.1;ENST00000440819.4;ENST00000475792.1;ENST00000343484.8;ENST00000415602.4;ENST00000339217.7;ENST00000361317.5;ENST00000487164.4	-618;12783;-862;-577;-525;-539;-1468;5326	CGI:chr20:64062589-64063929	Island	0.264971	0.0219926	0.0667848
cg03949391	chr1	78491160	78491161	PTGFR	ENST00000370757.6;ENST00000370758.4;ENST00000497923.4;ENST00000370756.3	187275;87	CGI:chr1:78490939-78491831	Island	0.340206	0.0025799	0.0125839
cg03951374	chr15	37097975	37097976	MEIS2	ENST00000560617.4;ENST00000397620.5;ENST00000560697.4;ENST00000558313.4;ENST00000397624.6;ENST00000340545.8;ENST00000559085.4;ENST00000424352.5;ENST00000314177.11;ENST00000561208.4;ENST00000559561.4;ENST00000560570.4;ENST00000561163.4;ENST00000338564.8;ENST00000557796.5	3305;557;328;-607;347;1911;1508;3231;3325;1747;1422;2556;1332;-1468	CGI:chr15:37097974-37098179	Island	0.354294	0.000472256	0.00352068
cg03952361	chr12	132293792	132293793	GALNT9	ENST00000424720.5;ENST00000328957.11	35558;35412	CGI:chr12:132295757-132296000	N_Shore	-0.287471	1.83834e-06	0.000205606
cg03959306	chr1	2073529	2073530	PRKCZ	ENST00000495347.4;ENST00000468310.4;ENST00000378567.6;ENST00000461106.5;ENST00000461465.4;ENST00000470596.4;ENST00000400921.5;ENST00000466651.4	23058;66;-1327;17849;-1160;23043;-458;-191	CGI:chr1:2073740-2074126	N_Shore	0.214059	8.02058e-05	0.00104804
cg03962783	chr11	72601018	72601019	PDE2A	ENST00000543750.4;ENST00000541998.4;ENST00000485058.6;ENST00000418754.5;ENST00000540345.4;ENST00000540380.4;ENST00000376450.6;ENST00000539367.4;ENST00000543575.4;ENST00000538749.4;ENST00000444035.5;ENST00000334456.8;ENST00000544570.4;ENST00000535701.1;ENST00000537631.4;ENST00000536308.4	41414;35113;73391;73405;41426;73436;41443;41405;68047;42114;73574;42601;41409;41394	CGI:chr11:72590258-72590702	Open Sea	-0.209221	0.00617651	0.024772
cg03970036	chr2	219309510	219309511	PTPRN	ENST00000423636.5;ENST00000442029.4;ENST00000295718.5;ENST00000440552.4;ENST00000468454.1;ENST00000477819.1;ENST00000484986.1;ENST00000462351.4;ENST00000409251.6;ENST00000451506.4;ENST00000606213.4;ENST00000412847.4;ENST00000446182.4	-1312;139;29;-336;-502;-11;-586;-1169;64;-525;-500;-107;-128	CGI:chr2:219309148-219309561	Island	0.295647	0.0044889	0.0193222
cg03972665	chr4	110618869	110618870	PITX2	ENST00000511990.1;ENST00000355080.8;ENST00000613094.3;ENST00000616641.3;ENST00000607868.1;ENST00000394598.5;ENST00000556049.1;ENST00000511837.4;ENST00000614423.3;ENST00000306732.6;ENST00000354925.5;ENST00000394595.6	18158;23138;18152;1848;23255;-42;23148;18484;4235	CGI:chr4:110618750-110618971	Island	0.370809	0.000141227	0.00151653
cg03973705	chr16	24163529	24163530	PRKCB	ENST00000321728.10;ENST00000472066.1;ENST00000303531.10	327527;11843;327504	CGI:chr16:24255719-24256299	Open Sea	-0.386426	2.58204e-06	0.000210924
cg03976877	chr7	159144918	159144919	VIPR2	ENST00000262178.5;ENST00000402066.4;ENST00000421760.2	-65;-58;40	CGI:chr7:159143815-159145800	Island	0.543294	0.000213334	0.00199929
cg03978375	chr16	85899062	85899063	IRF8	ENST00000268638.8;ENST00000570088.1;ENST00000565552.1	-102;-127;258	CGI:chr16:85898515-85899336	Island	0.515882	0.000186138	0.0018206
cg03984758	chr4	57078468	57078469	IGFBP7	ENST00000514062.2;ENST00000295666.5	31918	CGI:chr4:57109694-57110750	Open Sea	-0.3645	0.000363987	0.00291137
cg03985360	chr7	13920515	13920516	ETV1	ENST00000399357.6;ENST00000405192.5;ENST00000403527.4;ENST00000405358.7;ENST00000472931.5;ENST00000405218.5;ENST00000420159.5;ENST00000443608.4;ENST00000403685.4;ENST00000443137.4;ENST00000430479.4;ENST00000476720.5;ENST00000242066.8;ENST00000438956.4	70176;65927;70735;69162;65938;70911;69432;65006;66000;68359;64975;69433	CGI:chr7:13989753-13989968	Open Sea	-0.241794	0.0025799	0.0125839
cg03987648	chr4	140037617	140037618	MAML3	ENST00000509479.5;ENST00000502696.1	116568;115353	CGI:chr4:140150369-140150666	Open Sea	-0.216912	0.000185927	0.0018206
cg03989507	chr17	42684107	42684108	CNTNAP1	ENST00000591662.1;ENST00000264638.7	1493;1407	CGI:chr17:42683713-42684249	Island	0.233235	5.02436e-06	0.000255012
cg03993163	chr10	6430871	6430872	PRKCQ	ENST00000263125.8;ENST00000397176.5;ENST00000539722.4;ENST00000610727.1	149431;81302	CGI:chr10:6579945-6580680	Open Sea	-0.281265	0.00113328	0.00673556
cg03993839	chr16	55817486	55817487	CES1	ENST00000569260.1;ENST00000422046.5;ENST00000361503.7;ENST00000360526.6	15701;15852;2095;15673	CGI:chr16:55832735-55833086	Open Sea	-0.266	0.00499823	0.0210092
cg03997176	chr6	29828289	29828290	HLA-G	ENST00000360323.9;ENST00000376818.6;ENST00000478519.4;ENST00000376815.3;ENST00000376828.5;ENST00000478355.4;ENST00000428701.4	1321;467;1309;443	CGI:chr6:29827776-29828817	Island	0.267353	0.00230176	0.0115306
cg04000940	chr11	47329909	47329910	MADD	ENST00000407859.6;ENST00000395336.6;ENST00000402799.4;ENST00000349238.6;ENST00000342922.7;ENST00000402192.5;ENST00000406482.4;ENST00000311027.8	60234;59760;59752;60532	CGI:chr11:47338402-47338665	Open Sea	0.251647	8.17926e-06	0.000309612
cg04003500	chr9	69173843	69173844	TJP2	ENST00000423935.4;ENST00000348208.7;ENST00000453658.5;ENST00000377245.7;ENST00000377259.4;ENST00000265384.10;ENST00000606364.4	22196;-323;52534;22192;-452;52578;-435	CGI:chr9:69173799-69174626	Island	0.232294	0.000186138	0.0018206
cg04011940	chr4	109177822	109177823	COL25A1	ENST00000399126.1;ENST00000399127.4;ENST00000399132.4;ENST00000494183.4	124822;124546	CGI:chr4:109301814-109303101	Open Sea	-0.23	0.000784392	0.00511985
cg04012266	chr12	20369450	20369451	PDE3A	ENST00000359062.3;ENST00000542675.1	-676;204	CGI:chr12:20369228-20370188	Island	0.295441	0.0044889	0.0193222
cg04023483	chr3	6862447	6862448	GRM7	ENST00000357716.7;ENST00000440923.6;ENST00000435689.4;ENST00000467425.4;ENST00000389335.6;ENST00000448328.5;ENST00000486284.4;ENST00000443259.1;ENST00000389336.7	92445;1331;92377;1206;-297	CGI:chr3:6862446-6862954	Island	0.294971	9.25483e-05	0.00115003
cg04027548	chr12	21773513	21773514	KCNJ8	ENST00000537950.1;ENST00000240662.2	2069;1309	CGI:chr12:21774490-21775057	N_Shore	0.259471	5.01602e-06	0.000255012
cg04030401	chr16	67162796	67162797	HSF4	ENST00000264009.11	-590	CGI:chr16:67162889-67166085	N_Shore	0.218279	1.12545e-05	0.000351931
cg04034685	chr17	64008172	64008173	ICAM2	ENST00000578892.4;ENST00000578379.4;ENST00000449662.5;ENST00000583366.4;ENST00000579687.4;ENST00000412356.4;ENST00000580011.1;ENST00000581417.4;ENST00000583186.1;ENST00000578313.4;ENST00000584084.1;ENST00000583684.4;ENST00000584403.4;ENST00000580389.1;ENST00000579788.4;ENST00000418105.4	12436;12431;12380;12463;12454;-1425;12447;12408;-1239;12424;-1402;12461	CGI:chr17:63998292-63999101	Open Sea	0.226824	0.000887188	0.00562012
cg04036306	chr16	88938646	88938647	CBFA2T3	ENST00000268679.7;ENST00000327483.8;ENST00000570046.1;ENST00000569464.4;ENST00000564416.1;ENST00000563640.1;ENST00000569443.4	38435;38559;3199;2555;2553;3164;19130	CGI:chr16:88939926-88942192	N_Shore	-0.219971	0.0044889	0.0193222
cg04036329	chr17	19868470	19868471	ULK2	ENST00000361658.5;ENST00000395544.7	-533;-552	CGI:chr17:19868296-19868501	Island	0.209618	0.000186138	0.0018206
cg04043571	chr9	124503710	124503711	NR5A1	ENST00000373588.7;ENST00000620110.3;ENST00000455734.1	3721;3526;3711	CGI:chr9:124502891-124505380	Island	0.223059	8.02058e-05	0.00104804
cg04053108	chr12	6056862	6056863	VWF	ENST00000538635.4;ENST00000261405.8	67814;67909	CGI:chr12:6056775-6057091	Island	0.253324	0.000472256	0.00352068
cg04060317	chr12	5494082	5494083	NTF3	ENST00000423158.3;ENST00000331010.7;ENST00000543548.1;ENST00000535299.4	61969;60956;-51;61968	CGI:chr12:5494421-5494824	N_Shore	-0.367676	9.59993e-06	0.000332813
cg04064828	chr10	132189247	132189248	DPYSL4	ENST00000338492.7;ENST00000493927.4;ENST00000493882.1	2268;2187;2346	CGI:chr10:132185408-132187996	S_Shore	-0.318794	0.000537025	0.00386826
cg04066147	chr7	78225284	78225285	MAGI2	ENST00000520379.2;ENST00000535697.4;ENST00000628980.1;ENST00000354212.7;ENST00000522391.2;ENST00000626691.1;ENST00000629359.1;ENST00000419488.4;ENST00000519748.4	264737;1228291;545829;546040;1228176;401960;1228272;264718	CGI:chr7:78040353-78040740	Open Sea	-0.374529	2.10195e-05	0.000474979
cg04066265	chr8	19602732	19602733	CSGALNACT1	ENST00000523227.4;ENST00000520003.4;ENST00000517651.4;ENST00000397998.6;ENST00000524112.1;ENST00000523262.4;ENST00000524213.4;ENST00000454498.5;ENST00000522854.4;ENST00000332246.9;ENST00000519222.4;ENST00000522573.4;ENST00000517494.1;ENST00000523919.4	155298;39291;80509;80030;-236;-866;155207;28;154574;79852;154486;-507	CGI:chr8:19602394-19602626	S_Shore	0.302235	0.000122807	0.00138579
cg04066453	chr17	41787293	41787294	JUP	ENST00000393931.6;ENST00000589036.1;ENST00000310706.8;ENST00000449889.4;ENST00000465293.1;ENST00000437187.4;ENST00000424457.4;ENST00000591690.4	-1083;-582;-580;-1222;-361;-594;-527	CGI:chr17:41786223-41786924	S_Shore	-0.227632	6.96089e-06	0.000288481
cg04068578	chr3	98763925	98763926	ST3GAL6	ENST00000394162.4;ENST00000483910.4;ENST00000497621.4;ENST00000480133.1;ENST00000497008.4;ENST00000485391.4;ENST00000495376.4;ENST00000486334.5;ENST00000265261.9;ENST00000490684.1;ENST00000468553.4;ENST00000489112.4;ENST00000460774.4;ENST00000476833.4;ENST00000486249.4;ENST00000466482.4;ENST00000462152.4;ENST00000469105.4;ENST00000613264.3;ENST00000492254.4	615;584;31659;31233;607;31474;31449;31210;571;31669;31555;31688;31220;603;31658;576;31545	CGI:chr3:98732442-98732863	Open Sea	-0.207941	0.0125194	0.0430226
cg04074481	chr12	4808574	4808575	GALNT8	ENST00000433855.1;ENST00000542998.4	45229;-603	CGI:chr12:4809107-4810491	N_Shore	-0.250765	1.31793e-05	0.0003772
cg04086239	chr16	24055853	24055854	PRKCB	ENST00000486868.1;ENST00000321728.10;ENST00000498739.1;ENST00000303531.10	219828;218629;219851;23872	CGI:chr16:24255719-24256299	Open Sea	-0.347382	9.59993e-06	0.000332813
cg04093349	chr15	66706609	66706610	SMAD6	ENST00000288840.8;ENST00000612349.1;ENST00000557916.4	3531;4380;3349	CGI:chr15:66700901-66704233	S_Shelf	0.359647	3.61006e-06	0.000228437
cg04094193	chr4	68350385	68350386	YTHDC1	ENST00000510746.1;ENST00000355665.6;ENST00000344157.7;ENST00000579690.4	-631;-339;-295	CGI:chr4:68349586-68350203	S_Shore	-0.226882	0.000472256	0.00352068
cg04094811	chr6	1393101	1393102	FOXF2	ENST00000259806.1	3266	CGI:chr6:1392814-1393935	Island	0.282941	5.91726e-06	0.000269814
cg04097639	chr1	200040702	200040703	NR5A2	ENST00000474307.1;ENST00000236914.6;ENST00000367362.6	13044;13087;13099	CGI:chr1:200040679-200040908	Island	0.649618	0.000609994	0.00425089
cg04099454	chr7	87624984	87624985	ABCB1	ENST00000543898.4;ENST00000416177.1;ENST00000265724.6;ENST00000476862.1	88340;88265;88311;88312	CGI:chr7:87627642-87629128	N_Shelf	-0.364588	6.00354e-05	0.000872099
cg04100843	chr4	4858928	4858929	MSX1	ENST00000382723.4	-739	CGI:chr4:4857905-4858464	S_Shore	0.214371	0.0012798	0.00737922
cg04101060	chr5	135029278	135029279	PITX1	ENST00000503586.1;ENST00000265340.10;ENST00000506438.4	5357;3858;5021	CGI:chr5:135027402-135029456	Island	0.252382	6.45472e-07	0.000205606
cg04101351	chr12	20369738	20369739	PDE3A	ENST00000359062.3;ENST00000542675.1	492;-388	CGI:chr12:20369228-20370188	Island	0.210765	0.00499823	0.0210092
cg04103052	chr2	1207476	1207477	SNTG2	ENST00000407292.1;ENST00000475201.4;ENST00000463442.4;ENST00000308624.8;ENST00000494178.1;ENST00000467759.4	44228;43912;256536;104929;256607	CGI:chr2:1167330-1168134	Open Sea	-0.218324	4.47347e-05	0.000727598
cg04106006	chr11	27720907	27720908	BDNF	ENST00000395981.6;ENST00000532997.4;ENST00000395978.6;ENST00000314915.6;ENST00000525950.4	1152;-1159;-127;-183	CGI:chr11:27720512-27720726	S_Shore	0.235088	0.00288846	0.0137366
cg04110902	chr6	45533262	45533263	RUNX2	ENST00000625924.1;ENST00000576263.4;ENST00000465038.5;ENST00000483377.4;ENST00000371438.4;ENST00000478660.5;ENST00000371436.9;ENST00000359524.6;ENST00000371432.6	110776;110684;204534;204938;205104;204892;204944;111225	CGI:chr6:45421683-45423909	Open Sea	0.304309	0.00555926	0.022826
cg04119977	chr5	7826859	7826860	ADCY2	ENST00000338316.7;ENST00000489501.1;ENST00000537121.4	430587;430650;33239	CGI:chr5:7849832-7851300	Open Sea	-0.298324	6.94308e-05	0.000957884
cg04123776	chr1	170661461	170661462	PRRX1	ENST00000553786.1	-1268	CGI:chr1:170661315-170661656	Island	0.376	5.91726e-06	0.000269814
cg04141129	chr12	32377762	32377763	BICD1	ENST00000548411.4;ENST00000395758.3;ENST00000281474.8	270610;270532;270509	CGI:chr12:32399091-32400104	Open Sea	-0.333676	0.000414835	0.00320171
cg04142010	chr11	104034568	104034569	PDGFD	ENST00000302251.8;ENST00000529268.1;ENST00000393158.5	129540;2459;129812	CGI:chr11:104036677-104037262	N_Shelf	-0.351735	1.09494e-06	0.000205606
cg04154276	chr10	23694959	23694960	KIAA1217	ENST00000481700.1;ENST00000376462.4	212;176	CGI:chr10:23694437-23696049	Island	0.215735	0.00930916	0.0341234
cg04156293	chr7	100891321	100891322	ACHE	ENST00000241069.8;ENST00000426415.4;ENST00000442452.1;ENST00000430554.1;ENST00000428317.4;ENST00000412389.4;ENST00000454485.4;ENST00000419336.5;ENST00000302913.7;ENST00000440755.4;ENST00000411582.1	2913;4600;4812;4568;4541;4566;3068	CGI:chr7:100889108-100890536	S_Shore	0.264353	0.0025799	0.0125839
cg04157161	chr17	8003529	8003530	GUCY2D	ENST00000254854.4	934	CGI:chr17:8002609-8004127	Island	0.223794	0.0102866	0.0368913
cg04166812	chr14	60655333	60655334	SIX1	ENST00000554986.2	2927	CGI:chr14:60656895-60657895	N_Shore	0.203794	0.000363987	0.00291137
cg04174091	chr11	123064514	123064515	HSPA8	ENST00000525624.4	-1283	CGI:chr11:123061465-123063095	S_Shore	0.324147	0.0151711	0.0500076
cg04177287	chr4	21855690	21855691	KCNIP4	ENST00000382152.5;ENST00000515786.2;ENST00000447367.5;ENST00000512102.1	93110;92942;93056;26	CGI:chr4:21948462-21949242	Open Sea	-0.301265	0.000414835	0.00320171
cg04178131	chr8	104746945	104746946	ZFPM2	ENST00000518180.1;ENST00000521923.4	156211;43225	CGI:chr8:104588225-104589476	Open Sea	-0.446176	8.02058e-05	0.00104804
cg04178266	chr4	41256773	41256774	UCHL1	ENST00000512788.1;ENST00000504818.4;ENST00000514924.4;ENST00000472501.4;ENST00000381760.7;ENST00000512419.4;ENST00000284440.7;ENST00000503431.4;ENST00000508768.4;ENST00000505232.4	-174;-168;-61;-139;-173;359;-136;3;-161;-160	CGI:chr4:41256742-41257850	Island	0.235544	0.00323036	0.0149629
cg04178634	chr19	2525233	2525234	GNG7	ENST00000587867.1;ENST00000382159.6	158459;177477	CGI:chr19:2524730-2525462	Island	-0.209324	9.25483e-05	0.00115003
cg04181150	chr15	33311682	33311683	RYR3	ENST00000622037.1;ENST00000389232.7;ENST00000415757.6	719;705	CGI:chr15:33310615-33311802	Island	0.213485	0.000692104	0.00466195
cg04185862	chr16	3295146	3295147	ZNF263	ENST00000574674.1;ENST00000575332.1	4933;4742	CGI:chr16:3295145-3295605	Island	0.2125	6.96089e-06	0.000288481
cg04187121	chr6	1388623	1388624	FOXF2	ENST00000259806.1	-1212	CGI:chr6:1388904-1391158	N_Shore	0.329588	0.000122807	0.00138579
cg04188862	chr15	88258243	88258244	NTRK3	ENST00000394480.5;ENST00000559067.1	-1495;-1474	CGI:chr15:88256291-88257786	S_Shore	0.262676	0.00499823	0.0210092
cg04191427	chr17	80859459	80859460	RPTOR	ENST00000306801.6;ENST00000544334.5;ENST00000575542.4;ENST00000577161.4	116171;314627;313990;314190	CGI:chr17:80857705-80858064	S_Shore	0.345559	0.00555926	0.022826
cg04193160	chr1	228212718	228212719	OBSCN	ENST00000570156.5;ENST00000366707.7;ENST00000284548.14;ENST00000422127.4	4587	CGI:chr1:228211770-228214336	Island	0.2315	1.83834e-06	0.000205606
cg04194494	chr10	45419002	45419003	ALOX5	ENST00000542434.4;ENST00000374391.5;ENST00000612635.3	44774;44825;44721	CGI:chr10:45418926-45419435	Island	0.437353	0.000536497	0.00386826
cg04195548	chr4	1212216	1212217	CTBP1	ENST00000382952.6;ENST00000504092.4;ENST00000290921.9;ENST00000514596.1;ENST00000503594.4	2247;835;36897;16069;36922	CGI:chr4:1212029-1212415	Island	0.207618	1.31793e-05	0.0003772
cg04203646	chr19	1467009	1467010	APC2	ENST00000535453.4;ENST00000233607.5	16859;15719	CGI:chr19:1465207-1471242	Island	0.288029	1.30287e-06	0.000205606
cg04207218	chr21	38506942	38506943	ERG	ENST00000398910.4;ENST00000429727.5;ENST00000442448.4;ENST00000485493.1;ENST00000398897.4;ENST00000398911.4;ENST00000417133.5;ENST00000468474.4;ENST00000398919.5	78004;154753;154839;77959;153726	CGI:chr21:38660319-38661741	Open Sea	-0.255059	0.00205135	0.0105563
cg04212092	chr1	27562750	27562751	AHDC1	ENST00000374011.5;ENST00000490295.1;ENST00000480033.2;ENST00000247087.8	40665;41682;40883;40842	CGI:chr1:27568416-27569013	Open Sea	0.2735	6.96089e-06	0.000288481
cg04217515	chr21	44905938	44905939	ITGB2	ENST00000397850.5;ENST00000397854.6;ENST00000397857.4;ENST00000397852.4;ENST00000517563.4;ENST00000610622.3;ENST00000320216.9;ENST00000521987.1;ENST00000355153.7;ENST00000302347.8;ENST00000498666.4;ENST00000522931.4;ENST00000520389.4;ENST00000522688.4;ENST00000523663.4;ENST00000523323.4	4693;5523;14938;15023;14990;4889;22901;14918;8346;15113;22936;14932;5240;14995;15005;22781	CGI:chr21:44903745-44904037	S_Shore	-0.209662	0.00930916	0.0341234
cg04219321	chr17	55264298	55264299	HLF	ENST00000226067.8	-715	CGI:chr17:55264837-55265673	N_Shore	0.221059	0.000537025	0.00386826
cg04221877	chr1	24931024	24931025	RUNX3	ENST00000399916.4;ENST00000338888.3;ENST00000308873.9;ENST00000479341.1	-1146;33961;33987;34098	CGI:chr1:24929036-24932514	Island	0.386221	6.96089e-06	0.000288481
cg04223420	chr5	135028187	135028188	PITX1	ENST00000265340.10	6112	CGI:chr5:135027402-135029456	Island	0.448103	7.7069e-07	0.000205606
cg04225902	chr5	32585290	32585291	SUB1	ENST00000513013.4;ENST00000510442.1;ENST00000506237.4;ENST00000504789.4;ENST00000515355.4;ENST00000265073.7;ENST00000511988.4;ENST00000512913.4;ENST00000502897.4;ENST00000511615.4	53656;53440;-282;-270;-598;53471;-825;-299;-311;-210	CGI:chr5:32585497-32586259	N_Shore	-0.265706	0.000784392	0.00511985
cg04228849	chr4	21853959	21853960	KCNIP4	ENST00000382152.5;ENST00000515786.2;ENST00000447367.5;ENST00000512102.1	1757;94673;94841;94787	CGI:chr4:21948462-21949242	Open Sea	-0.243324	8.17926e-06	0.000309612
cg04228935	chr21	35026961	35026962	RUNX1	ENST00000437180.4;ENST00000475045.5;ENST00000300305.6;ENST00000416754.1;ENST00000455571.4;ENST00000482318.4	22328;22338;22310;977707;22384	CGI:chr21:35026663-35026962	Island	0.225676	6.00354e-05	0.000872099
cg04231590	chr1	74476274	74476275	TNNI3K	ENST00000326637.6	240872	CGI:chr1:74198142-74198351	Open Sea	-0.321794	6.96089e-06	0.000288481
cg04236178	chr1	217137230	217137231	ESRRG	ENST00000366940.5;ENST00000493603.4	525;526	CGI:chr1:217137407-217137836	N_Shore	0.201735	0.00257794	0.0125839
cg04240553	chr16	67154711	67154712	TRADD	ENST00000486556.1;ENST00000345057.7	5588;1539	CGI:chr16:67154710-67155749	Island	0.216971	2.17993e-06	0.000206432
cg04244970	chr1	160739197	160739198	SLAMF7	ENST00000368042.6;ENST00000621377.3;ENST00000359331.7;ENST00000441662.5;ENST00000488819.1;ENST00000458602.5;ENST00000495334.1;ENST00000458104.5;ENST00000368043.6;ENST00000444090.5	-69;-51;139;-72;-108;-95	CGI:chr1:160801893-160802163	Open Sea	-0.303941	6.94308e-05	0.000957884
cg04249522	chr6	165805024	165805025	PDE10A	ENST00000535229.1;ENST00000580695.1	181580;181473	CGI:chr6:165804519-165805388	Island	0.266	0.000784392	0.00511985
cg04250451	chr1	24931293	24931294	RUNX3	ENST00000399916.4;ENST00000338888.3;ENST00000308873.9;ENST00000479341.1	-1415;33718;33829;33692	CGI:chr1:24929036-24932514	Island	0.290515	2.10195e-05	0.000474979
cg04256466	chr4	168831247	168831248	PALLD	ENST00000261509.9;ENST00000507735.4;ENST00000510998.4;ENST00000512127.4;ENST00000393726.6;ENST00000505667.4	334180;199629;-759;334142;119087;-795	CGI:chr4:168831897-168833384	N_Shore	0.222279	0.0025799	0.0125839
cg04256834	chr11	132632914	132632915	OPCML	ENST00000541867.4;ENST00000374778.4;ENST00000331898.10;ENST00000612177.3;ENST00000529038.4;ENST00000524381.4	899606;310758;310855;899489;310179	CGI:chr11:132942767-132943180	Open Sea	-0.232088	8.02058e-05	0.00104804
cg04263215	chr1	161199066	161199067	ADAMTS4	ENST00000367996.5;ENST00000367995.3	-9;-12	CGI:chr1:161202019-161202466	N_Shelf	0.257735	2.17993e-06	0.000206432
cg04269530	chr19	48416144	48416145	GRIN2D	ENST00000263269.3	21268	CGI:chr19:48415916-48416155	Island	0.247324	4.26133e-06	0.000241349
cg04285710	chr1	74425880	74425881	TNNI3K	ENST00000326637.6;ENST00000534020.4	56658;190478	CGI:chr1:74198142-74198351	Open Sea	-0.221088	0.000472256	0.00352068
cg04287684	chr6	166530887	166530888	RPS6KA2	ENST00000405189.6;ENST00000507350.4;ENST00000265678.7;ENST00000506565.1;ENST00000503859.4;ENST00000510118.4;ENST00000511034.1;ENST00000512860.4;ENST00000507371.4;ENST00000481261.5	331784;96636;13804;375565;11564;97086;96357;227025;331665;331625	CGI:chr6:166455270-166455742	Open Sea	-0.248706	1.09494e-06	0.000205606
cg04288999	chr2	66440720	66440721	MEIS1	ENST00000272369.12;ENST00000488550.4;ENST00000398506.5;ENST00000495021.5;ENST00000491706.4;ENST00000560281.5;ENST00000466811.2;ENST00000490726.2;ENST00000437869.1;ENST00000409622.4	5161;5319;622;5550;3326;3802;1398;12;5586;41	CGI:chr2:66444523-66444727	N_Shelf	0.385029	0.000279285	0.00241517
cg04292993	chr7	74480400	74480401	GTF2IRD1	ENST00000265755.6;ENST00000424337.5;ENST00000455841.5	26609;26290;26429	CGI:chr7:74480485-74480780	N_Shore	0.438382	4.26133e-06	0.000241349
cg04293085	chr20	4221731	4221732	ADRA1D	ENST00000379453.5;ENST00000621688.1	27344;651	CGI:chr20:4221501-4222118	Island	0.283206	0.00499823	0.0210092
cg04293175	chr11	14261229	14261230	SPON1	ENST00000591785.1;ENST00000576479.3	-1219;298539	CGI:chr11:14259195-14259618	S_Shore	0.220029	5.02436e-06	0.000255012
cg04303330	chr5	132656738	132656739	IL13	ENST00000304506.6;ENST00000462480.1;ENST00000617259.2;ENST00000487267.4;ENST00000468334.4;ENST00000459878.4	213;474;-1436;201	CGI:chr5:132655862-132656612	S_Shore	0.237235	0.000319015	0.00265347
cg04303382	chr17	79792622	79792623	CBX8	ENST00000269385.7	4495	CGI:chr17:79789565-79793557	Island	0.292	0.00841546	0.0315428
cg04313756	chr14	95714505	95714506	TCL1A	ENST00000554119.4;ENST00000555886.4;ENST00000402399.4;ENST00000556450.4;ENST00000554012.4;ENST00000555202.1;ENST00000556156.1	-374;-406;-415;-377;-308;-400	CGI:chr14:95713919-95714511	Island	0.3045	0.000162226	0.00165969
cg04314111	chr1	2072138	2072139	PRKCZ	ENST00000466651.4;ENST00000400921.5;ENST00000468310.4;ENST00000378567.6	21667;16458;-1325;21652	CGI:chr1:2073740-2074126	N_Shore	0.209412	3.61006e-06	0.000228437
cg04317962	chr16	79589728	79589729	MAF	ENST00000569649.1	10175	CGI:chr16:79589594-79590060	Island	0.583529	8.17926e-06	0.000309612
cg04322162	chr2	188451190	188451191	GULP1	ENST00000409830.4;ENST00000409805.4;ENST00000409580.4;ENST00000479019.4;ENST00000359135.6;ENST00000409927.4;ENST00000409609.4;ENST00000409843.4;ENST00000410051.4;ENST00000409637.6	158417;159226;159312;159149;157371;159175;159243;159520;158350;158357	CGI:chr2:188291689-188292992	Open Sea	-0.271544	0.00841546	0.0315428
cg04322651	chr7	78082635	78082636	MAGI2	ENST00000535697.4;ENST00000628980.1;ENST00000354212.7;ENST00000522391.2;ENST00000626691.1;ENST00000629359.1;ENST00000419488.4;ENST00000519748.4	1370940;688689;1370825;407386;544609;688478;1370921	CGI:chr7:78040353-78040740	Open Sea	-0.309176	5.91726e-06	0.000269814
cg04324521	chr16	1198501	1198502	CACNA1H	ENST00000358590.7;ENST00000564954.1;ENST00000565831.4;ENST00000348261.8	3471;45259;44762	CGI:chr16:1198853-1199446	N_Shore	-0.215353	0.00759928	0.0291614
cg04324758	chr19	16325860	16325861	KLF2	ENST00000248071.5;ENST00000592003.1	1042;1019	CGI:chr19:16324391-16327088	Island	0.279279	0.000609994	0.00425089
cg04334773	chr19	11061850	11061851	SMARCA4	ENST00000591595.4;ENST00000586985.1;ENST00000585799.4;ENST00000344626.7;ENST00000592604.4;ENST00000429416.6;ENST00000450717.6;ENST00000586921.1;ENST00000413806.6	77697;3014;100848;49087;1388;41268;42835	CGI:chr19:11059874-11060161	S_Shore	0.212059	5.91726e-06	0.000269814
cg04336814	chr15	26774550	26774551	GABRB3	ENST00000622697.3;ENST00000299267.7;ENST00000311550.8;ENST00000554556.4;ENST00000557641.4;ENST00000541819.5;ENST00000554722.1	-1492;-1473;-1475;-761;164990;15751;-798	CGI:chr15:26771745-26773873	S_Shore	-0.323765	1.09494e-06	0.000205606
cg04337828	chr16	87957087	87957088	BANP	ENST00000626016.1;ENST00000286122.10;ENST00000485772.4;ENST00000355022.7;ENST00000454563.4;ENST00000459966.4;ENST00000423252.4;ENST00000488074.1;ENST00000393208.5;ENST00000439677.4;ENST00000412691.4;ENST00000466197.4;ENST00000479780.5;ENST00000569400.4	6650;5651;5605;5652;5599;7842;5607;5654;5641;5601	CGI:chr16:87957681-87957990	N_Shore	0.218118	9.25483e-05	0.00115003
cg04339360	chr13	73061430	73061431	KLF5	ENST00000477333.4;ENST00000539231.4;ENST00000377687.5;ENST00000476859.1	2637;850;6453	CGI:chr13:73058722-73060232	S_Shore	-0.3435	0.0025799	0.0125839
cg04340874	chr7	27186192	27186193	HOXA11	ENST00000006015.3;ENST00000517402.1	-968;-975	CGI:chr7:27185431-27186010	S_Shore	0.236397	0.0151711	0.0500076
cg04340918	chr8	19719517	19719518	CSGALNACT1	ENST00000522573.4;ENST00000517494.1;ENST00000524213.4;ENST00000523262.4	37701;37789;38422;38513	CGI:chr8:19756620-19757796	Open Sea	-0.200118	0.00841546	0.0315428
cg04343101	chr16	1188642	1188643	CACNA1H	ENST00000358590.7;ENST00000565831.4;ENST00000348261.8	34903;35400	CGI:chr16:1185566-1187262	S_Shore	-0.267412	0.00759928	0.0291614
cg04348023	chr1	69918329	69918330	LRRC7	ENST00000310961.8;ENST00000415775.2;ENST00000035383.8	158153;349930;158141	CGI:chr1:69919360-69919587	N_Shore	-0.265735	0.000692104	0.00466195
cg04350120	chr8	91992056	91992057	RUNX1T1	ENST00000520978.4;ENST00000615601.3;ENST00000360348.5;ENST00000613886.3;ENST00000614812.3;ENST00000265814.4;ENST00000613302.3;ENST00000396218.4;ENST00000520047.1;ENST00000518361.1;ENST00000523629.4;ENST00000436581.5;ENST00000520724.4;ENST00000521751.4;ENST00000617740.3;ENST00000422361.5;ENST00000518844.4	103558;14713;103599;13105;103556;103207;13119;111171;70908;-327;103160;107633;25582	CGI:chr8:92101828-92103751	Open Sea	-0.406676	8.02058e-05	0.00104804
cg04363624	chr1	47232293	47232294	TAL1	ENST00000464796.4;ENST00000371884.5;ENST00000481091.1	-72;-1074;-577	CGI:chr1:47230832-47232525	Island	0.356794	3.85501e-05	0.000666628
cg04372674	chr7	30911766	30911767	AQP1	ENST00000311813.7	-90	CGI:chr7:30771247-30771934	Open Sea	0.285426	1.54157e-05	0.000405638
cg04373334	chr4	125317774	125317775	FAT4	ENST00000394329.6	1374	CGI:chr4:125314740-125317775	Island	0.210147	0.00100416	0.0061582
cg04376123	chr7	74480779	74480780	GTF2IRD1	ENST00000265755.6;ENST00000424337.5;ENST00000455841.5	26988;26808;26669	CGI:chr7:74480485-74480780	Island	0.461853	5.02436e-06	0.000255012
cg04376312	chr3	123883638	123883639	MYLK	ENST00000464489.4;ENST00000360772.6;ENST00000346322.8	671;694;677	CGI:chr3:123884309-123884693	N_Shore	0.224706	0.000186138	0.0018206
cg04376887	chr16	88802431	88802432	CDT1	ENST00000301019.7	-783	CGI:chr16:88803372-88804184	N_Shore	0.280324	0.000887996	0.00562012
cg04388244	chr10	103661247	103661248	SH3PXD2A	ENST00000420222.1;ENST00000315994.6;ENST00000355946.5;ENST00000369774.7	194297;194160;140051;32377	CGI:chr10:103660927-103661198	S_Shore	0.258353	1.80111e-05	0.00043901
cg04388278	chr7	107090041	107090042	PRKAR2B	ENST00000393613.5;ENST00000265717.4	45391;20415	CGI:chr7:107044368-107045320	Open Sea	-0.216059	9.59993e-06	0.000332813
cg04388657	chr9	124861098	124861099	ARPC5L	ENST00000353214.5	-1033	CGI:chr9:124861278-124862207	N_Shore	-0.262176	0.0012798	0.00737922
cg04389897	chr6	10398368	10398369	TFAP2A	ENST00000319516.7;ENST00000489805.4;ENST00000482890.4;ENST00000461628.4;ENST00000488193.4;ENST00000379608.6;ENST00000379613.6	6227;21271;17823;16881;14007;13808;16839	CGI:chr6:10404129-10404947	Open Sea	0.390882	2.58204e-06	0.000210924
cg04390523	chr13	77918965	77918966	EDNRB	ENST00000334286.6;ENST00000377211.7;ENST00000475537.1;ENST00000626030.1	804;-165;-154;399	CGI:chr13:77918290-77919247	Island	0.287059	0.00360876	0.0163133
cg04391048	chr2	18584756	18584757	NT5C1B	ENST00000490687.1;ENST00000418427.1;ENST00000304081.7;ENST00000406971.5;ENST00000359846.5	-844;4814;4817;2283;4791	CGI:chr2:18584479-18584914	Island	0.218735	1.54157e-05	0.000405638
cg04391111	chr1	3651440	3651441	TP73	ENST00000354437.7;ENST00000346387.7;ENST00000604074.4;ENST00000378295.7;ENST00000357733.6	-1081;-1126	CGI:chr1:3649780-3653072	Island	0.265441	0.000162226	0.00165969
cg04391800	chr3	65794127	65794128	MAGI1	ENST00000470990.4;ENST00000464060.4;ENST00000330909.11;ENST00000483466.4;ENST00000497477.5;ENST00000402939.5	244708;113549;244424;244182	CGI:chr3:66037698-66039920	Open Sea	-0.232765	0.00182615	0.00966271
cg04396112	chr7	2111372	2111373	MAD1L1	ENST00000399654.5;ENST00000464742.4;ENST00000402746.4;ENST00000265854.10;ENST00000491858.4;ENST00000406869.4	121872;119047;82104;64014;121603;121574	CGI:chr7:2115042-2115617	N_Shelf	0.240676	8.02058e-05	0.00104804
cg04398526	chr16	985197	985198	SOX8	ENST00000566034.1;ENST00000293894.3	3110;3388	CGI:chr16:979878-985327	Island	-0.226441	1.80111e-05	0.00043901
cg04401986	chr4	80268773	80268774	FGF5	ENST00000456523.3;ENST00000507780.1;ENST00000312465.10;ENST00000503413.1	507;2173;2133;1830	CGI:chr4:80266340-80266759	S_Shelf	0.292235	0.00182615	0.00966271
cg04403415	chr12	124506541	124506542	NCOR2	ENST00000404621.4;ENST00000429285.5;ENST00000542565.1;ENST00000458234.4;ENST00000420698.4	11754;60924;61049;29063	CGI:chr12:124517460-124517887	Open Sea	0.2935	0.000141227	0.00151653
cg04406111	chr10	122019695	122019696	TACC2	ENST00000492689.4;ENST00000369005.4;ENST00000489754.1;ENST00000498721.1;ENST00000515603.4;ENST00000474014.1;ENST00000513429.4;ENST00000515273.4	30431;30520;30500;-54;25062;30488	CGI:chr10:121974512-121975062	Open Sea	-0.248059	0.000186138	0.0018206
cg04406454	chr6	10398261	10398262	TFAP2A	ENST00000319516.7;ENST00000489805.4;ENST00000482890.4;ENST00000461628.4;ENST00000488193.4;ENST00000379608.6;ENST00000379613.6	21378;16946;17930;16988;6334;13915;14114	CGI:chr6:10404129-10404947	Open Sea	0.412882	1.12545e-05	0.000351931
cg04415672	chr12	57843923	57843924	CTDSP2	ENST00000398073.5;ENST00000547701.4;ENST00000551594.1;ENST00000548823.1;ENST00000622025.3	2817;2782;1612;2513;2622	CGI:chr12:57845479-57847263	N_Shore	0.327588	3.85501e-05	0.000666628
cg04415780	chr1	156849399	156849400	NTRK1	ENST00000392302.5;ENST00000530298.4;ENST00000489021.5;ENST00000497019.5	33719;12189;33758;33742	CGI:chr1:156848910-156849400	Island	0.226	1.5485e-06	0.000205606
cg04439458	chr5	139131904	139131905	SIL1	ENST00000505353.1;ENST00000504666.4;ENST00000265195.8;ENST00000513453.4;ENST00000507002.4;ENST00000508639.4;ENST00000509400.4;ENST00000509534.4;ENST00000505830.4;ENST00000394817.5	66495;64625;66401;64618;23564;161631;66403;66394;-145;66413	CGI:chr5:139198181-139198517	Open Sea	0.223706	1.30287e-06	0.000205606
cg04451579	chr7	32020094	32020095	PDE1C	ENST00000396193.4;ENST00000396191.4;ENST00000464881.1;ENST00000396184.6;ENST00000396182.5;ENST00000321453.10;ENST00000396189.2	279236;51315;51343;51340;50769;57917;50756	CGI:chr7:32070451-32071298	Open Sea	-0.313559	6.96089e-06	0.000288481
cg04453624	chr11	117644358	117644359	DSCAML1	ENST00000527706.4;ENST00000321322.6	152734;152904	CGI:chr11:117518471-117518756	Open Sea	-0.236647	0.000472256	0.00352068
cg04456238	chr11	32428558	32428559	WT1	ENST00000379077.6;ENST00000527775.1;ENST00000530998.4;ENST00000379079.5;ENST00000448076.6;ENST00000332351.6;ENST00000452863.6	6830;7073;2256;6788;472;6978	CGI:chr11:32427820-32428093	S_Shore	0.307853	1.54566e-06	0.000205606
cg04457481	chr20	58851780	58851781	GNAS	ENST00000371075.6;ENST00000313949.10;ENST00000467227.4;ENST00000371098.5;ENST00000371100.7;ENST00000371099.5;ENST00000453292.4;ENST00000371102.7;ENST00000472183.4;ENST00000482112.4;ENST00000490374.4;ENST00000464624.5;ENST00000491348.4;ENST00000493744.4;ENST00000462499.4;ENST00000419558.4	11275;11435;12031;8454;10294;10161;10157;10436;-935;10135;12061;-1484	CGI:chr20:58851674-58851992	Island	0.230765	0.000186138	0.0018206
cg04477431	chr6	31663939	31663940	CSNK2B	ENST00000375885.7	-1298	CGI:chr6:31665038-31666316	N_Shore	0.217794	0.000122807	0.00138579
cg04478875	chr5	142644209	142644210	FGF1	ENST00000494579.1;ENST00000394496.2;ENST00000441680.5;ENST00000494344.4;ENST00000612258.3;ENST00000619447.3;ENST00000621536.3;ENST00000360966.8;ENST00000411960.1;ENST00000337706.5;ENST00000489937.4;ENST00000378046.4;ENST00000419524.5;ENST00000407758.4;ENST00000610990.3	41464;41843;42177;53813;41495;53862;53838;93;41858;42287;53844;-7	CGI:chr5:142770034-142771267	Open Sea	-0.249529	0.000213334	0.00199929
cg04481779	chr6	137044988	137044989	IL20RA	ENST00000316649.8;ENST00000460306.1;ENST00000367746.3;ENST00000468393.4;ENST00000461799.1;ENST00000367748.3;ENST00000541547.4	-675;193;-23;-739	CGI:chr6:137044162-137044989	Island	-0.218618	7.7069e-07	0.000205606
cg04482794	chr1	226737480	226737481	ITPKB	ENST00000272117.6;ENST00000366784.1;ENST00000429204.4	-21;1844;1696	CGI:chr1:226736859-226738852	Island	0.310265	5.18528e-05	0.000795626
cg04495995	chr7	19107534	19107535	TWIST1	ENST00000443687.4	9391	CGI:chr7:19107300-19107685	Island	0.405074	0.000784392	0.00511985
cg04498418	chr6	101402664	101402665	GRIK2	ENST00000369138.4;ENST00000413795.4;ENST00000421544.4;ENST00000358361.6	3875;3870	CGI:chr6:101402753-101403098	N_Shore	0.302559	0.0012798	0.00737922
cg04502852	chr8	130438067	130438068	ASAP1	ENST00000524299.1;ENST00000518721.4;ENST00000357668.2	5471;5594	CGI:chr8:130443002-130444039	Open Sea	0.230029	1.31793e-05	0.0003772
cg04504066	chr11	31806450	31806451	PAX6	ENST00000533156.1;ENST00000241001.11;ENST00000379111.5;ENST00000419022.4;ENST00000423822.5;ENST00000525535.1;ENST00000379123.8;ENST00000524853.4;ENST00000379109.5;ENST00000379115.7;ENST00000532175.4;ENST00000464174.4;ENST00000379107.5;ENST00000438681.4;ENST00000455099.4;ENST00000379129.5;ENST00000527769.4;ENST00000533333.4;ENST00000606377.4;ENST00000379132.6	4669;11488;11499;472;-436;5228;4688;5734;4596;3856;4218;4859;5728;6477;4882;4788;11425;11512	CGI:chr11:31804195-31806373	S_Shore	0.273824	0.000122807	0.00138579
cg04505076	chr2	21032426	21032427	APOB	ENST00000233242.4;ENST00000399256.4;ENST00000616098.3	11648;11520;11537	CGI:chr2:21043797-21044089	Open Sea	-0.308074	6.96089e-06	0.000288481
cg04508482	chr4	1002492	1002493	IDUA	ENST00000247933.7;ENST00000514417.1;ENST00000514698.4;ENST00000502829.1;ENST00000514224.1	2781;15447;15494;-250;-938	CGI:chr4:1001694-1003753	Island	0.229618	0.00650362	0.0260302
cg04510788	chr1	37033299	37033300	GRIK3	ENST00000373093.4;ENST00000373091.6	827;831	CGI:chr1:37032776-37035023	Island	0.253471	0.00555926	0.022826
cg04515534	chr7	4860250	4860251	RADIL	ENST00000445392.4;ENST00000399583.3	23405;23470	CGI:chr7:4861705-4862122	N_Shore	-0.336647	9.59993e-06	0.000332813
cg04515667	chr3	89233626	89233627	EPHA3	ENST00000452448.5;ENST00000336596.5;ENST00000494014.1	125963;125949;126101	CGI:chr3:89114485-89114957	Open Sea	-0.240941	0.000279285	0.00241517
cg04516518	chr18	79433464	79433465	NFATC1	ENST00000427363.5;ENST00000590313.4;ENST00000591814.4;ENST00000318065.8;ENST00000545796.4;ENST00000397790.5;ENST00000587635.4;ENST00000592223.4;ENST00000586434.1;ENST00000253506.8;ENST00000329101.7;ENST00000542384.4	33141;37238;33127;33189;37332;37533;37607;33130;33132;33071;37519	CGI:chr18:79433463-79433764	Island	-0.234235	0.0240674	0.0716675
cg04519327	chr15	40857582	40857583	SPINT1	ENST00000562057.4;ENST00000344051.7	13563	CGI:chr15:40843521-40845012	Open Sea	-0.233382	0.00841546	0.0315428
cg04521449	chr9	91421849	91421850	NFIL3	ENST00000297689.3	2014	CGI:chr9:91421125-91421712	S_Shore	0.262735	0.00113427	0.00673556
cg04528371	chr5	76715302	76715303	F2R	ENST00000319211.4;ENST00000505600.1	-742;-898	CGI:chr5:76715295-76716467	Island	0.338794	1.80111e-05	0.00043901
cg04528931	chr2	239240491	239240492	HDAC4	ENST00000345617.6;ENST00000535493.4;ENST00000544989.1;ENST00000493582.4;ENST00000463007.4;ENST00000446876.1;ENST00000543185.4	68722;161164;58149;160459;160521;58040	CGI:chr2:239231780-239232096	Open Sea	0.250471	2.45027e-05	0.000515347
cg04535746	chr3	69879081	69879082	MITF	ENST00000433517.4;ENST00000352241.7;ENST00000495741.1;ENST00000328528.9;ENST00000457080.4;ENST00000448226.5;ENST00000472437.4;ENST00000314589.8;ENST00000429090.4;ENST00000451708.4	12868;139645;115524;120376;139609;116356;115269;12821;139598	CGI:chr3:69739332-69740057	Open Sea	-0.272559	0.000784392	0.00511985
cg04540383	chr3	50341180	50341181	RASSF1	ENST00000357043.5;ENST00000482447.1;ENST00000478619.1;ENST00000359365.7;ENST00000616212.3;ENST00000395117.5;ENST00000488024.1	-338;-243;-267;-199;-349	CGI:chr3:50340372-50341109	S_Shore	0.297235	0.00360876	0.0163133
cg04550052	chr16	51150444	51150445	SALL1	ENST00000562674.1;ENST00000251020.7;ENST00000570206.1;ENST00000440970.4;ENST00000566102.1	798;832;924;154	CGI:chr16:51149788-51156349	Island	0.319235	0.00024423	0.00219486
cg04554195	chr19	51765561	51765562	FPR1	ENST00000594900.1	38550	CGI:chr19:51719170-51719955	Open Sea	-0.294382	0.000122807	0.00138579
cg04554195	chr19	51765561	51765562	FPR2	ENST00000600258.1;ENST00000599326.1;ENST00000340023.6;ENST00000598953.1;ENST00000598776.1	4348;4362;2800;4709;13534	CGI:chr19:51719170-51719955	Open Sea	-0.294382	0.000122807	0.00138579
cg04555780	chr3	187228055	187228056	MASP1	ENST00000468121.1;ENST00000337774.8	15531;63968	CGI:chr3:187199623-187199968	Open Sea	-0.228294	0.000414835	0.00320171
cg04558175	chr19	49528303	49528304	RCN3	ENST00000597801.1;ENST00000598833.1;ENST00000270645.6;ENST00000593644.1	684;-242;12;-324	CGI:chr19:49527724-49528011	S_Shore	0.202235	4.47347e-05	0.000727598
cg04559909	chr4	73999008	73999009	CXCL5	ENST00000296027.4	-228	CGI:chr4:73998396-73998612	S_Shore	0.204265	0.00499823	0.0210092
cg04561261	chr16	82071033	82071034	HSD17B2	ENST00000568090.4;ENST00000563491.4;ENST00000566213.1;ENST00000569351.2;ENST00000199936.7;ENST00000566838.2	36028;14579;35758;35800;35391;2755	CGI:chr16:82011281-82011701	Open Sea	-0.220294	0.0102866	0.0368913
cg04562491	chr12	113057581	113057582	DTX1	ENST00000257600.3;ENST00000548759.1	871;-110	CGI:chr12:113056584-113057729	Island	0.217853	0.000162226	0.00165969
cg04562683	chr1	3722158	3722159	TP73	ENST00000378280.4;ENST00000354437.7;ENST00000378285.4;ENST00000346387.7;ENST00000603364.4;ENST00000378290.4;ENST00000604074.4;ENST00000378295.7;ENST00000604479.4;ENST00000357733.6;ENST00000603362.4;ENST00000378288.7	24099;69637;69592;31485;39791;31450	CGI:chr1:3718069-3718537	S_Shelf	-0.240676	0.000319015	0.00265347
cg04563046	chr8	91993079	91993080	RUNX1T1	ENST00000520978.4;ENST00000615601.3;ENST00000360348.5;ENST00000613886.3;ENST00000614812.3;ENST00000265814.4;ENST00000613302.3;ENST00000396218.4;ENST00000520047.1;ENST00000518361.1;ENST00000523629.4;ENST00000436581.5;ENST00000520724.4;ENST00000521751.4;ENST00000617740.3;ENST00000422361.5;ENST00000518844.4	102535;102137;110148;13690;106610;12082;24559;102184;102533;12096;-1350;69885;102576	CGI:chr8:92101828-92103751	Open Sea	-0.26475	3.31829e-05	0.000610589
cg04568492	chr1	229432505	229432506	ACTA1	ENST00000366683.3;ENST00000366684.6	1590;1594	CGI:chr1:229431459-229434937	Island	0.369235	0.000319015	0.00265347
cg04574507	chr1	158331248	158331249	CD1B	ENST00000368168.3;ENST00000451207.4	284;-222	CGI:chr1:158180830-158181713	Open Sea	-0.404412	6.96089e-06	0.000288481
cg04575395	chr4	5890345	5890346	CRMP1	ENST00000512574.1;ENST00000324989.10	-153;2714	CGI:chr4:5890254-5890638	Island	0.329353	0.00106644	0.00652748
cg04575699	chr12	23561980	23561981	SOX5	ENST00000451604.5;ENST00000541536.4;ENST00000396007.5;ENST00000367206.6;ENST00000381381.5;ENST00000546136.4;ENST00000537393.4;ENST00000545921.4	388941;334048;334047;22633;387724;387668;389053	CGI:chr12:22625054-22625279	Open Sea	-0.317206	0.0012798	0.00737922
cg04580179	chr2	42492645	42492646	KCNG3	ENST00000394973.4;ENST00000306078.1	1453;1333	CGI:chr2:42492644-42495026	Island	0.257176	6.45472e-07	0.000205606
cg04583195	chr3	179447327	179447328	GNB4	ENST00000232564.6;ENST00000468623.4;ENST00000497513.1	4150;4264;3819	CGI:chr3:179450947-179451481	N_Shelf	-0.207618	0.00144241	0.00808333
cg04586748	chr11	114242325	114242326	ZBTB16	ENST00000335953.7;ENST00000535379.1;ENST00000392996.2;ENST00000545851.4;ENST00000539918.4	177912;61558;182731;5117;181817	CGI:chr11:114199141-114199395	Open Sea	-0.205735	0.00100416	0.0061582
cg04590119	chr7	136878603	136878604	CHRM2	ENST00000445907.5;ENST00000401861.1;ENST00000320658.8;ENST00000453373.4	9517;9480;9933	CGI:chr7:136869107-136871447	Open Sea	-0.355235	0.00024423	0.00219486
cg04590790	chr5	7770577	7770578	ADCY2	ENST00000338316.7;ENST00000537121.4	374368;374305	CGI:chr5:7849832-7851300	Open Sea	-0.415706	3.05483e-06	0.000217832
cg04595505	chr2	50345806	50345807	NRXN1	ENST00000405472.6;ENST00000625320.1;ENST00000401710.4;ENST00000401669.5;ENST00000628364.1;ENST00000630543.1;ENST00000625672.1;ENST00000404971.4;ENST00000331040.8;ENST00000342183.8;ENST00000406316.5;ENST00000611589.3	682468;686756;1991;686594;1961;310609;686395;686309;1449;682651;150271;1949	CGI:chr2:50346903-50347679	N_Shore	-0.249412	0.0012798	0.00737922
cg04597312	chr16	85899557	85899558	IRF8	ENST00000268638.8;ENST00000570088.1;ENST00000565552.1	753;393;368	CGI:chr16:85898515-85899336	S_Shore	0.310324	0.00113427	0.00673556
cg04598774	chr11	31800042	31800043	PAX6	ENST00000494377.5;ENST00000464174.4;ENST00000533333.4;ENST00000379109.5;ENST00000241001.11;ENST00000379115.7;ENST00000379107.5;ENST00000470027.5;ENST00000379111.5;ENST00000531910.4;ENST00000606377.4;ENST00000530373.4;ENST00000471303.4;ENST00000379132.6;ENST00000419022.4;ENST00000455099.4;ENST00000379129.5;ENST00000379123.8	17920;11004;11290;6880;3292;4003;4005;12142;1294;11636;17896;605;10264;11267;11196;10626	CGI:chr11:31798512-31799868	S_Shore	0.272059	6.94308e-05	0.000957884
cg04604142	chr17	50719154	50719155	LUC7L3	ENST00000506686.4;ENST00000393227.5;ENST00000508218.4;ENST00000240304.4;ENST00000508482.4;ENST00000510984.4;ENST00000505619.4;ENST00000505658.4;ENST00000509335.4;ENST00000504563.5;ENST00000625349.1;ENST00000507200.4;ENST00000508045.4	-450;-445;-494;-649;-417;-391;-412;-476;-444;-446	CGI:chr17:50719389-50719956	N_Shore	-0.357235	1.5485e-06	0.000205606
cg04605816	chr20	63461090	63461091	KCNQ2	ENST00000344462.7;ENST00000370224.4;ENST00000629676.1;ENST00000359125.5;ENST00000360480.6;ENST00000626313.1;ENST00000626839.1;ENST00000370221.2;ENST00000344425.6;ENST00000629241.1;ENST00000625514.1;ENST00000626717.1	11416;11466;11500;11509;11588;11551;-1041;11420;2775;11501	CGI:chr20:63460973-63461233	Island	-0.254691	0.000213334	0.00199929
cg04609576	chr5	127290670	127290671	MEGF10	ENST00000508365.4;ENST00000418761.5;ENST00000274473.6;ENST00000503335.5	-162;-178;-190;-177	CGI:chr5:127290361-127291209	Island	0.245735	0.00182615	0.00966271
cg04611395	chr12	2794232	2794233	FKBP4	ENST00000540260.1;ENST00000001008.5;ENST00000630279.1;ENST00000543769.1	-1426;-722;-909;-838	CGI:chr12:2794223-2796023	Island	0.329618	0.00010667	0.00126286
cg04615865	chr12	121240917	121240918	CAMKK2	ENST00000404169.6;ENST00000538733.4;ENST00000337174.6;ENST00000545538.4;ENST00000324774.8;ENST00000392474.5;ENST00000402834.7;ENST00000347034.5;ENST00000412367.5	55794;55770;19626;57141;55837;57392;33615	CGI:chr12:121209902-121210461	Open Sea	0.272132	3.05483e-06	0.000217832
cg04626868	chr12	23846100	23846101	SOX5	ENST00000441133.2;ENST00000451604.5;ENST00000541847.4;ENST00000541536.4;ENST00000367206.6;ENST00000381381.5;ENST00000546136.4;ENST00000537393.4;ENST00000545921.4;ENST00000538083.1	103548;49928;103604;49927;104821;98253;104808;104921;104933	CGI:chr12:24562022-24563360	Open Sea	-0.258235	0.000471783	0.00352068
cg04635849	chr7	29479793	29479794	CHN2	ENST00000222792.9;ENST00000446446.4;ENST00000467441.4;ENST00000539406.4;ENST00000474070.4;ENST00000493906.4;ENST00000539389.4;ENST00000424025.4;ENST00000412711.5;ENST00000435288.5;ENST00000495789.5;ENST00000439711.5;ENST00000409041.6;ENST00000421775.5	-154;79092;285287;-319;284850;285380;333195;80;-219	CGI:chr7:29563493-29563712	Open Sea	0.215471	0.00230176	0.0115306
cg04642306	chr11	112963744	112963745	NCAM1	ENST00000621850.3;ENST00000613217.3;ENST00000621518.3;ENST00000316851.10;ENST00000619839.3;ENST00000617166.1;ENST00000531044.4;ENST00000618266.3;ENST00000620046.3;ENST00000615112.3;ENST00000615285.3;ENST00000401611.5;ENST00000621128.3;ENST00000615525.1;ENST00000529356.4	2318;2263;2468;2306;2308;2496;2307;2375;2304;2341	CGI:chr11:112961802-112963768	Island	0.312176	0.000537025	0.00386826
cg04643690	chr15	60615550	60615551	RORA	ENST00000335670.9;ENST00000309157.7;ENST00000560004.4;ENST00000551975.4;ENST00000557822.4;ENST00000261523.8	90803;11914;613584;613770;613694;11895	CGI:chr15:60591099-60593151	Open Sea	-0.296824	0.000279285	0.00241517
cg04646674	chr19	13002668	13002669	NFIX	ENST00000592199.4;ENST00000397661.5	6829;7059	CGI:chr19:13001356-13001995	S_Shore	0.313118	7.7069e-07	0.000205606
cg04649215	chr20	63417516	63417517	KCNQ2	ENST00000344462.7;ENST00000370224.4;ENST00000629676.1;ENST00000359125.5;ENST00000360480.6;ENST00000357249.5;ENST00000626839.1;ENST00000629241.1;ENST00000625514.1;ENST00000627221.1	55083;54990;55162;55040;29276;22153;55075;54994	CGI:chr20:63414916-63415512	S_Shelf	-0.297059	0.00010667	0.00126286
cg04652097	chr7	79454129	79454130	MAGI2	ENST00000419488.4;ENST00000354212.7;ENST00000522391.2;ENST00000628997.1	-1008;-669;-573;-554	CGI:chr7:79453632-79454534	Island	0.474647	0.000319015	0.00265347
cg04652282	chr8	68032131	68032132	PREX2	ENST00000529398.4;ENST00000517617.1;ENST00000288368.4	79762;79641;80012	CGI:chr8:67952190-67952711	Open Sea	-0.376221	2.10195e-05	0.000474979
cg04656009	chr17	34318787	34318788	CCL8	ENST00000394620.1	-250	CGI:chr17:34578946-34581852	Open Sea	-0.359206	1.30287e-06	0.000205606
cg04673465	chr4	84649011	84649012	CDS1	ENST00000295887.5	66031	CGI:chr4:84582393-84583740	Open Sea	0.346412	0.000472256	0.00352068
cg04677158	chr5	78984018	78984019	ARSB	ENST00000396151.6;ENST00000264914.7;ENST00000565165.1	2070;1768	CGI:chr5:78984494-78985477	N_Shore	0.201515	0.0200753	0.0621988
cg04678868	chr12	132207527	132207528	GALNT9	ENST00000538356.1;ENST00000411988.5;ENST00000397325.5;ENST00000328957.11	121677;-1498;50216;-1367	CGI:chr12:132205794-132206026	S_Shore	-0.257353	1.31793e-05	0.0003772
cg04680738	chr19	54661579	54661580	LILRB1	ENST00000630741.1;ENST00000418536.5;ENST00000396321.3	30504;30542	CGI:chr19:54527024-54527284	Open Sea	-0.264353	6.94308e-05	0.000957884
cg04680738	chr19	54661579	54661580	LILRB4	ENST00000270452.5;ENST00000494796.4;ENST00000430952.5;ENST00000391736.4;ENST00000391734.6;ENST00000434286.1;ENST00000391733.6	-580;-550;-1417;-1442;17663;-1420;-1449	CGI:chr19:54527024-54527284	Open Sea	-0.264353	6.94308e-05	0.000957884
cg04688368	chr10	77637588	77637589	KCNMA1	ENST00000618048.1;ENST00000286627.8;ENST00000372408.5;ENST00000372421.8;ENST00000372437.4;ENST00000372443.4;ENST00000481070.1;ENST00000626620.1;ENST00000286628.11;ENST00000372440.4;ENST00000372403.7;ENST00000480683.1;ENST00000457953.4;ENST00000404771.6	1008;-140;171;202;406;782;232;-23;-93;221;-25;-134;55	CGI:chr10:77636337-77638737	Island	0.385794	0.013789	0.0464039
cg04691908	chr11	128695273	128695274	FLI1	ENST00000608303.4;ENST00000534087.3;ENST00000429175.6;ENST00000527786.5;ENST00000344954.9;ENST00000281428.11;ENST00000527767.6	1356;1184;2290;1502;1180;8737	CGI:chr11:128692776-128695170	S_Shore	0.294941	0.00010667	0.00126286
cg04694991	chr10	95459908	95459909	SORBS1	ENST00000371249.5;ENST00000607232.4;ENST00000371227.7;ENST00000371246.5;ENST00000371247.5;ENST00000306402.9;ENST00000474353.5;ENST00000492542.1	101471;101448;101507;101466;22764	CGI:chr10:95560667-95561726	Open Sea	0.202206	0.000279285	0.00241517
cg04698114	chr16	51150468	51150469	SALL1	ENST00000562674.1;ENST00000251020.7;ENST00000570206.1;ENST00000440970.4;ENST00000566102.1	130;774;900;808	CGI:chr16:51149788-51156349	Island	0.355147	0.000122807	0.00138579
cg04704294	chr1	65792139	65792140	PDE4B	ENST00000329654.7;ENST00000341517.7	-376;-1043	CGI:chr1:65792757-65793235	N_Shore	0.2225	0.000784392	0.00511985
cg04716530	chr16	30474363	30474364	ITGAL	ENST00000565864.4;ENST00000433423.2;ENST00000565348.4;ENST00000568926.4;ENST00000569570.4;ENST00000562652.1;ENST00000358164.8;ENST00000564118.1;ENST00000569725.1;ENST00000356798.9;ENST00000562857.4	1640;1617;1612;1611;1704;361;1616;1633;1643	CGI:chr16:30474061-30474400	Island	0.233647	0.000213334	0.00199929
cg04720283	chr11	104044068	104044069	PDGFD	ENST00000302251.8;ENST00000393158.5	120040;120312	CGI:chr11:104036677-104037262	Open Sea	-0.248912	0.000472256	0.00352068
cg04722643	chr17	82331624	82331625	SECTM1	ENST00000583093.4;ENST00000582563.4;ENST00000580437.4;ENST00000581691.4;ENST00000581864.4;ENST00000269389.6;ENST00000582290.4	2125;2140;2451;2375;2146;2139;2143	CGI:chr17:82333144-82334518	N_Shore	-0.320324	0.000122807	0.00138579
cg04723343	chr2	237739270	237739271	LRRFIP1	ENST00000289175.9;ENST00000308482.12;ENST00000244815.8;ENST00000498053.4;ENST00000420665.4;ENST00000392000.4	46930;55865;46936;47053;111693;47124	CGI:chr2:237735262-237735466	S_Shelf	0.253235	1.09494e-06	0.000205606
cg04730794	chr5	169717434	169717435	DOCK2	ENST00000520908.4;ENST00000520836.4;ENST00000256935.11;ENST00000524185.4;ENST00000540750.4	80186;-1313;80142;15303;13484	CGI:chr5:169637266-169637698	Open Sea	-0.214676	9.25483e-05	0.00115003
cg04735310	chr17	48633689	48633690	HOXB7	ENST00000567101.2	-116	CGI:chr17:48633593-48634057	Island	0.243912	0.000162226	0.00165969
cg04740359	chr12	5494376	5494377	NTF3	ENST00000423158.3;ENST00000331010.7;ENST00000543548.1;ENST00000535299.4	61250;243;62263;62262	CGI:chr12:5494421-5494824	N_Shore	-0.254324	0.00323036	0.0149629
cg04742384	chr20	56001359	56001360	CBLN4	ENST00000064571.2	4114	CGI:chr20:56003547-56005622	N_Shelf	-0.355015	1.30287e-06	0.000205606
cg04743654	chr3	50340861	50340862	RASSF1	ENST00000357043.5;ENST00000482447.1;ENST00000478619.1;ENST00000359365.7;ENST00000616212.3;ENST00000395117.5;ENST00000488024.1	76;52;-30;120;-19	CGI:chr3:50340372-50341109	Island	0.290794	0.000736217	0.00495093
cg04751149	chr2	66446317	66446318	MEIS1	ENST00000272369.12;ENST00000488550.4;ENST00000398506.5;ENST00000495021.5;ENST00000560281.5;ENST00000466811.2;ENST00000475239.4;ENST00000606455.4;ENST00000498705.4;ENST00000437869.1;ENST00000409622.4	10916;3351;3541;5638;8923;1123;6219;11183;5609;6995;10758	CGI:chr2:66445299-66446504	Island	0.343824	1.80111e-05	0.00043901
cg04751761	chr16	2034191	2034192	SLC9A3R2	ENST00000563587.4;ENST00000424542.5;ENST00000567504.4;ENST00000565855.4;ENST00000561844.4;ENST00000566198.1;ENST00000565086.1;ENST00000432365.5	919;926;4436;7262;8834;4663;1378;7322	CGI:chr16:2036419-2036891	N_Shelf	0.237647	0.00360876	0.0163133
cg04761722	chr16	10180458	10180459	GRIN2A	ENST00000568247.2;ENST00000330684.3;ENST00000396573.5;ENST00000566665.1;ENST00000562109.4	1802;1430;-454;2297;1949	CGI:chr16:10180086-10183567	Island	0.227147	0.00024423	0.00219486
cg04764839	chr10	18419147	18419148	CACNB2	ENST00000377315.4;ENST00000352115.9;ENST00000612134.3;ENST00000612743.1;ENST00000377319.6;ENST00000377331.5;ENST00000377329.7;ENST00000282343.11;ENST00000498816.1;ENST00000615785.3;ENST00000396576.5;ENST00000617363.3;ENST00000377328.4;ENST00000324631.10	18333;78409;278409;157885;277966;78219;78224;158377;278188;78429;278469	CGI:chr10:18651599-18651836	Open Sea	-0.279168	0.0102866	0.0368913
cg04766043	chr13	114005234	114005235	RASA3	ENST00000334062.7	127378	CGI:chr13:114008269-114009023	N_Shelf	-0.217618	0.0025799	0.0125839
cg04771838	chr13	110341127	110341128	COL4A2	ENST00000360467.5;ENST00000400163.5	35314;33859	CGI:chr13:110313427-110313876	Open Sea	0.217265	0.00841546	0.0315428
cg04772947	chr11	57596067	57596068	SERPING1	ENST00000278407.7;ENST00000405496.4	-1452;-1321	CGI:chr11:57567575-57568013	Open Sea	-0.244941	3.05483e-06	0.000217832
cg04776357	chr12	40827887	40827888	CNTN1	ENST00000551424.4;ENST00000552913.4;ENST00000552248.4;ENST00000551295.5;ENST00000547849.4;ENST00000547702.4;ENST00000548005.4	85535;135444;-173;85533;135424;-298;135334	CGI:chr12:40692720-40693300	Open Sea	-0.212941	0.0263098	0.0768182
cg04786857	chr2	28811031	28811032	SPDYA	ENST00000462832.4;ENST00000449210.1;ENST00000491044.1;ENST00000379579.7;ENST00000334056.8	122;28513;179;201;211	CGI:chr2:28810722-28811145	Island	0.217956	0.0012798	0.00737922
cg04788957	chr10	103678250	103678251	SH3PXD2A	ENST00000420222.1;ENST00000315994.6;ENST00000355946.5;ENST00000369774.7	15374;177157;177294;123048	CGI:chr10:103668747-103668955	Open Sea	0.218147	0.0166737	0.0538289
cg04792712	chr8	17413596	17413597	MTMR7	ENST00000521177.1;ENST00000517317.4;ENST00000521857.4;ENST00000180173.8	-288;-67;-268	CGI:chr8:17413094-17413611	Island	0.235588	0.0019342	0.0102154
cg04794662	chr3	71129334	71129335	FOXP1	ENST00000327590.7;ENST00000468577.4;ENST00000318789.7;ENST00000484350.4;ENST00000498215.4;ENST00000497355.4;ENST00000610810.3;ENST00000615603.3;ENST00000493089.4;ENST00000475937.4;ENST00000491238.4	1260;69048;176696;175427;454656;364222;454420;115832;1504;414224	CGI:chr3:71065183-71065670	Open Sea	0.315118	0.0012798	0.00737922
cg04798016	chr11	65607596	65607597	MAP3K11	ENST00000534432.1;ENST00000524856.1;ENST00000309100.6;ENST00000526647.1;ENST00000524848.4;ENST00000532507.4;ENST00000533032.1;ENST00000530153.4	6647;3706;-569;827;7787;-1199;275;-837	CGI:chr11:65607228-65607837	Island	0.241088	5.91726e-06	0.000269814
cg04799232	chr4	102554676	102554677	NFKB1	ENST00000507079.4;ENST00000394820.7;ENST00000513803.4;ENST00000509165.1;ENST00000226574.7;ENST00000505458.4;ENST00000502367.1	53344;52777;17088;17076;53346;53203;51300	CGI:chr4:102500934-102502072	Open Sea	0.243882	6.96089e-06	0.000288481
cg04800681	chr22	18111469	18111470	TUBA8	ENST00000316027.9;ENST00000330423.6;ENST00000426208.4	675;781;1137	CGI:chr22:18110347-18111431	S_Shore	0.214412	0.00162388	0.00884457
cg04807594	chr3	148697960	148697961	AGTR1	ENST00000497524.4;ENST00000404754.2;ENST00000475166.4;ENST00000349243.6	175;88;41;-216	CGI:chr3:148697655-148698145	Island	0.400588	0.000537025	0.00386826
cg04827692	chr12	63150051	63150052	AVPR1A	ENST00000550940.1;ENST00000299178.3	892;129	CGI:chr12:63149856-63151187	Island	0.268353	2.45027e-05	0.000515347
cg04841245	chr2	239311414	239311415	HDAC4	ENST00000345617.6;ENST00000544989.1;ENST00000543185.4;ENST00000493582.4	90241;89598;89536	CGI:chr2:239275072-239275301	Open Sea	0.223103	0.000279285	0.00241517
cg04842426	chr7	136871030	136871031	CHRM2	ENST00000445907.5;ENST00000453373.4;ENST00000401861.1;ENST00000320658.8;ENST00000480591.4	1907;2360;1944	CGI:chr7:136869107-136871447	Island	0.324824	3.31369e-05	0.000610589
cg04844564	chr16	51150294	51150295	SALL1	ENST00000562674.1;ENST00000251020.7;ENST00000570206.1;ENST00000440970.4;ENST00000566102.1	948;982;304;1074	CGI:chr16:51149788-51156349	Island	0.238868	6.94308e-05	0.000957884
cg04846432	chr3	187247233	187247234	MASP1	ENST00000392472.5;ENST00000169293.9;ENST00000392470.5;ENST00000337774.8;ENST00000495249.1;ENST00000296280.9	44650;44725;44522;44626;44790;44745	CGI:chr3:187199623-187199968	Open Sea	-0.382647	0.000186138	0.0018206
cg04856042	chr3	116033857	116033858	LSAMP	ENST00000539563.4;ENST00000333617.7;ENST00000490035.5;ENST00000498645.1;ENST00000474851.1	1105533;411675;411127;52705;17396	CGI:chr3:115783878-115784734	Open Sea	-0.209382	0.00360876	0.0163133
cg04865531	chr22	50720719	50720720	SHANK3	ENST00000414786.5;ENST00000445220.4;ENST00000262795.5	46303;46076	CGI:chr22:50719958-50721632	Island	0.299912	0.00100416	0.0061582
cg04865929	chr17	44831042	44831043	GJC1	ENST00000592524.4;ENST00000586267.1;ENST00000426548.4;ENST00000591424.4;ENST00000590758.2	-230;-1347;-225;-228;-810	CGI:chr17:44829442-44830693	S_Shore	-0.277824	0.00930916	0.0341234
cg04877910	chr2	85577518	85577519	VAMP8	ENST00000409760.1;ENST00000432071.1;ENST00000263864.8	26;-76;15955	CGI:chr2:85584217-85584732	Open Sea	-0.217294	0.000122807	0.00138579
cg04879561	chr7	31086917	31086918	ADCYAP1R1	ENST00000409489.4;ENST00000436116.1;ENST00000396211.5;ENST00000409363.4;ENST00000304166.7;ENST00000614107.3	23677;23722;-55;34455;34389	CGI:chr7:31052102-31053462	Open Sea	-0.251338	8.02058e-05	0.00104804
cg04881103	chr1	31944812	31944813	PTP4A2	ENST00000526960.1	45	CGI:chr1:31944587-31945029	Island	0.394471	1.79845e-05	0.00043901
cg04884025	chr1	52238665	52238666	ZFYVE9	ENST00000357206.5;ENST00000361625.4;ENST00000371591.1;ENST00000287727.6	96290;96570;22284	CGI:chr1:52141728-52142832	Open Sea	-0.200456	0.0014412	0.00808333
cg04886934	chr15	88843578	88843579	ACAN	ENST00000617301.3;ENST00000439576.5;ENST00000559004.4;ENST00000352105.10;ENST00000561243.4;ENST00000558207.4	40103;7370;40134;39818	CGI:chr15:88881398-88881639	Open Sea	-0.215176	0.000213334	0.00199929
cg04890607	chr12	65868434	65868435	HMGA2	ENST00000541363.4;ENST00000536545.4;ENST00000537429.4;ENST00000539662.1;ENST00000403681.5;ENST00000354636.6;ENST00000425208.5;ENST00000393577.6	43310;43535;43973;40432;44302	CGI:chr12:65823737-65826401	Open Sea	-0.323206	0.00010667	0.00126286
cg04891086	chr12	4909347	4909348	KCNA1	ENST00000382545.3;ENST00000543874.2;ENST00000541095.1	-1031;-559;-1022	CGI:chr12:4909419-4911874	N_Shore	0.327794	0.000887996	0.00562012
cg04898487	chr16	10178750	10178751	GRIN2A	ENST00000562109.4;ENST00000568247.2;ENST00000330684.3;ENST00000396573.5	1254;3138;4005;3657	CGI:chr16:10180086-10183567	N_Shore	-0.262721	1.5485e-06	0.000205606
cg04899175	chr12	117360943	117360944	NOS1	ENST00000618760.3;ENST00000549189.1;ENST00000317775.9;ENST00000477584.1	860;687;91228;835	CGI:chr12:117360271-117361643	Island	0.467368	0.000279285	0.00241517
cg04907173	chr11	65292915	65292916	POLA2	ENST00000527618.4;ENST00000533192.1;ENST00000525924.1;ENST00000534785.1;ENST00000527850.4;ENST00000265465.6	31152;10407;30994;12446;5312;-1264	CGI:chr11:65314466-65315862	Open Sea	0.233471	9.59993e-06	0.000332813
cg04907257	chr5	7395205	7395206	ADCY2	ENST00000338316.7;ENST00000537121.4	-1067;-1004	CGI:chr5:7394873-7396547	Island	0.253618	0.000162226	0.00165969
cg04908625	chr3	123448035	123448036	ADCY5	ENST00000462833.4	1724	CGI:chr3:123447371-123450281	Island	0.203912	0.000141227	0.00151653
cg04912843	chr1	78046172	78046173	GIPC2	ENST00000370759.3;ENST00000476882.1	269;66629	CGI:chr1:78045893-78046477	Island	0.287853	0.0125194	0.0430226
cg04913291	chr11	133318061	133318062	OPCML	ENST00000524381.4;ENST00000529038.4	214342;214459	CGI:chr11:133360989-133361750	Open Sea	-0.344265	2.58204e-06	0.000210924
cg04915044	chr2	86036772	86036773	POLR1A	ENST00000263857.9;ENST00000409681.1;ENST00000496892.4;ENST00000492034.1	299;69384;2146	CGI:chr2:86105536-86106527	Open Sea	0.373868	6.45472e-07	0.000205606
cg04917226	chr7	19118216	19118217	TWIST1	ENST00000443687.4;ENST00000242261.5;ENST00000354571.5	-1291;-1097;-543	CGI:chr7:19116427-19118419	Island	0.307706	6.94308e-05	0.000957884
cg04917446	chr17	48621711	48621712	HOXB7	ENST00000567101.2	11862	CGI:chr17:48621518-48621721	Island	0.254618	4.26133e-06	0.000241349
cg04922681	chr13	42575098	42575099	TNFSF11	ENST00000239849.8;ENST00000405262.5;ENST00000358545.5;ENST00000544862.4;ENST00000398795.5	944;12361;8480;793;873	CGI:chr13:42271717-42272671	Open Sea	0.387941	0.0025799	0.0125839
cg04924511	chr3	10293047	10293048	GHRL	ENST00000335542.11;ENST00000287656.10;ENST00000429122.1;ENST00000437422.5;ENST00000446937.2;ENST00000430179.4;ENST00000439975.5;ENST00000425479.1;ENST00000449238.5;ENST00000457360.4	-99;-129;-113;-108	CGI:chr3:10320822-10321257	Open Sea	0.201368	0.00930916	0.0341234
cg04933601	chr1	74479663	74479664	TNNI3K	ENST00000326637.6	244261	CGI:chr1:74198142-74198351	Open Sea	-0.3005	5.18528e-05	0.000795626
cg04934382	chr17	79792536	79792537	CBX8	ENST00000269385.7	4581	CGI:chr17:79789565-79793557	Island	0.395912	0.00402705	0.0177626
cg04937080	chr1	58249860	58249861	DAB1	ENST00000485760.4	296875	CGI:chr1:58249600-58250423	Island	0.335088	0.00402705	0.0177626
cg04942832	chr6	72333757	72333758	RIMS1	ENST00000517960.4;ENST00000401910.6;ENST00000517827.4;ENST00000522211.4;ENST00000463023.5;ENST00000517433.4;ENST00000518273.4;ENST00000453976.5;ENST00000370420.7;ENST00000425662.5;ENST00000521978.4;ENST00000522291.4;ENST00000523963.4;ENST00000520567.4;ENST00000491071.5;ENST00000264839.10	73057;83342;80965;117314;447053;117214;446732;151004;120945;116996;120863	CGI:chr6:72182334-72183174	Open Sea	-0.331397	1.12545e-05	0.000351931
cg04948014	chr12	119803690	119803691	CIT	ENST00000488203.1;ENST00000612548.3;ENST00000539413.1;ENST00000392521.5;ENST00000536325.1;ENST00000261833.10;ENST00000545913.4;ENST00000392520.2	73599;789;73602;-203;-306;53998;802	CGI:chr12:119804117-119804429	N_Shore	0.236588	5.02436e-06	0.000255012
cg04961042	chr14	29749394	29749395	PRKD1	ENST00000331968.8;ENST00000549503.1;ENST00000616995.3;ENST00000415220.5	442505;178349;178249;178119	CGI:chr14:29927004-29928214	Open Sea	-0.367118	0.000213334	0.00199929
cg04961235	chr7	4861997	4861998	RADIL	ENST00000445392.4;ENST00000399583.3	21658;21723	CGI:chr7:4861705-4862122	Island	0.294912	2.10195e-05	0.000474979
cg04963697	chr16	3520555	3520556	CLUAP1	ENST00000571025.4;ENST00000572632.1;ENST00000574369.4;ENST00000574592.4;ENST00000572600.4;ENST00000576634.4;ENST00000575134.1;ENST00000341633.8;ENST00000574551.1	10660;19573;585;19542;19536;19547;5178;19630;19572	CGI:chr16:3500773-3501274	Open Sea	0.227324	5.18528e-05	0.000795626
cg04972065	chr12	53197982	53197983	ITGB7	ENST00000549196.1;ENST00000549462.1;ENST00000552935.4;ENST00000550743.5;ENST00000589179.4;ENST00000267082.8;ENST00000551887.2;ENST00000422257.6;ENST00000552972.4;ENST00000549086.2;ENST00000542497.4	2462;-870;9270;3319;-272;9326;9273;9301;9300	CGI:chr12:53197470-53197983	Island	0.333147	0.00759928	0.0291614
cg04973493	chr7	159093458	159093459	VIPR2	ENST00000262178.5;ENST00000402066.4;ENST00000377633.6	3747;51402;51500	CGI:chr7:159093676-159093904	N_Shore	-0.222324	0.000213334	0.00199929
cg04983933	chr16	1167171	1167172	CACNA1H	ENST00000358590.7;ENST00000565831.4;ENST00000348261.8	13929;13432	CGI:chr16:1167128-1167406	Island	-0.207853	0.0229993	0.0696861
cg04986899	chr16	17459927	17459928	XYLT1	ENST00000261381.6	10955	CGI:chr16:17470287-17471005	Open Sea	0.217912	0.00841546	0.0315428
cg04989070	chr1	151990340	151990341	S100A10	ENST00000478348.1;ENST00000478574.4;ENST00000368811.6;ENST00000368809.1	2239;3490;3485;4051	CGI:chr1:151993181-151994417	N_Shelf	-0.277559	2.10195e-05	0.000474979
cg04990202	chr1	153609274	153609275	S100A16	ENST00000368704.4;ENST00000368706.7;ENST00000368705.2;ENST00000474991.1;ENST00000368703.5	-951;3810;71;3872;64	CGI:chr1:153633701-153634498	Open Sea	-0.388265	0.00499823	0.0210092
cg04995521	chr1	8408811	8408812	RERE	ENST00000460659.4;ENST00000465125.1;ENST00000400908.5;ENST00000488215.4;ENST00000337907.6;ENST00000377464.4;ENST00000476556.4;ENST00000492766.4;ENST00000400907.5	15424;408833;117129;14856;14609;408655;247561;16402	CGI:chr1:8423329-8424279	Open Sea	0.2695	0.0219926	0.0667848
cg05000748	chr21	35026849	35026850	RUNX1	ENST00000437180.4;ENST00000475045.5;ENST00000300305.6;ENST00000416754.1;ENST00000455571.4;ENST00000482318.4	22496;22422;22450;22440;977819	CGI:chr21:35026663-35026962	Island	0.317941	9.25483e-05	0.00115003
cg05001531	chr8	30442790	30442791	RBPMS	ENST00000521816.1;ENST00000523717.4;ENST00000523115.4;ENST00000397323.7;ENST00000287771.8;ENST00000517860.4;ENST00000339877.7;ENST00000519647.4;ENST00000520161.4;ENST00000320203.7;ENST00000520191.4	58262;69;44862;58278;172;57704;55581;57586;58310;55725	CGI:chr8:30383900-30385362	Open Sea	0.215529	1.83834e-06	0.000205606
cg05012239	chr3	195720820	195720821	MUC20	ENST00000485430.1;ENST00000480350.1;ENST00000436408.4;ENST00000320736.9;ENST00000447234.5	-156;-65;-63;-132;-176	CGI:chr3:195725133-195725774	Open Sea	-0.211265	9.25483e-05	0.00115003
cg05014568	chr7	4833379	4833380	RADIL	ENST00000445392.4;ENST00000484211.1;ENST00000473130.4;ENST00000399583.3	50341;50276;-1169;-1159	CGI:chr7:4834473-4835464	N_Shore	-0.333	0.00113427	0.00673556
cg05014727	chr10	6172053	6172054	PFKFB3	ENST00000379789.7;ENST00000536985.4	27118;25736	CGI:chr10:6163536-6164248	Open Sea	0.259382	0.0012798	0.00737922
cg05022688	chr3	170419845	170419846	CLDN11	ENST00000486429.1;ENST00000486975.1;ENST00000471373.4;ENST00000489485.4;ENST00000468358.4;ENST00000064724.6;ENST00000477531.3	-1396;-1374;979;-1436;-1401;969;976	CGI:chr3:170418454-170420098	Island	0.280588	2.10195e-05	0.000474979
cg05026785	chr2	95295933	95295934	KCNIP3	ENST00000461336.4;ENST00000377181.2;ENST00000486055.1;ENST00000295225.8;ENST00000475491.1	-1415;-1406;-1372;-1395	CGI:chr2:95345384-95347449	Open Sea	-0.2695	5.18528e-05	0.000795626
cg05030680	chr4	110621210	110621211	PITX2	ENST00000511990.1;ENST00000355080.8;ENST00000613094.3;ENST00000557119.2;ENST00000616641.3;ENST00000394598.5;ENST00000556049.1;ENST00000511837.4;ENST00000614423.3;ENST00000306732.6;ENST00000354925.5;ENST00000394595.6	1842;15811;16143;20807;-493;20914;15817;20797;1894	CGI:chr4:110620906-110623308	Island	0.201103	0.000692104	0.00466195
cg05031521	chr16	980561	980562	SOX8	ENST00000293894.3	-1248	CGI:chr16:979878-985327	Island	0.22875	0.0299986	0.085662
cg05033389	chr1	14843901	14843902	KAZN	ENST00000503743.4;ENST00000491547.1;ENST00000376030.5	245196;245183	CGI:chr1:14801087-14801373	Open Sea	-0.201235	0.000472256	0.00352068
cg05035315	chr11	132821589	132821590	OPCML	ENST00000541867.4;ENST00000374778.4;ENST00000331898.10;ENST00000612177.3;ENST00000529038.4;ENST00000525412.1;ENST00000529019.1;ENST00000524381.4	122180;121504;710931;39189;122083;710814;121422	CGI:chr11:132942767-132943180	Open Sea	-0.332147	2.85305e-05	0.000560451
cg05042938	chr1	170736836	170736837	PRRX1	ENST00000239461.9	72929	CGI:chr1:170664161-170665037	Open Sea	-0.304265	0.000363987	0.00291137
cg05044185	chr15	26867050	26867051	GABRB3	ENST00000541819.5	72490	CGI:chr15:26866883-26868332	Island	0.266221	0.00759928	0.0291614
cg05047401	chr1	156161422	156161423	SEMA4A	ENST00000368285.6;ENST00000368282.1;ENST00000414683.4;ENST00000469065.1;ENST00000466698.1;ENST00000435124.4;ENST00000368286.5;ENST00000355014.5;ENST00000368284.4;ENST00000487358.4;ENST00000462892.1	7894;11698;4996;14055;7843;471;194;11402;7050;7836;877	CGI:chr1:156135916-156136380	Open Sea	0.362235	6.45472e-07	0.000205606
cg05049329	chr1	226737145	226737146	ITPKB	ENST00000272117.6;ENST00000366784.1;ENST00000429204.4	2031;2179;314	CGI:chr1:226736859-226738852	Island	0.259353	6.44884e-05	0.0009349
cg05050858	chr14	64210113	64210114	ESR2	ENST00000556275.4	84298	CGI:chr14:64294013-64294523	Open Sea	0.240441	1.5485e-06	0.000205606
cg05065948	chr4	26273467	26273468	RBPJ	ENST00000512351.4;ENST00000510778.5	110011;859	CGI:chr4:26319147-26319386	Open Sea	0.256206	1.12545e-05	0.000351931
cg05086444	chr7	159061756	159061757	VIPR2	ENST00000262178.5;ENST00000402066.4;ENST00000377633.6	35449;83104;83202	CGI:chr7:159061755-159062276	Island	-0.203941	0.00144241	0.00808333
cg05089090	chr13	36431433	36431434	CCNA1	ENST00000630422.1;ENST00000440264.4;ENST00000625767.1;ENST00000255465.5	-1091;-926;-471;-88	CGI:chr13:36431458-36432316	N_Shore	0.359647	0.000571314	0.00411216
cg05091519	chr11	31818004	31818005	PAX6	ENST00000464174.4;ENST00000532175.4;ENST00000379132.6;ENST00000419022.4;ENST00000423822.5;ENST00000379129.5	-129;-66;-55;-42	CGI:chr11:31815870-31818265	Island	0.236441	0.00685054	0.0268862
cg05101674	chr20	54476613	54476614	DOK5	ENST00000491469.1;ENST00000262593.8;ENST00000395939.4	986;894;1015	CGI:chr20:54475194-54476454	S_Shore	0.328971	0.0125194	0.0430226
cg05113898	chr17	80828169	80828170	RPTOR	ENST00000575542.4;ENST00000306801.6;ENST00000544334.5;ENST00000577161.4;ENST00000574767.4	283337;282700;84881;283349;282900	CGI:chr17:80824980-80825360	S_Shelf	-0.228029	0.00100416	0.0061582
cg05116382	chr11	66559529	66559530	ACTN3	ENST00000502692.4;ENST00000513398.1	12687;13133	CGI:chr11:66559016-66559443	S_Shore	0.268324	1.54157e-05	0.000405638
cg05117208	chr17	42286294	42286295	STAT5A	ENST00000345506.7	-1254	CGI:chr17:42288170-42288996	N_Shore	0.202265	0.000162226	0.00165969
cg05118960	chr3	50322547	50322548	HYAL2	ENST00000395139.6;ENST00000458018.1;ENST00000357750.7;ENST00000428028.1;ENST00000481597.4;ENST00000442581.1;ENST00000415028.1;ENST00000447092.4	236;-1397;-833;231;-1329;360;195	CGI:chr3:50322408-50322611	Island	0.320059	2.45027e-05	0.000515347
cg05119931	chr7	38429673	38429674	AMPH	ENST00000462072.1;ENST00000325590.8;ENST00000356264.5;ENST00000467580.4;ENST00000450124.1;ENST00000471913.4;ENST00000441628.4	383;201748;-387;201895;33441	CGI:chr7:38311319-38311730	Open Sea	-0.264971	2.45027e-05	0.000515347
cg05121182	chr3	124093534	124093535	KALRN	ENST00000460856.4;ENST00000477496.4;ENST00000448253.4;ENST00000483658.1;ENST00000240874.6;ENST00000360013.6;ENST00000488825.4	13510;13492;-1128;-1178;-1148;-1220	CGI:chr3:124032807-124034352	Open Sea	-0.228588	0.0025799	0.0125839
cg05127450	chr1	165351987	165351988	LMX1A	ENST00000367893.4;ENST00000294816.5;ENST00000342310.6	4729;4255;3760	CGI:chr1:165352466-165353081	N_Shore	0.310265	3.85501e-05	0.000666628
cg05130485	chr2	201233534	201233535	CASP8	ENST00000392258.6;ENST00000392263.5;ENST00000440732.4;ENST00000432109.5;ENST00000490682.4;ENST00000450491.4;ENST00000471383.4;ENST00000264274.12;ENST00000264275.8	63;90;70;27;31;47;68;67	CGI:chr2:201118475-201118986	Open Sea	-0.228353	0.000186138	0.0018206
cg05131064	chr11	133358471	133358472	OPCML	ENST00000524381.4;ENST00000529038.4	174049;173932	CGI:chr11:133360989-133361750	N_Shelf	-0.247147	3.05483e-06	0.000217832
cg05131488	chr7	13992197	13992198	ETV1	ENST00000431887.4;ENST00000403685.4;ENST00000421381.4;ENST00000242066.8	-947;-812;-771	CGI:chr7:13991340-13991588	S_Shore	0.226088	0.00402705	0.0177626
cg05131940	chr10	51244548	51244549	PRKG1	ENST00000373976.6;ENST00000373985.4;ENST00000373980.7	253189;170373;91268	CGI:chr10:51073779-51074992	Open Sea	-0.215882	0.0151711	0.0500076
cg05137358	chr13	36431990	36431991	CCNA1	ENST00000630422.1;ENST00000440264.4;ENST00000625767.1;ENST00000255465.5	469;-534;-369;86	CGI:chr13:36431458-36432316	Island	0.210794	0.0313406	0.0879954
cg05138949	chr3	57161514	57161515	IL17RD	ENST00000467210.4;ENST00000296318.10;ENST00000479825.1;ENST00000469841.4;ENST00000498471.1;ENST00000320057.8	8782;3665;3862;8793	CGI:chr3:57164215-57165458	N_Shelf	0.257221	3.85501e-05	0.000666628
cg05140806	chr7	155804650	155804651	SHH	ENST00000435425.1;ENST00000430104.4;ENST00000441114.4;ENST00000297261.5	7624;4423	CGI:chr7:155802998-155810541	Island	0.281191	1.12545e-05	0.000351931
cg05142765	chr14	94768485	94768486	GSC	ENST00000238558.4	1746	CGI:chr14:94768275-94770232	Island	0.363165	6.93421e-05	0.000957884
cg05151154	chr16	51150875	51150876	SALL1	ENST00000562674.1;ENST00000251020.7;ENST00000570206.1;ENST00000440970.4;ENST00000566102.1	367;493;401;-277	CGI:chr16:51149788-51156349	Island	0.501779	0.0025799	0.0125839
cg05156901	chr22	50578217	50578218	CPT1B	ENST00000476790.1;ENST00000461117.1;ENST00000405237.6;ENST00000360719.5;ENST00000457250.4;ENST00000312108.10;ENST00000395650.5;ENST00000417176.1;ENST00000460853.1	239;30;-1313;-196;249;-301;201;-348	CGI:chr22:50577824-50578591	Island	0.281529	3.05483e-06	0.000217832
cg05158854	chr14	96263319	96263320	BDKRB1	ENST00000611804.1;ENST00000553356.1;ENST00000216629.9	7108;7494;-352	CGI:chr14:96363129-96363997	Open Sea	-0.261029	0.000609994	0.00425089
cg05162523	chr1	24914447	24914448	RUNX3	ENST00000399916.4;ENST00000338888.3;ENST00000496967.1;ENST00000308873.9	14352;50538;50564;15431	CGI:chr1:24907937-24908316	Open Sea	0.253176	0.000122807	0.00138579
cg05165559	chr20	63406405	63406406	KCNQ2	ENST00000370224.4;ENST00000629676.1;ENST00000359125.5;ENST00000357249.5;ENST00000626839.1;ENST00000629241.1;ENST00000625514.1	66186;66151;66273;40387;66194	CGI:chr20:63406105-63406366	S_Shore	-0.31375	0.00024423	0.00219486
cg05165825	chr17	9918176	9918177	GAS7	ENST00000585266.4;ENST00000432992.5;ENST00000323816.7;ENST00000578456.1;ENST00000396115.5;ENST00000580865.4;ENST00000581112.4;ENST00000583882.4;ENST00000542249.4;ENST00000579158.4;ENST00000437099.5	196378;8819;118572;101827;101967;108110;41287;280376;6610	CGI:chr17:9904750-9905022	Open Sea	-0.214794	0.00499823	0.0210092
cg05166022	chr12	2691305	2691306	CACNA1C	ENST00000399603.4;ENST00000615400.3;ENST00000406454.6;ENST00000615303.3;ENST00000399655.4;ENST00000620878.3;ENST00000399634.4;ENST00000399617.4;ENST00000335762.8;ENST00000621625.3;ENST00000613940.3	638006;242328;637741	CGI:chr12:2690973-2691896	Island	0.222588	0.00230176	0.0115306
cg05166871	chr17	48156352	48156353	SKAP1	ENST00000584924.4;ENST00000581400.2;ENST00000584709.4;ENST00000579476.4;ENST00000336915.9	273924;273839;6319;189654;273868	CGI:chr17:48107474-48107812	Open Sea	0.247176	0.000279285	0.00241517
cg05167561	chr7	604665	604666	PRKAR1B	ENST00000403562.4;ENST00000406797.4;ENST00000430040.4;ENST00000544935.4;ENST00000537384.4;ENST00000360274.7;ENST00000414568.4	108276;122677;107908;87130;122986;108543	CGI:chr7:604544-604824	Island	0.227912	9.59993e-06	0.000332813
cg05171197	chr2	239309155	239309156	HDAC4	ENST00000345617.6;ENST00000544989.1;ENST00000493582.4;ENST00000446876.1;ENST00000543185.4	92500;91857;58;91795	CGI:chr2:239275072-239275301	Open Sea	0.274147	5.91726e-06	0.000269814
cg05171952	chr5	135029830	135029831	PITX1	ENST00000503586.1;ENST00000504936.1;ENST00000265340.10;ENST00000506438.4	4805;3306;4469;2181	CGI:chr5:135027402-135029456	S_Shore	0.338618	1.12545e-05	0.000351931
cg05175020	chr7	100477779	100477780	TSC22D4	ENST00000393991.4;ENST00000496728.1;ENST00000300181.5;ENST00000493217.1	1454;-276;1391;1501	CGI:chr7:100477680-100477928	Island	0.325176	0.000472256	0.00352068
cg05183646	chr6	134170005	134170006	SGK1	ENST00000474427.5;ENST00000367857.8;ENST00000367855.6;ENST00000367858.8;ENST00000237305.10;ENST00000528577.4;ENST00000477460.5;ENST00000413996.6	4838;4861;7901;4892;4862;5987;148054;2903	CGI:chr6:134174801-134175820	Open Sea	0.224985	0.0025799	0.0125839
cg05194102	chr16	2038959	2038960	SLC9A3R2	ENST00000424542.5	12090	CGI:chr16:2038752-2038997	Island	0.327309	0.000279285	0.00241517
cg05200628	chr1	160711970	160711971	CD48	ENST00000368045.3;ENST00000613788.1;ENST00000368046.6	-118;-166;-138	CGI:chr1:160801893-160802163	Open Sea	0.288265	0.000609994	0.00425089
cg05206884	chr22	33058338	33058339	SYN3	ENST00000441821.4;ENST00000358763.5	-479;35	CGI:chr22:33057906-33058468	Island	0.569735	0.0371753	0.100475
cg05214235	chr11	12716138	12716139	TEAD1	ENST00000527575.4;ENST00000334310.9;ENST00000527636.4;ENST00000527376.1	40634;41546;41520	CGI:chr11:12673867-12675434	Open Sea	0.211853	3.61006e-06	0.000228437
cg05220968	chr6	145736807	145736808	EPM2A	ENST00000367519.6;ENST00000618445.3	-951;-782	CGI:chr6:145734760-145735845	S_Shore	0.261353	0.00841546	0.0315428
cg05222216	chr19	8982422	8982423	MUC16	ENST00000397910.7	-1079	CGI:chr19:9093570-9093814	Open Sea	-0.213647	0.000414835	0.00320171
cg05225684	chr14	52790625	52790626	GNPNAT1	ENST00000554230.4;ENST00000557604.1;ENST00000216410.6	886;977;1044	CGI:chr14:52790946-52791901	N_Shore	-0.325176	0.000162226	0.00165969
cg05227215	chr5	139677911	139677912	CXXC5	ENST00000507139.4;ENST00000504944.1;ENST00000502336.4;ENST00000502295.1;ENST00000520967.1;ENST00000511457.1;ENST00000504844.1;ENST00000509238.1;ENST00000302517.6;ENST00000502716.1;ENST00000503511.1;ENST00000511048.1;ENST00000512816.1	2467;29198;28981;29618;26921;18355;30006;28985;28977;2474;29249;2436;30611	CGI:chr5:139680970-139681349	N_Shelf	0.290941	0.00010654	0.00126286
cg05234415	chr19	38253104	38253105	PPP1R14A	ENST00000587515.4;ENST00000591291.4;ENST00000301242.7;ENST00000591585.1;ENST00000347262.7	3429;3269;154;3488	CGI:chr19:38255998-38256739	N_Shelf	0.226118	4.26133e-06	0.000241349
cg05236960	chr5	31317682	31317683	CDH6	ENST00000504835.1;ENST00000265071.2;ENST00000514738.4	123931;1431	CGI:chr5:31193845-31194312	Open Sea	-0.286824	1.31793e-05	0.0003772
cg05238517	chr11	104163499	104163500	PDGFD	ENST00000302251.8;ENST00000393158.5	881;609	CGI:chr11:104163808-104164330	N_Shore	0.332853	0.00230176	0.0115306
cg05239225	chr15	85479188	85479189	AKAP13	ENST00000559362.4;ENST00000394518.5;ENST00000560256.1;ENST00000361243.5;ENST00000560302.4	98547;98458;98472;98600;98431	CGI:chr15:85380373-85381449	Open Sea	0.220647	3.31829e-05	0.000610589
cg05243700	chr16	20698929	20698930	ACSM1	ENST00000523065.1;ENST00000520010.4	-38;-1184	CGI:chr16:20741324-20741958	Open Sea	-0.357118	0.000609994	0.00425089
cg05243700	chr16	20698929	20698930	ACSM3	ENST00000568235.4;ENST00000561584.4;ENST00000501740.5	24418;24320;88685	CGI:chr16:20741324-20741958	Open Sea	-0.357118	0.000609994	0.00425089
cg05244766	chr11	67583028	67583029	GSTP1	ENST00000498765.4;ENST00000494593.1;ENST00000398606.6;ENST00000489040.1;ENST00000398603.4	-715;-1437;-795;-568;-1107	CGI:chr11:67583457-67584482	N_Shore	-0.283838	0.000122807	0.00138579
cg05246303	chr2	181456627	181456628	ITGA4	ENST00000339307.7;ENST00000484404.1;ENST00000397033.5;ENST00000465522.4;ENST00000476089.1;ENST00000233573.6	-599;-802;-1087;-581;-778;-576	CGI:chr2:181457034-181458302	N_Shore	0.223706	0.0371753	0.100475
cg05247914	chr19	35138797	35138798	FXYD1	ENST00000612146.3;ENST00000589209.4;ENST00000587056.1;ENST00000588715.4;ENST00000588607.4;ENST00000589121.1;ENST00000592818.4;ENST00000351325.7;ENST00000455515.5;ENST00000588081.4	-942;-645;-1309;-322;-12;-197;-1117;-45;-1226;-930	CGI:chr19:35141315-35141668	N_Shelf	0.203559	0.0240674	0.0716675
cg05250119	chr15	78831042	78831043	MORF4L1	ENST00000379535.7	20554	CGI:chr15:78830625-78832208	Island	0.267412	1.31793e-05	0.0003772
cg05252264	chr19	54874131	54874132	FCAR	ENST00000472634.5;ENST00000471750.2;ENST00000391723.6;ENST00000391726.6;ENST00000345937.7;ENST00000488066.4;ENST00000391725.6;ENST00000391724.3;ENST00000355524.6;ENST00000359272.7;ENST00000469767.4;ENST00000482092.5;ENST00000353758.7	-150;-118;-160;-155	CGI:chr19:54939454-54939760	Open Sea	-0.209941	0.000609994	0.00425089
cg05254518	chr15	85702471	85702472	AKAP13	ENST00000394510.5;ENST00000394518.5;ENST00000560482.4;ENST00000557852.2;ENST00000361243.5;ENST00000560676.4;ENST00000560579.4	321741;9371;67373;321755;82774;12601;82520	CGI:chr15:85758718-85758982	Open Sea	0.278676	1.31793e-05	0.0003772
cg05254946	chr19	38561472	38561473	RYR1	ENST00000360985.6;ENST00000594335.4;ENST00000355481.7;ENST00000359596.6	127641;127772;65256;127748	CGI:chr19:38561164-38561618	Island	-0.330353	0.0274854	0.0800635
cg05255351	chr5	1503864	1503865	LPCAT1	ENST00000283415.3;ENST00000514484.5;ENST00000475622.4	20114;20099;19877	CGI:chr5:1494738-1495172	Open Sea	0.211118	6.94308e-05	0.000957884
cg05258123	chr7	102170562	102170563	CUX1	ENST00000556210.1;ENST00000546411.5;ENST00000550008.5;ENST00000560541.4;ENST00000360264.6;ENST00000547394.5;ENST00000292535.10;ENST00000558836.4;ENST00000437600.7;ENST00000393824.6;ENST00000425244.5;ENST00000549414.5;ENST00000622516.3;ENST00000292538.7	354553;354540;257457;238218;354622;354556;354550;352921;352959;354552;354657	CGI:chr7:102195451-102196317	Open Sea	0.214118	0.000279285	0.00241517
cg05261893	chr3	135080105	135080106	EPHB1	ENST00000488154.4;ENST00000398015.6;ENST00000482618.4;ENST00000493838.1	12572;284472;284842	CGI:chr3:134795488-134797138	Open Sea	-0.2745	0.000537025	0.00386826
cg05262829	chr1	226733875	226733876	ITPKB	ENST00000272117.6;ENST00000366784.1;ENST00000429204.4	3584;5449;5301	CGI:chr1:226736859-226738852	N_Shelf	0.296706	6.94308e-05	0.000957884
cg05264446	chr3	187739340	187739341	BCL6	ENST00000470319.1;ENST00000621333.3;ENST00000480458.4;ENST00000496823.1;ENST00000406870.5;ENST00000438077.1	-1395;6133;6098;6388;6120;6386	CGI:chr3:187738462-187738792	S_Shore	0.294426	0.0313406	0.0879954
cg05270344	chr7	79454319	79454320	MAGI2	ENST00000419488.4;ENST00000354212.7;ENST00000522391.2;ENST00000628997.1	-859;-744;-763;-1198	CGI:chr7:79453632-79454534	Island	0.2595	0.000319015	0.00265347
cg05280088	chr19	51759716	51759717	FPR1	ENST00000594900.1	44395	CGI:chr19:51719170-51719955	Open Sea	-0.211824	6.94308e-05	0.000957884
cg05280088	chr19	51759716	51759717	FPR2	ENST00000599326.1;ENST00000340023.6;ENST00000598953.1;ENST00000600258.1	-1497;-1483;7689;-1136	CGI:chr19:51719170-51719955	Open Sea	-0.211824	6.94308e-05	0.000957884
cg05281206	chr17	34355751	34355752	CCL13	ENST00000225844.5	-702	CGI:chr17:34578946-34581852	Open Sea	-0.342324	6.96089e-06	0.000288481
cg05285429	chr3	77073390	77073391	ROBO2	ENST00000602589.4;ENST00000475034.1;ENST00000461745.4;ENST00000487694.6;ENST00000332191.11;ENST00000473767.4	33503;1166587;32659;762293;1166694	CGI:chr3:77098016-77098248	Open Sea	-0.224706	0.000162226	0.00165969
cg05292478	chr7	99144775	99144776	SMURF1	ENST00000361368.5;ENST00000472627.1;ENST00000361125.1	-755;-674	CGI:chr7:99143455-99144367	S_Shore	-0.271882	5.91726e-06	0.000269814
cg05303999	chr20	49372418	49372419	KCNB1	ENST00000371741.4	110230	CGI:chr20:49318302-49319147	Open Sea	-0.264118	0.00069145	0.00466195
cg05304531	chr1	26471085	26471086	DHDDS	ENST00000431933.4;ENST00000360009.5;ENST00000434391.5	38802;38729;28248	CGI:chr1:26471875-26473351	N_Shore	-0.217206	6.45472e-07	0.000205606
cg05306109	chr1	226736556	226736557	ITPKB	ENST00000272117.6;ENST00000366784.1;ENST00000429204.4	2620;2768;903	CGI:chr1:226736859-226738852	N_Shore	0.240559	1.80111e-05	0.00043901
cg05306745	chr17	78925763	78925764	TIMP2	ENST00000262768.10	-375	CGI:chr17:78924640-78925879	Island	0.539971	0.00555926	0.022826
cg05311410	chr7	27185904	27185905	HOXA11	ENST00000006015.3;ENST00000517402.1	-680;-687	CGI:chr7:27185431-27186010	Island	0.540059	0.00162388	0.00884457
cg05312104	chr11	19380519	19380520	NAV2	ENST00000360655.7	29794	CGI:chr11:19346350-19346687	Open Sea	-0.227618	0.000162226	0.00165969
cg05327835	chr4	1002387	1002388	IDUA	ENST00000247933.7;ENST00000514417.1;ENST00000514698.4;ENST00000502829.1;ENST00000514224.1	-1043;2676;15342;-355;15389	CGI:chr4:1001694-1003753	Island	0.438441	0.000943576	0.00596223
cg05327864	chr7	136869605	136869606	CHRM2	ENST00000445907.5;ENST00000471195.4;ENST00000453373.4;ENST00000401861.1;ENST00000481598.4;ENST00000320658.8;ENST00000480591.4	519;935;826;482	CGI:chr7:136869107-136871447	Island	0.237618	0.00205135	0.0105563
cg05328939	chr9	134839179	134839180	COL5A1	ENST00000618395.3;ENST00000371817.6	197373;197404	CGI:chr9:134839040-134839356	Island	-0.214971	0.000279285	0.00241517
cg05329352	chr10	111079225	111079226	ADRA2A	ENST00000280155.3	2061	CGI:chr10:111076232-111079545	Island	0.275029	1.54157e-05	0.000405638
cg05334416	chr15	37046290	37046291	MEIS2	ENST00000607277.4;ENST00000397620.5;ENST00000397624.6;ENST00000340545.8;ENST00000559085.4;ENST00000424352.5;ENST00000314177.11;ENST00000561208.4;ENST00000559561.4;ENST00000560570.4;ENST00000561163.4;ENST00000338564.8;ENST00000557796.5	53107;52242;53432;54916;53193;53596;54241;53017;55010;52013;52032;48732	CGI:chr15:37097974-37098179	Open Sea	0.286794	2.17604e-06	0.000206432
cg05336188	chr19	18848697	18848698	UPF1	ENST00000262803.8;ENST00000600310.4;ENST00000600868.4;ENST00000600012.4;ENST00000594504.4;ENST00000601981.4;ENST00000598209.4;ENST00000599848.4;ENST00000598471.1	16695;-1117;16758;-312;563;15566;-386;-470	CGI:chr19:18854826-18855276	Open Sea	0.26625	1.83834e-06	0.000205606
cg05336198	chr7	50785644	50785645	GRB10	ENST00000335866.6;ENST00000402497.4;ENST00000439044.4;ENST00000403097.4	7789;7326;7793;7819	CGI:chr7:50782055-50783174	S_Shelf	-0.208118	0.00113427	0.00673556
cg05340803	chr21	40182754	40182755	DSCAM	ENST00000404019.2;ENST00000400454.4;ENST00000617870.3	664386;186517;170901	CGI:chr21:40182691-40183032	Island	-0.419426	6.94308e-05	0.000957884
cg05341539	chr15	85689983	85689984	AKAP13	ENST00000394510.5;ENST00000394518.5;ENST00000557852.2;ENST00000361243.5;ENST00000612418.1;ENST00000560676.4;ENST00000560579.4	70286;309253;54885;113;309267;70032;12945	CGI:chr15:85758718-85758982	Open Sea	0.5235	4.26133e-06	0.000241349
cg05341781	chr1	164754330	164754331	PBX1	ENST00000340699.6;ENST00000367897.4;ENST00000559240.4;ENST00000468104.4;ENST00000560469.4;ENST00000560641.4;ENST00000559578.1;ENST00000496120.5;ENST00000627490.1;ENST00000420696.5;ENST00000558796.2;ENST00000482110.4	191524;194694;177545;194922;149136;194506;102433;194585;128323;123348;163979	CGI:chr1:164576303-164576680	Open Sea	0.316676	0.000186138	0.0018206
cg05345286	chr6	41638903	41638904	MDFI	ENST00000373051.5;ENST00000419164.4;ENST00000435476.1;ENST00000446650.1;ENST00000432027.4;ENST00000441667.4;ENST00000230321.9;ENST00000373050.7	375;455;1834;464;425;2020;1870;403	CGI:chr6:41636845-41638925	Island	0.249147	0.000141227	0.00151653
cg05356163	chr6	89951523	89951524	BACH2	ENST00000257749.7;ENST00000343122.6;ENST00000537989.4	345386;345220	CGI:chr6:89887488-89887934	Open Sea	-0.215882	0.00841546	0.0315428
cg05357919	chr2	238892184	238892185	TWIST2	ENST00000612363.1	44151	CGI:chr2:238893635-238893887	N_Shore	-0.202676	0.0025799	0.0125839
cg05363955	chr2	225010972	225010973	DOCK10	ENST00000492369.4;ENST00000258390.10;ENST00000435582.1;ENST00000458608.1	31413;31474;31471	CGI:chr2:225041936-225042837	Open Sea	-0.336882	0.000472256	0.00352068
cg05366923	chr1	183185921	183185922	LAMC2	ENST00000264144.4;ENST00000493293.4	-318;-368	CGI:chr1:183022669-183024235	Open Sea	-0.255059	4.14772e-05	0.000716032
cg05367173	chr17	63968204	63968205	SCN4A	ENST00000435607.3;ENST00000578147.4	4715	CGI:chr17:63941663-63941959	Open Sea	-0.276529	0.00024423	0.00219486
cg05368740	chr19	35755981	35755982	HSPB6	ENST00000587965.1;ENST00000004982.4;ENST00000592984.4	1049;2099;1029	CGI:chr19:35755583-35757081	Island	0.337088	6.45472e-07	0.000205606
cg05372444	chr7	76516355	76516356	UPK3B	ENST00000334348.6	5926	CGI:chr7:76516079-76516464	Island	0.339765	4.47347e-05	0.000727598
cg05372828	chr1	6051572	6051573	KCNAB2	ENST00000478098.4;ENST00000435937.4;ENST00000445501.4;ENST00000472700.5;ENST00000352527.4;ENST00000389632.7;ENST00000341524.4;ENST00000378097.4;ENST00000378083.6;ENST00000164247.4;ENST00000378092.4;ENST00000458166.5;ENST00000378111.4;ENST00000602612.4;ENST00000428161.4	25558;10953;58860;58865;5650;58870;60105;25251;25271;24274;59208;17288;5457	CGI:chr1:6051549-6051776	Island	-0.215324	0.000609994	0.00425089
cg05374271	chr1	192809760	192809761	RGS2	ENST00000235382.6;ENST00000464302.1;ENST00000483295.1;ENST00000487236.1	720;717;718;616	CGI:chr1:192808502-192809068	S_Shore	0.423382	0.000162226	0.00165969
cg05375728	chr1	58249867	58249868	DAB1	ENST00000485760.4	296868	CGI:chr1:58249600-58250423	Island	0.387618	0.00360876	0.0163133
cg05376374	chr11	43581370	43581371	HSD17B12	ENST00000532864.4;ENST00000533358.1;ENST00000526615.4	2480;24933;1874	CGI:chr11:43580995-43581665	Island	0.536971	2.85305e-05	0.000560451
cg05380019	chr7	19106932	19106933	TWIST1	ENST00000443687.4	9993	CGI:chr7:19106249-19106633	S_Shore	0.280853	9.59993e-06	0.000332813
cg05384663	chr1	157701596	157701597	FCRL3	ENST00000368186.8;ENST00000496769.1;ENST00000480682.4;ENST00000485028.4;ENST00000477837.4;ENST00000494724.4;ENST00000492769.4;ENST00000368184.6	-857;-852;-865;-738;-850	CGI:chr1:157978930-157979263	Open Sea	-0.233088	0.000472256	0.00352068
cg05385805	chr7	143409484	143409485	EPHA1	ENST00000488068.4;ENST00000275815.3	-591;-678	CGI:chr7:143380581-143382076	Open Sea	-0.314088	1.54157e-05	0.000405638
cg05389731	chr16	75253017	75253018	BCAR1	ENST00000564028.1;ENST00000418647.6;ENST00000563323.1;ENST00000568864.1;ENST00000162330.8;ENST00000420641.6;ENST00000562556.4;ENST00000535626.5;ENST00000538440.5;ENST00000393422.5;ENST00000569006.1	12991;12932;13765;12199;-1407;-1136;3264;15037;13366;11400	CGI:chr16:75250782-75251764	S_Shore	0.228324	1.5485e-06	0.000205606
cg05390307	chr11	125496603	125496604	FEZ1	ENST00000392709.7;ENST00000366139.3;ENST00000527534.1;ENST00000524435.1;ENST00000278919.6;ENST00000532981.1	-480;-292;-384;-285;-937;-325	CGI:chr11:125495241-125496423	S_Shore	0.269706	1.54157e-05	0.000405638
cg05394663	chr1	228061084	228061085	WNT3A	ENST00000284523.1	54032	CGI:chr1:228058930-228059496	S_Shore	0.246912	0.007214	0.0282414
cg05395187	chr12	124429171	124429172	NCOR2	ENST00000404621.4;ENST00000429285.5;ENST00000458234.4;ENST00000405201.4;ENST00000420698.4	89124;138294;66082;106433	CGI:chr12:124426697-124426918	S_Shelf	0.242529	2.58204e-06	0.000210924
cg05398095	chr1	207051395	207051396	PFKFB2	ENST00000545806.4;ENST00000411990.5;ENST00000618513.3	17028;16978	CGI:chr1:207050744-207051105	S_Shore	-0.254265	6.45472e-07	0.000205606
cg05400732	chr3	56998113	56998114	ARHGEF3	ENST00000338458.7;ENST00000477440.5;ENST00000468727.4;ENST00000477833.4;ENST00000468466.1	80703;81217;81153;81196	CGI:chr3:57078721-57079880	Open Sea	0.278	5.91726e-06	0.000269814
cg05403316	chr2	55112803	55112804	RTN4	ENST00000461004.1;ENST00000427710.4	-181;-235	CGI:chr2:55049419-55050908	Open Sea	0.25075	3.61006e-06	0.000228437
cg05404236	chr13	109784746	109784747	IRS2	ENST00000375856.4	1823	CGI:chr13:109782266-109787833	Island	0.330235	0.00144241	0.00808333
cg05405389	chr11	84675429	84675430	DLG2	ENST00000398309.5;ENST00000524982.4;ENST00000529111.4;ENST00000527088.1;ENST00000376104.5;ENST00000532653.4	247968;457695;247993;247752;951842;248161	CGI:chr11:85628299-85628585	Open Sea	-0.328916	5.91726e-06	0.000269814
cg05408203	chr16	1208830	1208831	CACNA1H	ENST00000569107.4;ENST00000348261.8;ENST00000358590.7;ENST00000565831.4;ENST00000569953.1;ENST00000562079.4;ENST00000564231.4	-1238;55588;55091;-527	CGI:chr16:1204801-1205081	S_Shelf	-0.244294	0.0200753	0.0621988
cg05408317	chr6	31797857	31797858	LSM2	ENST00000491421.4;ENST00000493387.4;ENST00000477182.4;ENST00000375661.5;ENST00000470083.4;ENST00000470086.4	9110;8804;8803;9128;8996;8961	CGI:chr6:31795463-31796128	S_Shore	0.222441	9.25483e-05	0.00115003
cg05410012	chr17	74860972	74860973	GRIN2C	ENST00000578159.1;ENST00000584176.1;ENST00000347612.4;ENST00000293190.8;ENST00000584496.1	-130;-436;-1099;-1096;533	CGI:chr17:74859498-74861742	Island	0.216	0.0240674	0.0716675
cg05432213	chr15	34794784	34794785	ACTC1	ENST00000290378.4	1356	CGI:chr15:34754242-34755211	Open Sea	0.268888	5.91726e-06	0.000269814
cg05433039	chr10	77637317	77637318	KCNMA1	ENST00000618048.1;ENST00000286627.8;ENST00000372408.5;ENST00000372421.8;ENST00000372437.4;ENST00000372443.4;ENST00000481070.1;ENST00000626620.1;ENST00000286628.11;ENST00000372440.4;ENST00000372403.7;ENST00000480683.1;ENST00000457953.4;ENST00000404771.6	503;492;248;137;178;131;246;473;677;1053;326;1279;442	CGI:chr10:77636337-77638737	Island	0.202662	0.000363987	0.00291137
cg05434287	chr7	1990594	1990595	MAD1L1	ENST00000399654.5;ENST00000444373.5;ENST00000402746.4;ENST00000265854.10;ENST00000438959.4;ENST00000406869.4	242381;239825;89420;242352;242650;119008	CGI:chr7:1989481-1989691	S_Shore	0.204059	2.5775e-06	0.000210924
cg05436064	chr16	67163277	67163278	HSF4	ENST00000522870.4;ENST00000521314.4;ENST00000264009.11;ENST00000522295.4;ENST00000522023.1;ENST00000434833.5	-1495;-1469;-109;-1468;-1405;-1467	CGI:chr16:67162889-67166085	Island	0.250971	9.5849e-06	0.000332813
cg05440289	chr1	152908643	152908644	IVL	ENST00000368764.3	97	CGI:chr1:153260996-153261837	Open Sea	-0.234235	9.25483e-05	0.00115003
cg05440824	chr17	34254016	34254017	CCL2	ENST00000624362.1;ENST00000580907.4;ENST00000225831.4	-1203;-1270	CGI:chr17:34039924-34040387	Open Sea	-0.317	0.00106644	0.00652748
cg05447008	chr6	72621386	72621387	KCNQ5	ENST00000342056.5;ENST00000403813.5;ENST00000414165.5;ENST00000370392.4;ENST00000355194.7;ENST00000402622.5;ENST00000628967.1;ENST00000629977.1;ENST00000370398.4;ENST00000355635.6	-787;-407;-458;-721;-696	CGI:chr6:72621214-72623381	Island	0.417676	6.94308e-05	0.000957884
cg05452524	chr17	55265668	55265669	HLF	ENST00000430986.5;ENST00000226067.8;ENST00000573945.4	-143;-555;655	CGI:chr17:55264837-55265673	Island	0.524382	0.000414412	0.00320171
cg05453434	chr16	83337618	83337619	CDH13	ENST00000539548.5;ENST00000566620.4;ENST00000428848.6;ENST00000567109.4;ENST00000569454.1;ENST00000268613.13;ENST00000622885.3	710652;479264;710647;411659;710814;479261	CGI:chr16:83807807-83808383	Open Sea	-0.284912	0.000141227	0.00151653
cg05457563	chr19	1467030	1467031	APC2	ENST00000535453.4;ENST00000233607.5	16880;15740	CGI:chr19:1465207-1471242	Island	0.279132	2.17993e-06	0.000206432
cg05465955	chr17	42563218	42563219	COASY	ENST00000591753.1;ENST00000421097.5;ENST00000393818.2;ENST00000586771.1;ENST00000591779.4;ENST00000588353.1;ENST00000590958.4	1075;1050;1069;1066;1070;-90;-798	CGI:chr17:42562069-42563264	Island	-0.311147	2.85305e-05	0.000560451
cg05467568	chr7	90966294	90966295	CDK14	ENST00000380050.6;ENST00000265741.6;ENST00000406263.4;ENST00000436577.3;ENST00000460493.1	10501;256762;256477;369796;256895	CGI:chr7:91264278-91267368	Open Sea	-0.210706	8.02058e-05	0.00104804
cg05472059	chr2	1059101	1059102	SNTG2	ENST00000450962.4;ENST00000407292.1;ENST00000308624.8;ENST00000452177.4	108232;108161	CGI:chr2:1056280-1057044	S_Shelf	-0.331721	5.18528e-05	0.000795626
cg05472998	chr8	92016032	92016033	RUNX1T1	ENST00000519577.4;ENST00000615601.3;ENST00000360348.5;ENST00000522316.1;ENST00000521733.4;ENST00000518992.4;ENST00000521319.4;ENST00000521375.4;ENST00000518832.1;ENST00000520724.4;ENST00000521553.4;ENST00000521897.4;ENST00000517919.4;ENST00000396218.4;ENST00000519422.4;ENST00000518317.4;ENST00000522467.4;ENST00000436581.5;ENST00000517792.4;ENST00000617740.3;ENST00000613302.3;ENST00000613886.3;ENS…	86876;79226;79447;79580;46932;86882;87255;79479;79199;79184;79205;87195;3144;79231;79451;79623;83657;79204;55356;83625;1606;79419;79385;79606;79582;1332;87197;47592	CGI:chr8:92101828-92103751	Open Sea	-0.257412	0.00930916	0.0341234
cg05475524	chr11	66559327	66559328	ACTN3	ENST00000502692.4;ENST00000513398.1	12931;12485	CGI:chr11:66559016-66559443	Island	0.329735	0.00182615	0.00966271
cg05481929	chr16	57471146	57471147	POLR2C	ENST00000219252.8	8758	CGI:chr16:57462564-57463126	Open Sea	0.240456	0.000162226	0.00165969
cg05486094	chr2	85577353	85577354	VAMP8	ENST00000409760.1;ENST00000432071.1;ENST00000263864.8	-241;-139;15790	CGI:chr2:85584217-85584732	Open Sea	-0.254147	2.10195e-05	0.000474979
cg05486907	chr16	88103014	88103015	BANP	ENST00000355163.6	31940	CGI:chr16:88103639-88103992	N_Shore	-0.202647	0.00162388	0.00884457
cg05487210	chr13	114042162	114042163	RASA3	ENST00000334062.7	90450	CGI:chr13:114042156-114042358	Island	-0.246365	0.00841546	0.0315428
cg05490023	chr17	48600598	48600599	HOXB6	ENST00000225648.3;ENST00000484302.3;ENST00000490419.1	3535;4375;4395	CGI:chr17:48597682-48598227	S_Shelf	0.215441	0.000122807	0.00138579
cg05490712	chr11	31817126	31817127	PAX6	ENST00000464174.4;ENST00000532175.4;ENST00000379132.6;ENST00000419022.4;ENST00000423822.5;ENST00000379129.5	749;812;823;836	CGI:chr11:31815870-31818265	Island	0.208353	0.00759928	0.0291614
cg05501407	chr6	6145436	6145437	F13A1	ENST00000264870.6	175399	CGI:chr6:6058122-6058431	Open Sea	-0.272779	1.09494e-06	0.000205606
cg05506480	chr3	133897036	133897037	RAB6B	ENST00000285208.7;ENST00000460865.3;ENST00000469959.1;ENST00000543906.4	-1402;-1219;-1440;-1199	CGI:chr3:133894722-133896330	S_Shore	-0.243147	5.18528e-05	0.000795626
cg05509753	chr16	31471297	31471298	TGFB1I1	ENST00000561785.4;ENST00000565454.4;ENST00000565360.4;ENST00000567066.5;ENST00000567524.1;ENST00000569254.4;ENST00000563712.5;ENST00000564176.4;ENST00000394863.6;ENST00000361773.6;ENST00000569703.4;ENST00000562165.4	-763;-875;-845;-861;-859;-879;-858;-872;-289;-734;-912	CGI:chr16:31475831-31477646	Open Sea	0.205941	9.59993e-06	0.000332813
cg05520409	chr16	980619	980620	SOX8	ENST00000566034.1;ENST00000293894.3	-1468;-1190	CGI:chr16:979878-985327	Island	0.300265	0.00182615	0.00966271
cg05525649	chr6	32188492	32188493	PBX2	ENST00000480254.1;ENST00000375050.5;ENST00000478678.4;ENST00000495300.1;ENST00000496171.1	-976;586;325;1451;1695	CGI:chr6:32195515-32196606	Open Sea	0.233971	0.000213334	0.00199929
cg05539265	chr2	102100978	102100979	IL1R1	ENST00000452403.4;ENST00000409929.4;ENST00000424272.4	30601;36433	CGI:chr2:102142346-102143117	Open Sea	-0.293853	3.85501e-05	0.000666628
cg05542338	chr4	5708680	5708681	EVC2	ENST00000310917.5;ENST00000344408.8;ENST00000509670.1;ENST00000475313.4	-112;384;869	CGI:chr4:5708258-5708768	Island	0.482912	0.000537025	0.00386826
cg05544807	chr2	25253047	25253048	DNMT3A	ENST00000264709.6;ENST00000402667.1;ENST00000321117.8;ENST00000496570.1;ENST00000380746.7;ENST00000380756.6	-963;89443;-735;89544;88839	CGI:chr2:25252837-25253059	Island	0.300059	0.000609994	0.00425089
cg05545454	chr6	166870865	166870866	RPS6KA2	ENST00000512860.4	35587	CGI:chr6:166870821-166871055	Island	-0.280324	8.02058e-05	0.00104804
cg05551825	chr7	5695498	5695499	RNF216	ENST00000389902.6;ENST00000389900.7;ENST00000484458.2;ENST00000425013.5	86199;17944;86242;65641	CGI:chr7:5781013-5781813	Open Sea	0.318971	5.91726e-06	0.000269814
cg05554320	chr2	1280661	1280662	SNTG2	ENST00000407292.1;ENST00000308624.8;ENST00000471239.1	329721;329792;17816	CGI:chr2:1282621-1282870	N_Shore	-0.243588	2.85305e-05	0.000560451
cg05556361	chr8	92085174	92085175	RUNX1T1	ENST00000519577.4;ENST00000524215.4;ENST00000360348.5;ENST00000522316.1;ENST00000615601.3;ENST00000518992.4;ENST00000521319.4;ENST00000521375.4;ENST00000518832.1;ENST00000520724.4;ENST00000517493.4;ENST00000520172.4;ENST00000518256.4;ENST00000522163.4;ENST00000520428.4;ENST00000521897.4;ENST00000517919.4;ENST00000519422.4;ENST00000518317.4;ENST00000522467.4;ENST00000436581.5;ENST00000521902.4;ENS…	14515;10305;10088;10063;18055;17740;10055;10056;10277;10440;10464;10309;10084;10089;10062;10270;10299;18053;10481;10243;17734;14483;10311;10057;10438;18113;10042;10337	CGI:chr8:92101828-92103751	Open Sea	-0.245603	0.000472256	0.00352068
cg05573306	chr3	184176975	184176976	AP2M1	ENST00000460862.4;ENST00000432591.4;ENST00000466598.4;ENST00000487958.4;ENST00000427072.4;ENST00000484469.4;ENST00000621863.3;ENST00000431779.4;ENST00000448139.4;ENST00000472560.4;ENST00000382456.6;ENST00000292807.8;ENST00000455925.1;ENST00000411763.5;ENST00000439647.4	2128;2092;-5;25;-20;2088;196;2285;2069;2119;23;2025	CGI:chr3:184174667-184175396	S_Shore	0.205941	8.02058e-05	0.00104804
cg05573306	chr3	184176975	184176976	EIF2B5	ENST00000444495.1	41598	CGI:chr3:184174667-184175396	S_Shore	0.205941	8.02058e-05	0.00104804
cg05573767	chr6	166757906	166757907	RPS6KA2	ENST00000506565.1;ENST00000503859.4;ENST00000510118.4;ENST00000512860.4;ENST00000507371.4	104646;104765;6;104606;148546	CGI:chr6:166783861-166784323	Open Sea	-0.218853	0.000536497	0.00386826
cg05581451	chr4	110632843	110632844	PITX2	ENST00000511990.1;ENST00000355080.8;ENST00000613094.3;ENST00000616641.3;ENST00000394598.5;ENST00000511837.4;ENST00000614423.3;ENST00000354925.5;ENST00000394595.6	4178;9164;9174;4184;4510;9281	CGI:chr4:110631923-110633054	Island	0.200971	5.18528e-05	0.000795626
cg05582719	chr6	72333799	72333800	RIMS1	ENST00000517960.4;ENST00000401910.6;ENST00000517827.4;ENST00000522211.4;ENST00000463023.5;ENST00000517433.4;ENST00000518273.4;ENST00000453976.5;ENST00000370420.7;ENST00000425662.5;ENST00000521978.4;ENST00000522291.4;ENST00000523963.4;ENST00000520567.4;ENST00000491071.5;ENST00000264839.10	117038;81007;120905;446774;117256;447095;151046;117356;73099;83384;120987	CGI:chr6:72182334-72183174	Open Sea	-0.330441	1.12372e-05	0.000351931
cg05583171	chr5	159955183	159955184	ADRA1B	ENST00000306675.3	38399	CGI:chr5:159971997-159972921	Open Sea	-0.243206	6.00354e-05	0.000872099
cg05583636	chr16	24994441	24994442	ARHGAP17	ENST00000455311.5;ENST00000573625.4;ENST00000303665.8;ENST00000289968.9;ENST00000573449.4;ENST00000571480.4;ENST00000575447.1;ENST00000575975.4	20821;21226;20897;20860;20891;20901	CGI:chr16:25014746-25015424	Open Sea	-0.284029	0.0166737	0.0538289
cg05591728	chr16	68443119	68443120	SMPD3	ENST00000561749.1;ENST00000566723.1;ENST00000219334.8	5374;5570;5324	CGI:chr16:68446961-68448919	N_Shelf	-0.314618	0.000279285	0.00241517
cg05593510	chr5	176822223	176822224	UNC5A	ENST00000329542.7	11745	CGI:chr5:176817604-176818283	S_Shelf	-0.235588	0.0025799	0.0125839
cg05614735	chr17	42784060	42784061	WNK4	ENST00000587705.4;ENST00000246914.8;ENST00000592669.1;ENST00000592072.1;ENST00000591448.4	450;3378;-1268;3381	CGI:chr17:42783946-42784162	Island	0.239618	0.00230176	0.0115306
cg05616858	chr17	39687338	39687339	ERBB2	ENST00000584601.4;ENST00000578199.4;ENST00000584014.4	-764;-782;-577	CGI:chr17:39687859-39688228	N_Shore	-0.201235	5.02436e-06	0.000255012
cg05618426	chr4	147480806	147480807	EDNRA	ENST00000324300.8;ENST00000511804.4;ENST00000358556.7	-112;-127	CGI:chr4:147481046-147481608	N_Shore	0.209088	0.000472256	0.00352068
cg05620923	chr19	1466648	1466649	APC2	ENST00000535453.4;ENST00000233607.5	16498;15358	CGI:chr19:1465207-1471242	Island	0.2325	2.58204e-06	0.000210924
cg05624196	chr3	195584012	195584013	APOD	ENST00000343267.6;ENST00000458447.4;ENST00000463719.1;ENST00000421243.4;ENST00000453131.1	-71;-57;194;22	CGI:chr3:195619081-195619437	Open Sea	-0.245382	0.0025799	0.0125839
cg05626376	chr6	31971070	31971071	STK19	ENST00000491861.4;ENST00000466132.4;ENST00000375331.5;ENST00000492583.4;ENST00000463823.4;ENST00000473983.4;ENST00000479644.1;ENST00000460018.1;ENST00000466336.4;ENST00000478486.4;ENST00000519179.4;ENST00000483801.4;ENST00000471028.1;ENST00000375333.2	-762;-22;-1312;-97;-1305;-1271;-875;-830;-1466;-1328;-1283;-1486	CGI:chr6:31971953-31972782	N_Shore	-0.243324	0.00685054	0.0268862
cg05630800	chr1	178871163	178871164	ANGPTL1	ENST00000234816.5;ENST00000367629.1	-140;-110	CGI:chr1:178724833-178726013	Open Sea	0.3135	0.00113427	0.00673556
cg05630800	chr1	178871163	178871164	RALGPS2	ENST00000324778.5;ENST00000367634.5;ENST00000367635.6;ENST00000495034.4	145766;146015;145997	CGI:chr1:178724833-178726013	Open Sea	0.3135	0.00113427	0.00673556
cg05632631	chr16	24088293	24088294	PRKCB	ENST00000486868.1;ENST00000321728.10;ENST00000498739.1;ENST00000303531.10	251069;56312;252268;252291	CGI:chr16:24255719-24256299	Open Sea	-0.221515	0.00113427	0.00673556
cg05634376	chr11	66892522	66892523	PC	ENST00000528403.4;ENST00000393960.4;ENST00000393955.5;ENST00000531614.4;ENST00000393958.5;ENST00000524491.4	65381;15380;65849;65855	CGI:chr11:66863783-66863999	Open Sea	-0.244294	0.000363987	0.00291137
cg05635754	chr19	17847927	17847928	JAK3	ENST00000527031.4;ENST00000526008.4;ENST00000528293.1;ENST00000458235.4;ENST00000534444.1	91;145;65;106	CGI:chr19:17847693-17847999	Island	0.416176	0.000122807	0.00138579
cg05637536	chr1	154502592	154502593	SHE	ENST00000304760.2	-478	CGI:chr1:154501631-154503223	Island	0.254691	0.000279285	0.00241517
cg05638493	chr5	141303800	141303801	TAF7	ENST00000624699.1	16846	CGI:chr5:141303628-141304206	Island	0.338882	0.000363987	0.00291137
cg05639205	chr7	155802999	155803000	SHH	ENST00000435425.1;ENST00000430104.4;ENST00000441114.4;ENST00000297261.5	9275;6074	CGI:chr7:155802998-155810541	Island	0.268206	9.59993e-06	0.000332813
cg05639246	chr6	10393545	10393546	TFAP2A	ENST00000461628.4	11050	CGI:chr6:10390655-10390865	S_Shelf	0.540471	2.17993e-06	0.000206432
cg05640294	chr19	38486154	38486155	RYR1	ENST00000360985.6;ENST00000355481.7;ENST00000359596.6	52430;52454;52323	CGI:chr19:38485612-38486155	Island	-0.210147	0.00113427	0.00673556
cg05642546	chr7	37259322	37259323	ELMO1	ENST00000442504.4;ENST00000448602.4;ENST00000455119.4;ENST00000455879.4;ENST00000310758.7	83858;189928;94347;189902;83442	CGI:chr7:37447751-37449069	Open Sea	-0.249471	0.0219825	0.0667848
cg05643373	chr19	48717165	48717166	MAMSTR	ENST00000356751.7;ENST00000595591.1;ENST00000318083.9;ENST00000599703.1;ENST00000594582.1	-207;2557;-321;-143;2549	CGI:chr19:48719797-48720055	N_Shelf	0.215985	9.25483e-05	0.00115003
cg05644223	chr21	35039822	35039823	RUNX1	ENST00000437180.4;ENST00000475045.5;ENST00000300305.6;ENST00000416754.1;ENST00000455571.4;ENST00000482318.4	9449;964846;9467;9523;9477	CGI:chr21:35026663-35026962	Open Sea	-0.294853	0.013789	0.0464039
cg05647197	chr2	10042398	10042399	KLF11	ENST00000448523.4;ENST00000305883.4;ENST00000540845.4;ENST00000401510.4	-1432;-452;-1158	CGI:chr2:10042508-10044575	N_Shore	0.258206	2.85305e-05	0.000560451
cg05652445	chr16	3295075	3295076	ZNF263	ENST00000574674.1;ENST00000575332.1	4671;4862	CGI:chr16:3295145-3295605	N_Shore	0.202235	5.91726e-06	0.000269814
cg05653385	chr19	441853	441854	SHC2	ENST00000264554.9;ENST00000590222.4;ENST00000589922.4	18719;19144;-468	CGI:chr19:440535-440918	S_Shore	-0.390588	0.000162226	0.00165969
cg05654278	chr3	52482319	52482320	NISCH	ENST00000485765.4;ENST00000345716.7;ENST00000489895.4;ENST00000479054.4	26810;27200;2179;23626	CGI:chr3:52487658-52488596	Open Sea	0.264118	1.5485e-06	0.000205606
cg05656688	chr1	24927597	24927598	RUNX3	ENST00000399916.4;ENST00000338888.3;ENST00000496967.1;ENST00000308873.9	2281;37388;37414;1202	CGI:chr1:24929036-24932514	N_Shore	0.202409	1.5485e-06	0.000205606
cg05663573	chr3	170585101	170585102	CLDN11	ENST00000486975.1;ENST00000480067.1	117818;166232	CGI:chr3:170585255-170585979	N_Shore	0.449412	0.00172088	0.00935695
cg05671386	chr16	3500239	3500240	CLUAP1	ENST00000571025.4;ENST00000574369.4;ENST00000574592.4;ENST00000576634.4;ENST00000573370.4;ENST00000575134.1;ENST00000341633.8	-744;-686;-780;-743;-774;-738;-769	CGI:chr16:3500108-3500346	Island	0.306662	1.80111e-05	0.00043901
cg05690644	chr8	96145787	96145788	GDF6	ENST00000287020.6;ENST00000621429.1;ENST00000620978.1	14930;15006;14933	CGI:chr8:96144535-96145747	S_Shore	0.261765	0.000162226	0.00165969
cg05694450	chr8	1631074	1631075	DLGAP2	ENST00000421627.5;ENST00000612087.1;ENST00000520901.4	82429;129707	CGI:chr8:1630872-1631075	Island	-0.219735	4.14772e-05	0.000716032
cg05695106	chr13	114015516	114015517	RASA3	ENST00000334062.7	117096	CGI:chr13:114015216-114015572	Island	-0.299382	9.59993e-06	0.000332813
cg05697849	chr1	50048094	50048095	ELAVL4	ENST00000448907.5	79	CGI:chr1:50047972-50048648	Island	0.468971	3.31829e-05	0.000610589
cg05705018	chr11	133362602	133362603	OPCML	ENST00000524381.4;ENST00000529038.4	169801;169918	CGI:chr11:133360989-133361750	S_Shore	-0.363794	1.30287e-06	0.000205606
cg05705549	chr16	5044340	5044341	ALG1	ENST00000588623.4	10379	CGI:chr16:5033243-5034031	Open Sea	-0.269735	0.000319015	0.00265347
cg05706189	chr1	228316753	228316754	OBSCN	ENST00000483539.2;ENST00000366707.7;ENST00000422127.4;ENST00000570156.5;ENST00000284548.14	35979;108622	CGI:chr1:228315855-228317061	Island	-0.299456	0.00113427	0.00673556
cg05707492	chr17	80859684	80859685	RPTOR	ENST00000306801.6;ENST00000544334.5;ENST00000575542.4;ENST00000577161.4	314852;314215;116396;314415	CGI:chr17:80857705-80858064	S_Shore	0.332118	0.00182615	0.00966271
cg05725666	chr12	2115478	2115479	CACNA1C	ENST00000399606.4;ENST00000347598.7;ENST00000399629.4;ENST00000399591.4;ENST00000399634.4;ENST00000399637.4;ENST00000480911.4;ENST00000402845.6;ENST00000399638.4;ENST00000399649.4;ENST00000399595.4;ENST00000399641.4;ENST00000399601.4;ENST00000399644.4;ENST00000344100.6;ENST00000406454.6;ENST00000399617.4;ENST00000335762.8;ENST00000327702.10;ENST00000399621.4;ENST00000399603.4;ENST00000399655.4;EN…	61939;62179;61914	CGI:chr12:2115243-2115479	Island	-0.232647	0.00100416	0.0061582
cg05726764	chr3	179681791	179681792	USP13	ENST00000263966.6;ENST00000497380.1;ENST00000496897.4;ENST00000482333.4	28740;28492;28097;29035	CGI:chr3:179652654-179653761	Open Sea	0.226941	0.00230176	0.0115306
cg05729372	chr10	51767230	51767231	PRKG1	ENST00000373976.6;ENST00000373985.4;ENST00000373980.7	693055;613950;775871	CGI:chr10:51699491-51699999	Open Sea	-0.3195	0.00799325	0.0306051
cg05730368	chr6	42178314	42178315	GUCA1A	ENST00000053469.7;ENST00000418175.4;ENST00000541991.4;ENST00000394237.4;ENST00000372958.1	22907;22867;5022;22877	CGI:chr6:42178109-42178315	Island	0.242809	9.19145e-07	0.000205606
cg05736768	chr8	104467020	104467021	DPYS	ENST00000521573.2;ENST00000351513.5	25;34	CGI:chr8:104466444-104467112	Island	0.36	5.02436e-06	0.000255012
cg05741937	chr12	104216019	104216020	TXNRD1	ENST00000525566.4;ENST00000429002.5	239	CGI:chr12:104215619-104216394	Island	0.326626	0.00100416	0.0061582
cg05751310	chr16	88897330	88897331	CBFA2T3	ENST00000268679.7;ENST00000327483.8;ENST00000562719.4;ENST00000569464.4;ENST00000563640.1;ENST00000569443.4	79875;44480;5186;44515;43869;79751	CGI:chr16:88896262-88897043	S_Shore	-0.267353	0.000162226	0.00165969
cg05754905	chr1	161022562	161022563	F11R	ENST00000537746.1;ENST00000602966.1;ENST00000335772.3;ENST00000621309.3;ENST00000368026.9	-1218;-1213;-1465;-1386;-1418	CGI:chr1:161020928-161021435	S_Shore	-0.366941	8.17926e-06	0.000309612
cg05756780	chr1	154408229	154408230	IL6R	ENST00000622330.3;ENST00000368485.6;ENST00000344086.7;ENST00000512471.1	3035;2613;3005	CGI:chr1:154405194-154405969	S_Shelf	0.346118	9.19145e-07	0.000205606
cg05758467	chr2	239114198	239114199	HDAC4	ENST00000345617.6;ENST00000535493.4;ENST00000493582.4;ENST00000463007.4;ENST00000543185.4	184333;286752;184442;287457	CGI:chr2:239111451-239111757	S_Shelf	0.335324	3.61006e-06	0.000228437
cg05766140	chr6	391743	391744	IRF4	ENST00000493114.1;ENST00000495137.4;ENST00000380956.7;ENST00000468485.4	-26;3;-10	CGI:chr6:391188-393802	Island	0.607265	2.85305e-05	0.000560451
cg05773207	chr3	115621944	115621945	GAP43	ENST00000305124.9	-1381	CGI:chr3:115658420-115658940	Open Sea	-0.260662	5.02436e-06	0.000255012
cg05775746	chr1	58054860	58054861	DAB1	ENST00000485760.4	491875	CGI:chr1:58249600-58250423	Open Sea	-0.325	9.59993e-06	0.000332813
cg05793240	chr7	2763319	2763320	GNA12	ENST00000471281.4;ENST00000407653.1;ENST00000407904.6;ENST00000496740.5;ENST00000275364.6;ENST00000491117.4	31827;9;51941;-178;81006;-109	CGI:chr7:2762806-2763064	S_Shore	0.204882	3.31829e-05	0.000610589
cg05797770	chr1	16144172	16144173	EPHA2	ENST00000358432.7;ENST00000480202.1	2279;11916	CGI:chr1:16148616-16148829	Open Sea	-0.289382	0.00144241	0.00808333
cg05800416	chr8	19602586	19602587	CSGALNACT1	ENST00000523227.4;ENST00000520003.4;ENST00000517651.4;ENST00000397998.6;ENST00000524112.1;ENST00000523262.4;ENST00000524213.4;ENST00000454498.5;ENST00000522854.4;ENST00000332246.9;ENST00000519222.4;ENST00000522573.4;ENST00000517494.1;ENST00000523919.4	39437;-720;174;79998;154632;80655;154720;-90;155353;-361;80176;155444	CGI:chr8:19602394-19602626	Island	0.300382	0.000472256	0.00352068
cg05801246	chr10	123892033	123892034	CPXM2	ENST00000241305.3;ENST00000615851.3;ENST00000368854.6	-218;-48;48235	CGI:chr10:123891304-123891937	S_Shore	0.233706	0.0012798	0.00737922
cg05807849	chr11	133076797	133076798	OPCML	ENST00000524381.4;ENST00000529038.4	455723;455606	CGI:chr11:133081797-133082312	Open Sea	-0.363941	2.17993e-06	0.000206432
cg05812266	chr6	29627417	29627418	GABBR1	ENST00000472823.4;ENST00000494877.4;ENST00000491829.4;ENST00000377012.7;ENST00000355973.6;ENST00000485508.4;ENST00000377034.7;ENST00000376977.6;ENST00000377016.7	5715;622;636;5518;4969;5719;5769;5093;4971	CGI:chr6:29627521-29628187	N_Shore	0.244706	0.000243962	0.00219486
cg05818824	chr17	63974349	63974350	SCN4A	ENST00000435607.3;ENST00000578147.4	-1430	CGI:chr17:63998292-63999101	Open Sea	-0.275147	6.96089e-06	0.000288481
cg05834845	chr3	195762435	195762436	MUC4	ENST00000415455.4;ENST00000479406.4;ENST00000346145.7;ENST00000308466.11;ENST00000475231.4;ENST00000470451.4;ENST00000392407.5;ENST00000466475.4;ENST00000339251.8;ENST00000448861.4;ENST00000480843.4;ENST00000477086.4;ENST00000478156.4;ENST00000349607.7;ENST00000463781.6;ENST00000462323.4;ENST00000477756.4	49843;49423;49455;16376	CGI:chr3:195761724-195763072	Island	0.279529	0.0166737	0.0538289
cg05835105	chr4	110622245	110622246	PITX2	ENST00000511990.1;ENST00000355080.8;ENST00000613094.3;ENST00000557119.2;ENST00000616641.3;ENST00000394598.5;ENST00000511837.4;ENST00000614423.3;ENST00000306732.6;ENST00000354925.5;ENST00000394595.6	19772;15108;859;14776;19879;19762;14782;807	CGI:chr4:110620906-110623308	Island	0.491382	0.0240674	0.0716675
cg05839235	chr5	32712131	32712132	NPR3	ENST00000265074.11;ENST00000507141.1;ENST00000434067.5;ENST00000509104.4;ENST00000506712.1;ENST00000415167.2;ENST00000326958.4	407;-201;2723;1493;1476;696;23060	CGI:chr5:32709804-32714344	Island	0.256559	1.12545e-05	0.000351931
cg05842175	chr6	165930919	165930920	PDE10A	ENST00000535229.1;ENST00000580695.1	55685;55578	CGI:chr6:165940449-165940745	Open Sea	-0.321088	6.96089e-06	0.000288481
cg05845376	chr5	141304065	141304066	TAF7	ENST00000624699.1	16581	CGI:chr5:141303628-141304206	Island	0.360324	5.18528e-05	0.000795626
cg05847519	chr16	83796306	83796307	CDH13	ENST00000566620.4;ENST00000615627.1;ENST00000567109.4;ENST00000622885.3	1169502;125727;937952;937949	CGI:chr16:83807807-83808383	Open Sea	-0.211853	0.000319015	0.00265347
cg05852143	chr12	5430950	5430951	NTF3	ENST00000423158.3;ENST00000535299.4	-1164;-1163	CGI:chr12:5430729-5431537	Island	0.219941	0.0240674	0.0716675
cg05854694	chr14	60656525	60656526	SIX1	ENST00000554986.2	1735	CGI:chr14:60656895-60657895	N_Shore	0.220059	4.47347e-05	0.000727598
cg05859264	chr6	36129915	36129916	MAPK13	ENST00000490334.1;ENST00000476951.4;ENST00000211287.7;ENST00000373759.1;ENST00000373766.8	2105;-955;-749;-407;-570	CGI:chr6:36130262-36130844	N_Shore	-0.200294	2.45027e-05	0.000515347
cg05862007	chr2	48723014	48723015	LHCGR	ENST00000403273.4;ENST00000401907.4;ENST00000405626.4;ENST00000428232.2;ENST00000294954.10;ENST00000477576.1	32717;32556;501;32680;32658	CGI:chr2:48755482-48755746	Open Sea	-0.304265	0.0025799	0.0125839
cg05863502	chr9	137877538	137877539	CACNA1B	ENST00000371372.4;ENST00000277549.8;ENST00000371363.4;ENST00000277551.5;ENST00000371357.4;ENST00000371355.7	-278;-252;-397	CGI:chr9:137876848-137879061	Island	0.474426	3.31829e-05	0.000610589
cg05870439	chr10	116069402	116069403	GFRA1	ENST00000369234.4;ENST00000369236.4;ENST00000439649.6;ENST00000355422.9	203632;204066;202881;203883	CGI:chr10:116125302-116125518	Open Sea	-0.283824	0.00144241	0.00808333
cg05877497	chr2	66440814	66440815	MEIS1	ENST00000272369.12;ENST00000488550.4;ENST00000398506.5;ENST00000495021.5;ENST00000491706.4;ENST00000560281.5;ENST00000466811.2;ENST00000490726.2;ENST00000437869.1;ENST00000409622.4	716;5255;5413;1492;3420;135;3896;5644;5680;106	CGI:chr2:66444523-66444727	N_Shelf	0.634176	0.000414835	0.00320171
cg05877661	chr11	1101248	1101249	MUC2	ENST00000361558.7;ENST00000616479.1	-1208;26372	CGI:chr11:1102364-1102611	N_Shore	-0.200382	0.00144241	0.00808333
cg05878630	chr15	90931659	90931660	HDDC3	ENST00000330334.6;ENST00000494993.1;ENST00000559898.4;ENST00000394272.6;ENST00000561036.1;ENST00000559834.1	888;911;866;818;894;892	CGI:chr15:90932396-90932696	N_Shore	-0.221471	0.0151711	0.0500076
cg05878630	chr15	90931659	90931660	UNC45A	ENST00000394275.5;ENST00000461266.4;ENST00000480470.4	1478	CGI:chr15:90932396-90932696	N_Shore	-0.221471	0.0151711	0.0500076
cg05884711	chr16	2513273	2513274	ATP6V0C	ENST00000618152.3;ENST00000568562.1;ENST00000330398.7;ENST00000565223.1	-598;-454;-704;-1022	CGI:chr16:2513429-2514902	N_Shore	0.244853	0.00024423	0.00219486
cg05886087	chr2	102141726	102141727	IL1R1	ENST00000428279.4;ENST00000409288.4;ENST00000424272.4;ENST00000410023.4;ENST00000452403.4;ENST00000450319.4;ENST00000409929.4;ENST00000409329.4;ENST00000409589.4;ENST00000442590.4	-94;37156;-46;71349;37162;-1061;-581;77181	CGI:chr2:102142346-102143117	N_Shore	0.205706	5.91726e-06	0.000269814
cg05886537	chr11	133066533	133066534	OPCML	ENST00000524381.4;ENST00000529038.4	465987;465870	CGI:chr11:133081797-133082312	Open Sea	-0.278059	8.17926e-06	0.000309612
cg05886546	chr17	42784480	42784481	WNK4	ENST00000246914.8;ENST00000592072.1;ENST00000591448.4;ENST00000587705.4	3801;3798;-848	CGI:chr17:42784427-42784650	Island	0.270882	0.000537025	0.00386826
cg05894948	chr19	35032564	35032565	SCN1B	ENST00000595652.4;ENST00000262631.8;ENST00000415950.3;ENST00000596348.1	1879;831;1830;1742	CGI:chr19:35032540-35032749	Island	-0.222926	0.000537025	0.00386826
cg05898452	chr7	55157170	55157171	EGFR	ENST00000344576.5;ENST00000454757.5;ENST00000275493.5;ENST00000442591.4;ENST00000342916.6;ENST00000455089.4	138148;138136;138051;138068;138137	CGI:chr7:55254469-55255860	Open Sea	0.251853	1.5485e-06	0.000205606
cg05902503	chr16	30121854	30121855	MAPK3	ENST00000466521.4;ENST00000481230.1;ENST00000478356.4;ENST00000490298.4;ENST00000322266.8;ENST00000395202.4;ENST00000483869.1;ENST00000395200.4;ENST00000484663.4;ENST00000263025.7;ENST00000395199.6	1356;1456;1297;1653;1441;1115;1137;1252;1374	CGI:chr16:30122899-30123505	N_Shore	0.209059	1.30287e-06	0.000205606
cg05906166	chr19	16326246	16326247	KLF2	ENST00000248071.5;ENST00000592003.1	1428;1405	CGI:chr19:16324391-16327088	Island	0.308103	2.10195e-05	0.000474979
cg05910443	chr7	102045395	102045396	CUX1	ENST00000556210.1;ENST00000546411.5;ENST00000550008.5;ENST00000560541.4;ENST00000360264.6;ENST00000547394.5;ENST00000292535.10;ENST00000558836.4;ENST00000437600.7;ENST00000393824.6;ENST00000497815.4;ENST00000425244.5;ENST00000549414.5;ENST00000558469.4;ENST00000622516.3;ENST00000606749.1;ENST00000292538.7	226473;229385;229455;229389;227792;229383;229434;132290;229386;229373;113051;227754;229490;86004	CGI:chr7:101916122-101916345	Open Sea	0.350147	0.000414835	0.00320171
cg05912053	chr15	60627321	60627322	RORA	ENST00000335670.9;ENST00000309157.7;ENST00000560004.4;ENST00000551975.4;ENST00000557822.4;ENST00000261523.8	143;79032;124;601923;601813;601999	CGI:chr15:60591099-60593151	Open Sea	-0.279294	6.96089e-06	0.000288481
cg05918312	chr2	182505357	182505358	PDE1A	ENST00000410103.1;ENST00000482782.4;ENST00000462938.4;ENST00000435564.4;ENST00000495511.1	17221;17382;17750;16956;17836	CGI:chr2:182715966-182716475	Open Sea	-0.378294	8.17926e-06	0.000309612
cg05921889	chr7	34036491	34036492	BMPER	ENST00000297161.5;ENST00000436222.4	130957;131579	CGI:chr7:34078851-34079147	Open Sea	-0.221147	0.00617651	0.024772
cg05921947	chr5	7715466	7715467	ADCY2	ENST00000338316.7;ENST00000537121.4	319257;319194	CGI:chr5:7849832-7851300	Open Sea	-0.353441	6.00354e-05	0.000872099
cg05923197	chr14	53952086	53952087	BMP4	ENST00000559087.4;ENST00000558961.1;ENST00000417573.4;ENST00000559642.1;ENST00000559501.1;ENST00000558984.1;ENST00000609748.1;ENST00000245451.7	2467;4726;-205;6676;1344;62;1370	CGI:chr14:53951959-53952163	Island	0.290265	0.00204972	0.0105563
cg05928656	chr16	88892119	88892120	CBFA2T3	ENST00000569464.4;ENST00000268679.7;ENST00000327483.8	49691;85086;49080	CGI:chr16:88891852-88892150	Island	-0.224265	1.80111e-05	0.00043901
cg05937496	chr1	107965585	107965586	VAV3	ENST00000527011.4;ENST00000370056.7;ENST00000490388.2	-575;-440;-731	CGI:chr1:107964629-107965419	S_Shore	0.2725	0.00100416	0.0061582
cg05937737	chr3	170585751	170585752	CLDN11	ENST00000486975.1;ENST00000480067.1	118468;166882	CGI:chr3:170585255-170585979	Island	0.436809	0.00010667	0.00126286
cg05939324	chr12	7504883	7504884	CD163	ENST00000359156.7;ENST00000537044.1;ENST00000396620.6;ENST00000432237.2	-989;-1106	CGI:chr12:7439810-7440434	Open Sea	-0.293294	3.31829e-05	0.000610589
cg05940984	chr11	32427132	32427133	WT1	ENST00000379077.6;ENST00000527775.1;ENST00000530998.4;ENST00000379079.5;ENST00000448076.6;ENST00000332351.6;ENST00000452863.6	8256;1898;8499;8214;3682;8404	CGI:chr11:32426715-32427501	Island	0.376794	0.000536497	0.00386826
cg05944877	chr16	24186542	24186543	PRKCB	ENST00000466124.1;ENST00000321728.10;ENST00000303531.10	350517;1010;350540	CGI:chr16:24255719-24256299	Open Sea	-0.363235	3.05483e-06	0.000217832
cg05948763	chr1	2274385	2274386	SKI	ENST00000478223.2;ENST00000508416.1;ENST00000378536.4	45689;41905;26388	CGI:chr1:2280581-2282442	Open Sea	0.257765	9.19145e-07	0.000205606
cg05950572	chr11	13983307	13983308	SPON1	ENST00000576479.3	20617	CGI:chr11:13962519-13964802	Open Sea	0.206471	0.0044889	0.0193222
cg05953911	chr3	62481993	62481994	CADPS	ENST00000383710.7;ENST00000478570.4;ENST00000283269.12;ENST00000357948.6;ENST00000473635.4;ENST00000612439.3;ENST00000463002.2	393397;-137;393346;10354;393249;393387;18614	CGI:chr3:62378342-62378641	Open Sea	-0.227882	0.00010667	0.00126286
cg05957749	chr1	39410115	39410116	MACF1	ENST00000530275.2;ENST00000567887.4;ENST00000372915.6;ENST00000361689.5;ENST00000564288.4;ENST00000372925.5;ENST00000289893.7	78976;205868;109800;325982;325947;1041;326052	CGI:chr1:39408346-39409567	S_Shore	0.262353	0.0125194	0.0430226
cg05961176	chr2	21008733	21008734	APOB	ENST00000233242.4;ENST00000616098.3	35341;35213	CGI:chr2:21043797-21044089	Open Sea	-0.376441	6.45472e-07	0.000205606
cg05967710	chr12	98890900	98890901	ANKS1B	ENST00000546568.4;ENST00000552748.4;ENST00000551560.4;ENST00000548447.1;ENST00000552245.4;ENST00000547446.4;ENST00000550778.4;ENST00000549558.5;ENST00000549493.5;ENST00000547776.5;ENST00000552407.4;ENST00000551830.4;ENST00000551613.4;ENST00000546364.6;ENST00000549797.4;ENST00000550693.5;ENST00000546960.4;ENST00000341752.10;ENST00000547010.4;ENST00000333732.10;ENST00000549025.5	2817;4401;263968;1093372;3962;3992;1093338;263816;263865;4364;263847;4000;4397;4309;3965;263593;264191;355536	CGI:chr12:98894444-98895596	N_Shelf	-0.367588	4.26133e-06	0.000241349
cg05971010	chr16	766650	766651	MSLN	ENST00000620831.3;ENST00000566549.4;ENST00000561896.1;ENST00000563941.4;ENST00000566269.5;ENST00000545450.5;ENST00000382862.6	5560;5884;5882;917;5887;865;123387	CGI:chr16:767352-768051	N_Shore	-0.202794	0.000784392	0.00511985
cg05978707	chr2	1208690	1208691	SNTG2	ENST00000498321.1;ENST00000407292.1;ENST00000475201.4;ENST00000463442.4;ENST00000308624.8;ENST00000494178.1;ENST00000467759.4	257750;106143;257821;45442;45126;-440	CGI:chr2:1167330-1168134	Open Sea	-0.405559	1.83834e-06	0.000205606
cg05979457	chr8	104361400	104361401	DPYS	ENST00000521601.1	57513	CGI:chr8:104367338-104367758	Open Sea	-0.247096	0.0200753	0.0621988
cg05984508	chr11	68331401	68331402	LRP5	ENST00000294304.10;ENST00000529993.4	18791;18716	CGI:chr11:68347849-68348258	Open Sea	0.237824	2.85305e-05	0.000560451
cg05989672	chr7	153892221	153892222	DPP6	ENST00000404039.4	5123	CGI:chr7:153886232-153888581	S_Shelf	-0.361853	6.45472e-07	0.000205606
cg05991442	chr17	75640104	75640105	RECQL5	ENST00000579739.1;ENST00000423245.5;ENST00000317905.8;ENST00000578201.4;ENST00000580707.1;ENST00000581827.1;ENST00000583673.1;ENST00000582464.4	27039;26985;-163;27086;20885;-113;-141;-130	CGI:chr17:75631462-75631744	Open Sea	-0.265912	0.000162226	0.00165969
cg05999049	chr17	48615497	48615498	HOXB7	ENST00000567101.2	18076	CGI:chr17:48613028-48614660	S_Shore	0.298912	0.000692104	0.00466195
cg06003429	chr2	237376047	237376048	COL6A3	ENST00000295550.7;ENST00000347401.6;ENST00000409809.4;ENST00000392003.5;ENST00000392004.6;ENST00000353578.7;ENST00000472056.4	20771;38329;38161;38131;38102	CGI:chr2:237371832-237372126	S_Shelf	-0.265824	3.05483e-06	0.000217832
cg06005891	chr6	1388932	1388933	FOXF2	ENST00000259806.1	-903	CGI:chr6:1388904-1391158	Island	0.398176	3.31829e-05	0.000610589
cg06012347	chr11	65298897	65298898	POLA2	ENST00000525924.1	16389	CGI:chr11:65314466-65315862	Open Sea	0.234456	3.31829e-05	0.000610589
cg06023994	chr3	170420083	170420084	CLDN11	ENST00000486429.1;ENST00000486975.1;ENST00000471373.4;ENST00000489485.4;ENST00000468358.4;ENST00000064724.6;ENST00000477531.3	-1163;1217;-1158;-1198;-1136;1214;1207	CGI:chr3:170418454-170420098	Island	0.248971	4.26133e-06	0.000241349
cg06034255	chr10	124047442	124047443	CHST15	ENST00000435907.4;ENST00000346248.6;ENST00000462406.1;ENST00000628426.1	44973;46166;45013;46141	CGI:chr10:124044485-124044863	S_Shelf	-0.201412	0.00182615	0.00966271
cg06038358	chr2	127418431	127418432	PROC	ENST00000427769.4;ENST00000419985.4;ENST00000234071.6;ENST00000474030.4;ENST00000409048.1;ENST00000442644.4;ENST00000431364.1;ENST00000429925.4	-1267;-1452;-1263;2;3;-9	CGI:chr2:127415899-127416217	S_Shelf	-0.271059	0.000887996	0.00562012
cg06040811	chr5	88722788	88722789	MEF2C	ENST00000504921.5;ENST00000514028.4;ENST00000626391.1;ENST00000627659.1;ENST00000627717.1;ENST00000625674.1;ENST00000424173.5;ENST00000629612.1;ENST00000628656.1;ENST00000508569.4;ENST00000437473.5;ENST00000627170.1;ENST00000506554.4;ENST00000514015.4;ENST00000340208.8;ENST00000510942.4;ENST00000625585.1	160679;160677;160394;181318;103061;160385;181470;160437;103077;181265;26328;9040;181266;160397;101001;181310	CGI:chr5:88689653-88689993	Open Sea	-0.401765	0.00323036	0.0149629
cg06045319	chr10	77636144	77636145	KCNMA1	ENST00000286627.8;ENST00000372408.5;ENST00000372421.8;ENST00000372437.4;ENST00000372443.4;ENST00000626620.1;ENST00000286628.11;ENST00000372440.4;ENST00000372403.7;ENST00000457953.4;ENST00000404771.6	1351;1419;2452;2226;1665;1304;1421;1310;1499;1850;1615	CGI:chr10:77636337-77638737	N_Shore	0.227353	1.12545e-05	0.000351931
cg06045757	chr18	31317409	31317410	DSG1	ENST00000257192.4	-681	CGI:chr18:31497589-31498563	Open Sea	-0.209588	0.0125194	0.0430226
cg06048524	chr10	44385094	44385095	CXCL12	ENST00000395794.2;ENST00000343575.9;ENST00000374426.5;ENST00000374429.5;ENST00000395793.6;ENST00000395795.5;ENST00000488591.1;ENST00000496375.1	1400;-44;4;-1;-23;-50	CGI:chr10:44384266-44386943	Island	0.412265	0.00323036	0.0149629
cg06058576	chr5	506357	506358	SLC9A3	ENST00000264938.6;ENST00000514375.1	17976;17974	CGI:chr5:506176-506412	Island	-0.277794	0.00288846	0.0137366
cg06070002	chr1	45520448	45520449	PRDX1	ENST00000262746.4;ENST00000372079.1;ENST00000447184.4;ENST00000319248.11;ENST00000483583.1;ENST00000424390.1	1509;1491;1420;1407;2600	CGI:chr1:45521491-45522131	N_Shore	-0.270688	2.45027e-05	0.000515347
cg06070324	chr15	75029717	75029718	PPCDC	ENST00000568649.4;ENST00000568207.4;ENST00000564923.4;ENST00000567336.1;ENST00000562192.1;ENST00000342932.6;ENST00000562095.1;ENST00000569562.4	1467;6129;6126;1544;6130;6161;6111;6116	CGI:chr15:75023514-75023837	Open Sea	0.212824	4.47347e-05	0.000727598
cg06083483	chr17	34318987	34318988	CCL8	ENST00000394620.1	-50	CGI:chr17:34578946-34581852	Open Sea	-0.317706	1.83834e-06	0.000205606
cg06086611	chr1	240493839	240493840	GREM2	ENST00000318160.4	118311	CGI:chr1:240492874-240493420	S_Shore	-0.220412	1.54157e-05	0.000405638
cg06087421	chr1	47229466	47229467	TAL1	ENST00000371884.5;ENST00000481091.1;ENST00000465912.1;ENST00000294339.3;ENST00000464796.4	2250;-12;306;1753;2755	CGI:chr1:47230832-47232525	N_Shore	0.347235	3.04953e-06	0.000217832
cg06090660	chr18	28177591	28177592	CDH2	ENST00000269141.6	-144	CGI:chr18:28175450-28178211	Island	0.365294	0.013789	0.0464039
cg06094707	chr17	80472067	80472068	NPTX1	ENST00000535681.1;ENST00000571100.1;ENST00000306773.4	2632;4538;3746	CGI:chr17:80470683-80470903	S_Shore	-0.204824	0.000537025	0.00386826
cg06097423	chr12	15802090	15802091	EPS8	ENST00000535752.4	80240	CGI:chr12:15788784-15789806	Open Sea	-0.233912	0.000122807	0.00138579
cg06101180	chr2	156329046	156329047	NR4A2	ENST00000417764.4;ENST00000339562.7;ENST00000409108.5;ENST00000429376.4;ENST00000406048.2;ENST00000417972.4;ENST00000409572.4;ENST00000426264.4	1662;3671;1743;3669;1076;13303;1676;2920	CGI:chr2:156329045-156329843	Island	0.222382	6.94966e-06	0.000288481
cg06102330	chr8	71844697	71844698	MSC	ENST00000521739.1;ENST00000325509.4	-228;-1283	CGI:chr8:71843548-71844432	S_Shore	0.276059	0.000536497	0.00386826
cg06103624	chr15	66706588	66706589	SMAD6	ENST00000288840.8;ENST00000612349.1;ENST00000557916.4	3510;4359;3328	CGI:chr15:66700901-66704233	S_Shelf	0.300706	6.96089e-06	0.000288481
cg06111140	chr7	158783065	158783066	ESYT2	ENST00000275418.10;ENST00000613624.1;ENST00000251527.8;ENST00000483958.4	46564;44577;46974;46408	CGI:chr7:158803753-158804560	Open Sea	0.298853	0.000141227	0.00151653
cg06115614	chr3	128486300	128486301	GATA2	ENST00000430265.5;ENST00000487848.4;ENST00000341105.5;ENST00000492608.1	6886;4349;2231;1617	CGI:chr3:128486652-128493431	N_Shore	0.262912	0.0240674	0.0716675
cg06130714	chr17	10120980	10120981	GAS7	ENST00000432992.5	77572	CGI:chr17:10197717-10199123	Open Sea	0.244706	0.000784392	0.00511985
cg06131802	chr16	30650387	30650388	PRR14	ENST00000542965.2;ENST00000563399.4;ENST00000568754.4;ENST00000569864.4;ENST00000563211.4;ENST00000300835.7;ENST00000565410.4;ENST00000287463.7;ENST00000564946.4	-550;-343;-599;-331;-804;-481;-392;-394	CGI:chr16:30650662-30651932	N_Shore	0.219294	1.31793e-05	0.0003772
cg06133061	chr11	117582702	117582703	DSCAML1	ENST00000527706.4;ENST00000321322.6	214390;214560	CGI:chr11:117518471-117518756	Open Sea	-0.211191	1.80111e-05	0.00043901
cg06135425	chr6	135995596	135995597	PDE7B	ENST00000308191.9	143899	CGI:chr6:136249982-136250676	Open Sea	-0.206926	3.60389e-06	0.000228437
cg06146234	chr7	155806931	155806932	SHH	ENST00000297261.5;ENST00000435425.1;ENST00000472308.1;ENST00000441114.4;ENST00000430104.4	440;2142;5343	CGI:chr7:155802998-155810541	Island	0.287471	6.94308e-05	0.000957884
cg06153883	chr7	136998360	136998361	CHRM2	ENST00000445907.5;ENST00000401861.1;ENST00000320658.8;ENST00000453373.4	129274;129237;129690	CGI:chr7:136973361-136973573	Open Sea	-0.261129	0.00113427	0.00673556
cg06159352	chr7	37448010	37448011	ELMO1	ENST00000448602.4;ENST00000463390.1;ENST00000479447.1;ENST00000445322.1;ENST00000310758.7;ENST00000453399.4	1177;847;941;1240;1214	CGI:chr7:37447751-37449069	Island	0.335265	0.00323036	0.0149629
cg06161540	chr16	1311805	1311806	UBE2I	ENST00000397514.6;ENST00000566587.4;ENST00000567383.4;ENST00000403747.5;ENST00000355803.7;ENST00000473256.5;ENST00000568288.4;ENST00000562470.1;ENST00000568209.4;ENST00000325437.8;ENST00000397515.5;ENST00000562482.1;ENST00000406620.4	2105;2156;2046;-381;2294;-67;2169;2001;2126;2148;2651;2168;2924	CGI:chr16:1308728-1310231	S_Shore	0.227471	2.45027e-05	0.000515347
cg06165395	chr1	37035189	37035190	GRIK3	ENST00000373093.4;ENST00000373091.6	-1059;-1063	CGI:chr1:37032776-37035023	S_Shore	0.274721	6.00354e-05	0.000872099
cg06167664	chr2	26849696	26849697	DPYSL5	ENST00000431402.4;ENST00000450961.4;ENST00000614712.3;ENST00000288699.9;ENST00000401478.4;ENST00000434719.1	1187;1948;1406;1594;1271	CGI:chr2:26847434-26850054	Island	0.208324	0.00360876	0.0163133
cg06173216	chr8	119206912	119206913	MAL2	ENST00000614891.3;ENST00000522112.5;ENST00000534619.4	41877;-1460;-1038	CGI:chr8:119208149-119208982	N_Shore	-0.246559	0.000887996	0.00562012
cg06173536	chr1	235651162	235651163	GNG4	ENST00000450593.4;ENST00000366598.7;ENST00000391854.5	-1168;-407	CGI:chr1:235650980-235651188	Island	0.402059	3.61006e-06	0.000228437
cg06173663	chr7	101936649	101936650	CUX1	ENST00000556210.1;ENST00000546411.5;ENST00000550008.5;ENST00000560541.4;ENST00000360264.6;ENST00000547394.5;ENST00000292535.10;ENST00000558836.4;ENST00000437600.7;ENST00000393824.6;ENST00000497815.4;ENST00000425244.5;ENST00000549414.5;ENST00000558469.4;ENST00000622516.3;ENST00000292538.7	120688;120709;120627;120643;120744;119008;119046;23544;4305;120637;120639;120640;117727	CGI:chr7:101916122-101916345	Open Sea	0.446206	0.000609994	0.00425089
cg06177278	chr1	236685153	236685154	ACTN2	ENST00000542672.4;ENST00000546208.4;ENST00000492634.4;ENST00000366578.5	-1375;-1356;-1302	CGI:chr1:236686172-236687023	N_Shore	-0.212118	1.12545e-05	0.000351931
cg06193232	chr17	64083746	64083747	ERN1	ENST00000584041.1;ENST00000433197.3	46397;46380	CGI:chr17:64129509-64130690	Open Sea	-0.203662	0.00230176	0.0115306
cg06201393	chr3	169661047	169661048	MECOM	ENST00000494292.4;ENST00000486748.1;ENST00000485957.1	2424;2572;2344	CGI:chr3:169661649-169663268	N_Shore	0.301	0.0263098	0.0768182
cg06204040	chr16	88971073	88971074	CBFA2T3	ENST00000563640.1;ENST00000268679.7	6008;6132	CGI:chr16:88967652-88967885	S_Shelf	-0.329176	6.00354e-05	0.000872099
cg06204922	chr12	4910767	4910768	KCNA1	ENST00000382545.3;ENST00000543874.2;ENST00000541095.1	861;389;398	CGI:chr12:4909419-4911874	Island	0.278147	0.00113427	0.00673556
cg06209689	chr1	47230676	47230677	TAL1	ENST00000371884.5;ENST00000481091.1;ENST00000465912.1;ENST00000294339.3;ENST00000464796.4	-1222;-904;1545;543;1040	CGI:chr1:47230832-47232525	N_Shore	0.249941	3.05483e-06	0.000217832
cg06209897	chr10	51875791	51875792	PRKG1	ENST00000373976.6;ENST00000373985.4;ENST00000401604.5;ENST00000373980.7	71210;801616;884432;722511	CGI:chr10:51699491-51699999	Open Sea	-0.291515	0.0012798	0.00737922
cg06219806	chr11	62541338	62541339	AHNAK	ENST00000531324.1;ENST00000378024.7;ENST00000257247.10;ENST00000530285.4;ENST00000528508.4;ENST00000533365.4	5459;4326;5496;14898;5498;4350	CGI:chr11:62545810-62546827	Open Sea	0.243235	2.17993e-06	0.000206432
cg06222062	chr1	20070197	20070198	PLA2G5	ENST00000460175.4;ENST00000465698.4;ENST00000469069.4;ENST00000486277.4;ENST00000478803.1;ENST00000375108.3;ENST00000489871.4;ENST00000498348.1	-99;41762;41670;42017;41625;-12;41766	CGI:chr1:20185867-20186304	Open Sea	0.239235	3.05483e-06	0.000217832
cg06222087	chr20	62063802	62063803	TAF4	ENST00000608887.1;ENST00000252996.7	2009;565	CGI:chr20:62063556-62063926	Island	0.201147	0.00288846	0.0137366
cg06223767	chr6	393616	393617	IRF4	ENST00000493114.1;ENST00000469834.1;ENST00000380956.7;ENST00000495137.4;ENST00000468485.4	1876;1863;1847;336	CGI:chr6:391188-393802	Island	0.627559	2.45027e-05	0.000515347
cg06227406	chr12	70606178	70606179	PTPRB	ENST00000261266.8;ENST00000451516.5;ENST00000550358.4;ENST00000334414.9;ENST00000538708.4;ENST00000552253.1;ENST00000550857.4;ENST00000548122.2;ENST00000538174.5;ENST00000551525.4	3667;3666;31263;31237;31234;31243;31244	CGI:chr12:70609844-70610277	N_Shelf	-0.259044	0.00162388	0.00884457
cg06232807	chr16	51151221	51151222	SALL1	ENST00000562674.1;ENST00000251020.7;ENST00000570206.1;ENST00000440970.4;ENST00000566102.1	147;-623;21;55	CGI:chr16:51149788-51156349	Island	0.343971	0.00162388	0.00884457
cg06238944	chr7	155804302	155804303	SHH	ENST00000435425.1;ENST00000430104.4;ENST00000441114.4;ENST00000297261.5	7972;4771	CGI:chr7:155802998-155810541	Island	0.352941	2.85305e-05	0.000560451
cg06241901	chr6	43276566	43276567	TTBK1	ENST00000259750.7	32885	CGI:chr6:43275094-43276567	Island	0.227529	9.19145e-07	0.000205606
cg06242243	chr12	124507915	124507916	NCOR2	ENST00000404621.4;ENST00000429285.5;ENST00000542565.1;ENST00000458234.4;ENST00000420698.4	27689;10380;59550;59675	CGI:chr12:124517460-124517887	Open Sea	0.230559	1.80111e-05	0.00043901
cg06243400	chr7	19118190	19118191	TWIST1	ENST00000443687.4;ENST00000242261.5;ENST00000354571.5	-1071;-517;-1265	CGI:chr7:19116427-19118419	Island	0.250176	0.000162226	0.00165969
cg06244417	chr9	134917782	134917783	FCN1	ENST00000371806.3;ENST00000616356.3	182;96	CGI:chr9:134842307-134842629	Open Sea	-0.225647	3.31829e-05	0.000610589
cg06251500	chr7	150946827	150946828	KCNH2	ENST00000330883.7;ENST00000262186.8	31489;9080	CGI:chr7:150947367-150947679	N_Shore	-0.22499	0.000609994	0.00425089
cg06269753	chr8	71843636	71843637	MSC	ENST00000521739.1;ENST00000518440.1;ENST00000325509.4	833;-222;-643	CGI:chr8:71843548-71844432	Island	0.3065	1.31793e-05	0.0003772
cg06270615	chr17	42364050	42364051	STAT3	ENST00000585517.4;ENST00000588969.4;ENST00000264657.8;ENST00000404395.3;ENST00000389272.6;ENST00000588065.1	24365;24405;24519;24390;24382;24433	CGI:chr17:42387819-42388757	Open Sea	0.220588	0.000141227	0.00151653
cg06271087	chr3	65356871	65356872	MAGI1	ENST00000330909.11;ENST00000621418.3;ENST00000611645.3;ENST00000402939.5	681438;265220	CGI:chr3:65356528-65357209	Island	0.217619	6.44206e-07	0.000205606
cg06272611	chr13	28494430	28494431	FLT1	ENST00000282397.7;ENST00000541932.4;ENST00000615840.3;ENST00000539099.1	650;699;666	CGI:chr13:28493651-28495840	Island	0.219794	0.0313406	0.0879954
cg06276663	chr10	103820141	103820142	SH3PXD2A	ENST00000355946.5;ENST00000369774.7	35266;35403	CGI:chr10:103854753-103855736	Open Sea	0.278147	9.25483e-05	0.00115003
cg06277900	chr16	67164126	67164127	HSF4	ENST00000523077.1;ENST00000522870.4;ENST00000521624.4;ENST00000521314.4;ENST00000264009.11;ENST00000517685.4;ENST00000517729.4;ENST00000522295.4;ENST00000521374.4;ENST00000584272.4;ENST00000522023.1;ENST00000434833.5;ENST00000523562.4	-1400;-618;-556;-687;-665;-775;740;-620;-619;-646	CGI:chr16:67162889-67166085	Island	0.250824	0.000318678	0.00265347
cg06278714	chr7	43248369	43248370	HECW1	ENST00000490954.2;ENST00000471527.1;ENST00000395891.5;ENST00000493057.1;ENST00000464944.1;ENST00000492310.4;ENST00000453890.4	-568;134627;135739;-219;135723;-769;135769	CGI:chr7:43249035-43249349	N_Shore	-0.277941	0.000151207	0.00162025
cg06284586	chr2	237387870	237387871	COL6A3	ENST00000295550.7;ENST00000347401.6;ENST00000409809.4;ENST00000433762.1;ENST00000392003.5;ENST00000392004.6;ENST00000353578.7;ENST00000491233.1;ENST00000472056.4	8948;208;26308;26338;26279;26506	CGI:chr2:237371832-237372126	Open Sea	-0.201559	0.00024423	0.00219486
cg06288198	chr2	1208153	1208154	SNTG2	ENST00000498321.1;ENST00000407292.1;ENST00000475201.4;ENST00000463442.4;ENST00000308624.8;ENST00000494178.1;ENST00000467759.4	-977;44589;257284;105606;257213;44905	CGI:chr2:1167330-1168134	Open Sea	-0.285588	1.09494e-06	0.000205606
cg06296169	chr7	132545853	132545854	PLXNA4	ENST00000359827.6;ENST00000321063.7;ENST00000378539.5;ENST00000423507.5	30712;102836;30618;31449	CGI:chr7:132575715-132577768	Open Sea	-0.259765	0.000472256	0.00352068
cg06307939	chr19	12873831	12873832	HOOK2	ENST00000589765.1	-1090	CGI:chr19:12873318-12874652	Island	0.225765	0.0012798	0.00737922
cg06311422	chr6	56541538	56541539	DST	ENST00000244364.9;ENST00000361203.6;ENST00000370788.5;ENST00000370754.8;ENST00000524186.1;ENST00000312431.9;ENST00000421834.5;ENST00000340834.7	310379;301616;302128;-877;101459;413091;1271	CGI:chr6:56542666-56543128	N_Shore	0.321559	0.000162038	0.00165969
cg06312283	chr11	31819080	31819081	PAX6	ENST00000464174.4;ENST00000532175.4;ENST00000379132.6;ENST00000419022.4;ENST00000423822.5;ENST00000379129.5	-1142;-1131;-1118;-1205	CGI:chr11:31819768-31820456	N_Shore	0.256588	0.000213334	0.00199929
cg06312813	chr4	74098776	74098777	CXCL2	ENST00000510048.1;ENST00000508487.2;ENST00000296031.4	421;518;420	CGI:chr4:74098939-74099562	N_Shore	0.435794	0.000537025	0.00386826
cg06327227	chr6	158018870	158018871	SYNJ2	ENST00000449320.1;ENST00000367113.4;ENST00000355585.7	36831;36982;1404	CGI:chr6:157981040-157982412	Open Sea	0.230676	1.83501e-06	0.000205606
cg06330323	chr16	2082314	2082315	TSC2	ENST00000401874.5;ENST00000350773.7;ENST00000219476.6;ENST00000382538.9;ENST00000439673.5;ENST00000569110.1;ENST00000568454.4;ENST00000497886.4;ENST00000569930.1;ENST00000439117.5	34111;34299;34280;-384;-877;34848;34293;4074;34324;34333	CGI:chr16:2084258-2084631	N_Shore	0.309618	0.000537025	0.00386826
cg06338376	chr20	63400386	63400387	KCNQ2	ENST00000370224.4;ENST00000629676.1;ENST00000626839.1;ENST00000629241.1;ENST00000625514.1	72213;72292;72170	CGI:chr20:63400064-63401070	Island	-0.384559	1.54157e-05	0.000405638
cg06339171	chr3	61887919	61887920	PTPRG	ENST00000295874.13;ENST00000474889.4	326007	CGI:chr3:61564672-61564903	Open Sea	-0.232559	0.000162226	0.00165969
cg06343669	chr12	132206237	132206238	GALNT9	ENST00000397325.5;ENST00000541995.4;ENST00000411988.5;ENST00000542942.1;ENST00000538356.1;ENST00000328957.11	122967;-77;51506;-444;-434;-208	CGI:chr12:132205794-132206026	S_Shore	-0.204779	3.05483e-06	0.000217832
cg06351796	chr6	16345403	16345404	ATXN1	ENST00000244769.7;ENST00000436367.4	416054;416088	CGI:chr6:16327938-16328332	Open Sea	-0.239059	0.00230176	0.0115306
cg06357561	chr17	42287483	42287484	STAT5A	ENST00000590726.5;ENST00000444283.4;ENST00000345506.7;ENST00000546010.5;ENST00000588868.4;ENST00000469124.1;ENST00000590949.4	-65;-987;-385;-1061;-1007;-594;-1019	CGI:chr17:42288170-42288996	N_Shore	0.278294	0.00144241	0.00808333
cg06358191	chr1	1291758	1291759	SCNN1D	ENST00000379116.8;ENST00000325425.11;ENST00000616713.3;ENST00000400928.6;ENST00000338555.5	10579;11321;10533;11169;9648	CGI:chr1:1286017-1294783	Island	-0.211324	0.00841546	0.0315428
cg06361667	chr1	240499573	240499574	GREM2	ENST00000318160.4	112577	CGI:chr1:240492874-240493420	Open Sea	-0.250882	1.31793e-05	0.0003772
cg06363129	chr7	16465977	16465978	SOSTDC1	ENST00000307068.4;ENST00000396652.1	64604;-127	CGI:chr7:16420955-16421640	Open Sea	0.236809	0.0102866	0.0368913
cg06371014	chr19	3924435	3924436	ATCAY	ENST00000600960.1;ENST00000601323.1;ENST00000450849.5;ENST00000597739.1	43851;43749;-849;38666	CGI:chr19:3933475-3933818	Open Sea	-0.237147	0.000609994	0.00425089
cg06372303	chr18	907091	907092	ADCYAP1	ENST00000579794.1;ENST00000450565.6;ENST00000581602.1;ENST00000269200.5	2147;-942;-461;1981	CGI:chr18:906256-909573	Island	0.231941	0.000122807	0.00138579
cg06372353	chr4	146174483	146174484	LSM6	ENST00000296581.8;ENST00000502781.4;ENST00000515311.4;ENST00000510331.1;ENST00000503982.1;ENST00000504181.1	-1245;-1221;-1266;-1288;-1203;-1247	CGI:chr4:146175725-146176410	N_Shore	-0.211265	0.00360876	0.0163133
cg06375949	chr4	4861629	4861630	MSX1	ENST00000468421.1;ENST00000382723.4	-800;1962	CGI:chr4:4862729-4863107	N_Shore	0.246353	0.00113427	0.00673556
cg06377278	chr1	24929878	24929879	RUNX3	ENST00000338888.3;ENST00000399916.4;ENST00000479341.1;ENST00000496967.1;ENST00000308873.9	35244;-1079;35107;35133;0	CGI:chr1:24929036-24932514	Island	0.521088	0.0210051	0.0649504
cg06392169	chr6	391936	391937	IRF4	ENST00000493114.1;ENST00000469834.1;ENST00000380956.7;ENST00000495137.4;ENST00000468485.4	167;-1344;196;183	CGI:chr6:391188-393802	Island	0.619853	1.54157e-05	0.000405638
cg06398242	chr2	45822037	45822038	PRKCE	ENST00000497602.1;ENST00000306156.6;ENST00000476675.4;ENST00000480453.4;ENST00000421201.1;ENST00000467135.4	145302;146417;169635;124064;170691;170262	CGI:chr2:45650039-45652546	Open Sea	-0.291971	6.00354e-05	0.000872099
cg06398396	chr8	144500325	144500326	PPP1R16A	ENST00000526564.1;ENST00000292539.7;ENST00000532806.1;ENST00000528430.2;ENST00000435887.1;ENST00000526183.4	10294;22355;3598;-765;2978;1298	CGI:chr8:144500077-144501324	Island	0.243971	1.83834e-06	0.000205606
cg06401532	chr16	24208687	24208688	PRKCB	ENST00000321728.10;ENST00000303531.10	372662;372685	CGI:chr16:24255719-24256299	Open Sea	-0.211118	0.00100416	0.0061582
cg06404175	chr20	3072046	3072047	OXT	ENST00000217386.2	425	CGI:chr20:3071451-3072457	Island	0.446147	0.00499823	0.0210092
cg06411129	chr12	132210847	132210848	GALNT9	ENST00000411988.5;ENST00000328957.11	118357;46896	CGI:chr12:132212116-132213179	N_Shore	-0.382618	0.000186138	0.0018206
cg06417962	chr11	507970	507971	RNH1	ENST00000529115.4;ENST00000356187.8;ENST00000529306.4;ENST00000524780.4;ENST00000528713.4;ENST00000524464.4;ENST00000525701.4;ENST00000531149.1;ENST00000397615.5;ENST00000397604.6;ENST00000527485.4;ENST00000397614.4;ENST00000533410.4;ENST00000354420.5;ENST00000438658.5	-712;-716;-1210;-669;-742;-757;-1169;-774;-710;-748;-751;-1148;-705;-1173;-1184	CGI:chr11:506353-508009	Island	0.253853	0.000141227	0.00151653
cg06419268	chr1	206706605	206706606	MAPKAPK2	ENST00000294981.7;ENST00000367103.3	21660;21567	CGI:chr1:206684881-206686306	Open Sea	0.269235	1.83834e-06	0.000205606
cg06420834	chr20	36540977	36540978	MYL9	ENST00000346786.2;ENST00000279022.5	-521;-508	CGI:chr20:36540786-36541684	Island	0.243324	0.00759928	0.0291614
cg06426416	chr4	5708676	5708677	EVC2	ENST00000310917.5;ENST00000344408.8;ENST00000509670.1;ENST00000475313.4	388;873;-108	CGI:chr4:5708258-5708768	Island	0.425074	6.94308e-05	0.000957884
[truncated: 5,076 more rows]

## Sheet: BRCA
CpG sites	Chromosome	Start	End	Gene Symbol	Transcript ID	Position to TSS	CGI Coordinate	Position to CGI	Δβ	P value	Adjust p value
[truncated: 6,670 more rows]

[truncated: 9 more sheets: COAD, HNSC, KIRC, KIRP, LIHC, LUAD, PRAD, THCA, UCEC]
