# Supplementary material for: Pan-Cancer DNA Methylation Analysis and Tumor Origin Identification of Carcinoma of Unknown Primary Site Based on Multi-Omics
Source: Front Genet. 2022 Jan 6;12:798748. doi: 10.3389/fgene.2021.798748 (PMC8770539; doi:10.3389/fgene.2021.798748)
Supplement: Supplementary file 13 [file Table7.XLSX]

## Sheet: Description
	Supplementary Table 4 Gene Ontology (GO) annotation based on genes associated with the significantly methylated CpG sites
	Note: "*_up" refers to significantly hyper-methylated genes associated with CpG sites between tumor tissues and matched adjacent normal tissues; "*_down" refers to significantly hypo-methylated genes associated with CpG sites between tumor tissues and matched adjacent normal tissues; "*" refers to various cancer subtypes (BLCA, Bladder urothelial carcinoma; BRCA, Breast invasive carcinoma; COAD, …

## Sheet: BLCA_down
ID	Description	GeneRatio	BgRatio	pvalue	p.adjust	qvalue	geneID	Count
GO:0034329	cell junction assembly	85/1113	409/18670	1.12993e-24	6.58411e-21	3.97617e-21	GABRB3/DST/NTRK3/ACTN2/OCLN/CDH13/LAMC2/DSCAM/CLDN1/CDH2/NRXN1/NR1H4/RUNX1/PHLDB2/MAGI2/NFASC/F11R/GRHL2/LAMB3/GAP43/FERMT2/MAP1B/ITGA6/RAC1/ROBO2/CORO2B/PKP3/SHANK1/CDH6/SLC9A1/JUP/EPHA3/GJC1/S100A10/EPHB1/APOD/EPHA2/MEF2C/DSG1/LAMC1/BSN/CD9/PARD6B/NRXN2/SNCA/COL17A1/GRID2/NRP1/PRKCA/DBNL/SIX4/NLGN1/LIMS2/NPHP1/ANK2/GRIN1/PIP5K1A/PTPRD/CTNND2/RAPGEF1/ACHE/FLNC/MAP4K4/SMAD3/SEMA4A/FLOT1/ITGA2/KRT…	85
GO:0045785	positive regulation of cell adhesion	79/1113	403/18670	2.48832e-21	6.70148e-18	4.04705e-18	EMILIN2/CDH13/BTLA/FBLN2/GRAP2/HLA-DPA1/RUNX1/ANGPT1/LILRB1/LILRB4/CD80/LYN/ITGA6/PTN/HMGB1/RAC1/FYN/NLRP3/PRKCQ/JUP/ITGB2/ZBTB16/S100A10/EPHA1/CCL2/ERBB2/PRKCE/VAV3/CCR7/LCK/GLI2/HSD17B12/FERMT1/SOCS5/DPP4/HLA-DPB1/PRKCZ/CARD11/NRP1/PRKCA/IL12A/CALR/TGFBR2/VAV1/CD1D/TNFSF14/LIMS2/UTRN/PTPRC/IGF1/CXCL12/CD6/LILRB2/PAK1/CDK6/APBB1IP/DOCK1/IL1RL2/MAP4K4/IL6R/SMAD3/FLOT1/CXCL13/IL6/ITGA2/RIPK2/RAG1/…	79
GO:0007409	axonogenesis	86/1113	468/18670	3.45022e-21	6.70148e-18	4.04705e-18	RTN4/SPP1/NTRK3/CHN1/STXBP1/PLXNA4/DSCAM/SPTBN1/NGF/CDH2/NRXN1/TIAM1/NFASC/DAB1/GAP43/DSCAML1/FEZ1/MAP1B/NRP2/RAC1/ROBO2/FYN/GRB10/LMX1A/GFRA1/ETV1/PRKCQ/COL25A1/EPHA3/EPHB1/EPHA1/UNC5A/ERBB2/EPHA2/SCN1B/NPTX1/STMN1/GFRA2/GLI2/PARD6B/PIK3CD/GAB2/MAG/NRP1/PRKCA/MAP6/DBNL/NR4A2/HSP90AA1/NDN/PTPRZ1/DOK2/CXCR4/CXCL12/GRIN1/MAPT/PAK1/GRB7/SEMA4B/SPTBN4/CNTN2/SEMA4A/PALLD/FLOT1/MACF1/EPHB2/CRMP1/LAMA1/…	86
GO:0002237	response to molecule of bacterial origin	67/1113	343/18670	3.57805e-18	4.54205e-15	2.74296e-15	GCH1/CLDN1/ATP4B/CMPK2/NR1H4/CARD16/NOS1/LILRB1/CD80/LYN/ABCC2/HMGB1/GNG12/SELE/NLRP3/IRF8/IL1RN/TRIM5/PDE4B/APOB/CASP8/BDKRB1/GSTP1/CCL2/MEF2C/PRKCE/HCK/TNFRSF1B/PPARGC1A/CPS1/BMP6/LY86/CCR7/SNCA/SLPI/P2RX7/PRKCA/S100A8/IL12A/TIMP4/PTGFR/MGST1/CDC73/CD6/LILRB2/DCN/EDNRB/TLR1/TLR6/TH/CTSG/CXCL13/IL6/RIPK2/PPARD/IL1B/ELANE/SRC/TAB2/NOS3/S100A14/VCAM1/TRIM41/IL18/TBXA2R/PPBP/PDE4D	67
GO:0034765	regulation of ion transmembrane transport	82/1113	483/18670	4.59889e-18	4.54205e-15	2.74296e-15	CACNA1A/KCNAB2/RYR2/DPP6/ATP2B4/ACTN2/CACNA1H/PIK3CG/KCNAB1/KCNQ2/KCNQ3/GRIN2B/GRIN2A/KCNJ2/SLC8A1/HECW1/KCNMA1/DLG2/KCNJ6/KCNJ16/CACNA1C/NTSR1/NOS1/LYN/HCN2/NEDD4L/FYN/SHANK1/SLC9A1/FGF12/PDE4B/ABCB1/KCNIP4/LRRC7/CACNB2/KCNIP3/BDKRB1/KCNB1/SCN4A/CCL2/SCN1B/MEF2C/KCNH2/PRKCE/PPARGC1A/KCNG2/GRIA1/SNCA/REM1/GEM/P2RX7/KCNH1/GRIA4/MTOR/NLGN1/TRDN/ANK2/TWIST1/UTRN/GAL/KCNJ9/GRIN1/KCNA5/KCNA1/CACNA1B/P…	82
GO:0042110	T cell activation	80/1113	464/18670	4.6769e-18	4.54205e-15	2.74296e-15	BTLA/ITK/PIK3CG/GRAP2/CXADR/HLA-DPA1/RUNX1/RORA/RUNX2/DOCK2/LILRB1/LILRB4/CD80/LYN/PRLR/HMGB1/RAC1/FYN/NLRP3/LEPR/LCP1/PRKCQ/ZBTB16/CASP8/CCL2/ERBB2/TNFRSF1B/CCR7/LCK/GLI2/RHOH/PIK3CD/SOCS5/STAT6/DPP4/HLA-DPB1/PRKCZ/P2RX7/MAD1L1/CARD11/IL12A/TGFBR2/MTOR/VAV1/CD1D/TNFSF14/HLA-DOA/PTPRC/IGF1/CD6/LILRB2/LY9/PAK1/CDK6/APBB1IP/IL1RL2/IL6R/SMAD3/SEMA4A/JAG2/IRF4/IL6/PRDM1/RIPK2/RAG1/F2RL1/IL1B/LEF1/DTX…	80
GO:0060326	cell chemotaxis	62/1113	304/18670	7.28705e-18	5.38135e-15	3.24982e-15	CCL8/PIK3CG/CXADR/TIAM1/CCL7/CHGA/PDGFD/FPR2/LYN/PTN/HMGB1/ADAM10/RAC1/IL1RN/PDE4B/PRKCQ/ITGB2/FGF1/PRKD1/GSTP1/EPHB1/CCL13/CCL2/EPHA2/VAV3/CCR7/JAM3/F7/PIK3CD/CMKLR1/CCL11/NRP1/S100A8/C3AR1/CXCR1/IL12A/CALR/AGTR1/VAV1/TNFSF14/MET/CCL26/CXCR4/CXCL12/PIP5K1A/IL16/FLT1/EDNRB/HGF/IL6R/CXCL13/IL6/F2RL1/IL1B/TGFB2/LEF1/CCL23/S100A14/VCAM1/ITGA9/PPBP/PDE4D	62
GO:0032496	response to lipopolysaccharide	65/1113	330/18670	7.38816e-18	5.38135e-15	3.24982e-15	GCH1/CLDN1/ATP4B/CMPK2/NR1H4/CARD16/NOS1/LILRB1/CD80/LYN/ABCC2/HMGB1/GNG12/SELE/NLRP3/IRF8/IL1RN/TRIM5/PDE4B/APOB/CASP8/BDKRB1/GSTP1/CCL2/MEF2C/PRKCE/HCK/TNFRSF1B/PPARGC1A/CPS1/BMP6/LY86/CCR7/SNCA/SLPI/P2RX7/PRKCA/S100A8/IL12A/TIMP4/PTGFR/MGST1/CDC73/CD6/LILRB2/DCN/EDNRB/TH/CTSG/CXCL13/IL6/RIPK2/PPARD/IL1B/ELANE/SRC/TAB2/NOS3/S100A14/VCAM1/TRIM41/IL18/TBXA2R/PPBP/PDE4D	65
GO:0003015	heart process	60/1113	292/18670	1.72361e-17	1.11594e-14	6.73923e-15	RYR2/CHRM2/ATP2B4/CACNA1H/PIK3CG/GCH1/CXADR/KCNJ2/SLC8A1/PPP1R13L/THRB/SLC8A3/CHGA/CACNA1C/RYR1/RYR3/NOS1/TNNT2/DSP/SGCG/NEDD4L/FYN/SLC9A1/FGF12/PDE4B/JUP/KCNIP4/TNNI3K/CACNB2/GJC1/KCNIP3/ADRA1B/SCN1B/KCNH2/DNM1L/KCNG2/GNAO1/HDAC4/SGCD/WWTR1/MTOR/TRDN/ANK2/TNNC1/CXCR4/KCNA5/CACNA1B/TH/CASQ2/SPTBN4/KCNIP1/KCNN2/TGFB2/EPAS1/ABCC9/SRC/DRD2/KCNJ11/NOS3/PDE4D	60
GO:0060047	heart contraction	57/1113	282/18670	2.44013e-16	1.42186e-13	8.58669e-14	RYR2/CHRM2/ATP2B4/CACNA1H/PIK3CG/GCH1/CXADR/KCNJ2/SLC8A1/PPP1R13L/THRB/SLC8A3/CHGA/CACNA1C/RYR1/RYR3/NOS1/TNNT2/DSP/SGCG/NEDD4L/SLC9A1/FGF12/PDE4B/JUP/KCNIP4/TNNI3K/CACNB2/GJC1/KCNIP3/ADRA1B/SCN1B/KCNH2/DNM1L/KCNG2/GNAO1/HDAC4/SGCD/MTOR/TRDN/ANK2/TNNC1/CXCR4/KCNA5/CACNA1B/TH/CASQ2/SPTBN4/KCNIP1/KCNN2/TGFB2/EPAS1/ABCC9/DRD2/KCNJ11/NOS3/PDE4D	57
GO:0097485	neuron projection guidance	56/1113	277/18670	4.44558e-16	2.35494e-13	1.42216e-13	CHN1/PLXNA4/DSCAM/SPTBN1/NRXN1/NFASC/DAB1/GAP43/DSCAML1/FEZ1/DPYSL4/NRP2/RAC1/ROBO2/FYN/GRB10/LMX1A/GFRA1/ETV1/PRKCQ/EPHA3/EPHB1/EPHA1/UNC5A/ERBB2/EPHA2/SCN1B/GFRA2/GLI2/PIK3CD/GAB2/NRP1/PRKCA/DOK2/CXCR4/CXCL12/GRB7/SEMA4B/SPTBN4/CNTN2/SEMA4A/PALLD/EPHB2/CRMP1/LAMA1/SRC/DCC/EVL/NTRK1/FEZ2/BOC/NCAM1/PLXND1/EFNB2/ISL1/RYK	56
GO:0055074	calcium ion homeostasis	76/1113	471/18670	1.42799e-15	6.9341e-13	4.18753e-13	CACNA1A/CCL8/RYR2/ATP2B4/PIK3CG/GRIN2B/GRIN2A/SLC8A1/ESR1/CCL7/ADCYAP1R1/PRKCB/SLC8A3/CACNA1C/NTSR1/RYR1/FPR1/FPR2/RYR3/NOS1/LYN/PTH1R/S1PR4/HMGB1/FYN/RASA3/NMUR2/CACNB2/BDKRB1/CCL13/ADRA1B/PRKCE/ANXA2/CD40/CCR7/LCK/GRIA1/SNCA/CMKLR1/CCL11/P2RX7/SGCD/C3AR1/CXCR1/CALR/AGTR1/PTGFR/TRDN/IMMT/ABL2/ANK2/ADCY5/TRPV6/PTPRC/CXCR4/CXCL12/GRIN1/KCNA5/EDNRB/TACR1/CASQ2/SMAD3/CXCL13/C1QTNF1/TRPC4/F2RL1/ELANE…	76
GO:0007411	axon guidance	55/1113	276/18670	1.57147e-15	7.04383e-13	4.25379e-13	CHN1/PLXNA4/DSCAM/SPTBN1/NRXN1/NFASC/DAB1/GAP43/DSCAML1/FEZ1/NRP2/RAC1/ROBO2/FYN/GRB10/LMX1A/GFRA1/ETV1/PRKCQ/EPHA3/EPHB1/EPHA1/UNC5A/ERBB2/EPHA2/SCN1B/GFRA2/GLI2/PIK3CD/GAB2/NRP1/PRKCA/DOK2/CXCR4/CXCL12/GRB7/SEMA4B/SPTBN4/CNTN2/SEMA4A/PALLD/EPHB2/CRMP1/LAMA1/SRC/DCC/EVL/NTRK1/FEZ2/BOC/NCAM1/PLXND1/EFNB2/ISL1/RYK	55
GO:0050769	positive regulation of neurogenesis	76/1113	474/18670	2.03229e-15	8.06048e-13	4.86776e-13	NTRK3/STMN2/PLXNA4/DSCAM/PCP4/NGF/KALRN/ALK/TIAM1/MAGI2/DAB1/TIMP2/CUX1/FEZ1/LYN/MAP1B/SMURF1/KIDINS220/ITGA6/PTN/NEDD4L/TP73/ROBO2/FYN/LRP2/SHANK1/LRRC7/SOX8/EPHA3/SPINT1/CNTN1/RIMS1/PRKD1/SCN1B/MEF2C/RARB/TNFRSF1B/SOX11/BMP6/DNM1L/GDF5/GLI2/NCOA1/MAG/NRP1/ARHGEF2/MAP6/DBNL/MTOR/NLGN1/ABL2/PTPRZ1/SYT1/CXCR4/CXCL12/MAPT/PTPRD/RIMS2/RAPGEF1/PAK1/HGF/IL6/SYT3/MACF1/EPHB2/IL1B/LIF/TTBK1/NTRK1/DRD2/D…	76
GO:0030198	extracellular matrix organization	65/1113	368/18670	2.07495e-15	8.06048e-13	4.86776e-13	SPP1/A2M/FBLN2/LAMC2/HTRA1/TNXB/CMA1/COL18A1/PHLDB2/F11R/TIMP2/LAMB3/FBN2/ADAM12/ITGAX/ITGA6/DDR1/ADAM10/LAMA4/COL4A1/COL4A2/LCP1/COL25A1/ITGB2/CSGALNACT1/SPINT1/ACAN/COL5A1/SMPD3/COL6A3/ANXA2/TNFRSF1B/LAMC1/FBN1/JAM3/HSD17B12/FERMT1/DPP4/COL17A1/COL9A2/ITGB3/ITGA8/COL6A2/B4GALT1/DCN/CTSG/COL5A3/TTR/SMAD3/ELN/FLOT1/IL6/ITGA2/COL14A1/SCUBE1/LAMA5/TGFB2/MMP13/ELANE/LAMA1/LAMA3/MMP12/PLOD3/VCAM1/ITG…	65
GO:0043062	extracellular structure organization	65/1113	369/18670	2.37742e-15	8.65825e-13	5.22875e-13	SPP1/A2M/FBLN2/LAMC2/HTRA1/TNXB/CMA1/COL18A1/PHLDB2/F11R/TIMP2/LAMB3/FBN2/ADAM12/ITGAX/ITGA6/DDR1/ADAM10/LAMA4/COL4A1/COL4A2/LCP1/COL25A1/ITGB2/CSGALNACT1/SPINT1/ACAN/COL5A1/SMPD3/COL6A3/ANXA2/TNFRSF1B/LAMC1/FBN1/JAM3/HSD17B12/FERMT1/DPP4/COL17A1/COL9A2/ITGB3/ITGA8/COL6A2/B4GALT1/DCN/CTSG/COL5A3/TTR/SMAD3/ELN/FLOT1/IL6/ITGA2/COL14A1/SCUBE1/LAMA5/TGFB2/MMP13/ELANE/LAMA1/LAMA3/MMP12/PLOD3/VCAM1/ITG…	65
GO:0006874	cellular calcium ion homeostasis	74/1113	458/18670	3.18679e-15	1.09232e-12	6.59655e-13	CACNA1A/CCL8/RYR2/ATP2B4/PIK3CG/GRIN2B/GRIN2A/SLC8A1/ESR1/CCL7/ADCYAP1R1/PRKCB/SLC8A3/CACNA1C/NTSR1/RYR1/FPR1/FPR2/RYR3/NOS1/LYN/PTH1R/S1PR4/HMGB1/FYN/RASA3/NMUR2/CACNB2/BDKRB1/CCL13/ADRA1B/PRKCE/ANXA2/CD40/CCR7/LCK/GRIA1/SNCA/CMKLR1/CCL11/P2RX7/C3AR1/CXCR1/CALR/AGTR1/PTGFR/TRDN/IMMT/ABL2/ANK2/ADCY5/TRPV6/PTPRC/CXCR4/CXCL12/GRIN1/KCNA5/EDNRB/TACR1/CASQ2/SMAD3/CXCL13/C1QTNF1/TRPC4/F2RL1/ELANE/DRD2…	74
GO:0050900	leukocyte migration	78/1113	499/18670	3.59318e-15	1.15094e-12	6.95055e-13	CCL8/PIK3CG/CXADR/F11R/CCL7/CHGA/ANGPT1/PDGFD/ITGAX/FPR2/LYN/ITGA6/PTN/HMGB1/ADAM10/RAC1/SELE/FYN/IL1RN/EPCAM/PDE4B/ITGB2/APOB/BDKRB1/CCL13/CCL2/IL1R1/SMPD3/APOD/EPS8/HCK/DBH/VAV3/CCR7/LCK/JAM3/F7/CD9/PIK3CD/CMKLR1/CCL11/MAG/S100A8/C3AR1/CXCR1/IL12A/CALR/VAV1/TNFSF14/ITGB3/CCL26/GYPC/DOK2/CXCR4/CXCL12/B4GALT1/IL16/FLT1/EDNRB/GRB7/CEACAM5/IL6R/CXCL13/IL6/KITLG/ITGA2/F2RL1/IL1B/TGFB2/ELANE/SRC/TNFR…	78
GO:0018108	peptidyl-tyrosine phosphorylation	64/1113	363/18670	3.75284e-15	1.15094e-12	6.95055e-13	NTRK3/GHR/ITK/ERBB3/ALK/EGFR/ANGPT1/PDGFD/ADIPOQ/NTF3/MAP2K5/CD80/LYN/PRLR/DDR1/FYN/CBLC/ITGB2/EPHA3/CNTN1/EPHB1/EPHA1/ERBB2/EPHA2/PRKCE/EIF2AK2/FLT4/HCK/BMP6/CD40/LCK/SOCS5/PRKCZ/NRP1/ARHGEF2/IL12A/MTOR/ITGB3/MET/ABL2/PTPRC/CHMP6/IGF1/AFAP1L2/INSR/FLT1/TXK/HGF/MST1R/IL6R/IL6/KITLG/RIPK2/EPHB2/LIF/FGF7/SRC/TTBK1/TNK2/NTRK1/PDGFC/ISL1/IL18/RYK	64
GO:0018212	peptidyl-tyrosine modification	64/1113	366/18670	5.62792e-15	1.63969e-12	9.90217e-13	NTRK3/GHR/ITK/ERBB3/ALK/EGFR/ANGPT1/PDGFD/ADIPOQ/NTF3/MAP2K5/CD80/LYN/PRLR/DDR1/FYN/CBLC/ITGB2/EPHA3/CNTN1/EPHB1/EPHA1/ERBB2/EPHA2/PRKCE/EIF2AK2/FLT4/HCK/BMP6/CD40/LCK/SOCS5/PRKCZ/NRP1/ARHGEF2/IL12A/MTOR/ITGB3/MET/ABL2/PTPRC/CHMP6/IGF1/AFAP1L2/INSR/FLT1/TXK/HGF/MST1R/IL6R/IL6/KITLG/RIPK2/EPHB2/LIF/FGF7/SRC/TTBK1/TNK2/NTRK1/PDGFC/ISL1/IL18/RYK	64
GO:0001819	positive regulation of cytokine production	74/1113	464/18670	6.43775e-15	1.78632e-12	1.07877e-12	HLA-DPA1/SPTBN1/RUNX1/RORA/ADIPOQ/LILRB1/CD80/HMGB1/NLRP3/IRF8/IL1RN/PDE4B/PRKCQ/CASP8/IL1R1/MAPK13/FCN1/EIF2AK2/FLT4/TNFRSF8/CD40/CCR7/FERMT1/STAT6/HLA-DPB1/PRKCZ/P2RX7/CARD11/ARHGEF2/C3AR1/IL12A/CADM1/TWIST1/PTPRC/CD226/CD6/ARNT/LILRB2/AFAP1L2/LY9/TXK/PARK7/TLR1/TLR6/HGF/IL1RL2/IL6R/AGPAT2/SMAD3/BRCA1/DHX9/HSPA1B/IRF4/FLOT1/IL6/RIPK2/F2RL1/IL1B/ELANE/SRC/DRD2/SLAMF6/PRKDC/HIF1A/MMP12/IL20RB/HLA…	74
GO:1903039	positive regulation of leukocyte cell-cell adhesion	47/1113	218/18670	8.24407e-15	2.18355e-12	1.31866e-12	BTLA/GRAP2/HLA-DPA1/RUNX1/LILRB1/LILRB4/CD80/LYN/HMGB1/RAC1/FYN/NLRP3/PRKCQ/ITGB2/ZBTB16/CCL2/CCR7/LCK/GLI2/SOCS5/DPP4/HLA-DPB1/PRKCZ/CARD11/IL12A/TGFBR2/VAV1/CD1D/TNFSF14/PTPRC/IGF1/CD6/LILRB2/PAK1/IL1RL2/IL6R/IL6/RIPK2/RAG1/IL1B/ELANE/SRC/VCAM1/EFNB2/MYB/IL18/IL7R	47
GO:0050870	positive regulation of T cell activation	45/1113	202/18670	8.66919e-15	2.19632e-12	1.32637e-12	BTLA/GRAP2/HLA-DPA1/RUNX1/LILRB1/LILRB4/CD80/LYN/HMGB1/RAC1/FYN/NLRP3/PRKCQ/ZBTB16/CCL2/CCR7/LCK/GLI2/SOCS5/DPP4/HLA-DPB1/PRKCZ/CARD11/IL12A/TGFBR2/VAV1/CD1D/TNFSF14/PTPRC/IGF1/CD6/LILRB2/PAK1/IL1RL2/IL6R/IL6/RIPK2/RAG1/IL1B/SRC/VCAM1/EFNB2/MYB/IL18/IL7R	45
GO:0019932	second-messenger-mediated signaling	71/1113	439/18670	1.12428e-14	2.72967e-12	1.64846e-12	RYR2/ATP2B4/CDH13/GRIN2B/GRIN2A/PDE10A/SLC8A1/ERBB3/LHCGR/EGFR/ADCYAP1R1/CHGA/CACNA1C/FPR1/FPR2/NOS1/PTH1R/S1PR4/NFATC1/INPP5A/SELE/SLC9A1/NMUR2/PDE2A/ADCY2/PRKAR2B/PRKG1/ADRA1B/NR5A2/CCR7/CMKLR1/HDAC4/P2RX7/SGCD/PRKCA/GNG2/CXCR1/AGTR1/MTOR/PTGFR/GNAS/TRDN/RCAN2/SCTR/ANK2/ADCY5/PTPRC/GAL/CXCR4/IGF1/GRIN1/PLA2G4B/PDE3A/RUNDC3A/MAPT/RIMS2/EDNRB/VIP/TSHR/CASQ2/GNAI1/PRKAR1B/APLP1/DRD2/TRAT1/FHL2/NOS…	71
GO:0001505	regulation of neurotransmitter levels	62/1113	355/18670	1.60342e-14	3.73726e-12	2.25694e-12	DPYS/CHRM2/ATP2B4/APBA2/STXBP1/GCH1/GRIN2A/NRXN1/RORA/PRKCB/POR/NTSR1/RPH3A/NOS1/SHMT1/RAC1/GRIK5/ITGB2/CACNB2/RIMS1/CADPS/MEF2C/SNCAIP/DBH/SYT6/CPS1/DNM1L/HNMT/NRXN2/SNCA/P2RX7/NQO1/SYN2/MTOR/NLGN1/ITGB3/PPFIA2/HSP90AA1/SYT1/CACNA1B/RIMS2/ERC2/INSR/PFN2/PARK7/DPYD/ACHE/GRIN3A/TLR6/TH/SYN3/SMAD3/FLOT1/SNAP25/HBB/IL1B/LIN7A/ARL6IP5/PHGDH/DRD2/STX2/NOS3	62
GO:0030595	leukocyte chemotaxis	47/1113	224/18670	2.43681e-14	5.46128e-12	3.29809e-12	CCL8/PIK3CG/CXADR/CCL7/CHGA/FPR2/LYN/PTN/HMGB1/ADAM10/RAC1/IL1RN/PDE4B/ITGB2/CCL13/CCL2/VAV3/CCR7/JAM3/F7/PIK3CD/CMKLR1/CCL11/S100A8/C3AR1/CXCR1/IL12A/CALR/VAV1/TNFSF14/CCL26/CXCR4/CXCL12/IL16/FLT1/EDNRB/IL6R/CXCL13/IL6/F2RL1/IL1B/TGFB2/CCL23/S100A14/ITGA9/PPBP/PDE4D	47
GO:0010975	regulation of neuron projection development	76/1113	499/18670	3.35533e-14	7.24131e-12	4.37305e-12	RTN4/SPP1/NTRK3/CHN1/STMN2/PLXNA4/DSCAM/NGF/HECW1/CDH2/PTPRG/KALRN/ALK/TIAM1/MAGI2/DAB1/DGUOK/CUX1/FEZ1/LYN/MAP1B/SMURF1/KIDINS220/ITGA6/PTN/ADAM10/NEDD4L/ROBO2/FYN/SHANK1/LRRC7/EPHA3/CNTN1/RIMS1/PRKD1/PRRX1/SCN1B/MEF2C/DNM1L/MAG/GRID2/NRP1/MAP6/DBNL/MTOR/NLGN1/ABL2/SYT1/CXCR4/CXCL12/GRIN1/MAPT/PTPRD/RIMS2/RAPGEF1/PAK1/SEMA4B/HGF/TNIK/CNTN2/MAP4K4/SEMA4A/SYT3/MACF1/EPHB2/SNAP25/CRMP1/DCC/NTRK1/DI…	76
GO:0022407	regulation of cell-cell adhesion	66/1113	402/18670	4.81264e-14	1.00154e-11	6.04836e-12	BTLA/GRAP2/HLA-DPA1/RUNX1/ADIPOQ/MAP2K5/LILRB1/LILRB4/CD80/LYN/ITGA6/HMGB1/RAC1/FYN/NLRP3/IL1RN/EPCAM/PRKCQ/ITGB2/ZBTB16/PRKG1/CCL2/ERBB2/BMP6/CCR7/LCK/GLI2/CD9/SOCS5/DPP4/HLA-DPB1/PRKCZ/MAD1L1/CARD11/PRKCA/IL12A/TGFBR2/VAV1/CD1D/TNFSF14/PTPRC/IGF1/CXCL12/CD6/LILRB2/PAK1/IL1RL2/IL6R/FLOT1/CXCL13/C1QTNF1/IL6/RIPK2/RAG1/IL1B/LEF1/ELANE/DTX1/SRC/IL20RB/MBP/VCAM1/EFNB2/MYB/IL18/IL7R	66
GO:0072503	cellular divalent inorganic cation homeostasis	75/1113	493/18670	5.29327e-14	1.06358e-11	6.42301e-12	CACNA1A/CCL8/RYR2/ATP2B4/PIK3CG/GRIN2B/GRIN2A/SLC8A1/ESR1/CCL7/ADCYAP1R1/PRKCB/SLC8A3/CACNA1C/NTSR1/RYR1/FPR1/FPR2/RYR3/NOS1/LYN/PTH1R/S1PR4/HMGB1/FYN/RASA3/NMUR2/CACNB2/BDKRB1/CCL13/ADRA1B/PRKCE/ANXA2/CD40/CCR7/LCK/GRIA1/SNCA/CMKLR1/CCL11/P2RX7/S100A8/C3AR1/CXCR1/CALR/AGTR1/PTGFR/TRDN/IMMT/ABL2/ANK2/ADCY5/TRPV6/PTPRC/CXCR4/CXCL12/GRIN1/KCNA5/EDNRB/TACR1/CASQ2/SMAD3/CXCL13/C1QTNF1/TRPC4/F2RL1/ELA…	75
GO:0022409	positive regulation of cell-cell adhesion	50/1113	255/18670	5.98343e-14	1.16218e-11	7.01846e-12	BTLA/GRAP2/HLA-DPA1/RUNX1/LILRB1/LILRB4/CD80/LYN/ITGA6/HMGB1/RAC1/FYN/NLRP3/PRKCQ/ITGB2/ZBTB16/CCL2/CCR7/LCK/GLI2/SOCS5/DPP4/HLA-DPB1/PRKCZ/CARD11/IL12A/TGFBR2/VAV1/CD1D/TNFSF14/PTPRC/IGF1/CD6/LILRB2/PAK1/IL1RL2/IL6R/FLOT1/CXCL13/IL6/RIPK2/RAG1/IL1B/ELANE/SRC/VCAM1/EFNB2/MYB/IL18/IL7R	50
GO:0050673	epithelial cell proliferation	69/1113	434/18670	6.3757e-14	1.19843e-11	7.23734e-12	RTN4/BMPER/CDH13/HTRA1/ESR1/EGFR/MAP2K5/PTN/HMGB1/NRP2/ALDH1A2/MTSS1/SFN/FOXP2/FGF9/FGF1/PRKD1/RPTOR/CCL2/ERBB2/EPHA2/MEF2C/ERN1/FLT4/TP63/SOX11/LAMC1/BMP6/GDF5/FERMT1/STAT6/CCL11/NRP1/PRKCA/AGTR1/SIX4/MTOR/MED1/ITGB3/LIMS2/CCL26/SP1/TWIST1/IGF1/CXCL12/CDC73/ARNT/B4GALT1/FLT1/EDNRB/VIP/CDK6/HGF/SMAD3/PGR/PPARD/TGFB2/IGFBP5/FGF7/RPS6KA1/PRKDC/HIF1A/MMP12/STK11/XDH/EYA1/EFNB2/ISL1/AKT3	69
GO:0048871	multicellular organismal homeostasis	74/1113	486/18670	7.49822e-14	1.36538e-11	8.24558e-12	SPP1/ZNF423/AQP4/CXADR/CLDN1/PPP1R13L/IL20RA/ESRRG/EGFR/TLE3/NTSR1/ADIPOQ/PTH1R/PRLR/LDB2/CLDN4/RAC1/LAMA4/SCNN1A/GRB10/SFN/LEPR/ADCY2/PRKAR2B/MUC2/PRDX1/TP63/STMN1/DBH/PPARGC1A/BMP6/STAT6/CMKLR1/P2RX7/WWTR1/PRKCA/GRHL1/GNAS/KRT1/ITGB3/MUC4/MET/ADCY5/NDN/CXCR4/ACER1/EDNRB/GRHL3/ACHE/TSHR/DYNC1H1/IRF4/ACACB/IL6/PRKAR1B/IL1B/EPAS1/ALB/SRC/SFTPA2/DRD2/NPR3/LTBP3/PDGFC/RBPJ/IL20RB/MBP/STK11/NOS3/PRKA…	74
GO:0032147	activation of protein kinase activity	58/1113	333/18670	1.29578e-13	2.28803e-11	1.38175e-11	NTRK3/GHR/PRKAG2/MAP3K3/NGF/ALK/EGFR/ANGPT1/FPR1/NTF3/MAP2K5/KIDINS220/PRLR/RPS27A/TP73/ADCY2/PRKAR2B/FGF1/MUC20/RPTOR/SHC2/ERN1/EIF2AK2/PRKCZ/P2RX7/MAP4K5/TGFBR2/DBNL/MTOR/ITGB3/ADCY5/PTPRC/CXCR4/IGF1/INSR/RAPGEF1/TRAF7/PAK1/PARK7/TLR6/HGF/TNIK/MAP4K4/IL6R/RIPK2/PRKAR1B/IL1B/TGFB2/SRC/MAP4K1/TAB2/NTRK1/DRD2/PDGFC/TNFRSF10A/STK11/PEA15/IL18	58
GO:0050920	regulation of chemotaxis	45/1113	217/18670	1.35738e-13	2.32631e-11	1.40487e-11	NTRK3/CDH13/PLXNA4/DSCAM/TIAM1/CCL7/PDGFD/FPR2/NTF3/LYN/PTN/HMGB1/ADAM10/RAC1/ROBO2/FGF1/PRKD1/GSTP1/CCL2/CCR7/JAM3/F7/CMKLR1/NRP1/C3AR1/IL12A/CALR/TNFSF14/MET/CCL26/CXCR4/CXCL12/IL16/SEMA4B/IL6R/SMAD3/SEMA4A/CXCL13/IL6/ITGA2/F2RL1/ELANE/S100A14/EFNB2/RYK	45
GO:0003012	muscle system process	72/1113	472/18670	1.50299e-13	2.46213e-11	1.48689e-11	RYR2/CHRM2/ATP2B4/ACTN2/CACNA1H/PIK3CG/DTNA/KCNJ2/SLC8A1/KCNMA1/PPP1R13L/TIAM1/SLC8A3/CHGA/CACNA1C/RYR1/NOS1/TNNT2/DSP/NEDD4L/DDX39B/CALD1/SLC9A1/MYOCD/FGF12/NMUR2/PDE4B/JUP/TNNI3K/CACNB2/GJC1/PRKG1/SCN4A/ADRA1B/SCN1B/MEF2C/KCNH2/MYOM2/TNFRSF1B/PPARGC1A/GNAO1/HDAC4/CHRM3/CRYAB/SGCD/PRKCA/GAMT/MYLK/MTOR/TRDN/ANK2/UTRN/TNNC1/CXCR4/IGF1/KCNA5/KCNA1/EDNRB/TACR1/PAK1/CASQ2/SMAD3/KCNN2/ITGA2/IL1B/IGFBP…	72
GO:1903522	regulation of blood circulation	54/1113	297/18670	1.52114e-13	2.46213e-11	1.48689e-11	RYR2/CHRM2/ATP2B4/CACNA1H/PIK3CG/GCH1/CXADR/KCNJ2/SLC8A1/THRB/EGFR/SLC8A3/CHGA/CACNA1C/RYR1/RYR3/NOS1/TNNT2/DSP/SLC9A1/PDE4B/JUP/KCNIP4/TNNI3K/CACNB2/GJC1/KCNIP3/ADRA1B/SCN1B/KCNH2/DBH/KCNG2/GNAO1/HDAC4/CHRM3/AGTR1/TRDN/ANK2/KCNA5/CACNA1B/TH/CASQ2/SPTBN4/KCNIP1/KCNN2/F2RL1/TGFB2/EPAS1/ABCC9/DRD2/KCNJ11/NOS3/TBXA2R/PDE4D	54
GO:0031346	positive regulation of cell projection organization	63/1113	383/18670	1.68245e-13	2.58127e-11	1.55884e-11	NTRK3/STMN2/PLXNA4/DSCAM/NGF/KALRN/ALK/TIAM1/MAGI2/CUX1/FEZ1/LYN/MAP1B/SMURF1/KIDINS220/ITGA6/PTN/NEDD4L/RAC1/ROBO2/FYN/SHANK1/LRRC7/EPHA3/CNTN1/RIMS1/PRKD1/SCN1B/EPS8/DNM1L/CCR7/HDAC4/P2RX7/NRP1/MAP6/DBNL/MTOR/NLGN1/ABL2/SYT1/CXCR4/CXCL12/CENPJ/MAPT/PTPRD/RIMS2/RAPGEF1/PAK1/HGF/CDC42EP3/ITGA2/SYT3/MACF1/F2RL1/MARK4/SRC/NTRK1/DISC1/NFE2L2/ARHGEF7/STK11/PLXND1/RAB8B	63
GO:0031589	cell-substrate adhesion	60/1113	354/18670	1.68334e-13	2.58127e-11	1.55884e-11	EMILIN2/ACTN2/CDH13/RADIL/FBLN2/LAMC2/PHLDB2/TIAM1/LAMB3/MSLN/ANGPT1/FERMT2/ITGA6/DDR1/PTN/RAC1/CORO2B/SLC9A1/JUP/ITGB2/EPHA3/S100A10/EPHB1/EPHA1/APOD/PRKCE/LAMC1/CCR7/JAM3/HSD17B12/FERMT1/PRKCZ/COL17A1/NRP1/CALR/ITGB3/MUC4/LIMS2/ITGA8/PPFIA2/UTRN/PIP5K1A/CDK6/DOCK1/MAP4K4/COL5A3/SMAD3/ITGA2/DLC1/MACF1/PPARD/LAMA5/RAB1A/PARVG/SRC/DISC1/VCL/ARHGEF7/MMP12/VCAM1	60
GO:0010959	regulation of metal ion transport	64/1113	394/18670	1.94511e-13	2.90619e-11	1.75506e-11	KCNAB2/RYR2/DPP6/ATP2B4/ACTN2/PIK3CG/KCNAB1/KCNJ2/SLC8A1/HECW1/ADCYAP1R1/CACNA1C/NTSR1/NOS1/LILRB1/LYN/NEDD4L/FYN/SLC9A1/FGF12/PDE4B/KCNIP4/CACNB2/CNTN1/KCNIP3/BDKRB1/FCRL3/CCL2/SCN1B/KCNH2/PRKCE/ANXA2/RCVRN/SNCA/REM1/GNAO1/GEM/P2RX7/MYLK/TRDN/ANK2/UTRN/GAL/CXCR4/CXCL12/TRIM27/GRIN1/KCNA5/KCNA1/IL16/LILRB2/CACNA1B/VIP/CASQ2/COMMD1/SPTBN4/KCNIP1/KCNMB1/KCNN2/PSEN2/DRD2/CD33/NOS3/PDE4D	64
GO:0051480	regulation of cytosolic calcium ion concentration	60/1113	357/18670	2.4623e-13	3.54565e-11	2.14123e-11	CACNA1A/RYR2/ATP2B4/PIK3CG/GRIN2B/GRIN2A/SLC8A1/ESR1/ADCYAP1R1/SLC8A3/CACNA1C/NTSR1/RYR1/FPR1/FPR2/RYR3/NOS1/LYN/PTH1R/S1PR4/HMGB1/FYN/RASA3/NMUR2/CACNB2/BDKRB1/ADRA1B/PRKCE/ANXA2/CCR7/LCK/GRIA1/SNCA/CMKLR1/P2RX7/C3AR1/CXCR1/AGTR1/PTGFR/TRDN/ABL2/ANK2/ADCY5/TRPV6/PTPRC/CXCR4/GRIN1/KCNA5/EDNRB/TACR1/CASQ2/SMAD3/CXCL13/C1QTNF1/TRPC4/F2RL1/DRD2/GTF2I/TBXA2R/PDE4D	60
GO:0050804	modulation of chemical synaptic transmission	68/1113	436/18670	2.49479e-13	3.54565e-11	2.14123e-11	CACNA1A/GRM7/CHRM2/APBA2/STXBP1/GRIN2B/GRIN2A/NGF/CDH2/NRXN1/EGFR/GRIK1/PRKCB/SLC8A3/NTSR1/ADIPOQ/NTF3/MAP1B/PTN/GRIK5/FYN/SHANK1/PRKAR2B/CACNB2/RIMS1/EPHB1/KCNB1/CCL2/MEF2C/NPTX1/PRKCE/SNCAIP/DNM1L/GRIA1/SNCA/MTMR2/PRKCZ/PLCB4/GRID2/GRIK3/MTOR/NLGN1/SCTR/PPFIA2/SYT1/GRIN1/MAPT/LILRB2/CACNA1B/RIMS2/PFN2/ACHE/GRIN3A/SYN3/CNTN2/GNAI1/FLOT1/EPHB2/PRKAR1B/SNAP25/IL1B/SRC/DCC/NTRK1/DRD2/DISC1/SIPA1L1/…	68
GO:0099177	regulation of trans-synaptic signaling	68/1113	437/18670	2.78884e-13	3.86919e-11	2.33662e-11	CACNA1A/GRM7/CHRM2/APBA2/STXBP1/GRIN2B/GRIN2A/NGF/CDH2/NRXN1/EGFR/GRIK1/PRKCB/SLC8A3/NTSR1/ADIPOQ/NTF3/MAP1B/PTN/GRIK5/FYN/SHANK1/PRKAR2B/CACNB2/RIMS1/EPHB1/KCNB1/CCL2/MEF2C/NPTX1/PRKCE/SNCAIP/DNM1L/GRIA1/SNCA/MTMR2/PRKCZ/PLCB4/GRID2/GRIK3/MTOR/NLGN1/SCTR/PPFIA2/SYT1/GRIN1/MAPT/LILRB2/CACNA1B/RIMS2/PFN2/ACHE/GRIN3A/SYN3/CNTN2/GNAI1/FLOT1/EPHB2/PRKAR1B/SNAP25/IL1B/SRC/DCC/NTRK1/DRD2/DISC1/SIPA1L1/…	68
GO:0050808	synapse organization	65/1113	408/18670	3.15022e-13	4.26892e-11	2.57802e-11	GABRB3/NTRK3/DSCAM/GRIN2B/CDH2/KALRN/NRXN1/DLG2/TIAM1/MAGI2/TANC1/NFASC/GAP43/MAP1B/PTN/ADAM10/NRP2/ROBO2/FYN/COL4A1/LMX1A/SHANK1/C1QB/CACNB2/EPHB1/DOCK10/ERBB2/MEF2C/DNM1L/BSN/NRXN2/SNCA/IGSF21/MTMR2/GRID2/DLGAP3/NRP1/PDZRN3/DBNL/SIX4/NLGN1/PPFIA2/UTRN/GRIN1/MAPT/PTPRD/LILRB2/CTNND2/ERC2/INSR/PFN2/ACHE/NFIA/CNTN2/SEMA4A/NDRG1/EPHB2/NTRK1/DRD2/DISC1/SIPA1L1/PLXND1/EFNB2/RER1/RYK	65
GO:0030217	T cell differentiation	47/1113	240/18670	3.58584e-13	4.74879e-11	2.86781e-11	ITK/RUNX1/RORA/RUNX2/DOCK2/LILRB4/CD80/HMGB1/NLRP3/LEPR/ZBTB16/ERBB2/CCR7/LCK/GLI2/RHOH/PIK3CD/SOCS5/STAT6/PRKCZ/CARD11/IL12A/TGFBR2/MTOR/VAV1/CD1D/HLA-DOA/PTPRC/LILRB2/LY9/CDK6/IL1RL2/SEMA4A/JAG2/IRF4/IL6/PRDM1/RIPK2/RAG1/LEF1/DTX1/SLAMF6/PRKDC/STK11/MYB/IL18/IL7R	47
GO:1904062	regulation of cation transmembrane transport	58/1113	342/18670	4.19189e-13	5.31535e-11	3.20996e-11	KCNAB2/RYR2/DPP6/ATP2B4/ACTN2/PIK3CG/KCNAB1/GRIN2B/GRIN2A/KCNJ2/SLC8A1/HECW1/DLG2/CACNA1C/NTSR1/NOS1/LYN/NEDD4L/FYN/SHANK1/SLC9A1/FGF12/PDE4B/KCNIP4/LRRC7/CACNB2/KCNIP3/BDKRB1/CCL2/SCN1B/MEF2C/KCNH2/PRKCE/PPARGC1A/GRIA1/SNCA/REM1/GEM/GRIA4/NLGN1/TRDN/ANK2/TWIST1/UTRN/GAL/GRIN1/KCNA1/PARK7/CASQ2/COMMD1/KCNIP1/KCNMB1/KCNN2/PSEN2/EPHB2/DRD2/KCNJ11/PDE4D	58
GO:0045666	positive regulation of neuron differentiation	61/1113	371/18670	4.19609e-13	5.31535e-11	3.20996e-11	NTRK3/STMN2/PLXNA4/DSCAM/PCP4/NGF/KALRN/ALK/TIAM1/MAGI2/DAB1/TIMP2/CUX1/FEZ1/LYN/MAP1B/SMURF1/KIDINS220/ITGA6/PTN/NEDD4L/ROBO2/FYN/SHANK1/LRRC7/EPHA3/CNTN1/RIMS1/PRKD1/SCN1B/MEF2C/RARB/SOX11/BMP6/DNM1L/GDF5/GLI2/NCOA1/NRP1/ARHGEF2/MAP6/DBNL/MTOR/NLGN1/ABL2/SYT1/CXCR4/CXCL12/MAPT/PTPRD/RIMS2/RAPGEF1/PAK1/HGF/SYT3/MACF1/NTRK1/DISC1/NFE2L2/STK11/PLXND1	61
GO:0008016	regulation of heart contraction	48/1113	251/18670	5.05778e-13	6.27057e-11	3.78682e-11	RYR2/CHRM2/ATP2B4/CACNA1H/PIK3CG/GCH1/CXADR/KCNJ2/SLC8A1/THRB/SLC8A3/CHGA/CACNA1C/RYR1/RYR3/NOS1/TNNT2/DSP/SLC9A1/PDE4B/JUP/KCNIP4/TNNI3K/CACNB2/GJC1/KCNIP3/ADRA1B/SCN1B/KCNH2/KCNG2/GNAO1/HDAC4/TRDN/ANK2/KCNA5/CACNA1B/TH/CASQ2/SPTBN4/KCNIP1/KCNN2/TGFB2/EPAS1/ABCC9/DRD2/KCNJ11/NOS3/PDE4D	48
GO:0022604	regulation of cell morphogenesis	72/1113	484/18670	5.32503e-13	6.46436e-11	3.90385e-11	RTN4/SPP1/NTRK3/CHN1/PLXNA4/DSCAM/NGF/HECW1/CDH2/KALRN/TIAM1/DAB1/CCL7/CUX1/FERMT2/MAP1B/SMURF1/PTN/ADAM10/NEDD4L/RAC1/ROBO2/FYN/ITGB2/RIMS1/S100A10/CCL13/CCL2/EPS8/HCK/DNM1L/RHOH/MPL/CCL11/MAG/NRP1/MAP6/CALR/DBNL/GNA12/NLGN1/LIMS2/SYT1/CXCR4/CXCL12/GRIN1/MAPT/PTPRD/RIMS2/PAK1/SEMA4B/TNIK/DOCK1/CNTN2/SEMA4A/CDC42EP3/DLC1/RND3/SYT3/MACF1/EPHB2/SRC/DCC/DISC1/SIPA1L1/HEXB/ARHGAP15/ARHGEF7/RHOJ/STK11…	72
GO:0071219	cellular response to molecule of bacterial origin	43/1113	212/18670	1.05074e-12	1.24952e-10	7.54592e-11	CMPK2/NR1H4/CARD16/LILRB1/CD80/LYN/ABCC2/HMGB1/NLRP3/IRF8/IL1RN/TRIM5/PDE4B/GSTP1/CCL2/MEF2C/PRKCE/HCK/TNFRSF1B/PPARGC1A/BMP6/LY86/PRKCA/IL12A/CDC73/CD6/LILRB2/EDNRB/TLR1/TLR6/CTSG/CXCL13/IL6/RIPK2/PPARD/IL1B/SRC/NOS3/TRIM41/IL18/TBXA2R/PPBP/PDE4D	43
GO:0002696	positive regulation of leukocyte activation	61/1113	380/18670	1.227e-12	1.42994e-10	8.63548e-11	BTLA/STXBP1/GRAP2/HLA-DPA1/RUNX1/LILRB1/LILRB4/CD80/LYN/HMGB1/RAC1/FYN/MSH2/NLRP3/PRKCQ/ITGB2/ZBTB16/VAMP8/FCRL3/CCL2/MEF2C/VAV3/CD40/CCR7/LCK/GLI2/SOCS5/STAT6/MPL/GAB2/DPP4/HLA-DPB1/PRKCZ/CARD11/IL12A/TGFBR2/VAV1/CD1D/TNFSF14/PTPRC/CD226/IGF1/CD6/LILRB2/PAK1/TLR6/IL1RL2/IL6R/IL6/RIPK2/RAG1/F2RL1/IL1B/SRC/TTBK1/HLA-F/VCAM1/EFNB2/MYB/IL18/IL7R	61
GO:0043406	positive regulation of MAP kinase activity	48/1113	258/18670	1.45207e-12	1.65907e-10	1.00192e-10	NTRK3/GHR/PIK3CG/MAP3K3/NGF/ALK/TIAM1/EGFR/PDGFD/FPR1/NTF3/MAP2K5/KIDINS220/RPS27A/TP73/FGF1/MUC20/ERBB2/SHC2/ERN1/EIF2AK2/CD40/P2RX7/MAP4K5/DBNL/PTPRC/CXCR4/IGF1/INSR/RAPGEF1/FLT1/TRAF7/PAK1/TLR6/HGF/TNIK/MST1R/KITLG/RIPK2/IL1B/ELANE/SRC/MAP4K1/TAB2/NTRK1/PDGFC/PEA15/TPD52L1	48
GO:0006936	muscle contraction	59/1113	363/18670	1.69158e-12	1.89555e-10	1.14473e-10	RYR2/CHRM2/ATP2B4/ACTN2/CACNA1H/PIK3CG/DTNA/KCNJ2/SLC8A1/KCNMA1/PPP1R13L/SLC8A3/CHGA/CACNA1C/RYR1/NOS1/TNNT2/DSP/NEDD4L/CALD1/SLC9A1/MYOCD/FGF12/NMUR2/PDE4B/JUP/TNNI3K/CACNB2/GJC1/PRKG1/SCN4A/ADRA1B/SCN1B/KCNH2/MYOM2/GNAO1/HDAC4/CHRM3/CRYAB/SGCD/GAMT/MYLK/MTOR/TRDN/ANK2/UTRN/TNNC1/CXCR4/KCNA5/KCNA1/EDNRB/TACR1/CASQ2/KCNN2/ITGA2/DRD2/VCL/TBXA2R/PDE4D	59
GO:0050867	positive regulation of cell activation	62/1113	394/18670	1.95314e-12	2.14734e-10	1.29679e-10	BTLA/STXBP1/GRAP2/HLA-DPA1/RUNX1/LILRB1/LILRB4/CD80/LYN/HMGB1/RAC1/FYN/MSH2/NLRP3/PRKCQ/ITGB2/ZBTB16/VAMP8/FCRL3/CCL2/MEF2C/VAV3/CD40/CCR7/LCK/GLI2/SOCS5/STAT6/MPL/GAB2/DPP4/HLA-DPB1/PRKCZ/CARD11/IL12A/TGFBR2/VAV1/CD1D/TNFSF14/PTPRC/CD226/IGF1/CD6/LILRB2/PAK1/TLR6/IL1RL2/IL6R/IL6/RIPK2/RAG1/F2RL1/IL1B/SRC/TTBK1/RPS6KA1/HLA-F/VCAM1/EFNB2/MYB/IL18/IL7R	62
GO:0007160	cell-matrix adhesion	44/1113	225/18670	2.14333e-12	2.29398e-10	1.38534e-10	ACTN2/CDH13/PHLDB2/TIAM1/MSLN/FERMT2/ITGA6/DDR1/RAC1/CORO2B/SLC9A1/JUP/ITGB2/EPHA3/S100A10/EPHA1/APOD/CCR7/JAM3/FERMT1/PRKCZ/COL17A1/NRP1/ITGB3/MUC4/ITGA8/PPFIA2/UTRN/PIP5K1A/CDK6/MAP4K4/COL5A3/SMAD3/ITGA2/DLC1/MACF1/LAMA5/PARVG/SRC/DISC1/VCL/ARHGEF7/MMP12/VCAM1	44
GO:0050921	positive regulation of chemotaxis	33/1113	135/18670	2.16524e-12	2.29398e-10	1.38534e-10	NTRK3/CDH13/DSCAM/TIAM1/CCL7/PDGFD/FPR2/NTF3/PTN/HMGB1/ADAM10/RAC1/PRKD1/CCR7/F7/CMKLR1/NRP1/C3AR1/IL12A/CALR/TNFSF14/MET/CCL26/CXCR4/CXCL12/IL16/IL6R/SMAD3/CXCL13/IL6/ITGA2/F2RL1/S100A14	33
GO:0010976	positive regulation of neuron projection development	50/1113	281/18670	2.83403e-12	2.94891e-10	1.78086e-10	NTRK3/STMN2/PLXNA4/DSCAM/NGF/KALRN/ALK/TIAM1/MAGI2/CUX1/FEZ1/LYN/MAP1B/SMURF1/KIDINS220/ITGA6/PTN/NEDD4L/ROBO2/FYN/SHANK1/LRRC7/EPHA3/CNTN1/RIMS1/PRKD1/SCN1B/DNM1L/NRP1/MAP6/DBNL/MTOR/NLGN1/ABL2/SYT1/CXCR4/CXCL12/MAPT/PTPRD/RIMS2/RAPGEF1/PAK1/HGF/SYT3/MACF1/NTRK1/DISC1/NFE2L2/STK11/PLXND1	50
GO:0007204	positive regulation of cytosolic calcium ion concentration	54/1113	319/18670	2.94276e-12	3.00833e-10	1.81674e-10	CACNA1A/RYR2/ATP2B4/PIK3CG/GRIN2B/GRIN2A/SLC8A1/ESR1/ADCYAP1R1/SLC8A3/CACNA1C/NTSR1/RYR1/FPR1/FPR2/RYR3/NOS1/LYN/PTH1R/S1PR4/HMGB1/FYN/RASA3/NMUR2/CACNB2/BDKRB1/ADRA1B/PRKCE/CCR7/LCK/SNCA/CMKLR1/P2RX7/C3AR1/CXCR1/AGTR1/PTGFR/TRDN/ABL2/ANK2/ADCY5/TRPV6/PTPRC/CXCR4/GRIN1/EDNRB/TACR1/CASQ2/CXCL13/C1QTNF1/F2RL1/DRD2/TBXA2R/PDE4D	54
GO:0050678	regulation of epithelial cell proliferation	60/1113	378/18670	3.07482e-12	3.08913e-10	1.86554e-10	RTN4/CDH13/HTRA1/EGFR/MAP2K5/PTN/HMGB1/NRP2/ALDH1A2/MTSS1/SFN/FOXP2/FGF9/FGF1/PRKD1/RPTOR/CCL2/ERBB2/MEF2C/FLT4/TP63/SOX11/LAMC1/BMP6/GDF5/CCL11/NRP1/PRKCA/AGTR1/SIX4/MTOR/MED1/ITGB3/LIMS2/CCL26/SP1/TWIST1/IGF1/CXCL12/CDC73/ARNT/B4GALT1/FLT1/EDNRB/VIP/CDK6/SMAD3/PGR/PPARD/TGFB2/FGF7/PRKDC/HIF1A/MMP12/STK11/XDH/EYA1/EFNB2/ISL1/AKT3	60
GO:0048660	regulation of smooth muscle cell proliferation	37/1113	169/18670	3.67509e-12	3.62962e-10	2.19194e-10	CDH13/PDE1A/TERT/EGFR/PDGFD/VIPR2/ADIPOQ/NOTCH3/DDX39B/FGF9/MYOCD/PRKG1/GSTP1/SMPD3/APOD/MEF2C/ERN1/PPARGC1A/HDAC4/IL12A/TGFBR2/MTOR/IGF1/VIP/PAK1/IL6R/ELN/IL6/ITGA2/PPARD/IGFBP5/ELANE/NPR3/MNAT1/PRKDC/MYB/IL18	37
GO:0035637	multicellular organismal signaling	41/1113	204/18670	4.82799e-12	4.68878e-10	2.83157e-10	RYR2/NTRK3/ATP2B4/CACNA1H/CNTNAP2/CXADR/KCNJ2/SLC8A1/NFASC/SLC8A3/CACNA1C/RYR1/RYR3/NOS1/DSP/SLC9A1/FGF12/JUP/KCNIP4/TNNI3K/CACNB2/GJC1/KCNIP3/SCN4A/SCN1B/KCNH2/JAM3/MAG/TRDN/ANK2/KCNA5/KCNA1/CASQ2/SPTBN4/KCNIP1/KCNN2/ITGA2/ABCC9/KCNJ11/GRIK2/PDE4D	41
GO:1903037	regulation of leukocyte cell-cell adhesion	52/1113	304/18670	4.96925e-12	4.74686e-10	2.86664e-10	BTLA/GRAP2/HLA-DPA1/RUNX1/LILRB1/LILRB4/CD80/LYN/HMGB1/RAC1/FYN/NLRP3/PRKCQ/ITGB2/ZBTB16/CCL2/ERBB2/CCR7/LCK/GLI2/SOCS5/DPP4/HLA-DPB1/PRKCZ/MAD1L1/CARD11/IL12A/TGFBR2/VAV1/CD1D/TNFSF14/PTPRC/IGF1/CXCL12/CD6/LILRB2/PAK1/IL1RL2/IL6R/IL6/RIPK2/RAG1/IL1B/ELANE/DTX1/SRC/IL20RB/VCAM1/EFNB2/MYB/IL18/IL7R	52
GO:0050863	regulation of T cell activation	53/1113	314/18670	5.26447e-12	4.93847e-10	2.98236e-10	BTLA/GRAP2/HLA-DPA1/RUNX1/LILRB1/LILRB4/CD80/LYN/HMGB1/RAC1/FYN/NLRP3/PRKCQ/ZBTB16/CCL2/ERBB2/TNFRSF1B/CCR7/LCK/GLI2/SOCS5/DPP4/HLA-DPB1/PRKCZ/MAD1L1/CARD11/IL12A/TGFBR2/VAV1/CD1D/TNFSF14/HLA-DOA/PTPRC/IGF1/CD6/LILRB2/PAK1/IL1RL2/IL6R/IRF4/IL6/PRDM1/RIPK2/RAG1/IL1B/DTX1/SRC/IL20RB/VCAM1/EFNB2/MYB/IL18/IL7R	53
GO:0048659	smooth muscle cell proliferation	37/1113	171/18670	5.33934e-12	4.93847e-10	2.98236e-10	CDH13/PDE1A/TERT/EGFR/PDGFD/VIPR2/ADIPOQ/NOTCH3/DDX39B/FGF9/MYOCD/PRKG1/GSTP1/SMPD3/APOD/MEF2C/ERN1/PPARGC1A/HDAC4/IL12A/TGFBR2/MTOR/IGF1/VIP/PAK1/IL6R/ELN/IL6/ITGA2/PPARD/IGFBP5/ELANE/NPR3/MNAT1/PRKDC/MYB/IL18	37
GO:0071222	cellular response to lipopolysaccharide	41/1113	205/18670	5.69549e-12	5.13123e-10	3.09877e-10	CMPK2/NR1H4/CARD16/LILRB1/CD80/LYN/ABCC2/HMGB1/NLRP3/IRF8/IL1RN/TRIM5/PDE4B/GSTP1/CCL2/MEF2C/PRKCE/HCK/TNFRSF1B/PPARGC1A/BMP6/LY86/PRKCA/IL12A/CDC73/CD6/LILRB2/EDNRB/CTSG/CXCL13/IL6/RIPK2/PPARD/IL1B/SRC/NOS3/TRIM41/IL18/TBXA2R/PPBP/PDE4D	41
GO:0071902	positive regulation of protein serine/threonine kinase activity	55/1113	334/18670	5.72387e-12	5.13123e-10	3.09877e-10	NTRK3/ATP2B4/GHR/PIK3CG/MAP3K3/NGF/ALK/TIAM1/EGFR/PDGFD/ADIPOQ/FPR1/NTF3/MAP2K5/CCND2/KIDINS220/RPS27A/TP73/FGF1/HMGA2/MUC20/RPTOR/ERBB2/SHC2/ERN1/EIF2AK2/CD40/SNCA/P2RX7/MAP4K5/DBNL/PTPRC/CXCR4/IGF1/INSR/RAPGEF1/FLT1/TRAF7/PAK1/TLR6/HGF/TNIK/MST1R/KITLG/RIPK2/IL1B/ELANE/SRC/MAP4K1/TAB2/NTRK1/PDGFC/MNAT1/PEA15/TPD52L1	55
GO:0007159	leukocyte cell-cell adhesion	55/1113	337/18670	8.22601e-12	7.07572e-10	4.27306e-10	BTLA/GRAP2/HLA-DPA1/RUNX1/LILRB1/LILRB4/CD80/LYN/HMGB1/RAC1/SELE/FYN/NLRP3/PRKCQ/ITGB2/ZBTB16/CCL2/ERBB2/CCR7/LCK/GLI2/SOCS5/DPP4/HLA-DPB1/PRKCZ/MAD1L1/CARD11/S100A8/IL12A/TGFBR2/NT5E/VAV1/CD1D/TNFSF14/PTPRC/IGF1/CXCL12/CD6/LILRB2/PAK1/IL1RL2/IL6R/IL6/RIPK2/RAG1/IL1B/ELANE/DTX1/SRC/IL20RB/VCAM1/EFNB2/MYB/IL18/IL7R	55
GO:0007044	cell-substrate junction assembly	27/1113	97/18670	8.25724e-12	7.07572e-10	4.27306e-10	DST/ACTN2/LAMC2/PHLDB2/LAMB3/FERMT2/ITGA6/RAC1/CORO2B/SLC9A1/EPHA3/S100A10/APOD/LAMC1/COL17A1/NRP1/PIP5K1A/MAP4K4/SMAD3/ITGA2/KRT5/DLC1/MACF1/LAMA5/SRC/ARHGEF7/LAMA3	27
GO:0150115	cell-substrate junction organization	27/1113	97/18670	8.25724e-12	7.07572e-10	4.27306e-10	DST/ACTN2/LAMC2/PHLDB2/LAMB3/FERMT2/ITGA6/RAC1/CORO2B/SLC9A1/EPHA3/S100A10/APOD/LAMC1/COL17A1/NRP1/PIP5K1A/MAP4K4/SMAD3/ITGA2/KRT5/DLC1/MACF1/LAMA5/SRC/ARHGEF7/LAMA3	27
GO:0051047	positive regulation of secretion	64/1113	428/18670	8.58097e-12	7.24657e-10	4.37623e-10	SPP1/CACNA1H/STXBP1/SPTBN1/NR1H4/PFKFB2/EGFR/NTSR1/HMGB1/AACS/RAC1/NLRP3/ITGB2/CACNB2/VAMP8/KCNB1/SMPD3/CADPS/FCN1/PRKCE/SOX11/BMP6/DNM1L/SCIN/FERMT1/SNCA/GAB2/PRKCZ/P2RX7/S100A8/NLGN1/CADM1/TWIST1/SYT1/GAL/IGF1/CXCL12/RPH3AL/EDNRB/VIP/ACHE/TLR1/DHX9/HGS/C1QTNF1/IL6/RIPK2/PPARD/F2RL1/IL1B/TGFB2/SRC/RAB27A/DRD2/MYRIP/HIF1A/MMP12/HLA-F/MBP/CD33/RAB8B/MYB/ISL1/IL1A	64
GO:0097529	myeloid leukocyte migration	41/1113	210/18670	1.2781e-11	1.06393e-09	6.42512e-10	CCL8/PIK3CG/CXADR/CCL7/CHGA/PDGFD/FPR2/LYN/HMGB1/RAC1/IL1RN/PDE4B/ITGB2/CCL13/CCL2/IL1R1/VAV3/CCR7/JAM3/CD9/PIK3CD/CMKLR1/CCL11/S100A8/C3AR1/CXCR1/VAV1/CCL26/CXCL12/FLT1/EDNRB/IL6R/CXCL13/IL6/IL1B/TGFB2/CCL23/S100A14/ITGA9/PPBP/PDE4D	41
GO:0045216	cell-cell junction organization	38/1113	185/18670	1.46551e-11	1.20275e-09	7.26344e-10	OCLN/CDH13/CXADR/CLDN1/CDH2/NR1H4/RUNX1/NFASC/F11R/GRHL2/DSP/PKP3/CDH6/JUP/GJC1/EPHA2/DSG1/BMP6/CD9/PARD6B/PRKCA/GRHL1/LIMS2/NPHP1/ANK2/CADM1/CTNND2/MAP4K4/SMAD3/F2RL1/TGFB2/TLN2/SRC/TJP1/VCL/FBF1/CTNNA1/RAB8B	38
GO:0042391	regulation of membrane potential	64/1113	434/18670	1.58945e-11	1.26907e-09	7.66397e-10	CACNA1A/GABRB3/RYR2/NTRK3/ACTN2/CACNA1H/KCNQ3/CXADR/GRIN2B/GRIN2A/KCNJ2/SLC8A1/KCNMA1/NRXN1/GRIK1/CACNA1C/NTSR1/DSP/HCN2/PTN/NEDD4L/GRIK5/SHANK1/SLC9A1/FGF12/JUP/CACNB2/GJC1/RIMS1/KCNB1/SCN4A/SCN1B/MEF2C/KCNH2/GABBR1/GRIA1/SNCA/MTMR2/PRKCZ/GRID2/P2RX7/GRIK3/KCNH1/NLGN1/TRDN/ANK2/GRIN1/KCNA5/KCNA1/MAPT/DCN/CACNA1B/RIMS2/PARK7/GRIN3A/CASQ2/KCNN2/ARL6IP5/SRC/DRD2/SLC34A1/KCNJ11/GRIK2/KCNH5	64
GO:1903532	positive regulation of secretion by cell	61/1113	403/18670	1.58988e-11	1.26907e-09	7.66397e-10	SPP1/CACNA1H/STXBP1/SPTBN1/NR1H4/PFKFB2/EGFR/NTSR1/HMGB1/AACS/RAC1/NLRP3/ITGB2/CACNB2/VAMP8/KCNB1/SMPD3/CADPS/FCN1/PRKCE/SOX11/BMP6/DNM1L/FERMT1/SNCA/GAB2/PRKCZ/P2RX7/NLGN1/CADM1/TWIST1/SYT1/GAL/IGF1/CXCL12/RPH3AL/VIP/ACHE/TLR1/DHX9/HGS/C1QTNF1/IL6/RIPK2/PPARD/F2RL1/IL1B/TGFB2/SRC/RAB27A/DRD2/MYRIP/HIF1A/MMP12/HLA-F/MBP/CD33/RAB8B/MYB/ISL1/IL1A	61
GO:0030098	lymphocyte differentiation	56/1113	353/18670	1.68711e-11	1.32849e-09	8.02278e-10	IKZF1/ITK/RUNX1/RORA/RUNX2/DOCK2/LILRB4/CD80/HMGB1/MSH2/NLRP3/LEPR/ZBTB16/DOCK10/FCRL3/ERBB2/CCR7/LCK/GLI2/KLF6/RHOH/PIK3CD/SOCS5/STAT6/PRKCZ/HDAC4/CARD11/IL12A/TGFBR2/MTOR/VAV1/CD1D/HLA-DOA/PTPRC/LILRB2/LY9/CDK6/IL1RL2/SEMA4A/JAG2/IRF4/IL6/PRDM1/RIPK2/RAG1/LEF1/DTX1/NTRK1/SLAMF6/RBPJ/PRKDC/STK11/VCAM1/MYB/IL18/IL7R	56
GO:0048013	ephrin receptor signaling pathway	25/1113	86/18670	1.71126e-11	1.32954e-09	8.02913e-10	NTRK3/CHN1/GRIN2B/KALRN/TIAM1/LYN/RAC1/FYN/EPHA3/EPHB1/EPHA1/EPHA2/VAV3/AP2A2/GRIN1/VAV2/PAK1/PSEN2/EPHB2/SRC/NTRK1/RBPJ/SIPA1L1/ARHGEF7/EFNB2	25
GO:0033002	muscle cell proliferation	44/1113	239/18670	1.79908e-11	1.37937e-09	8.33008e-10	ZFPM2/CDH13/PDE1A/TERT/EGFR/ANGPT1/PDGFD/VIPR2/ADIPOQ/NOTCH3/DDX39B/TP73/FGF9/MYOCD/PRKG1/GSTP1/EPHB1/SMPD3/APOD/MEF2C/ERN1/PPARGC1A/HDAC4/IL12A/TGFBR2/MTOR/IGF1/RXRA/VIP/PAK1/IL6R/ELN/IL6/ITGA2/PPARD/TGFB2/IGFBP5/ELANE/NPR3/RBPJ/MNAT1/PRKDC/MYB/IL18	44
GO:0009914	hormone transport	52/1113	317/18670	2.52704e-11	1.91235e-09	1.15487e-09	CACNA1A/SPP1/KALRN/NR1H4/TIAM1/PFKFB2/RAB11FIP5/EGFR/CHGA/CACNA1C/ADIPOQ/LYN/ABCC2/AACS/RAC1/IL1RN/VAMP8/KCNB1/SMPD3/PRKCE/SOX11/BMP6/KCNG2/DPP4/PRKCA/AGTR1/GNAS/ADCY5/GAL/RPH3AL/KCNA5/RIMS2/VIP/PARK7/MAP4K4/TTR/C1QTNF1/IL6/RAB11FIP1/LRP5/PPARD/SNAP25/IL1B/LIF/RAB1A/DRD2/MYRIP/KCNJ11/HIF1A/RAB8B/MYB/ISL1	52
GO:0043405	regulation of MAP kinase activity	54/1113	337/18670	2.6338e-11	1.96759e-09	1.18823e-09	NTRK3/GHR/PIK3CG/MAP3K3/NGF/ALK/TIAM1/EGFR/PDGFD/ADIPOQ/FPR1/NTF3/MAP2K5/LYN/KIDINS220/RPS27A/TP73/CBLC/FGF1/MUC20/GSTP1/ERBB2/SHC2/ERN1/EIF2AK2/CD40/P2RX7/MAP4K5/DBNL/PTPRC/CXCR4/IGF1/INSR/RAPGEF1/FLT1/TRAF7/PAK1/TLR6/HGF/TNIK/MST1R/HGS/KITLG/RIPK2/EPHB2/IL1B/ELANE/SRC/MAP4K1/TAB2/NTRK1/PDGFC/PEA15/TPD52L1	54
GO:0001667	ameboidal-type cell migration	66/1113	462/18670	3.16372e-11	2.33355e-09	1.40924e-09	RTN4/BMPER/CDH13/ARHGDIB/MAP3K3/SLC8A1/PTPRG/ANGPT1/MAP2K5/PTN/HMGB1/NRP2/LGALS8/JUP/ITGB2/SOX8/FGF1/PRKD1/EPHA2/MEF2C/PRKCE/FLT4/S100P/CD40/FERMT1/DPP4/NRP1/PRKCA/RAB25/CALR/TGFBR2/GNA12/MTOR/ITGB3/MET/SP1/TWIST1/PIP5K1A/DCN/PFN2/EDNRB/PAK1/SEMA4B/DOCK1/MAP4K4/SEMA4A/CXCL13/KITLG/ITGA2/MACF1/PPARD/LAMA5/TGFB2/FGF7/SRC/EVL/NFE2L2/HIF1A/ARHGEF7/RHOJ/NOS3/PLXND1/EFNB2/ISL1/TBXA2R/AKT3	66
GO:0001666	response to hypoxia	56/1113	359/18670	3.3238e-11	2.42097e-09	1.46203e-09	RYR2/TERT/SLC8A1/KCNMA1/CBFA2T3/CARD16/RORA/SLC8A3/ADIPOQ/RYR1/NOS1/PTN/RPS27A/ARNT2/SLC9A1/MYOCD/PRKCE/PPARGC1A/DNM1L/F7/MPL/DPP4/CRYAB/EGLN3/CPEB1/TGFBR2/MTOR/NR4A2/TWIST1/PSMB2/CXCR4/CXCL12/ALDH3A1/KCNA5/ARNT/PAK1/TH/SMAD3/KCNMB1/VHL/NDRG1/ITGA2/PSEN2/PPARD/TGFB2/HIF3A/EPAS1/SRC/PSMC2/DRD2/NFE2L2/RBPJ/HIF1A/PKM/VCAM1/MYB	56
GO:0016049	cell growth	68/1113	484/18670	3.36823e-11	2.42304e-09	1.46329e-09	RTN4/SPP1/NTRK3/PLXNA4/DSCAM/NGF/TIAM1/EGFR/SGK3/MAP2K5/MAP1B/SMURF1/DDR1/ADAM10/NEDD4L/NRP2/DDX39B/SFN/LMX1A/SLC9A1/MYOCD/IGFBP7/PRKCQ/RIMS1/RPTOR/BDKRB1/ERBB2/PRKCZ/MAG/CRYAB/NRP1/S100A8/TGFBR2/DBNL/AGTR1/MTOR/PAPPA2/HSP90AA1/NDN/SYT1/GAL/CXCR4/IGF1/CXCL12/CDC73/MAPT/RIMS2/PAK1/SEMA4B/SMAD3/SEMA4A/HSPA1B/SYT3/MACF1/PPARD/TGFB2/IGFBP5/LEF1/DCC/GNG4/SGK1/DISC1/RPS6KA1/VCL/STK11/RYK/KRT17/SORBS2	68
GO:0060560	developmental growth involved in morphogenesis	43/1113	235/18670	3.75427e-11	2.66782e-09	1.61111e-09	RTN4/SPP1/NTRK3/PLXNA4/DSCAM/NGF/ESR1/TIAM1/MAGI2/SALL1/MAP1B/SMURF1/DDR1/NEDD4L/NRP2/FGF1/RIMS1/PRKCZ/CCL11/MAG/NRP1/TGFBR2/DBNL/SIX4/MED1/HSP90AA1/NDN/SYT1/GAL/CXCR4/CXCL12/MAPT/RIMS2/PAK1/SEMA4B/SEMA4A/SYT3/MACF1/DCC/DISC1/VCL/STK11/RYK	43
GO:0071216	cellular response to biotic stimulus	43/1113	236/18670	4.33244e-11	3.04158e-09	1.83682e-09	CMPK2/NR1H4/CARD16/LILRB1/CD80/LYN/ABCC2/HMGB1/NLRP3/IRF8/IL1RN/TRIM5/PDE4B/GSTP1/CCL2/MEF2C/PRKCE/HCK/TNFRSF1B/PPARGC1A/BMP6/LY86/PRKCA/IL12A/CDC73/CD6/LILRB2/EDNRB/TLR1/TLR6/CTSG/CXCL13/IL6/RIPK2/PPARD/IL1B/SRC/NOS3/TRIM41/IL18/TBXA2R/PPBP/PDE4D	43
GO:0030593	neutrophil chemotaxis	27/1113	104/18670	4.87211e-11	3.37974e-09	2.04104e-09	CCL8/PIK3CG/CXADR/CCL7/RAC1/IL1RN/PDE4B/ITGB2/CCL13/CCL2/VAV3/CCR7/JAM3/PIK3CD/CCL11/S100A8/C3AR1/CXCR1/VAV1/CCL26/CXCL13/IL1B/TGFB2/CCL23/ITGA9/PPBP/PDE4D	27
GO:0043087	regulation of GTPase activity	67/1113	479/18670	5.74449e-11	3.93801e-09	2.37818e-09	CCL8/NTRK3/CHN1/ARHGDIB/PLXNA4/ADAP1/KALRN/TIAM1/F11R/CCL7/TBC1D8/RGS5/NTF3/DOCK2/ITGA6/RASA3/EPHA3/PREX2/S100A10/PRKG1/CCL13/DOCK10/EPHA1/CCL2/ARHGAP17/ERBB2/EPHA2/VAV3/DNM1L/CD40/CCR7/RHOH/CCL11/GNAO1/NRP1/RGS11/RGS20/MTOR/VAV1/CCL26/SRGAP1/PIP5K1A/GPSM1/RAPGEF1/VAV2/GRHL3/RALBP1/RIN3/IQGAP2/DOCK1/MAP4K4/CXCL13/DLC1/F2RL1/TNK2/NTRK1/SGSM2/CHN2/SIPA1L1/ARHGAP15/ARHGEF7/ARHGAP24/CCL23/ARHGEF12/PL…	67
GO:0051251	positive regulation of lymphocyte activation	53/1113	334/18670	5.86159e-11	3.97157e-09	2.39844e-09	BTLA/GRAP2/HLA-DPA1/RUNX1/LILRB1/LILRB4/CD80/LYN/HMGB1/RAC1/FYN/MSH2/NLRP3/PRKCQ/ZBTB16/FCRL3/CCL2/MEF2C/VAV3/CD40/CCR7/LCK/GLI2/SOCS5/STAT6/MPL/DPP4/HLA-DPB1/PRKCZ/CARD11/IL12A/TGFBR2/VAV1/CD1D/TNFSF14/PTPRC/IGF1/CD6/LILRB2/PAK1/IL1RL2/IL6R/IL6/RIPK2/RAG1/IL1B/SRC/HLA-F/VCAM1/EFNB2/MYB/IL18/IL7R	53
GO:0046879	hormone secretion	50/1113	308/18670	8.97452e-11	6.01087e-09	3.62999e-09	CACNA1A/SPP1/KALRN/NR1H4/TIAM1/PFKFB2/RAB11FIP5/EGFR/CHGA/CACNA1C/ADIPOQ/LYN/AACS/RAC1/IL1RN/VAMP8/KCNB1/SMPD3/PRKCE/SOX11/BMP6/KCNG2/DPP4/PRKCA/AGTR1/GNAS/ADCY5/GAL/RPH3AL/KCNA5/RIMS2/VIP/PARK7/MAP4K4/C1QTNF1/IL6/RAB11FIP1/LRP5/PPARD/SNAP25/IL1B/LIF/RAB1A/DRD2/MYRIP/KCNJ11/HIF1A/RAB8B/MYB/ISL1	50
GO:0050679	positive regulation of epithelial cell proliferation	39/1113	206/18670	1.06333e-10	7.04096e-09	4.25206e-09	RTN4/CDH13/HTRA1/EGFR/MAP2K5/PTN/HMGB1/NRP2/FOXP2/FGF9/FGF1/PRKD1/RPTOR/ERBB2/FLT4/TP63/SOX11/LAMC1/BMP6/CCL11/NRP1/PRKCA/AGTR1/MTOR/MED1/ITGB3/CCL26/SP1/TWIST1/IGF1/CXCL12/ARNT/B4GALT1/VIP/FGF7/HIF1A/MMP12/EYA1/AKT3	39
GO:0036293	response to decreased oxygen levels	56/1113	370/18670	1.09866e-10	7.19311e-09	4.34395e-09	RYR2/TERT/SLC8A1/KCNMA1/CBFA2T3/CARD16/RORA/SLC8A3/ADIPOQ/RYR1/NOS1/PTN/RPS27A/ARNT2/SLC9A1/MYOCD/PRKCE/PPARGC1A/DNM1L/F7/MPL/DPP4/CRYAB/EGLN3/CPEB1/TGFBR2/MTOR/NR4A2/TWIST1/PSMB2/CXCR4/CXCL12/ALDH3A1/KCNA5/ARNT/PAK1/TH/SMAD3/KCNMB1/VHL/NDRG1/ITGA2/PSEN2/PPARD/TGFB2/HIF3A/EPAS1/SRC/PSMC2/DRD2/NFE2L2/RBPJ/HIF1A/PKM/VCAM1/MYB	56
GO:0071621	granulocyte chemotaxis	29/1113	123/18670	1.19439e-10	7.733e-09	4.66999e-09	CCL8/PIK3CG/CXADR/CCL7/RAC1/IL1RN/PDE4B/ITGB2/CCL13/CCL2/VAV3/CCR7/JAM3/PIK3CD/CMKLR1/CCL11/S100A8/C3AR1/CXCR1/VAV1/CCL26/CXCL13/IL1B/TGFB2/CCL23/S100A14/ITGA9/PPBP/PDE4D	29
GO:0048015	phosphatidylinositol-mediated signaling	36/1113	181/18670	1.31297e-10	8.40733e-09	5.07722e-09	NTRK3/PIK3CG/ERBB3/NGF/EGFR/PIK3C2G/ANGPT1/PDGFD/NTF3/LYN/FYN/PREX2/ERBB2/FLT4/PIP4K2A/PIK3CD/GAB2/KCNH1/TWIST1/IGF1/PIP5K1A/DCN/INSR/FLT1/PIP5K1B/HGF/PPARD/F2RL1/TGFB2/SRC/NTRK1/NPR3/PDGFC/CEP55/IL18/PIK3AP1	36
GO:0014066	regulation of phosphatidylinositol 3-kinase signaling	29/1113	124/18670	1.47159e-10	9.26738e-09	5.5966e-09	NTRK3/PIK3CG/ERBB3/EGFR/ANGPT1/PDGFD/NTF3/LYN/FYN/FLT4/PIP4K2A/PIK3CD/TWIST1/IGF1/PIP5K1A/DCN/INSR/FLT1/PIP5K1B/HGF/PPARD/F2RL1/TGFB2/SRC/NTRK1/PDGFC/CEP55/IL18/PIK3AP1	29
GO:0014065	phosphatidylinositol 3-kinase signaling	32/1113	148/18670	1.47909e-10	9.26738e-09	5.5966e-09	NTRK3/PIK3CG/ERBB3/EGFR/PIK3C2G/ANGPT1/PDGFD/NTF3/LYN/FYN/PREX2/ERBB2/FLT4/PIP4K2A/PIK3CD/TWIST1/IGF1/PIP5K1A/DCN/INSR/FLT1/PIP5K1B/HGF/PPARD/F2RL1/TGFB2/SRC/NTRK1/PDGFC/CEP55/IL18/PIK3AP1	32
GO:0060048	cardiac muscle contraction	31/1113	140/18670	1.51536e-10	9.39362e-09	5.67284e-09	RYR2/PIK3CG/KCNJ2/SLC8A1/PPP1R13L/CHGA/CACNA1C/NOS1/TNNT2/DSP/NEDD4L/SLC9A1/FGF12/PDE4B/JUP/TNNI3K/CACNB2/GJC1/ADRA1B/SCN1B/KCNH2/HDAC4/SGCD/MTOR/ANK2/TNNC1/CXCR4/KCNA5/CASQ2/KCNN2/PDE4D	31
GO:0001101	response to acid chemical	53/1113	343/18670	1.60788e-10	9.86225e-09	5.95585e-09	NTRK3/ATP2B4/LAMTOR5/CLDN1/NR1H4/COL18A1/EGFR/PDGFD/ADIPOQ/SHMT1/LYN/ABCC2/PTN/AACS/ALDH1A2/FYN/COL4A1/IGFBP7/APOB/EPHA3/HSD17B2/RPTOR/GSTP1/PRKCE/RARB/PPARGC1A/CPS1/BMP6/CCR7/F7/CD9/NCOA1/NQO1/RXRB/GNG2/CPEB1/HMGCL/MTOR/PTGFR/ABL2/GRIN1/RORB/RXRA/TH/KCNMB1/ITGA2/KRT8/AANAT/SRC/NTRK1/PDGFC/PRKAA2/MYB	53
GO:0019722	calcium-mediated signaling	40/1113	218/18670	1.6557e-10	1.00497e-08	6.06907e-09	RYR2/ATP2B4/CDH13/GRIN2B/GRIN2A/SLC8A1/ERBB3/EGFR/CACNA1C/FPR2/NOS1/NFATC1/SELE/SLC9A1/NMUR2/NR5A2/CCR7/CMKLR1/HDAC4/P2RX7/SGCD/CXCR1/AGTR1/MTOR/PTGFR/TRDN/RCAN2/ANK2/PTPRC/CXCR4/IGF1/GRIN1/PLA2G4B/MAPT/EDNRB/CASQ2/TRAT1/FHL2/VCAM1/PDE4D	40
GO:0001558	regulation of cell growth	60/1113	416/18670	1.72169e-10	1.03426e-08	6.24593e-09	RTN4/SPP1/NTRK3/PLXNA4/DSCAM/NGF/EGFR/SGK3/MAP2K5/MAP1B/SMURF1/DDR1/ADAM10/NEDD4L/DDX39B/SFN/LMX1A/SLC9A1/MYOCD/IGFBP7/PRKCQ/RIMS1/RPTOR/BDKRB1/ERBB2/MAG/CRYAB/NRP1/S100A8/DBNL/AGTR1/MTOR/PAPPA2/SYT1/GAL/CXCR4/IGF1/CXCL12/CDC73/MAPT/RIMS2/PAK1/SEMA4B/SMAD3/SEMA4A/HSPA1B/SYT3/MACF1/PPARD/TGFB2/IGFBP5/LEF1/DCC/GNG4/SGK1/DISC1/RPS6KA1/STK11/RYK/KRT17	60
GO:0007611	learning or memory	44/1113	256/18670	1.86286e-10	1.10764e-08	6.6891e-09	CNTNAP2/KCNAB1/GRIN2B/GRIN2A/NGF/KALRN/NRXN1/TANC1/EGFR/SLC8A3/NTSR1/NTF3/PTN/FYN/LMX1A/FOXP2/SHANK1/PRKAR2B/MEF2C/ATXN1/DBH/GRIA1/NRXN2/PRKCZ/CCL11/MTOR/ITGA8/PTPRZ1/GRIN1/MAPT/LILRB2/INSR/VIP/TH/CNTN2/EPHB2/PRKAR1B/RAG1/SNAP25/TTBK1/SGK1/NTRK1/DRD2/HIF1A	44
GO:0009612	response to mechanical stimulus	39/1113	210/18670	1.93145e-10	1.13683e-08	6.86534e-09	RYR2/CNTNAP2/KCNJ2/SLC8A1/NRXN1/EGFR/MAP1B/PTN/RAC1/FYN/FOXP2/SLC9A1/PDE2A/ETV1/JUP/CASP8/BDKRB1/TNFRSF8/BMP6/CD40/GDF5/NRXN2/HDAC4/MAG/P2RX7/TGFBR2/TNFSF14/CXCR4/CXCL12/LTBR/KCNA5/KCNA1/DCN/ITGA2/IL1B/SRC/NTRK1/DRD2/TNFRSF10A	39
GO:0090132	epithelium migration	54/1113	355/18670	1.96225e-10	1.1434e-08	6.90506e-09	RTN4/BMPER/CDH13/MAP3K3/PTPRG/GRHL2/ANGPT1/MAP2K5/PTN/HMGB1/NRP2/LGALS8/JUP/ITGB2/FGF1/PRKD1/EPHA2/MEF2C/PRKCE/FLT4/S100P/CD40/FERMT1/DPP4/NRP1/PRKCA/RAB25/CALR/TGFBR2/MTOR/ITGB3/MET/SP1/DCN/PFN2/DOCK1/MAP4K4/SEMA4A/CXCL13/ITGA2/MACF1/PPARD/TGFB2/FGF7/SRC/EVL/NFE2L2/HIF1A/RHOJ/NOS3/PLXND1/EFNB2/TBXA2R/AKT3	54
GO:1990266	neutrophil migration	28/1113	118/18670	2.12242e-10	1.21659e-08	7.34704e-09	CCL8/PIK3CG/CXADR/CCL7/RAC1/IL1RN/PDE4B/ITGB2/CCL13/CCL2/IL1R1/VAV3/CCR7/JAM3/PIK3CD/CCL11/S100A8/C3AR1/CXCR1/VAV1/CCL26/CXCL13/IL1B/TGFB2/CCL23/ITGA9/PPBP/PDE4D	28
GO:0048017	inositol lipid-mediated signaling	36/1113	184/18670	2.12961e-10	1.21659e-08	7.34704e-09	NTRK3/PIK3CG/ERBB3/NGF/EGFR/PIK3C2G/ANGPT1/PDGFD/NTF3/LYN/FYN/PREX2/ERBB2/FLT4/PIP4K2A/PIK3CD/GAB2/KCNH1/TWIST1/IGF1/PIP5K1A/DCN/INSR/FLT1/PIP5K1B/HGF/PPARD/F2RL1/TGFB2/SRC/NTRK1/NPR3/PDGFC/CEP55/IL18/PIK3AP1	36
GO:0060537	muscle tissue development	59/1113	408/18670	2.20675e-10	1.24842e-08	7.53925e-09	RYR2/ACTN2/ZFPM2/KCNAB1/CXADR/SLC8A1/ERBB3/PPP1R13L/ATF3/RYR1/TNNT2/DSP/SGCG/ALDH1A2/DDX39B/TP73/LRP2/FOXP2/FGF9/SLC9A1/MYOCD/KLF5/SOX8/GJC1/EPHB1/MEF2C/MYOM2/RARB/SOX11/PPARGC1A/DDX5/HDAC4/SGCD/CALR/TGFBR2/MYLK/MYO18B/SIX4/MTOR/MED1/ITGA8/TWIST1/TNNC1/IGF1/DCN/RXRA/PAK1/SMAD3/ELN/FLOT1/ASB2/TGFB2/IGFBP5/LEF1/RBPJ/EYA1/EFNB2/ISL1/SORBS2	59
GO:0032970	regulation of actin filament-based process	57/1113	388/18670	2.42605e-10	1.35929e-08	8.20877e-09	RYR2/NTRK3/ACTN2/ARHGDIB/KCNJ2/SPTBN1/PHLDB2/F11R/CACNA1C/NTF3/DSP/RAC1/CORO2B/SHANK1/SLC9A1/PDE4B/JUP/ARPC5L/EPHA3/S100A10/EPHA1/ARHGAP17/MEF2C/EPS8/PRKCE/HCK/STMN1/CCR7/JAM3/SCIN/RHOH/CCL11/NRP1/DBNL/MTOR/MET/ABL2/CCL26/ANK2/TNNC1/CXCL12/TRIM27/PFN2/GRHL3/PAK1/IQGAP2/SPTBN4/SMAD3/ELN/CDC42EP3/GMFG/DLC1/RND3/F2RL1/EVL/RHOJ/PDE4D	57
GO:1904018	positive regulation of vasculature development	41/1113	230/18670	2.46658e-10	1.36884e-08	8.26645e-09	BMPER/TERT/MAP3K3/CMA1/RUNX1/PRKCB/PDGFD/ADAM12/ITGAX/MYOCD/JUP/ITGB2/FGF1/HMGA2/PRKD1/EPHA1/CD40/CCL11/NRP1/PRKCA/C3AR1/TGFBR2/AGTR1/SP1/TWIST1/CXCR4/FLT1/HGF/IL6R/BRCA1/IL1B/NFE2L2/HIF1A/RHOJ/PKM/NOS3/EFNB2/ISL1/TBXA2R/AKT3/IL1A	41
GO:0045927	positive regulation of growth	45/1113	270/18670	3.27538e-10	1.80053e-08	1.08735e-08	NTRK3/GHR/ZFPM2/DSCAM/NGF/EGFR/MAP2K5/MAP1B/SMURF1/ADAM10/NEDD4L/DDX39B/SFN/FGF9/SLC9A1/RIMS1/RPTOR/ERBB2/MEF2C/NRP1/S100A8/TGFBR2/DBNL/MTOR/SYT1/CXCR4/IGF1/CXCL12/MAPT/RIMS2/INSR/PAK1/SPTBN4/ACACB/SYT3/MACF1/PPARD/TGFB2/LEF1/DRD2/DISC1/RPS6KA1/RBPJ/PRKDC/KRT17	45
GO:0006816	calcium ion transport	61/1113	434/18670	3.4822e-10	1.86738e-08	1.12772e-08	CACNA1A/CCL8/RYR2/ATP2B4/CACNA1H/PIK3CG/GRIN2B/GRIN2A/SLC8A1/ADCYAP1R1/PRKCB/SLC8A3/CACNA1C/NTSR1/RYR1/RYR3/NOS1/LILRB1/LYN/FYN/RASA3/SLC9A1/NMUR2/PDE4B/PDE2A/CACNB2/BDKRB1/FCRL3/CCL2/PRKCE/ANXA2/DNM1L/CCR7/LCK/RCVRN/SNCA/REM1/GNAO1/GEM/P2RX7/MYLK/TRDN/ANK2/TRPV6/PTPRC/CXCR4/CXCL12/TRIM27/GRIN1/IL16/LILRB2/CACNA1B/GRIN3A/CASQ2/TRPC4AP/PSEN2/TRPC4/DRD2/CD33/NOS3/PDE4D	61
GO:0048732	gland development	61/1113	434/18670	3.4822e-10	1.86738e-08	1.12772e-08	RTN4/CLDN1/KALRN/THRB/ESR1/EGFR/SALL1/PRLR/DDR1/PTN/AACS/NOTCH4/ALDH1A2/DDX39B/GNPNAT1/EPHA2/TP63/RARB/CPS1/GLI2/STAT6/NCOA1/CCL11/MAD1L1/NRP1/TGFBR2/HMGCL/SIX4/MED1/MET/LIMS2/ACER1/INSR/RXRA/HGF/SMAD3/PGR/APRT/SRSF5/ITGA2/LRP5/RAG1/LAMA5/TGFB2/IGFBP5/LEF1/FGF7/LAMA1/SRC/DRD2/SOSTDC1/RPS6KA1/RBPJ/PRKDC/HIF1A/PKM/STK11/XDH/PLXND1/PBX1/ISL1	61
GO:0042063	gliogenesis	47/1113	290/18670	3.49312e-10	1.86738e-08	1.12772e-08	RTN4/NTRK3/EIF2B5/TERT/ERBB3/CDH2/TIAM1/DAB1/EGFR/GAP43/SLC8A3/FPR2/LYN/PTN/TP73/LRP2/LEPR/SOX8/SPINT1/GSTP1/CCL2/ERBB2/TNFRSF1B/SOX11/CD9/MAG/S100A8/MTOR/NDN/PTPRZ1/CXCR4/MAPT/CDK6/CNTN2/IL6/NDRG1/TRPC4/IL1B/TGFB2/LIF/LEF1/DTX1/TTBK1/PHGDH/DISC1/HEXB/MYB	47
GO:0090130	tissue migration	54/1113	361/18670	3.69231e-10	1.95592e-08	1.18119e-08	RTN4/BMPER/CDH13/MAP3K3/PTPRG/GRHL2/ANGPT1/MAP2K5/PTN/HMGB1/NRP2/LGALS8/JUP/ITGB2/FGF1/PRKD1/EPHA2/MEF2C/PRKCE/FLT4/S100P/CD40/FERMT1/DPP4/NRP1/PRKCA/RAB25/CALR/TGFBR2/MTOR/ITGB3/MET/SP1/DCN/PFN2/DOCK1/MAP4K4/SEMA4A/CXCL13/ITGA2/MACF1/PPARD/TGFB2/FGF7/SRC/EVL/NFE2L2/HIF1A/RHOJ/NOS3/PLXND1/EFNB2/TBXA2R/AKT3	54
GO:0002791	regulation of peptide secretion	67/1113	500/18670	3.74239e-10	1.96459e-08	1.18642e-08	CACNA1A/KRT20/SPTBN1/KALRN/NR1H4/CARD16/TIAM1/PFKFB2/RAB11FIP5/EGFR/CHGA/ANGPT1/CACNA1C/LILRB1/LYN/HMGB1/AACS/RAC1/NLRP3/KCNB1/FCN1/PRKCE/TNFRSF1B/BMP6/DNM1L/CD40/CCR7/KCNG2/FERMT1/DPP4/PRKCZ/P2RX7/PRKCA/S100A8/CADM1/TWIST1/ADCY5/IGF1/TRIM27/RPH3AL/KCNA5/ACHE/TLR1/TLR6/MAP4K4/DHX9/IL6/RAB11FIP1/LRP5/RIPK2/PPARD/F2RL1/SNAP25/IL1B/TGFB2/SRC/DRD2/MYRIP/KCNJ11/HIF1A/MMP12/MBP/CD33/RAB8B/TLR10/ISL1/IL…	67
GO:0010631	epithelial cell migration	53/1113	352/18670	4.22457e-10	2.19791e-08	1.32732e-08	RTN4/BMPER/CDH13/MAP3K3/PTPRG/ANGPT1/MAP2K5/PTN/HMGB1/NRP2/LGALS8/JUP/ITGB2/FGF1/PRKD1/EPHA2/MEF2C/PRKCE/FLT4/S100P/CD40/FERMT1/DPP4/NRP1/PRKCA/RAB25/CALR/TGFBR2/MTOR/ITGB3/MET/SP1/DCN/PFN2/DOCK1/MAP4K4/SEMA4A/CXCL13/ITGA2/MACF1/PPARD/TGFB2/FGF7/SRC/EVL/NFE2L2/HIF1A/RHOJ/NOS3/PLXND1/EFNB2/TBXA2R/AKT3	53
GO:0031349	positive regulation of defense response	56/1113	384/18670	4.62701e-10	2.38598e-08	1.4409e-08	PIK3CG/EGFR/FPR2/NPAS2/MUC16/LYN/HMGB1/FYN/TRIM5/PDE2A/VAMP8/MUC20/MAPK13/MUC2/MEF2C/FCN1/HCK/CCR7/SNCA/CARD11/S100A8/IL12A/AGTR1/VAV1/CD1D/MED1/MUC4/CADM1/PSMB2/CD226/CD6/TXK/PAK1/PARK7/TLR6/CREB3L3/FBXW11/DHX9/SKP1/IL6/ITGA2/RIPK2/F2RL1/IL1B/SRC/PSMC2/TTBK1/TAB2/IL18RAP/SLAMF6/PRKDC/MMP12/HLA-F/MUC1/TLR10/IL18	56
GO:0050708	regulation of protein secretion	64/1113	472/18670	5.74301e-10	2.93548e-08	1.77275e-08	CACNA1A/KRT20/SPTBN1/NR1H4/CARD16/TIAM1/PFKFB2/RAB11FIP5/EGFR/CHGA/ANGPT1/CACNA1C/LILRB1/LYN/HMGB1/AACS/RAC1/NLRP3/KCNB1/FCN1/PRKCE/TNFRSF1B/BMP6/DNM1L/CD40/CCR7/KCNG2/FERMT1/DPP4/PRKCZ/P2RX7/PRKCA/CADM1/TWIST1/ADCY5/IGF1/TRIM27/RPH3AL/KCNA5/ACHE/TLR1/TLR6/MAP4K4/DHX9/IL6/RAB11FIP1/LRP5/RIPK2/PPARD/F2RL1/SNAP25/IL1B/TGFB2/SRC/DRD2/MYRIP/KCNJ11/HIF1A/MMP12/MBP/CD33/TLR10/ISL1/IL1A	64
GO:0007215	glutamate receptor signaling pathway	25/1113	100/18670	6.02647e-10	3.05359e-08	1.84407e-08	GRM7/ACTN2/GRIN2B/GRIN2A/DLG2/TIAM1/GRIK1/GRIK5/FYN/SHANK1/LRRC7/KCNB1/CCL2/MEF2C/PPARGC1A/GRIA1/NECAB2/GRID2/GRIK3/GRIA4/NLGN1/GRIN1/GRIN3A/EPHB2/GRIK2	25
GO:0050890	cognition	47/1113	296/18670	7.03193e-10	3.53233e-08	2.13319e-08	CNTNAP2/KCNAB1/GRIN2B/GRIN2A/LHCGR/NGF/KALRN/NRXN1/TANC1/EGFR/SLC8A3/NTSR1/NTF3/PTN/FYN/LMX1A/FOXP2/SHANK1/PRKAR2B/MEF2C/ATXN1/DBH/GRIA1/NRXN2/PRKCZ/CCL11/MTOR/ITGA8/PTPRZ1/GRIN1/MAPT/LILRB2/INSR/VIP/TH/CNTN2/JAKMIP1/EPHB2/PRKAR1B/RAG1/SNAP25/TTBK1/HLA-DRA/SGK1/NTRK1/DRD2/HIF1A	47
GO:0042119	neutrophil activation	66/1113	498/18670	8.08029e-10	4.02426e-08	2.43027e-08	KCNAB2/GNS/SERPINA1/NFASC/TIMP2/TNFAIP6/ITGAX/FPR1/FPR2/DOCK2/CFD/FCAR/DSP/HMGB1/ADAM10/RAC1/PDXK/JUP/ITGB2/LRRC7/VAMP8/GSTP1/DSG1/PTPRB/FCN1/ANXA2/TNFRSF1B/S100P/TOLLIP/SLPI/S100A8/C3AR1/CXCR1/DBNL/MGST1/KRT1/HSP90AA1/ASAH1/PTPRC/AP2A2/B4GALT1/LILRB2/IQGAP2/CTSG/DYNC1H1/TTR/AGPAT2/HSPA1B/APRT/PLAUR/GMFG/F2RL1/SNAP25/HBB/ELANE/PSMC2/FTL/RAB27A/LAIR1/IL18RAP/HEXB/VCL/PKM/CD33/IL18/PPBP	66
GO:0097530	granulocyte migration	30/1113	141/18670	8.34219e-10	4.10178e-08	2.47708e-08	CCL8/PIK3CG/CXADR/CCL7/RAC1/IL1RN/PDE4B/ITGB2/CCL13/CCL2/IL1R1/VAV3/CCR7/JAM3/PIK3CD/CMKLR1/CCL11/S100A8/C3AR1/CXCR1/VAV1/CCL26/CXCL13/IL1B/TGFB2/CCL23/S100A14/ITGA9/PPBP/PDE4D	30
GO:1901342	regulation of vasculature development	59/1113	422/18670	8.37672e-10	4.10178e-08	2.47708e-08	BMPER/TERT/MAP3K3/CMA1/RUNX1/PRKCB/PDGFD/ADAM12/ITGAX/MAP2K5/PTN/NFATC1/ADAM10/COL4A2/FGF9/MYOCD/JUP/ITGB2/FGF1/HMGA2/PRKD1/EPHA1/ERBB2/EPHA2/CD40/CCL11/NRP1/PRKCA/C3AR1/TGFBR2/AGTR1/KRT1/SP1/TWIST1/CXCR4/DCN/FLT1/HGF/IL6R/SEMA4A/BRCA1/HGS/CXCL13/IL6/IL1B/TGFB2/GTF2I/NFE2L2/HIF1A/RHOJ/PKM/NOS3/XDH/PLXND1/EFNB2/ISL1/TBXA2R/AKT3/IL1A	59
GO:0014068	positive regulation of phosphatidylinositol 3-kinase signaling	23/1113	87/18670	8.87941e-10	4.31169e-08	2.60385e-08	NTRK3/PIK3CG/ERBB3/ANGPT1/PDGFD/NTF3/LYN/FYN/FLT4/PIK3CD/IGF1/DCN/INSR/FLT1/HGF/PPARD/F2RL1/TGFB2/SRC/NTRK1/PDGFC/IL18/PIK3AP1	23
GO:0090257	regulation of muscle system process	43/1113	259/18670	9.16385e-10	4.41304e-08	2.66505e-08	RYR2/CHRM2/ATP2B4/PIK3CG/KCNJ2/SLC8A1/KCNMA1/SLC8A3/CHGA/CACNA1C/NOS1/TNNT2/DSP/DDX39B/SLC9A1/MYOCD/NMUR2/PDE4B/JUP/TNNI3K/PRKG1/SCN4A/ADRA1B/TNFRSF1B/PPARGC1A/HDAC4/CHRM3/PRKCA/MTOR/ANK2/UTRN/TNNC1/IGF1/KCNA1/TACR1/PAK1/CASQ2/SMAD3/ITGA2/IGFBP5/NOS3/TBXA2R/PDE4D	43
GO:0043491	protein kinase B signaling	44/1113	269/18670	9.48786e-10	4.53162e-08	2.73666e-08	RTN4/PIK3CG/ERBB3/ESR1/MAGI2/EGFR/ANGPT1/CD80/RAC1/FYN/FGF9/FGF1/CCL2/SMPD3/ERBB2/EPHA2/CD40/CCR7/LCK/F7/PIK3CD/MTOR/VAV1/MET/HSP90AA1/IGF1/INSR/RAPGEF1/PARK7/HGF/MST1R/C1QTNF1/KITLG/IL1B/IGFBP5/FGF7/SRC/DRD2/TRAT1/STK11/XDH/IL18/F10/PIK3AP1	44
GO:1990778	protein localization to cell periphery	49/1113	319/18670	9.73774e-10	4.61315e-08	2.7859e-08	DPP6/ACTN2/STXBP1/GRIN2A/SPTBN1/CDH2/DLG2/NFASC/F11R/EGFR/ADIPOQ/MAP7/SMURF1/ADAM10/PKP3/JUP/KCNIP4/LRRC7/EPHA3/CACNB2/VAMP8/S100A10/KCNIP3/KCNB1/EPHA2/PRKCE/ANXA2/PPP2R5A/PRKCZ/EPB41L2/ANK2/GRIN1/PIP5K1A/TNIK/SPTBN4/GNAI1/FLOT1/ANK1/MACF1/EPHB2/SNAP25/LAMA5/NKD2/LIN7A/CLTC/KCNJ11/STX8/RAB8B/RER1	49
GO:0006941	striated muscle contraction	34/1113	177/18670	1.11834e-09	5.22329e-08	3.15437e-08	RYR2/PIK3CG/DTNA/KCNJ2/SLC8A1/PPP1R13L/SLC8A3/CHGA/CACNA1C/NOS1/TNNT2/DSP/NEDD4L/SLC9A1/FGF12/PDE4B/JUP/TNNI3K/CACNB2/GJC1/SCN4A/ADRA1B/SCN1B/KCNH2/HDAC4/SGCD/MTOR/ANK2/TNNC1/CXCR4/KCNA5/CASQ2/KCNN2/PDE4D	34
GO:0045766	positive regulation of angiogenesis	37/1113	204/18670	1.12049e-09	5.22329e-08	3.15437e-08	BMPER/TERT/MAP3K3/CMA1/RUNX1/PRKCB/ADAM12/ITGAX/JUP/ITGB2/FGF1/HMGA2/PRKD1/EPHA1/CD40/CCL11/NRP1/PRKCA/C3AR1/TGFBR2/AGTR1/SP1/TWIST1/CXCR4/FLT1/HGF/BRCA1/IL1B/NFE2L2/HIF1A/RHOJ/PKM/NOS3/ISL1/TBXA2R/AKT3/IL1A	37
GO:0007599	hemostasis	51/1113	341/18670	1.14815e-09	5.30974e-08	3.20657e-08	A2M/ZFPM2/PIK3CG/STXBP1/SERPINA1/FLI1/PRKCB/LYN/RAC1/FYN/PRKCQ/PRKAR2B/SERPING1/PRKG1/F13A1/PROC/PRKCE/VAV3/ANXA2/CD40/LCK/F7/CD9/MPL/P2RX7/PRKCA/GNG2/GNA12/VAV1/GNAS/KRT1/ITGB3/ENTPD1/VAV2/DOCK1/C1QTNF1/IL6/PLAUR/ITGA2/SCUBE1/PRKAR1B/F2RL1/HBB/SRC/RAB27A/LCP2/NFE2L2/VCL/NOS3/F10/TBXA2R	51
GO:0070482	response to oxygen levels	56/1113	394/18670	1.22461e-09	5.61873e-08	3.39317e-08	RYR2/TERT/SLC8A1/KCNMA1/CBFA2T3/CARD16/RORA/SLC8A3/ADIPOQ/RYR1/NOS1/PTN/RPS27A/ARNT2/SLC9A1/MYOCD/PRKCE/PPARGC1A/DNM1L/F7/MPL/DPP4/CRYAB/EGLN3/CPEB1/TGFBR2/MTOR/NR4A2/TWIST1/PSMB2/CXCR4/CXCL12/ALDH3A1/KCNA5/ARNT/PAK1/TH/SMAD3/KCNMB1/VHL/NDRG1/ITGA2/PSEN2/PPARD/TGFB2/HIF3A/EPAS1/SRC/PSMC2/DRD2/NFE2L2/RBPJ/HIF1A/PKM/VCAM1/MYB	56
GO:0010769	regulation of cell morphogenesis involved in differentiation	47/1113	301/18670	1.2379e-09	5.63533e-08	3.4032e-08	RTN4/SPP1/NTRK3/CHN1/PLXNA4/DSCAM/NGF/HECW1/CDH2/KALRN/TIAM1/DAB1/CUX1/MAP1B/ADAM10/NEDD4L/RAC1/ROBO2/S100A10/DNM1L/MPL/MAG/NRP1/MAP6/CALR/DBNL/NLGN1/LIMS2/CXCL12/GRIN1/MAPT/PTPRD/PAK1/SEMA4B/TNIK/DOCK1/CNTN2/SEMA4A/MACF1/EPHB2/DCC/DISC1/SIPA1L1/ARHGEF7/STK11/PLXND1/RYK	47
GO:0030307	positive regulation of cell growth	33/1113	169/18670	1.26496e-09	5.7139e-08	3.45065e-08	NTRK3/DSCAM/NGF/EGFR/MAP2K5/MAP1B/SMURF1/ADAM10/NEDD4L/DDX39B/SFN/SLC9A1/RIMS1/RPTOR/ERBB2/NRP1/S100A8/DBNL/MTOR/SYT1/CXCR4/IGF1/CXCL12/MAPT/RIMS2/PAK1/SYT3/MACF1/TGFB2/LEF1/DISC1/RPS6KA1/KRT17	33
GO:0097305	response to alcohol	40/1113	233/18670	1.29249e-09	5.79334e-08	3.49862e-08	NTRK3/GRIN2B/GRIN2A/CLDN1/CCL7/ADCYAP1R1/ADIPOQ/AACS/FYN/IGFBP7/JUP/ADCY2/CASP8/GSTP1/RECQL5/EPS8/PRKCE/DBH/CCR7/F7/NQO1/S100A8/GNG2/TGFBR2/PTGFR/ADCY5/GRIN1/GRIN3A/TH/BRCA1/GNAI1/KCNMB1/MLC1/AANAT/MAP4K1/DRD2/CTNNA1/VCAM1/PRKAA2/TBXA2R	40
GO:0001763	morphogenesis of a branching structure	36/1113	196/18670	1.31505e-09	5.84945e-08	3.5325e-08	RTN4/ESR1/GRHL2/SALL1/DDR1/NOTCH4/COL4A1/SOX8/FGF1/SPINT1/EPHA2/TP63/GLI2/CCL11/NRP1/TGFBR2/SIX4/MED1/MET/RXRA/PAK1/HGF/PGR/PRDM1/LRP5/LAMA5/LEF1/FGF7/LAMA1/SRC/HHIP/DRD2/PLXND1/EYA1/PBX1/RASIP1	36
GO:0048010	vascular endothelial growth factor receptor signaling pathway	24/1113	96/18670	1.32556e-09	5.85157e-08	3.53378e-08	PRKCB/ELMO1/NRP2/RAC1/FYN/GRB10/FGF9/PRKD1/SHC2/FLT4/VAV3/NRP1/VAV1/ITGB3/HSP90AA1/ARNT/FLT1/VAV2/SHB/DOCK1/HGS/IL1B/SRC/HIF1A	24
GO:0097191	extrinsic apoptotic signaling pathway	39/1113	224/18670	1.36782e-09	5.99268e-08	3.619e-08	TERT/ERBB3/NGF/ATF3/SGK3/WWOX/MAP2K5/ITGA6/FYN/CASP8/GSTP1/DBH/TNFRSF1B/P2RX7/ZMYND11/NRP1/ARHGEF2/IL12A/PTPRC/IGF1/LTBR/PARK7/HGF/IL6R/SMAD3/BRCA1/HSPA1B/KITLG/KRT8/IL1B/TGFB2/SRC/DCC/TNFRSF10A/NOS3/PEA15/CTNNA1/EYA1/IL1A	39
GO:0048588	developmental cell growth	40/1113	234/18670	1.47132e-09	6.39805e-08	3.86381e-08	RTN4/SPP1/NTRK3/PLXNA4/DSCAM/NGF/TIAM1/MAP1B/SMURF1/DDR1/NEDD4L/NRP2/DDX39B/RIMS1/PRKCZ/MAG/NRP1/TGFBR2/DBNL/MTOR/HSP90AA1/NDN/SYT1/GAL/CXCR4/IGF1/CXCL12/MAPT/RIMS2/PAK1/SEMA4B/SEMA4A/SYT3/MACF1/DCC/DISC1/VCL/STK11/RYK/SORBS2	40
GO:0099173	postsynapse organization	32/1113	163/18670	1.95315e-09	8.43036e-08	5.09113e-08	NTRK3/GRIN2B/CDH2/KALRN/NRXN1/DLG2/TIAM1/MAGI2/TANC1/GAP43/PTN/ADAM10/NRP2/FYN/SHANK1/EPHB1/DOCK10/DNM1L/NRXN2/MTMR2/GRID2/NRP1/DBNL/NLGN1/PTPRD/LILRB2/CTNND2/INSR/NDRG1/EPHB2/SIPA1L1/RER1	32
GO:0007596	blood coagulation	50/1113	336/18670	1.99015e-09	8.52691e-08	5.14943e-08	A2M/ZFPM2/PIK3CG/STXBP1/SERPINA1/PRKCB/LYN/RAC1/FYN/PRKCQ/PRKAR2B/SERPING1/PRKG1/F13A1/PROC/PRKCE/VAV3/ANXA2/CD40/LCK/F7/CD9/MPL/P2RX7/PRKCA/GNG2/GNA12/VAV1/GNAS/KRT1/ITGB3/ENTPD1/VAV2/DOCK1/C1QTNF1/IL6/PLAUR/ITGA2/SCUBE1/PRKAR1B/F2RL1/HBB/SRC/RAB27A/LCP2/NFE2L2/VCL/NOS3/F10/TBXA2R	50
GO:0061337	cardiac conduction	30/1113	146/18670	2.01071e-09	8.55213e-08	5.16467e-08	RYR2/ATP2B4/CXADR/KCNJ2/SLC8A1/SLC8A3/CACNA1C/RYR1/RYR3/NOS1/DSP/SLC9A1/JUP/KCNIP4/TNNI3K/CACNB2/GJC1/KCNIP3/SCN1B/KCNH2/TRDN/ANK2/KCNA5/CASQ2/SPTBN4/KCNIP1/KCNN2/ABCC9/KCNJ11/PDE4D	30
GO:0002446	neutrophil mediated immunity	65/1113	499/18670	2.2094e-09	9.3291e-08	5.63388e-08	KCNAB2/GNS/SERPINA1/NFASC/TIMP2/TNFAIP6/ITGAX/FPR1/FPR2/DOCK2/CFD/FCAR/DSP/HMGB1/ADAM10/RAC1/PDXK/JUP/ITGB2/LRRC7/VAMP8/GSTP1/DSG1/PTPRB/FCN1/ANXA2/TNFRSF1B/S100P/TOLLIP/SLPI/S100A8/C3AR1/CXCR1/DBNL/MGST1/KRT1/HSP90AA1/ASAH1/PTPRC/AP2A2/B4GALT1/LILRB2/IQGAP2/CTSG/DYNC1H1/TTR/AGPAT2/HSPA1B/APRT/IL6/PLAUR/GMFG/F2RL1/SNAP25/HBB/ELANE/PSMC2/FTL/RAB27A/LAIR1/HEXB/VCL/PKM/CD33/PPBP	65
GO:0014706	striated muscle tissue development	55/1113	390/18670	2.29661e-09	9.62757e-08	5.81413e-08	RYR2/ACTN2/ZFPM2/KCNAB1/CXADR/SLC8A1/ERBB3/PPP1R13L/ATF3/RYR1/TNNT2/DSP/SGCG/ALDH1A2/DDX39B/TP73/LRP2/FOXP2/FGF9/SLC9A1/MYOCD/KLF5/SOX8/GJC1/EPHB1/MEF2C/MYOM2/RARB/SOX11/DDX5/HDAC4/SGCD/CALR/TGFBR2/MYO18B/SIX4/MTOR/MED1/TWIST1/TNNC1/IGF1/DCN/RXRA/PAK1/SMAD3/ELN/FLOT1/ASB2/TGFB2/LEF1/RBPJ/EYA1/EFNB2/ISL1/SORBS2	55
GO:0051056	regulation of small GTPase mediated signal transduction	50/1113	338/18670	2.4426e-09	1.01665e-07	6.13956e-08	A2M/CHN1/ARHGDIB/OBSCN/NGF/KALRN/TIAM1/TIMP2/ADCYAP1R1/LYN/RAC1/RASA3/PREX2/ARHGAP17/STK19/EPS8/STMN1/VAV3/RHOH/NRP1/ARHGEF2/VAV1/MET/ABL2/SRGAP1/RASGRP4/IGF1/ARHGEF3/RAPGEF1/VAV2/RALBP1/MAP4K4/FLOT1/KITLG/DLC1/EPHB2/F2RL1/TGFB2/SRC/NTRK1/CHN2/SIPA1L1/ARHGAP15/PPP2CB/CYTH3/ARHGEF7/ARHGAP24/RHOJ/ARHGEF12/RASIP1	50
GO:0070661	leukocyte proliferation	46/1113	298/18670	2.70468e-09	1.11774e-07	6.75008e-08	CCL8/PIK3CG/HLA-DPA1/DOCK2/LILRB1/CD80/LYN/HMGB1/FYN/PRKCQ/GSTP1/FCRL3/ERBB2/MEF2C/VAV3/TNFRSF1B/SOX11/CD40/MPL/IL5RA/HLA-DPB1/P2RX7/MAD1L1/CARD11/IL12A/TGFBR2/CD1D/TNFSF14/PTPRC/GAL/IGF1/CD6/LILRB2/IL6R/IL6/KITLG/RIPK2/F2RL1/IL1B/LEF1/NPR3/IL20RB/ENPP3/VCAM1/IL18/IL7R	46
GO:1901888	regulation of cell junction assembly	35/1113	192/18670	2.73804e-09	1.12356e-07	6.78522e-08	NTRK3/OCLN/CLDN1/NRXN1/RUNX1/PHLDB2/GAP43/RAC1/ROBO2/SLC9A1/EPHA3/S100A10/EPHB1/APOD/EPHA2/MEF2C/SNCA/GRID2/NRP1/SIX4/NLGN1/NPHP1/GRIN1/PTPRD/RAPGEF1/MAP4K4/SMAD3/SEMA4A/FLOT1/DLC1/MACF1/EPHB2/SRC/NTRK1/TJP1	35
GO:0006813	potassium ion transport	40/1113	240/18670	3.14426e-09	1.28123e-07	7.73741e-08	KCNAB2/DPP6/ACTN2/KCNAB1/KCNQ2/KCNQ3/KCNJ2/KCNMA1/ATP4B/KCNJ6/KCNJ16/NOS1/HCN2/NEDD4L/SLC9A1/KCNIP4/KCNIP3/KCNB1/SLC9A3/KCNH2/KCNG2/KCNH1/ANK2/GAL/KCNJ9/KCNA5/KCNA1/VIP/CASQ2/KCNIP1/KCNMB1/KCNN2/KCNQ5/KCNJ15/SNAP25/ABCC9/DRD2/KCNJ11/NOS3/KCNH5	40
GO:0010038	response to metal ion	52/1113	362/18670	3.31457e-09	1.34125e-07	8.09986e-08	RYR2/CACNA1H/EIF2B5/TERT/CLDN1/KCNMA1/DLG2/EGFR/RYR1/RYR3/TNNT2/ABCC2/NEDD4L/S100A16/CASP8/SMPD3/MEF2C/SYT6/PPARGC1A/CPS1/BMP6/SNCA/P2RX7/NQO1/S100A8/KCNH1/CALR/TFAP2A/NLGN1/TRPV6/TNNC1/SYT1/ACER1/KCNA1/MAPT/ACO1/PARK7/TH/CASQ2/KCNMB1/NDRG1/CARF/SYT3/AANAT/DRD2/SLC34A1/MNAT1/HIF1A/PPP2CB/VCAM1/PRKAA2/IL1A	52
GO:0006836	neurotransmitter transport	43/1113	270/18670	3.3999e-09	1.35837e-07	8.20326e-08	CHRM2/APBA2/STXBP1/NRXN1/PRKCB/NTSR1/RPH3A/NOS1/LILRB1/LYN/GRIK5/CACNB2/VAMP8/RIMS1/CADPS/MEF2C/SNCAIP/SYT6/DNM1L/NRXN2/SNCA/P2RX7/SYN2/NLGN1/ITGB3/PPFIA2/SYT1/CACNA1B/RIMS2/ERC2/PFN2/PARK7/GRIN3A/TH/SYN3/FLOT1/TRPC4/SNAP25/HBB/LIN7A/ARL6IP5/DRD2/STX2	43
GO:0043547	positive regulation of GTPase activity	56/1113	405/18670	3.40351e-09	1.35837e-07	8.20326e-08	CCL8/NTRK3/CHN1/ARHGDIB/ADAP1/KALRN/TIAM1/F11R/CCL7/TBC1D8/RGS5/NTF3/DOCK2/ITGA6/RASA3/PREX2/S100A10/CCL13/DOCK10/EPHA1/CCL2/ARHGAP17/ERBB2/EPHA2/VAV3/DNM1L/CD40/CCR7/CCL11/GNAO1/NRP1/RGS11/RGS20/VAV1/CCL26/SRGAP1/PIP5K1A/RAPGEF1/GRHL3/RALBP1/RIN3/DOCK1/MAP4K4/CXCL13/DLC1/F2RL1/NTRK1/SGSM2/CHN2/SIPA1L1/ARHGAP15/ARHGEF7/ARHGAP24/CCL23/ARHGEF12/RIN2	56
GO:0050817	coagulation	50/1113	342/18670	3.65704e-09	1.44963e-07	8.75437e-08	A2M/ZFPM2/PIK3CG/STXBP1/SERPINA1/PRKCB/LYN/RAC1/FYN/PRKCQ/PRKAR2B/SERPING1/PRKG1/F13A1/PROC/PRKCE/VAV3/ANXA2/CD40/LCK/F7/CD9/MPL/P2RX7/PRKCA/GNG2/GNA12/VAV1/GNAS/KRT1/ITGB3/ENTPD1/VAV2/DOCK1/C1QTNF1/IL6/PLAUR/ITGA2/SCUBE1/PRKAR1B/F2RL1/HBB/SRC/RAB27A/LCP2/NFE2L2/VCL/NOS3/F10/TBXA2R	50
GO:0051897	positive regulation of protein kinase B signaling	33/1113	176/18670	3.7154e-09	1.46281e-07	8.83399e-08	RTN4/PIK3CG/ERBB3/ESR1/EGFR/ANGPT1/CD80/RAC1/FYN/FGF9/FGF1/ERBB2/CCR7/LCK/F7/PIK3CD/MTOR/VAV1/MET/HSP90AA1/INSR/PARK7/HGF/MST1R/C1QTNF1/KITLG/IGFBP5/FGF7/SRC/TRAT1/IL18/F10/PIK3AP1	33
GO:0050727	regulation of inflammatory response	53/1113	374/18670	3.79091e-09	1.48252e-07	8.95302e-08	PIK3CG/CMA1/NR1H4/ESR1/RORA/EGFR/TNFAIP6/ADIPOQ/FPR2/LYN/SELE/NLRP3/SIGLEC10/PDE2A/VAMP8/GSTP1/IL1R1/APOD/MAPK13/PROC/HCK/TNFRSF1B/CCR7/SOCS5/SNCA/S100A8/AGTR1/NT5E/KRT1/CST7/PTPRC/IGF1/CD6/EDNRB/PARK7/TLR6/HGF/IL1RL2/SMAD3/CREB3L3/DHX9/IL6/ITGA2/PPARD/IL1B/ELANE/TTBK1/IL20RB/ENPP3/TLR10/ISL1/IL18/PIK3AP1	53
GO:0060562	epithelial tube morphogenesis	48/1113	322/18670	3.95265e-09	1.53547e-07	9.27279e-08	RYR2/ESR1/GRHL2/MICAL2/ITGAX/SALL1/DDR1/NOTCH4/MTSS1/COL4A1/LRP2/SOX8/FGF1/SPINT1/EPHA2/MEF2C/SOX11/GLI2/CCL11/NRP1/TGFBR2/SIX4/MED1/MET/TWIST1/CXCR4/SETDB2/GRHL3/PAK1/SMAD3/PGR/DLC1/LRP5/LAMA5/TGFB2/LEF1/LAMA1/SRC/HHIP/MTHFD1L/SOSTDC1/RBPJ/HIF1A/PLXND1/EYA1/PBX1/EFNB2/RASIP1	48
GO:0046883	regulation of hormone secretion	42/1113	262/18670	4.23485e-09	1.6342e-07	9.86901e-08	CACNA1A/SPP1/KALRN/NR1H4/TIAM1/PFKFB2/RAB11FIP5/EGFR/CHGA/CACNA1C/ADIPOQ/AACS/RAC1/VAMP8/KCNB1/PRKCE/SOX11/BMP6/KCNG2/DPP4/PRKCA/AGTR1/GNAS/ADCY5/GAL/RPH3AL/KCNA5/MAP4K4/C1QTNF1/RAB11FIP1/LRP5/PPARD/SNAP25/IL1B/LIF/DRD2/MYRIP/KCNJ11/HIF1A/RAB8B/MYB/ISL1	42
GO:0043312	neutrophil degranulation	63/1113	485/18670	4.37579e-09	1.66652e-07	1.00642e-07	KCNAB2/GNS/SERPINA1/NFASC/TIMP2/TNFAIP6/ITGAX/FPR1/FPR2/DOCK2/CFD/FCAR/DSP/HMGB1/ADAM10/RAC1/PDXK/JUP/ITGB2/LRRC7/VAMP8/GSTP1/DSG1/PTPRB/FCN1/ANXA2/TNFRSF1B/S100P/TOLLIP/SLPI/S100A8/C3AR1/CXCR1/DBNL/MGST1/KRT1/HSP90AA1/ASAH1/PTPRC/AP2A2/B4GALT1/LILRB2/IQGAP2/CTSG/DYNC1H1/TTR/AGPAT2/HSPA1B/APRT/PLAUR/GMFG/SNAP25/HBB/ELANE/PSMC2/FTL/RAB27A/LAIR1/HEXB/VCL/PKM/CD33/PPBP	63
GO:0051249	regulation of lymphocyte activation	63/1113	485/18670	4.37579e-09	1.66652e-07	1.00642e-07	BTLA/GRAP2/HLA-DPA1/RUNX1/LILRB1/LILRB4/CD80/LYN/HMGB1/RAC1/FYN/MSH2/NLRP3/PRKCQ/ZBTB16/FCRL3/CCL2/ERBB2/MEF2C/VAV3/TNFRSF1B/SOX11/CD40/CCR7/LCK/GLI2/SOCS5/STAT6/MPL/DPP4/HLA-DPB1/PRKCZ/MAD1L1/CARD11/IL12A/TGFBR2/VAV1/CD1D/TNFSF14/HLA-DOA/PTPRC/GAL/IGF1/CD6/LILRB2/PAK1/IL1RL2/IL6R/IRF4/IL6/PRDM1/RIPK2/RAG1/IL1B/DTX1/SRC/IL20RB/HLA-F/VCAM1/EFNB2/MYB/IL18/IL7R	63
GO:0072511	divalent inorganic cation transport	63/1113	486/18670	4.74474e-09	1.7953e-07	1.08419e-07	CACNA1A/CCL8/RYR2/ATP2B4/CACNA1H/PIK3CG/GRIN2B/GRIN2A/KCNJ2/SLC8A1/ADCYAP1R1/PRKCB/SLC8A3/CACNA1C/NTSR1/RYR1/RYR3/NOS1/LILRB1/LYN/ABCC2/FYN/RASA3/SLC9A1/NMUR2/PDE4B/PDE2A/CACNB2/BDKRB1/FCRL3/CCL2/PRKCE/ANXA2/DNM1L/CCR7/LCK/RCVRN/SNCA/REM1/GNAO1/GEM/P2RX7/MYLK/TRDN/ANK2/TRPV6/PTPRC/CXCR4/CXCL12/TRIM27/GRIN1/IL16/LILRB2/CACNA1B/GRIN3A/CASQ2/TRPC4AP/PSEN2/TRPC4/DRD2/CD33/NOS3/PDE4D	63
GO:0035235	ionotropic glutamate receptor signaling pathway	12/1113	25/18670	4.7896e-09	1.80058e-07	1.08738e-07	GRIN2B/GRIN2A/TIAM1/GRIK1/GRIK5/GRIA1/GRID2/GRIK3/GRIA4/GRIN1/GRIN3A/GRIK2	12
GO:0002283	neutrophil activation involved in immune response	63/1113	488/18670	5.57345e-09	2.08183e-07	1.25722e-07	KCNAB2/GNS/SERPINA1/NFASC/TIMP2/TNFAIP6/ITGAX/FPR1/FPR2/DOCK2/CFD/FCAR/DSP/HMGB1/ADAM10/RAC1/PDXK/JUP/ITGB2/LRRC7/VAMP8/GSTP1/DSG1/PTPRB/FCN1/ANXA2/TNFRSF1B/S100P/TOLLIP/SLPI/S100A8/C3AR1/CXCR1/DBNL/MGST1/KRT1/HSP90AA1/ASAH1/PTPRC/AP2A2/B4GALT1/LILRB2/IQGAP2/CTSG/DYNC1H1/TTR/AGPAT2/HSPA1B/APRT/PLAUR/GMFG/SNAP25/HBB/ELANE/PSMC2/FTL/RAB27A/LAIR1/HEXB/VCL/PKM/CD33/PPBP	63
GO:0035690	cellular response to drug	58/1113	433/18670	5.87695e-09	2.18121e-07	1.31724e-07	RYR2/CHRM2/ATP2B4/SLC8A1/ALK/EGFR/CCL7/PDGFD/ADIPOQ/RYR1/RYR3/ABCC2/FYN/PDE4B/PDE2A/JUP/ADCY2/HMGA2/SMPD3/MAPK13/RECQL5/MEF2C/KCNH2/PRKCE/PPARGC1A/STAT6/NCOA1/GNAO1/CHRM3/P2RX7/NQO1/ARHGEF2/GNG2/GNAS/MET/ADCY5/CXCR4/PARK7/HGF/TH/CASQ2/BRCA1/GNAI1/KCNMB1/IL6/RIPK2/IL1B/SRC/MAP4K1/NTRK1/DRD2/IL18RAP/NFE2L2/KCNJ11/CTNNA1/TRIM41/PRKAA2/MYB	58
GO:0070997	neuron death	50/1113	348/18670	6.60036e-09	2.4342e-07	1.47002e-07	GABRB3/STXBP1/TERT/GRIN2B/ERBB3/NGF/THRB/CHGA/ANGPT1/NTF3/DPYSL4/GRIK5/FYN/MSH2/SLC9A1/ITGB2/CASP8/EPHB1/KCNB1/CCL2/MEF2C/TP63/TNFRSF1B/PPARGC1A/GDF5/SNCA/HDAC4/MAG/GRID2/NQO1/NRP1/EGLN3/TFAP2A/SIX4/MTOR/NR4A2/PTPRZ1/GRIN1/MAPT/PARK7/TLR6/TGFB2/DCC/NTRK1/HIF1A/HLA-F/GRIK2/EFNB2/MYB/ISL1	50
GO:0070838	divalent metal ion transport	62/1113	479/18670	6.6722e-09	2.44521e-07	1.47667e-07	CACNA1A/CCL8/RYR2/ATP2B4/CACNA1H/PIK3CG/GRIN2B/GRIN2A/KCNJ2/SLC8A1/ADCYAP1R1/PRKCB/SLC8A3/CACNA1C/NTSR1/RYR1/RYR3/NOS1/LILRB1/LYN/FYN/RASA3/SLC9A1/NMUR2/PDE4B/PDE2A/CACNB2/BDKRB1/FCRL3/CCL2/PRKCE/ANXA2/DNM1L/CCR7/LCK/RCVRN/SNCA/REM1/GNAO1/GEM/P2RX7/MYLK/TRDN/ANK2/TRPV6/PTPRC/CXCR4/CXCL12/TRIM27/GRIN1/IL16/LILRB2/CACNA1B/GRIN3A/CASQ2/TRPC4AP/PSEN2/TRPC4/DRD2/CD33/NOS3/PDE4D	62
GO:0032535	regulation of cellular component size	52/1113	370/18670	7.09336e-09	2.58119e-07	1.55879e-07	RTN4/SPP1/NTRK3/ACTN2/LAMTOR5/PLXNA4/DSCAM/AQP4/SPTBN1/NGF/KCNMA1/MAP1B/RAC1/ARPC5L/RPTOR/EPS8/PRKCE/HCK/VAV3/CCR7/SCIN/CCL11/MAG/P2RX7/NRP1/DBNL/MTOR/VAV1/SCTR/CCL26/CXCL12/TRIM27/MAPT/PFN2/VAV2/PAK1/SEMA4B/IQGAP2/SPTBN4/CNTN2/ELN/SEMA4A/CDC42EP3/GMFG/MACF1/F2RL1/DCC/EVL/DISC1/RYK/AKT3/IL7R	52
GO:0002822	regulation of adaptive immune response based on somatic recombination of immune receptors built from immunoglobulin superfamily domains	29/1113	145/18670	7.13183e-09	2.58119e-07	1.55879e-07	FCER2/LILRB1/CD80/CD1B/HMGB1/MSH2/NLRP3/PRKCQ/IL1R1/MEF2C/TNFRSF1B/CD40/SOCS5/STAT6/PRKCZ/P2RX7/IL12A/CD1E/CD1D/PTPRC/CD226/IL6R/IL6/RIPK2/IL1B/IL20RB/HLA-F/IL18/IL7R	29
GO:0022612	gland morphogenesis	26/1113	120/18670	7.38251e-09	2.65543e-07	1.60362e-07	ESR1/EGFR/DDR1/PTN/EPHA2/TP63/GLI2/STAT6/CCL11/NRP1/TGFBR2/MED1/LIMS2/RXRA/HGF/PGR/LRP5/LAMA5/TGFB2/IGFBP5/FGF7/LAMA1/SRC/SOSTDC1/RPS6KA1/PLXND1	26
GO:0001655	urogenital system development	48/1113	330/18670	8.87514e-09	3.15896e-07	1.90771e-07	BMPER/ESR1/MAGI2/ANGPT1/PDGFD/ADIPOQ/SALL1/NOTCH3/ITGA6/ALDH1A2/TP73/MTSS1/ROBO2/COL4A1/EPCAM/MYOCD/SOX8/FGF1/ZBTB16/MEF2C/TP63/RARB/SOX11/BMP6/FBN1/GLI2/WWTR1/NRP1/TFAP2A/AGTR1/SIX4/ITGA8/DCN/PCSK5/RXRA/NFIA/IL6R/SMAD3/EPHB2/LAMA5/TGFB2/LIF/SLC34A1/STK11/CEP55/EYA1/PBX1/EFNB2	48
GO:0061138	morphogenesis of a branching epithelium	33/1113	182/18670	8.89085e-09	3.15896e-07	1.90771e-07	ESR1/GRHL2/SALL1/DDR1/NOTCH4/COL4A1/SOX8/FGF1/SPINT1/EPHA2/TP63/GLI2/CCL11/NRP1/TGFBR2/SIX4/MED1/MET/RXRA/PAK1/HGF/PGR/LRP5/LAMA5/LEF1/FGF7/LAMA1/SRC/HHIP/PLXND1/EYA1/PBX1/RASIP1	33
GO:0034113	heterotypic cell-cell adhesion	18/1113	61/18670	8.95697e-09	3.16317e-07	1.91025e-07	CXADR/NFASC/ADIPOQ/ITGAX/MAP2K5/DSP/IL1RN/JUP/ITGB2/LCK/CD1D/ITGB3/PTPRC/LILRB2/FLOT1/IL1B/MBP/VCAM1	18
GO:0046631	alpha-beta T cell activation	28/1113	138/18670	9.26061e-09	3.2507e-07	1.96311e-07	ITK/RUNX1/RORA/DOCK2/LILRB1/CD80/HMGB1/NLRP3/PRKCQ/ZBTB16/SOCS5/STAT6/PRKCZ/IL12A/TGFBR2/MTOR/PTPRC/LY9/IL6R/SEMA4A/IRF4/IL6/PRDM1/RIPK2/LEF1/SLAMF6/MYB/IL18	28
GO:0072659	protein localization to plasma membrane	41/1113	260/18670	1.05271e-08	3.67315e-07	2.21823e-07	DPP6/ACTN2/STXBP1/SPTBN1/CDH2/NFASC/F11R/EGFR/ADIPOQ/MAP7/SMURF1/PKP3/JUP/KCNIP4/LRRC7/EPHA3/CACNB2/VAMP8/S100A10/KCNIP3/KCNB1/EPHA2/PRKCE/ANXA2/PPP2R5A/PRKCZ/ANK2/PIP5K1A/TNIK/SPTBN4/FLOT1/ANK1/MACF1/EPHB2/LAMA5/NKD2/CLTC/KCNJ11/STX8/RAB8B/RER1	41
GO:0010632	regulation of epithelial cell migration	44/1113	291/18670	1.13558e-08	3.9387e-07	2.3786e-07	RTN4/BMPER/MAP3K3/PTPRG/ANGPT1/MAP2K5/PTN/HMGB1/NRP2/JUP/FGF1/PRKD1/EPHA2/MEF2C/PRKCE/FLT4/CD40/NRP1/PRKCA/RAB25/CALR/TGFBR2/MTOR/ITGB3/MET/SP1/DCN/PFN2/DOCK1/MAP4K4/SEMA4A/CXCL13/ITGA2/MACF1/TGFB2/FGF7/SRC/EVL/NFE2L2/HIF1A/RHOJ/NOS3/TBXA2R/AKT3	44
GO:0048639	positive regulation of developmental growth	33/1113	184/18670	1.17758e-08	4.06022e-07	2.45198e-07	NTRK3/GHR/ZFPM2/DSCAM/NGF/MAP1B/SMURF1/NEDD4L/DDX39B/FGF9/RIMS1/MEF2C/NRP1/TGFBR2/DBNL/MTOR/SYT1/CXCR4/IGF1/CXCL12/MAPT/RIMS2/INSR/PAK1/SPTBN4/ACACB/SYT3/MACF1/PPARD/DRD2/DISC1/RBPJ/PRKDC	33
GO:0072521	purine-containing compound metabolic process	60/1113	464/18670	1.21635e-08	4.15544e-07	2.50949e-07	PDE1A/PRKAG2/SULT2B1/PDE10A/NDC1/CBFA2T3/DLG2/PFKFB2/RORA/HSD17B8/DGUOK/MPC1/NOS1/SHMT1/PDE4B/PDE2A/ADCY2/ACSM1/ACSM3/COASY/EPHA2/HDDC3/PDE7B/PPARGC1A/HSD17B12/RCVRN/SNCA/HDAC4/P2RX7/CARD11/HMGCL/GAMT/NT5E/ACSL5/ADCY5/IGF1/ARNT/INSR/PPCDC/DPYD/TJP2/TTR/AOX1/APRT/ACSM5/ACACB/OGDHL/OGDH/MTHFD1L/KYNU/HIF1A/ACOT7/PKM/SULT1E1/NOS3/XDH/PRTFDC1/PRKAA2/PFKM/PDE4D	60
GO:0070663	regulation of leukocyte proliferation	37/1113	222/18670	1.21946e-08	4.15544e-07	2.50949e-07	CCL8/HLA-DPA1/LILRB1/CD80/LYN/HMGB1/PRKCQ/GSTP1/FCRL3/ERBB2/MEF2C/VAV3/TNFRSF1B/SOX11/CD40/MPL/IL5RA/HLA-DPB1/MAD1L1/CARD11/IL12A/TGFBR2/CD1D/PTPRC/GAL/IGF1/CD6/LILRB2/IL6R/IL6/KITLG/RIPK2/IL1B/IL20RB/ENPP3/VCAM1/IL18	37
GO:0009410	response to xenobiotic stimulus	44/1113	292/18670	1.26185e-08	4.25919e-07	2.57214e-07	RYR2/GHR/GRIN2A/CLDN1/TRDMT1/SLC8A1/TIAM1/RORA/EGFR/POR/RYR1/RYR3/ABCC2/ARNT2/PDE2A/CES1/PRKAR2B/ACSM1/GSTP1/PRKCE/DBH/PPARGC1A/CPS1/F7/HNMT/SNCA/GNAO1/NQO1/MTOR/MGST1/CYP3A7/NR4A2/CXCR4/ALDH3A1/GRIN1/ARNT/CYP2C18/TH/CASQ2/NAT1/PHGDH/DRD2/UGT2B15/PEA15	44
GO:0001503	ossification	54/1113	398/18670	1.26453e-08	4.25919e-07	2.57214e-07	SPP1/SLC8A1/EGFR/RUNX2/FBN2/WWOX/RYR1/TUFT1/PTH1R/SMURF1/PTN/FGF9/CSGALNACT1/SOX8/ZBTB16/PRKD1/TWIST2/SMPD3/EPHA2/MEF2C/TP63/SOX11/BMP6/GDF5/GLI2/DDX5/HDAC4/P2RX7/WWTR1/XYLT1/TFAP2A/GNAS/TWIST1/IGF1/RORB/CDK6/ACHE/HGF/IL6R/SMAD3/DHX9/IL6/LRP5/TGFB2/IGFBP5/LEF1/CLTC/MMP13/PSMC2/SLC34A1/LTBP3/RBPJ/HIF1A/PBX1	54
GO:0097553	calcium ion transmembrane import into cytosol	28/1113	140/18670	1.29188e-08	4.32632e-07	2.61268e-07	RYR2/ATP2B4/GRIN2B/GRIN2A/SLC8A1/SLC8A3/CACNA1C/NTSR1/RYR1/RYR3/NOS1/LYN/FYN/RASA3/BDKRB1/PRKCE/CCR7/LCK/SNCA/P2RX7/TRDN/ANK2/TRPV6/PTPRC/GRIN1/CASQ2/DRD2/PDE4D	28
GO:1901214	regulation of neuron death	46/1113	313/18670	1.30727e-08	4.35283e-07	2.62869e-07	GABRB3/STXBP1/TERT/GRIN2B/ERBB3/NGF/CHGA/ANGPT1/NTF3/GRIK5/FYN/MSH2/ITGB2/CASP8/EPHB1/KCNB1/CCL2/MEF2C/TNFRSF1B/PPARGC1A/GDF5/SNCA/HDAC4/MAG/GRID2/NQO1/NRP1/EGLN3/TFAP2A/SIX4/MTOR/NR4A2/PTPRZ1/GRIN1/MAPT/PARK7/TLR6/TGFB2/DCC/NTRK1/HIF1A/HLA-F/GRIK2/EFNB2/MYB/ISL1	46
GO:0007517	muscle organ development	55/1113	410/18670	1.38496e-08	4.58533e-07	2.7691e-07	RYR2/CACNA1H/ZFPM2/KCNAB1/MAPK12/ERBB3/ATF3/RYR1/TNNT2/DSP/SGCG/DDX39B/TP73/LRP2/FOXP2/FGF9/MYOCD/ETV1/KLF5/SOX8/EPHB1/UNC45A/COL6A3/MEF2C/MYOM2/SOX11/EID2B/DDX5/HDAC4/CRYAB/SGCD/TGFBR2/MYLK/SIX4/MTOR/MED1/TWIST1/UTRN/TNNC1/IGF1/DCN/RXRA/PAK1/ACHE/SMAD3/ELN/FLOT1/ASB2/LAMA5/TGFB2/LIF/LEF1/RBPJ/EFNB2/ISL1	55
GO:0032409	regulation of transporter activity	43/1113	283/18670	1.43641e-08	4.72879e-07	2.85573e-07	RYR2/ACTN2/KCNAB1/GRIN2B/GRIN2A/HECW1/DLG2/NTSR1/NOS1/NEDD4L/SHANK1/SLC9A1/FGF12/PDE4B/ABCB1/LRRC7/CACNB2/CCL2/SCN1B/MEF2C/PRKCE/PPARGC1A/GRIA1/SNCA/REM1/GEM/GRIA4/NLGN1/TRDN/ANK2/TWIST1/NDFIP2/UTRN/GAL/GRIN1/KCNA1/PARK7/CASQ2/EPHB2/SGK1/DRD2/KCNJ11/PDE4D	43
GO:1990138	neuron projection extension	31/1113	168/18670	1.62721e-08	5.30604e-07	3.20434e-07	RTN4/NTRK3/PLXNA4/DSCAM/TIAM1/MAP1B/SMURF1/DDR1/NEDD4L/NRP2/RIMS1/PRKCZ/MAG/NRP1/DBNL/HSP90AA1/NDN/SYT1/CXCR4/CXCL12/MAPT/RIMS2/PAK1/SEMA4B/SEMA4A/SYT3/MACF1/DISC1/VCL/STK11/RYK	31
GO:0002824	positive regulation of adaptive immune response based on somatic recombination of immune receptors built from immunoglobulin superfamily domains	23/1113	100/18670	1.63025e-08	5.30604e-07	3.20434e-07	FCER2/CD80/CD1B/MSH2/NLRP3/PRKCQ/IL1R1/CD40/SOCS5/STAT6/PRKCZ/P2RX7/IL12A/CD1E/CD1D/PTPRC/CD226/IL6R/IL6/RIPK2/IL1B/HLA-F/IL18	23
GO:0051896	regulation of protein kinase B signaling	39/1113	244/18670	1.63907e-08	5.30604e-07	3.20434e-07	RTN4/PIK3CG/ERBB3/ESR1/MAGI2/EGFR/ANGPT1/CD80/RAC1/FYN/FGF9/FGF1/ERBB2/EPHA2/CCR7/LCK/F7/PIK3CD/MTOR/VAV1/MET/HSP90AA1/INSR/RAPGEF1/PARK7/HGF/MST1R/C1QTNF1/KITLG/IGFBP5/FGF7/SRC/DRD2/TRAT1/STK11/XDH/IL18/F10/PIK3AP1	39
GO:0051924	regulation of calcium ion transport	40/1113	254/18670	1.65142e-08	5.31649e-07	3.21065e-07	RYR2/PIK3CG/SLC8A1/ADCYAP1R1/CACNA1C/NTSR1/NOS1/LILRB1/LYN/FYN/SLC9A1/PDE4B/CACNB2/BDKRB1/FCRL3/CCL2/PRKCE/ANXA2/RCVRN/SNCA/REM1/GNAO1/GEM/P2RX7/MYLK/TRDN/ANK2/CXCR4/CXCL12/TRIM27/GRIN1/IL16/LILRB2/CACNA1B/CASQ2/PSEN2/DRD2/CD33/NOS3/PDE4D	40
GO:0046777	protein autophosphorylation	38/1113	235/18670	1.8115e-08	5.79978e-07	3.50251e-07	ITK/MAP3K3/ALK/EGFR/PDGFD/ADIPOQ/LYN/DDR1/FYN/PRKD1/EPHB1/EPHA1/ERBB2/ERN1/EIF2AK2/FLT4/HCK/GFRA2/PPP2R5A/LCK/GRK5/MAPK15/MTOR/ABL2/PTPRC/NEK6/INSR/FLT1/TXK/PAK1/TNIK/EIF2AK1/SRC/MAP4K1/TNK2/NTRK1/PDGFC/STK11	38
GO:0046677	response to antibiotic	47/1113	327/18670	1.8524e-08	5.89832e-07	3.56202e-07	NTRK3/GRIN2B/GRIN2A/CLDN1/SLC8A1/CCL7/ADCYAP1R1/PDGFD/ADIPOQ/AACS/FYN/SLC9A1/ADCY2/CASP8/GSTP1/SMPD3/MAPK13/MEF2C/EPS8/PRKCE/DBH/STAT6/GNAO1/CRYAB/NQO1/S100A8/MET/HSP90AA1/ADCY5/GRIN1/KCNA5/PARK7/GRIN3A/HGF/TH/GNAI1/KCNMB1/IL6/HBB/SRC/DRD2/IL18RAP/NFE2L2/PPP2CB/VCAM1/MYB/TBXA2R	47
GO:0002819	regulation of adaptive immune response	30/1113	160/18670	1.88823e-08	5.97972e-07	3.61118e-07	FCER2/LILRB1/CD80/CD1B/HMGB1/MSH2/NLRP3/PRKCQ/IL1R1/MEF2C/TNFRSF1B/CD40/SOCS5/STAT6/PRKCZ/P2RX7/IL12A/CD1E/CD1D/PTPRC/CD226/TRIM27/IL6R/IL6/RIPK2/IL1B/IL20RB/HLA-F/IL18/IL7R	30
GO:0030900	forebrain development	52/1113	381/18670	1.9288e-08	6.07521e-07	3.66884e-07	RTN4/ATP2B4/EIF2B5/CNTNAP2/PLXNA4/SLC8A1/CDH2/ALK/DAB1/EGFR/SLC8A3/PHACTR1/FEZ1/SALL1/NOTCH3/PTN/NRP2/ALDH1A2/ROBO2/GNG12/FYN/LRP2/LMX1A/FOXP2/TACC2/PRKG1/RARB/PPARGC1A/GLI2/NCOA1/GNAO1/NRP1/NR4A2/CXCR4/CXCL12/GRIN1/KCNA1/CDK6/TH/CNTN2/DLC1/EPHB2/LEF1/SRC/TSKU/DRD2/DISC1/RBPJ/HIF1A/ISL1/DNAJB1/RYK	52
GO:0048661	positive regulation of smooth muscle cell proliferation	23/1113	101/18670	1.99338e-08	6.24486e-07	3.7713e-07	CDH13/TERT/EGFR/PDGFD/NOTCH3/DDX39B/FGF9/SMPD3/ERN1/PPARGC1A/HDAC4/TGFBR2/MTOR/IGF1/PAK1/IL6R/IL6/ITGA2/IGFBP5/ELANE/MNAT1/MYB/IL18	23
GO:0002064	epithelial cell development	35/1113	207/18670	2.06488e-08	6.43424e-07	3.88566e-07	CLDN1/COL18A1/ESR1/MAGI2/F11R/FAT1/GRHL2/ADIPOQ/NOTCH4/SFN/PDE2A/KLF5/SOX8/EPHA2/PROC/TP63/RARB/BMP6/RAB25/MET/CXCR4/B4GALT1/RAPGEF1/CDK6/TJP2/PALLD/PGR/PRDM1/F2RL1/IL1B/NTRK1/TJP1/HIF1A/PLOD3/PDE4D	35
GO:0008361	regulation of cell size	32/1113	179/18670	2.11817e-08	6.5652e-07	3.96475e-07	RTN4/SPP1/NTRK3/LAMTOR5/PLXNA4/DSCAM/AQP4/NGF/KCNMA1/MAP1B/RAC1/RPTOR/VAV3/MAG/P2RX7/NRP1/DBNL/MTOR/VAV1/SCTR/CXCL12/MAPT/VAV2/PAK1/SEMA4B/SEMA4A/MACF1/DCC/DISC1/RYK/AKT3/IL7R	32
GO:0071805	potassium ion transmembrane transport	36/1113	217/18670	2.16766e-08	6.62523e-07	4.001e-07	KCNAB2/DPP6/ACTN2/KCNAB1/KCNQ2/KCNQ3/KCNJ2/KCNMA1/ATP4B/KCNJ6/KCNJ16/HCN2/NEDD4L/SLC9A1/KCNIP4/KCNIP3/KCNB1/SLC9A3/KCNH2/KCNG2/KCNH1/ANK2/GAL/KCNJ9/KCNA5/KCNA1/CASQ2/KCNIP1/KCNMB1/KCNN2/KCNQ5/KCNJ15/SNAP25/ABCC9/KCNJ11/KCNH5	36
GO:0007269	neurotransmitter secretion	31/1113	170/18670	2.17165e-08	6.62523e-07	4.001e-07	CHRM2/APBA2/STXBP1/NRXN1/PRKCB/RPH3A/GRIK5/CACNB2/RIMS1/CADPS/MEF2C/SNCAIP/SYT6/DNM1L/NRXN2/SNCA/P2RX7/SYN2/NLGN1/PPFIA2/SYT1/CACNA1B/RIMS2/ERC2/PFN2/GRIN3A/SYN3/SNAP25/LIN7A/DRD2/STX2	31
GO:0099643	signal release from synapse	31/1113	170/18670	2.17165e-08	6.62523e-07	4.001e-07	CHRM2/APBA2/STXBP1/NRXN1/PRKCB/RPH3A/GRIK5/CACNB2/RIMS1/CADPS/MEF2C/SNCAIP/SYT6/DNM1L/NRXN2/SNCA/P2RX7/SYN2/NLGN1/PPFIA2/SYT1/CACNA1B/RIMS2/ERC2/PFN2/GRIN3A/SYN3/SNAP25/LIN7A/DRD2/STX2	31
GO:0048545	response to steroid hormone	52/1113	383/18670	2.30091e-08	6.98302e-07	4.21707e-07	SPP1/NTRK3/CLDN1/THRB/NR1H4/RUNX1/ESR1/RORA/ESRRG/EGFR/NCOA2/ADIPOQ/ABCC2/PTN/CLDN4/IL1RN/IGFBP7/GSTP1/DSG1/TP63/RARB/PPARGC1A/NR5A2/CPS1/BMP6/HNMT/NCOA1/DDX5/RXRB/CALR/TGFBR2/MED1/NCOA6/NR4A2/ALDH3A1/PAPPA/RORB/RXRA/PAK1/PARK7/TH/BRCA1/PGR/IL6/PPARD/AANAT/TRIP4/TGFB2/LEF1/SRC/FHL2/ISL1	52
GO:2000379	positive regulation of reactive oxygen species metabolic process	23/1113	102/18670	2.43038e-08	7.33775e-07	4.43129e-07	EGFR/FPR2/ZNF205/ITGB2/GSTP1/SNCA/HDAC4/TGFBR2/AGTR1/MTOR/HSP90AA1/GRIN1/MAPT/INSR/PARK7/TLR6/SMAD3/F2RL1/HBB/IL1B/RAB27A/NFE2L2/XDH	23
GO:0010001	glial cell differentiation	36/1113	218/18670	2.45063e-08	7.36073e-07	4.44517e-07	NTRK3/EIF2B5/ERBB3/CDH2/DAB1/EGFR/GAP43/SLC8A3/FPR2/LYN/PTN/TP73/SOX8/SPINT1/GSTP1/ERBB2/TNFRSF1B/SOX11/CD9/MAG/S100A8/MTOR/PTPRZ1/CXCR4/MAPT/CDK6/CNTN2/IL6/NDRG1/TRPC4/IL1B/LIF/LEF1/DTX1/TTBK1/PHGDH	36
GO:0006937	regulation of muscle contraction	31/1113	171/18670	2.50386e-08	7.48205e-07	4.51844e-07	RYR2/CHRM2/PIK3CG/KCNJ2/SLC8A1/KCNMA1/SLC8A3/CHGA/CACNA1C/NOS1/TNNT2/DSP/SLC9A1/MYOCD/NMUR2/PDE4B/JUP/TNNI3K/PRKG1/SCN4A/ADRA1B/HDAC4/CHRM3/ANK2/TNNC1/KCNA1/TACR1/CASQ2/ITGA2/TBXA2R/PDE4D	31
GO:0022898	regulation of transmembrane transporter activity	41/1113	268/18670	2.5498e-08	7.58045e-07	4.57786e-07	RYR2/ACTN2/KCNAB1/GRIN2B/GRIN2A/HECW1/DLG2/NTSR1/NOS1/NEDD4L/SHANK1/SLC9A1/FGF12/PDE4B/ABCB1/LRRC7/CACNB2/CCL2/SCN1B/MEF2C/PRKCE/PPARGC1A/GRIA1/SNCA/REM1/GEM/GRIA4/NLGN1/TRDN/ANK2/TWIST1/UTRN/GAL/GRIN1/KCNA1/PARK7/CASQ2/EPHB2/DRD2/KCNJ11/PDE4D	41
GO:0042093	T-helper cell differentiation	17/1113	58/18670	2.58784e-08	7.6545e-07	4.62258e-07	RORA/CD80/HMGB1/NLRP3/SOCS5/STAT6/PRKCZ/MTOR/LY9/SEMA4A/IRF4/IL6/RIPK2/LEF1/SLAMF6/MYB/IL18	17
GO:1901653	cellular response to peptide	52/1113	385/18670	2.74031e-08	8.06455e-07	4.87021e-07	CACNA1A/ACTN2/GHR/LHCGR/NR1H4/PRKCB/POR/ADIPOQ/FPR2/LYN/MAP1B/PRLR/FYN/GRB10/AP3S1/SLC9A1/PRKCQ/ADCY2/KLF5/PRKAR2B/GSTP1/SMPD3/CPS1/FBN1/STAT6/PRKCZ/ARHGEF2/CPEB1/AGTR1/NR4A2/SP1/ADCY5/IGF1/INSR/PAK1/TSHR/TLR6/PTPRE/APRT/SRSF5/RIPK2/PRKAR1B/IL1B/SRC/NFE2L2/PRKDC/PKM/CYP11A1/RAB8B/VCAM1/TRIM41/RPE65	52
GO:0002705	positive regulation of leukocyte mediated immunity	27/1113	136/18670	2.75691e-08	8.07261e-07	4.87508e-07	STXBP1/FCER2/CD1B/MSH2/NLRP3/ITGB2/VAMP8/IL1R1/CD40/STAT6/GAB2/PRKCZ/P2RX7/IL12A/CD1E/VAV1/CD1D/CADM1/PTPRC/CD226/IL6/F2RL1/IL1B/IL18RAP/SLAMF6/HLA-F/IL18	27
GO:0051262	protein tetramerization	31/1113	172/18670	2.8832e-08	8.37005e-07	5.05471e-07	DPYS/ACTN2/AQP4/GRIN2B/KCNJ2/HSD17B8/RYR1/RYR3/SHMT1/TK1/RCC1/ALDH1A2/TP73/S100A10/TP63/ANXA2/DNM1L/SNCA/HMGCL/TGM3/KRT1/NLGN1/GRIN1/INSR/RXRA/ACHE/CD247/ACACB/EVL/PKM/PFKM	31
GO:2000116	regulation of cysteine-type endopeptidase activity	38/1113	239/18670	2.88722e-08	8.37005e-07	5.05471e-07	LAMTOR5/GRIN2B/GRIN2A/NGF/CARD16/POR/MAP2K5/HMGB1/FYN/SFN/NLRP3/CASP8/TP63/LCK/SNCA/CRYAB/S100A8/EGLN3/TNFSF14/CST7/GRIN1/MAPT/PARK7/HGF/SMAD3/PLAUR/DLC1/RIPK2/RAG1/ARL6IP5/LEF1/SRC/TTBK1/RPS6KA1/TNFRSF10A/CASP10/XDH/BBC3	38
GO:0007229	integrin-mediated signaling pathway	23/1113	103/18670	2.95485e-08	8.52373e-07	5.14751e-07	DST/FERMT2/ITGAX/ITGA6/PTN/ADAM10/ITGB2/PRKD1/HCK/VAV3/FERMT1/NRP1/VAV1/ITGB3/LIMS2/ITGA8/DOCK1/ITGA2/LAMA5/SRC/LAMA3/CTNNA1/ITGA9	23
GO:0002687	positive regulation of leukocyte migration	26/1113	128/18670	3.03864e-08	8.72224e-07	5.26739e-07	CCL8/CCL7/PDGFD/FPR2/PTN/HMGB1/ADAM10/RAC1/BDKRB1/IL1R1/CCR7/F7/CMKLR1/C3AR1/IL12A/CALR/TNFSF14/CXCL12/IL6R/CXCL13/IL6/KITLG/ITGA2/F2RL1/ELANE/S100A14	26
GO:0032956	regulation of actin cytoskeleton organization	48/1113	343/18670	3.08222e-08	8.80396e-07	5.31674e-07	NTRK3/ACTN2/ARHGDIB/SPTBN1/PHLDB2/F11R/NTF3/RAC1/CORO2B/SHANK1/SLC9A1/ARPC5L/EPHA3/S100A10/EPHA1/ARHGAP17/MEF2C/EPS8/PRKCE/HCK/STMN1/CCR7/JAM3/SCIN/RHOH/CCL11/NRP1/DBNL/MTOR/MET/ABL2/CCL26/CXCL12/TRIM27/PFN2/GRHL3/PAK1/IQGAP2/SPTBN4/SMAD3/ELN/CDC42EP3/GMFG/DLC1/RND3/F2RL1/EVL/RHOJ	48
GO:2001237	negative regulation of extrinsic apoptotic signaling pathway	23/1113	104/18670	3.58262e-08	1.01637e-06	6.13788e-07	TERT/SGK3/MAP2K5/ITGA6/FYN/CASP8/GSTP1/ZMYND11/NRP1/ARHGEF2/IGF1/PARK7/HGF/BRCA1/HSPA1B/IL1B/SRC/TNFRSF10A/NOS3/PEA15/CTNNA1/EYA1/IL1A	23
GO:0007043	cell-cell junction assembly	26/1113	129/18670	3.59313e-08	1.01637e-06	6.13788e-07	OCLN/CDH13/CLDN1/CDH2/NR1H4/RUNX1/NFASC/F11R/GRHL2/PKP3/CDH6/JUP/GJC1/EPHA2/DSG1/CD9/PARD6B/PRKCA/NPHP1/ANK2/CTNND2/TLN2/TJP1/VCL/FBF1/CTNNA1	26
GO:0072001	renal system development	43/1113	293/18670	4.04516e-08	1.1387e-06	6.87667e-07	BMPER/MAGI2/ANGPT1/PDGFD/ADIPOQ/SALL1/NOTCH3/ITGA6/ALDH1A2/TP73/MTSS1/ROBO2/COL4A1/EPCAM/MYOCD/SOX8/FGF1/ZBTB16/MEF2C/RARB/SOX11/BMP6/FBN1/GLI2/WWTR1/NRP1/TFAP2A/AGTR1/SIX4/ITGA8/DCN/PCSK5/NFIA/IL6R/SMAD3/LAMA5/TGFB2/LIF/SLC34A1/CEP55/EYA1/PBX1/EFNB2	43
GO:0032609	interferon-gamma production	24/1113	113/18670	4.16962e-08	1.1681e-06	7.05417e-07	ITK/HLA-DPA1/NR1H4/LILRB1/HMGB1/IRF8/PDE4B/IL1R1/CCR7/HLA-DPB1/IL12A/CD226/TRIM27/TXK/IL6R/RIPK2/F2RL1/IL1B/IL18RAP/SLAMF6/IL20RB/ISL1/IL18/PDE4D	24
GO:0002821	positive regulation of adaptive immune response	23/1113	105/18670	4.33206e-08	1.2078e-06	7.29392e-07	FCER2/CD80/CD1B/MSH2/NLRP3/PRKCQ/IL1R1/CD40/SOCS5/STAT6/PRKCZ/P2RX7/IL12A/CD1E/CD1D/PTPRC/CD226/IL6R/IL6/RIPK2/IL1B/HLA-F/IL18	23
GO:0070665	positive regulation of leukocyte proliferation	27/1113	139/18670	4.45827e-08	1.23706e-06	7.47068e-07	HLA-DPA1/CD80/LYN/HMGB1/PRKCQ/FCRL3/MEF2C/VAV3/CD40/MPL/IL5RA/HLA-DPB1/CARD11/IL12A/TGFBR2/CD1D/PTPRC/IGF1/CD6/LILRB2/IL6R/IL6/KITLG/RIPK2/IL1B/VCAM1/IL18	27
GO:0002294	CD4-positive, alpha-beta T cell differentiation involved in immune response	17/1113	60/18670	4.52858e-08	1.25062e-06	7.55252e-07	RORA/CD80/HMGB1/NLRP3/SOCS5/STAT6/PRKCZ/MTOR/LY9/SEMA4A/IRF4/IL6/RIPK2/LEF1/SLAMF6/MYB/IL18	17
GO:0060402	calcium ion transport into cytosol	29/1113	158/18670	5.29726e-08	1.456e-06	8.79281e-07	RYR2/ATP2B4/GRIN2B/GRIN2A/SLC8A1/ADCYAP1R1/SLC8A3/CACNA1C/NTSR1/RYR1/RYR3/NOS1/LYN/FYN/RASA3/BDKRB1/PRKCE/CCR7/LCK/SNCA/P2RX7/TRDN/ANK2/TRPV6/PTPRC/GRIN1/CASQ2/DRD2/PDE4D	29
GO:0045765	regulation of angiogenesis	51/1113	383/18670	5.92767e-08	1.60776e-06	9.70933e-07	BMPER/TERT/MAP3K3/CMA1/RUNX1/PRKCB/ADAM12/ITGAX/MAP2K5/PTN/COL4A2/JUP/ITGB2/FGF1/HMGA2/PRKD1/EPHA1/ERBB2/EPHA2/CD40/CCL11/NRP1/PRKCA/C3AR1/TGFBR2/AGTR1/KRT1/SP1/TWIST1/CXCR4/DCN/FLT1/HGF/SEMA4A/BRCA1/HGS/CXCL13/IL6/IL1B/TGFB2/GTF2I/NFE2L2/HIF1A/RHOJ/PKM/NOS3/PLXND1/ISL1/TBXA2R/AKT3/IL1A	51
GO:0002287	alpha-beta T cell activation involved in immune response	17/1113	61/18670	5.93219e-08	1.60776e-06	9.70933e-07	RORA/CD80/HMGB1/NLRP3/SOCS5/STAT6/PRKCZ/MTOR/LY9/SEMA4A/IRF4/IL6/RIPK2/LEF1/SLAMF6/MYB/IL18	17
GO:0002293	alpha-beta T cell differentiation involved in immune response	17/1113	61/18670	5.93219e-08	1.60776e-06	9.70933e-07	RORA/CD80/HMGB1/NLRP3/SOCS5/STAT6/PRKCZ/MTOR/LY9/SEMA4A/IRF4/IL6/RIPK2/LEF1/SLAMF6/MYB/IL18	17
GO:0032743	positive regulation of interleukin-2 production	12/1113	30/18670	6.02856e-08	1.62632e-06	9.82138e-07	SPTBN1/RUNX1/CD80/PDE4B/PRKCQ/CARD11/PTPRC/IRF4/RIPK2/IL1B/PDE4D/IL1A	12
GO:0031581	hemidesmosome assembly	8/1113	12/18670	6.21272e-08	1.66827e-06	1.00748e-06	DST/LAMC2/LAMB3/ITGA6/LAMC1/COL17A1/KRT5/LAMA3	8
GO:0050730	regulation of peptidyl-tyrosine phosphorylation	39/1113	256/18670	6.24263e-08	1.66861e-06	1.00768e-06	GHR/ERBB3/EGFR/ANGPT1/PDGFD/ADIPOQ/NTF3/CD80/LYN/FYN/CBLC/ITGB2/CNTN1/PRKCE/BMP6/CD40/SOCS5/PRKCZ/NRP1/ARHGEF2/IL12A/MTOR/ITGB3/PTPRC/CHMP6/IGF1/AFAP1L2/HGF/IL6R/IL6/KITLG/RIPK2/LIF/FGF7/SRC/TNK2/PDGFC/ISL1/IL18	39
GO:2000310	regulation of NMDA receptor activity	13/1113	36/18670	7.14253e-08	1.90044e-06	1.14768e-06	ACTN2/GRIN2B/GRIN2A/DLG2/LRRC7/CCL2/MEF2C/PPARGC1A/GRIA1/GRIA4/NLGN1/GRIN1/EPHB2	13
GO:0032623	interleukin-2 production	17/1113	62/18670	7.7228e-08	2.04549e-06	1.23528e-06	SPTBN1/NR1H4/RUNX1/CD80/PDE4B/PRKCQ/CARD11/PTPRC/TRIM27/CD247/IRF4/RIPK2/IL1B/IL20RB/IL18/PDE4D/IL1A	17
GO:0035710	CD4-positive, alpha-beta T cell activation	21/1113	92/18670	7.82722e-08	2.06376e-06	1.24632e-06	RUNX1/RORA/CD80/HMGB1/NLRP3/PRKCQ/SOCS5/STAT6/PRKCZ/IL12A/TGFBR2/MTOR/LY9/SEMA4A/IRF4/IL6/RIPK2/LEF1/SLAMF6/MYB/IL18	21
GO:0046578	regulation of Ras protein signal transduction	37/1113	238/18670	7.96043e-08	2.08943e-06	1.26182e-06	ARHGDIB/OBSCN/NGF/KALRN/TIAM1/TIMP2/LYN/RAC1/RASA3/PREX2/STK19/EPS8/STMN1/VAV3/NRP1/ARHGEF2/VAV1/MET/ABL2/RASGRP4/IGF1/ARHGEF3/RAPGEF1/VAV2/MAP4K4/FLOT1/KITLG/DLC1/EPHB2/F2RL1/TGFB2/NTRK1/PPP2CB/CYTH3/ARHGEF7/ARHGEF12/RASIP1	37
GO:0007272	ensheathment of neurons	26/1113	134/18670	8.07453e-08	2.10046e-06	1.26848e-06	NTRK3/EIF2B5/NFASC/SLC8A3/MAL2/ITGAX/PTN/ERBB2/RARB/TNFRSF1B/JAM3/CD9/MTMR2/MAG/MTOR/PRX/ANK2/CST7/PTPRZ1/CXCR4/HGF/CNTN2/NDRG1/PPARD/HEXB/MBP	26
GO:0008366	axon ensheathment	26/1113	134/18670	8.07453e-08	2.10046e-06	1.26848e-06	NTRK3/EIF2B5/NFASC/SLC8A3/MAL2/ITGAX/PTN/ERBB2/RARB/TNFRSF1B/JAM3/CD9/MTMR2/MAG/MTOR/PRX/ANK2/CST7/PTPRZ1/CXCR4/HGF/CNTN2/NDRG1/PPARD/HEXB/MBP	26
GO:0048813	dendrite morphogenesis	27/1113	143/18670	8.26249e-08	2.1398e-06	1.29223e-06	DSCAM/HECW1/KALRN/TIAM1/PHACTR1/CUX1/KIDINS220/PTN/ADAM10/NEDD4L/FYN/SHANK1/PREX2/EPHB1/DOCK10/DNM1L/NRP1/MAP6/DBNL/NLGN1/GRIN1/PTPRD/CTNND2/TNIK/EPHB2/SIPA1L1/STK11	27
GO:2001257	regulation of cation channel activity	31/1113	180/18670	8.52609e-08	2.1983e-06	1.32756e-06	ACTN2/KCNAB1/GRIN2B/GRIN2A/DLG2/NTSR1/NOS1/SHANK1/FGF12/PDE4B/LRRC7/CACNB2/CCL2/SCN1B/MEF2C/PPARGC1A/GRIA1/REM1/GEM/GRIA4/NLGN1/TRDN/ANK2/GAL/GRIN1/KCNA1/CASQ2/EPHB2/DRD2/KCNJ11/PDE4D	31
GO:0002833	positive regulation of response to biotic stimulus	38/1113	249/18670	8.77227e-08	2.25181e-06	1.35988e-06	FPR2/MUC16/LYN/HMGB1/FYN/TRIM5/MUC20/MUC2/FCN1/HCK/BMP6/LY86/CARD11/PRKCA/IL12A/VAV1/CD1D/MED1/MUC4/CADM1/PSMB2/CD226/TXK/PAK1/FBXW11/DHX9/SKP1/RIPK2/F2RL1/SRC/PSMC2/TAB2/IL18RAP/SLAMF6/PRKDC/MMP12/HLA-F/MUC1	38
GO:0002699	positive regulation of immune effector process	35/1113	219/18670	8.85694e-08	2.26357e-06	1.36698e-06	STXBP1/FCER2/LILRB1/CD80/CD1B/LYN/MSH2/NLRP3/ITGB2/VAMP8/IL1R1/CD40/SOCS5/STAT6/GAB2/PRKCZ/P2RX7/IL12A/CD1E/VAV1/CD1D/CADM1/PTPRC/CD226/RAPGEF1/IL6/RIPK2/F2RL1/IL1B/IL18RAP/SLAMF6/HLA-F/ENPP3/MYB/IL18	35
GO:0003205	cardiac chamber development	30/1113	171/18670	8.98338e-08	2.27592e-06	1.37444e-06	RYR2/ZFPM2/PPP1R13L/GRHL2/SALL1/TNNT2/DSP/NRP2/ROBO2/LRP2/MYOCD/PDE2A/MEF2C/RARB/SOX11/NRP1/TGFBR2/MED1/ANK2/TNNC1/PCSK5/RXRA/PRDM1/TGFB2/LTBP1/RBPJ/HIF1A/NOS3/PLXND1/ISL1	30
GO:0010634	positive regulation of epithelial cell migration	30/1113	171/18670	8.98338e-08	2.27592e-06	1.37444e-06	RTN4/MAP3K3/ANGPT1/HMGB1/NRP2/FGF1/PRKD1/PRKCE/FLT4/CD40/NRP1/PRKCA/RAB25/CALR/TGFBR2/MTOR/ITGB3/MET/SP1/DOCK1/MAP4K4/ITGA2/TGFB2/FGF7/SRC/NFE2L2/HIF1A/RHOJ/NOS3/AKT3	30
GO:0046632	alpha-beta T cell differentiation	22/1113	101/18670	9.43121e-08	2.37903e-06	1.43671e-06	ITK/RUNX1/RORA/CD80/HMGB1/NLRP3/ZBTB16/SOCS5/STAT6/PRKCZ/TGFBR2/MTOR/LY9/SEMA4A/IRF4/IL6/PRDM1/RIPK2/LEF1/SLAMF6/MYB/IL18	22
GO:0002709	regulation of T cell mediated immunity	18/1113	70/18670	9.49221e-08	2.3841e-06	1.43977e-06	LILRB1/CD1B/HMGB1/NLRP3/IL1R1/TNFRSF1B/PRKCZ/P2RX7/IL12A/CD1E/CD1D/PTPRC/IL6/IL1B/IL20RB/HLA-F/IL18/IL7R	18
GO:0030072	peptide hormone secretion	38/1113	250/18670	9.76366e-08	2.43595e-06	1.47108e-06	CACNA1A/KALRN/NR1H4/TIAM1/PFKFB2/RAB11FIP5/EGFR/CHGA/CACNA1C/AACS/RAC1/IL1RN/KCNB1/SMPD3/PRKCE/KCNG2/DPP4/PRKCA/ADCY5/GAL/RPH3AL/KCNA5/RIMS2/VIP/PARK7/MAP4K4/IL6/LRP5/PPARD/SNAP25/IL1B/RAB1A/DRD2/MYRIP/KCNJ11/HIF1A/RAB8B/ISL1	38
GO:0043523	regulation of neuron apoptotic process	34/1113	210/18670	9.78226e-08	2.43595e-06	1.47108e-06	GABRB3/STXBP1/TERT/ERBB3/NGF/ANGPT1/NTF3/GRIK5/FYN/MSH2/KCNB1/CCL2/MEF2C/PPARGC1A/GDF5/SNCA/HDAC4/MAG/GRID2/NQO1/NRP1/EGLN3/TFAP2A/SIX4/NR4A2/PTPRZ1/GRIN1/PARK7/TGFB2/NTRK1/HIF1A/GRIK2/MYB/ISL1	34
GO:0086065	cell communication involved in cardiac conduction	16/1113	56/18670	9.89009e-08	2.45232e-06	1.48097e-06	RYR2/CXADR/SLC8A1/CACNA1C/DSP/JUP/TNNI3K/CACNB2/GJC1/SCN1B/TRDN/ANK2/KCNA5/CASQ2/KCNN2/PDE4D	16
GO:0042088	T-helper 1 type immune response	14/1113	43/18670	1.01313e-07	2.50148e-06	1.51065e-06	CD80/HMGB1/IL1R1/SOCS5/STAT6/IL12A/MTOR/IL6R/SEMA4A/RIPK2/IL1B/LEF1/IL18RAP/IL18	14
GO:0038083	peptidyl-tyrosine autophosphorylation	13/1113	37/18670	1.04123e-07	2.56002e-06	1.54601e-06	ITK/EGFR/LYN/DDR1/FYN/HCK/LCK/ABL2/INSR/TXK/SRC/TNK2/NTRK1	13
GO:0010770	positive regulation of cell morphogenesis involved in differentiation	28/1113	154/18670	1.10258e-07	2.69947e-06	1.63022e-06	NTRK3/PLXNA4/DSCAM/NGF/KALRN/TIAM1/CUX1/MAP1B/RAC1/ROBO2/S100A10/DNM1L/MPL/NRP1/MAP6/CALR/DBNL/LIMS2/CXCL12/MAPT/PTPRD/PAK1/DOCK1/MACF1/DISC1/ARHGEF7/STK11/PLXND1	28
GO:0043434	response to peptide hormone	55/1113	436/18670	1.14493e-07	2.79143e-06	1.68575e-06	ACTN2/GHR/EIF2B5/LHCGR/NR1H4/PRKCB/POR/ADIPOQ/LYN/MAP1B/ABCC2/PRLR/FYN/GRB10/AP3S1/SLC9A1/PRKCQ/ADCY2/PRKAR2B/GSTP1/CPS1/FBN1/F7/STAT6/PRKCZ/CPEB1/AGTR1/TIMP4/MTOR/NR4A2/SP1/ADCY5/GAL/CXCL12/INSR/EDNRB/PAK1/TSHR/PTPRE/TH/GNAI1/APRT/SRSF5/PRKAR1B/AANAT/IL1B/IGFBP5/SRC/SLC34A1/NFE2L2/PRKDC/PKM/CYP11A1/RAB8B/RPE65	55
GO:0048638	regulation of developmental growth	47/1113	347/18670	1.16896e-07	2.83813e-06	1.71396e-06	RTN4/SPP1/NTRK3/GHR/ZFPM2/PLXNA4/DSCAM/NGF/POR/MAP1B/SMURF1/NEDD4L/DDX39B/TP73/FGF9/RIMS1/MEF2C/GDF5/MAG/NRP1/TGFBR2/GAMT/DBNL/SIX4/MTOR/SYT1/GAL/CXCR4/IGF1/CXCL12/MAPT/RIMS2/INSR/PAK1/SEMA4B/SPTBN4/SEMA4A/ACACB/SYT3/MACF1/PPARD/DCC/DRD2/DISC1/RBPJ/PRKDC/RYK	47
GO:0007265	Ras protein signal transduction	56/1113	448/18670	1.19725e-07	2.89475e-06	1.74815e-06	CDH13/ARHGDIB/OBSCN/GRAP2/NGF/KALRN/TIAM1/TIMP2/LYN/ELMO1/RAC1/RASA3/PREX2/PRKD1/RAB6B/STK19/SHC2/EPS8/STMN1/VAV3/RHOH/NRP1/ARHGEF2/RAB25/DBNL/GNA12/AGTR1/VAV1/MET/ABL2/RASGRP4/DOK2/IGF1/ARHGEF3/RAPGEF1/VAV2/PARK7/MAP4K4/CDC42EP3/FLOT1/KITLG/DLC1/RND3/EPHB2/F2RL1/TGFB2/RAB1A/RAB27A/NTRK1/PPP2CB/CYTH3/ARHGEF7/RHOJ/ARHGEF12/RAB8B/RASIP1	56
GO:0050770	regulation of axonogenesis	31/1113	183/18670	1.25587e-07	3.02394e-06	1.82617e-06	RTN4/SPP1/NTRK3/CHN1/PLXNA4/DSCAM/NGF/CDH2/TIAM1/DAB1/MAP1B/ROBO2/MAG/NRP1/MAP6/DBNL/CXCL12/GRIN1/MAPT/PAK1/SEMA4B/CNTN2/SEMA4A/MACF1/EPHB2/DCC/DISC1/SIPA1L1/STK11/PLXND1/RYK	31
GO:2001236	regulation of extrinsic apoptotic signaling pathway	28/1113	155/18670	1.27044e-07	3.04645e-06	1.83976e-06	TERT/ATF3/SGK3/WWOX/MAP2K5/ITGA6/FYN/CASP8/GSTP1/DBH/ZMYND11/NRP1/ARHGEF2/PTPRC/IGF1/LTBR/PARK7/HGF/BRCA1/HSPA1B/IL1B/SRC/TNFRSF10A/NOS3/PEA15/CTNNA1/EYA1/IL1A	28
GO:1901654	response to ketone	32/1113	193/18670	1.31946e-07	3.15102e-06	1.90291e-06	SPP1/NTRK3/CLDN1/EGFR/NCOA2/ABCC2/PTN/AACS/CLDN4/FOXP2/IGFBP7/ADCY2/DSG1/PRKCE/CPS1/CCR7/F7/NCOA1/GNG2/CALR/PTGFR/ADCY5/PARK7/TH/GNAI1/AANAT/TGFB2/SRC/MAP4K1/KCNJ11/PRKAA2/TBXA2R	32
GO:0048880	sensory system development	49/1113	371/18670	1.38758e-07	3.28453e-06	1.98354e-06	NTRK3/ATP2B4/DSCAM/PPP1R13L/THRB/EGFR/FAT1/GRHL2/FBN2/CACNA1C/PTN/ALDH1A2/COL4A1/FOXP2/FGF9/SOX8/MITF/EPHB1/COL5A1/EPHA2/MYOM2/RARB/SOX11/BMP6/FBN1/CRYAB/NRP1/TGFBR2/TFAP2A/MED1/NPHP1/TWIST1/RORB/RXRA/GRHL3/ACHE/TH/SMAD3/PRDM1/LRP5/EPHB2/TGFB2/CPAMD8/LAMA1/TSKU/HIF1A/RHOJ/ISL1/RPE65	49
GO:0016358	dendrite development	36/1113	233/18670	1.39228e-07	3.28453e-06	1.98354e-06	DSCAM/HECW1/KALRN/ALK/TIAM1/DAB1/PHACTR1/CUX1/MAP1B/KIDINS220/PTN/ADAM10/NEDD4L/FYN/SHANK1/PREX2/PRKG1/EPHB1/DOCK10/MEF2C/DNM1L/NRP1/MAP6/DBNL/MTOR/NLGN1/GRIN1/PTPRD/CTNND2/GRIN3A/TNIK/EPHB2/DCC/DISC1/SIPA1L1/STK11	36
GO:0048738	cardiac muscle tissue development	36/1113	233/18670	1.39228e-07	3.28453e-06	1.98354e-06	RYR2/ACTN2/ZFPM2/CXADR/SLC8A1/ERBB3/PPP1R13L/TNNT2/DSP/SGCG/ALDH1A2/DDX39B/TP73/LRP2/FGF9/SLC9A1/MYOCD/GJC1/MEF2C/MYOM2/RARB/SGCD/CALR/TGFBR2/MYO18B/MTOR/MED1/TNNC1/IGF1/RXRA/PAK1/TGFB2/RBPJ/EFNB2/ISL1/SORBS2	36
GO:1903708	positive regulation of hemopoiesis	31/1113	185/18670	1.61683e-07	3.79889e-06	2.29416e-06	RUNX1/LILRB4/CD80/HMGB1/NLRP3/ZBTB16/CASP8/GLI2/SCIN/SOCS5/MPL/PRKCZ/PRKCA/IL12A/TGFBR2/MED1/GNAS/PTPRC/ARNT/LILRB2/IL1RL2/HSPA1B/KITLG/RIPK2/RAG1/LIF/LEF1/HIF1A/MYB/IL18/IL7R	31
GO:0010811	positive regulation of cell-substrate adhesion	24/1113	121/18670	1.64098e-07	3.84015e-06	2.31908e-06	EMILIN2/CDH13/FBLN2/ITGA6/PTN/RAC1/JUP/S100A10/EPHA1/PRKCE/CCR7/HSD17B12/FERMT1/PRKCZ/NRP1/CALR/LIMS2/UTRN/CDK6/DOCK1/MAP4K4/SMAD3/DISC1/ARHGEF7	24
GO:0001654	eye development	48/1113	362/18670	1.64973e-07	3.84518e-06	2.32212e-06	NTRK3/ATP2B4/DSCAM/PPP1R13L/THRB/EGFR/FAT1/GRHL2/FBN2/CACNA1C/PTN/ALDH1A2/COL4A1/FOXP2/FGF9/SOX8/MITF/EPHB1/COL5A1/EPHA2/MYOM2/RARB/SOX11/BMP6/FBN1/CRYAB/NRP1/TGFBR2/TFAP2A/MED1/NPHP1/TWIST1/RORB/RXRA/GRHL3/ACHE/TH/SMAD3/PRDM1/LRP5/EPHB2/TGFB2/CPAMD8/LAMA1/TSKU/HIF1A/RHOJ/RPE65	48
GO:0043271	negative regulation of ion transport	28/1113	157/18670	1.67965e-07	3.89934e-06	2.35483e-06	GRM7/ACTN2/KCNAB1/HECW1/NTSR1/NOS1/LILRB1/NEDD4L/FGF12/KCNH2/PRKCE/SNCA/REM1/GNAO1/GEM/MTOR/TRDN/TWIST1/TRIM27/LILRB2/VIP/CASQ2/COMMD1/EPHB2/ARL6IP5/DRD2/CD33/NOS3	28
GO:0002703	regulation of leukocyte mediated immunity	33/1113	205/18670	1.72797e-07	3.98167e-06	2.40455e-06	STXBP1/FCER2/LILRB1/CD1B/LYN/HMGB1/MSH2/NLRP3/ITGB2/VAMP8/IL1R1/TNFRSF1B/CD40/STAT6/GAB2/PRKCZ/P2RX7/IL12A/CD1E/VAV1/CD1D/CADM1/PTPRC/CD226/IL6/F2RL1/IL1B/IL18RAP/SLAMF6/IL20RB/HLA-F/IL18/IL7R	33
GO:0060401	cytosolic calcium ion transport	30/1113	176/18670	1.73512e-07	3.98167e-06	2.40455e-06	RYR2/ATP2B4/GRIN2B/GRIN2A/SLC8A1/ADCYAP1R1/SLC8A3/CACNA1C/NTSR1/RYR1/RYR3/NOS1/LYN/FYN/RASA3/BDKRB1/PRKCE/CCR7/LCK/SNCA/P2RX7/TRDN/ANK2/TRPV6/PTPRC/GRIN1/CASQ2/PSEN2/DRD2/PDE4D	30
GO:0051588	regulation of neurotransmitter transport	26/1113	139/18670	1.73562e-07	3.98167e-06	2.40455e-06	CHRM2/APBA2/STXBP1/PRKCB/NTSR1/NOS1/LILRB1/GRIK5/CACNB2/VAMP8/RIMS1/MEF2C/SNCAIP/DNM1L/SNCA/P2RX7/NLGN1/ITGB3/PPFIA2/SYT1/RIMS2/PFN2/GRIN3A/FLOT1/ARL6IP5/DRD2	26
GO:0010810	regulation of cell-substrate adhesion	34/1113	215/18670	1.74889e-07	3.99639e-06	2.41344e-06	EMILIN2/CDH13/FBLN2/PHLDB2/ITGA6/DDR1/PTN/RAC1/CORO2B/SLC9A1/JUP/EPHA3/S100A10/EPHA1/APOD/PRKCE/CCR7/HSD17B12/FERMT1/PRKCZ/NRP1/CALR/LIMS2/UTRN/CDK6/DOCK1/MAP4K4/SMAD3/DLC1/MACF1/SRC/DISC1/ARHGEF7/MMP12	34
GO:0042692	muscle cell differentiation	50/1113	385/18670	1.75674e-07	3.99865e-06	2.4148e-06	ACTN2/CACNA1H/OBSCN/MAPK12/CXADR/SLC8A1/CDH2/RORA/TANC1/ADAM12/RYR1/NOS1/TNNT2/NFATC1/SYNE1/DDX39B/FGF9/SLC9A1/MYOCD/KLF5/MEF2C/MYOM2/RARB/CD9/HDAC4/SGCD/KRT19/KCNH1/CALR/MYO18B/SIX4/MTOR/TNFSF14/ANK2/ITGA8/IGF1/EDNRB/RXRA/PAK1/CEACAM5/FLNC/CASQ2/FLOT1/KRT8/IGFBP5/RBPJ/BOC/CTNNA1/EFNB2/SORBS2	50
GO:0002685	regulation of leukocyte migration	32/1113	196/18670	1.90029e-07	4.30855e-06	2.60195e-06	CCL8/CCL7/PDGFD/FPR2/LYN/PTN/HMGB1/ADAM10/RAC1/BDKRB1/CCL2/IL1R1/SMPD3/APOD/CCR7/JAM3/F7/CD9/CMKLR1/C3AR1/IL12A/CALR/TNFSF14/CXCL12/IL6R/CXCL13/IL6/KITLG/ITGA2/F2RL1/ELANE/S100A14	32
GO:0002708	positive regulation of lymphocyte mediated immunity	22/1113	105/18670	1.95181e-07	4.40821e-06	2.66213e-06	FCER2/CD1B/MSH2/NLRP3/IL1R1/CD40/STAT6/PRKCZ/P2RX7/IL12A/CD1E/VAV1/CD1D/CADM1/PTPRC/CD226/IL6/IL1B/IL18RAP/SLAMF6/HLA-F/IL18	22
GO:0002706	regulation of lymphocyte mediated immunity	27/1113	149/18670	1.98721e-07	4.45364e-06	2.68957e-06	FCER2/LILRB1/CD1B/HMGB1/MSH2/NLRP3/IL1R1/TNFRSF1B/CD40/STAT6/PRKCZ/P2RX7/IL12A/CD1E/VAV1/CD1D/CADM1/PTPRC/CD226/IL6/IL1B/IL18RAP/SLAMF6/IL20RB/HLA-F/IL18/IL7R	27
GO:0051092	positive regulation of NF-kappaB transcription factor activity	27/1113	149/18670	1.98721e-07	4.45364e-06	2.68957e-06	ALK/CARD16/RIPK4/PRKCB/RPS27A/NLRP3/TRIM5/PRKCQ/ITGB2/PRKD1/EIF2AK2/CD40/PRKCZ/CARD11/ARHGEF2/S100A8/NPM1/TLR6/DHX9/HSPA1B/FLOT1/RIPK2/IL1B/TAB2/NTRK1/IL18RAP/IL18	27
GO:0048041	focal adhesion assembly	19/1113	81/18670	2.04394e-07	4.56324e-06	2.75576e-06	ACTN2/PHLDB2/FERMT2/RAC1/CORO2B/SLC9A1/EPHA3/S100A10/APOD/NRP1/PIP5K1A/MAP4K4/SMAD3/ITGA2/DLC1/MACF1/LAMA5/SRC/ARHGEF7	19
GO:0045446	endothelial cell differentiation	23/1113	114/18670	2.13989e-07	4.75921e-06	2.87411e-06	CLDN1/COL18A1/F11R/PTN/NOTCH4/PDE2A/PROC/ANXA2/BMP6/NRP1/MET/CXCR4/RAPGEF1/TJP2/SCUBE1/F2RL1/LAMA5/IL1B/TJP1/RBPJ/XDH/PLOD3/PDE4D	23
GO:0048754	branching morphogenesis of an epithelial tube	27/1113	150/18670	2.2881e-07	5.06948e-06	3.06148e-06	ESR1/SALL1/DDR1/NOTCH4/COL4A1/SOX8/FGF1/EPHA2/GLI2/CCL11/NRP1/TGFBR2/SIX4/MED1/MET/PAK1/PGR/LRP5/LAMA5/LEF1/LAMA1/SRC/HHIP/PLXND1/EYA1/PBX1/RASIP1	27
GO:0150063	visual system development	48/1113	366/18670	2.30212e-07	5.08123e-06	3.06858e-06	NTRK3/ATP2B4/DSCAM/PPP1R13L/THRB/EGFR/FAT1/GRHL2/FBN2/CACNA1C/PTN/ALDH1A2/COL4A1/FOXP2/FGF9/SOX8/MITF/EPHB1/COL5A1/EPHA2/MYOM2/RARB/SOX11/BMP6/FBN1/CRYAB/NRP1/TGFBR2/TFAP2A/MED1/NPHP1/TWIST1/RORB/RXRA/GRHL3/ACHE/TH/SMAD3/PRDM1/LRP5/EPHB2/TGFB2/CPAMD8/LAMA1/TSKU/HIF1A/RHOJ/RPE65	48
GO:0003158	endothelium development	25/1113	132/18670	2.32444e-07	5.08467e-06	3.07065e-06	CLDN1/COL18A1/F11R/ITGAX/PTN/NOTCH4/PDE2A/FGF1/PROC/ANXA2/BMP6/NRP1/MET/CXCR4/RAPGEF1/TJP2/SCUBE1/F2RL1/LAMA5/IL1B/TJP1/RBPJ/XDH/PLOD3/PDE4D	25
GO:0002286	T cell activation involved in immune response	22/1113	106/18670	2.32616e-07	5.08467e-06	3.07065e-06	RORA/LILRB1/CD80/HMGB1/NLRP3/LCP1/SOCS5/STAT6/PRKCZ/MTOR/LY9/APBB1IP/SEMA4A/IRF4/IL6/RIPK2/F2RL1/LEF1/RAB27A/SLAMF6/MYB/IL18	22
GO:0062013	positive regulation of small molecule metabolic process	26/1113	141/18670	2.32985e-07	5.08467e-06	3.07065e-06	LHCGR/NR1H4/PFKFB2/ADCYAP1R1/POR/NTSR1/ADIPOQ/NOS1/PTH1R/FGF1/PRKCE/PPARGC1A/BMP6/RCVRN/SNCA/P2RX7/TWIST1/IGF1/ARNT/INSR/PARK7/IL1B/SRC/HIF1A/NOS3/PRKAA2	26
GO:0032102	negative regulation of response to external stimulus	51/1113	400/18670	2.36873e-07	5.09479e-06	3.07676e-06	SPP1/A2M/HTRA1/NRXN1/NR1H4/CARD16/PHLDB2/RORA/TNFAIP6/ADIPOQ/FPR2/LILRB1/ROBO2/NLRP3/SIGLEC10/SERPING1/PRKG1/GSTP1/CCL2/APOD/PROC/ANXA2/TNFRSF1B/CD9/SOCS5/GRID2/NRP1/NT5E/KRT1/CST7/PTPRC/IGF1/GRIN1/GRIN3A/SEMA4B/HGF/SMAD3/SEMA4A/CXCL13/C1QTNF1/PLAUR/PPARD/ELANE/DRD2/MMP12/IL20RB/HLA-F/NOS3/ENPP3/ISL1/RYK	51
GO:0030104	water homeostasis	18/1113	74/18670	2.36947e-07	5.09479e-06	3.07676e-06	AQP4/CLDN1/NEDD4L/CLDN4/SCNN1A/SFN/ADCY2/PRKAR2B/TP63/STMN1/GRHL1/KRT1/SCTR/MET/ADCY5/ACER1/GRHL3/PRKAR1B	18
GO:0043367	CD4-positive, alpha-beta T cell differentiation	18/1113	74/18670	2.36947e-07	5.09479e-06	3.07676e-06	RUNX1/RORA/CD80/HMGB1/NLRP3/SOCS5/STAT6/PRKCZ/MTOR/LY9/SEMA4A/IRF4/IL6/RIPK2/LEF1/SLAMF6/MYB/IL18	18
GO:0086003	cardiac muscle cell contraction	18/1113	74/18670	2.36947e-07	5.09479e-06	3.07676e-06	RYR2/KCNJ2/CACNA1C/DSP/NEDD4L/SLC9A1/FGF12/PDE4B/JUP/CACNB2/GJC1/SCN1B/KCNH2/SGCD/ANK2/KCNA5/KCNN2/PDE4D	18
GO:0003007	heart morphogenesis	38/1113	259/18670	2.48037e-07	5.31364e-06	3.20893e-06	RTN4/RYR2/ZFPM2/PPP1R13L/GRHL2/MICAL2/RYR1/TNNT2/DSP/NRP2/ALDH1A2/ROBO2/LRP2/COL5A1/MEF2C/MYOM2/RARB/SOX11/NRP1/TGFBR2/MTOR/MED1/TWIST1/TNNC1/SETDB2/INSR/RXRA/TH/SMAD3/ELN/DLC1/TGFB2/RBPJ/HIF1A/NOS3/PLXND1/EYA1/ISL1	38
GO:1903305	regulation of regulated secretory pathway	28/1113	160/18670	2.52743e-07	5.39463e-06	3.25784e-06	CHRM2/APBA2/CACNA1H/STXBP1/PRKCB/LYN/GRIK5/ITGB2/CACNB2/VAMP8/RIMS1/KCNB1/SYT6/DNM1L/GAB2/NLGN1/PPFIA2/TRPV6/SYT1/RPH3AL/RIMS2/PFN2/GRIN3A/SYT3/F2RL1/RAB27A/DRD2/HLA-F	28
GO:0045778	positive regulation of ossification	20/1113	90/18670	2.53816e-07	5.39775e-06	3.25972e-06	SLC8A1/RUNX2/FBN2/PTN/ZBTB16/PRKD1/MEF2C/TP63/SOX11/BMP6/P2RX7/TFAP2A/GNAS/IGF1/HGF/IL6R/SMAD3/IL6/LRP5/TGFB2	20
GO:0006352	DNA-templated transcription, initiation	37/1113	249/18670	2.57447e-07	5.45508e-06	3.29434e-06	THRB/NR1H4/ESR1/RORA/ESRRG/RUNX2/NOTCH3/TEAD1/HMGB1/NOTCH4/TAF1D/MAML3/SUB1/MITF/RARB/PPARGC1A/NR5A2/RXRB/WWTR1/MED1/GTF2B/MED8/NCOA6/NR4A2/TWIST1/RORB/RXRA/PGR/TAF4/PPARD/PSMC2/BRF2/TAF1B/GTF2I/RBPJ/MNAT1/POLR1C	37
GO:0051402	neuron apoptotic process	36/1113	239/18670	2.65193e-07	5.59885e-06	3.38117e-06	GABRB3/STXBP1/TERT/ERBB3/NGF/THRB/ANGPT1/NTF3/GRIK5/FYN/MSH2/KCNB1/CCL2/MEF2C/TP63/PPARGC1A/GDF5/SNCA/HDAC4/MAG/GRID2/NQO1/NRP1/EGLN3/TFAP2A/SIX4/NR4A2/PTPRZ1/GRIN1/PARK7/TGFB2/NTRK1/HIF1A/GRIK2/MYB/ISL1	36
GO:0001508	action potential	25/1113	133/18670	2.70295e-07	5.68595e-06	3.43377e-06	RYR2/NTRK3/CACNA1H/CXADR/KCNJ2/SLC8A1/CACNA1C/NTSR1/DSP/HCN2/NEDD4L/SLC9A1/FGF12/JUP/CACNB2/GJC1/KCNB1/SCN4A/SCN1B/KCNH2/ANK2/KCNA5/KCNA1/KCNN2/GRIK2	25
GO:0032412	regulation of ion transmembrane transporter activity	38/1113	260/18670	2.74183e-07	5.747e-06	3.47063e-06	RYR2/ACTN2/KCNAB1/GRIN2B/GRIN2A/HECW1/DLG2/NTSR1/NOS1/NEDD4L/SHANK1/SLC9A1/FGF12/PDE4B/ABCB1/LRRC7/CACNB2/CCL2/SCN1B/MEF2C/PRKCE/PPARGC1A/GRIA1/REM1/GEM/GRIA4/NLGN1/TRDN/ANK2/UTRN/GAL/GRIN1/KCNA1/CASQ2/EPHB2/DRD2/KCNJ11/PDE4D	38
GO:0001909	leukocyte mediated cytotoxicity	22/1113	107/18670	2.76557e-07	5.77598e-06	3.48813e-06	LILRB1/CD1B/GZMB/SLAMF7/PRDX1/P2RX7/IL12A/CD1E/VAV1/CD1D/CADM1/PTPRC/CD226/CTSG/F2RL1/ELANE/RAB27A/IL18RAP/SLAMF6/HLA-F/IL18/IL7R	22
GO:0052548	regulation of endopeptidase activity	53/1113	425/18670	2.81233e-07	5.85265e-06	3.53444e-06	A2M/LAMTOR5/GRIN2B/GRIN2A/SERPINA1/NGF/CARD16/TIMP2/POR/MAP2K5/LYN/HMGB1/PI3/FYN/SFN/NLRP3/SPINT1/SERPING1/CASP8/COL6A3/TP63/LCK/SNCA/SLPI/PZP/CRYAB/S100A8/EGLN3/TIMP4/TNFSF14/CST7/GRIN1/MAPT/PARK7/CSTA/HGF/SMAD3/PLAUR/PTTG1/DLC1/RIPK2/RAG1/CPAMD8/ARL6IP5/LEF1/SRC/TTBK1/RPS6KA1/TNFRSF10A/CASP10/MBP/XDH/BBC3	53
GO:0014909	smooth muscle cell migration	20/1113	91/18670	3.07297e-07	6.34972e-06	3.83462e-06	TERT/PDGFD/ADIPOQ/DDR1/FGF9/MYOCD/PRKG1/GSTP1/MEF2C/PPARGC1A/HDAC4/NRP1/ITGB3/IGF1/PAK1/ITGA2/PPARD/IGFBP5/SRC/NFE2L2	20
GO:0051899	membrane depolarization	20/1113	91/18670	3.07297e-07	6.34972e-06	3.83462e-06	CACNA1A/CACNA1H/KCNJ2/SLC8A1/CACNA1C/NTSR1/HCN2/NEDD4L/FGF12/CACNB2/SCN4A/SCN1B/KCNH2/PRKCZ/P2RX7/ANK2/DCN/CACNA1B/PARK7/SRC	20
GO:0046651	lymphocyte proliferation	39/1113	272/18670	3.18064e-07	6.49137e-06	3.92017e-06	PIK3CG/HLA-DPA1/DOCK2/LILRB1/CD80/LYN/HMGB1/FYN/PRKCQ/FCRL3/ERBB2/MEF2C/VAV3/TNFRSF1B/SOX11/CD40/MPL/HLA-DPB1/P2RX7/MAD1L1/CARD11/IL12A/TGFBR2/CD1D/TNFSF14/PTPRC/GAL/IGF1/CD6/LILRB2/IL6R/IL6/RIPK2/IL1B/LEF1/IL20RB/VCAM1/IL18/IL7R	39
GO:1902105	regulation of leukocyte differentiation	39/1113	272/18670	3.18064e-07	6.49137e-06	3.92017e-06	RUNX1/ADIPOQ/LILRB1/LILRB4/CD80/LYN/HMGB1/NLRP3/MITF/ZBTB16/CASP8/FCRL3/ERBB2/FBN1/GLI2/SOCS5/PRKCZ/CARD11/PRKCA/IL12A/TGFBR2/MTOR/GNAS/HLA-DOA/PTPRC/LILRB2/CDK6/IL1RL2/IRF4/PRDM1/KITLG/RIPK2/RAG1/LIF/LEF1/DTX1/MYB/IL18/IL7R	39
GO:0002429	immune response-activating cell surface receptor signaling pathway	57/1113	473/18670	3.18609e-07	6.49137e-06	3.92017e-06	EIF2B5/ITK/GRAP2/HLA-DPA1/RUNX1/ELF1/PRKCB/FPR1/FPR2/MUC16/LILRB4/LYN/ELMO1/RAC1/FYN/PDE4B/PRKCQ/MUC20/FCRL3/MUC2/MEF2C/FCN1/PRKCE/HCK/VAV3/WIPF3/CCR7/LCK/PIK3CD/CMKLR1/HLA-DPB1/CARD11/C3AR1/VAV1/MUC4/HSP90AA1/PTPRC/PSMB2/CD226/RAPGEF1/VAV2/TXK/PAK1/CD247/DOCK1/FBXW11/SKP1/RIPK2/SRC/PSMC2/TAB2/HLA-DRA/LCP2/TRAT1/MUC1/STK11/PDE4D	57
GO:0002757	immune response-activating signal transduction	57/1113	473/18670	3.18609e-07	6.49137e-06	3.92017e-06	EIF2B5/ITK/GRAP2/HLA-DPA1/RUNX1/ELF1/PRKCB/FPR1/FPR2/MUC16/LILRB4/LYN/ELMO1/RAC1/FYN/PDE4B/PRKCQ/MUC20/FCRL3/MUC2/MEF2C/FCN1/PRKCE/HCK/VAV3/WIPF3/CCR7/LCK/PIK3CD/CMKLR1/HLA-DPB1/CARD11/C3AR1/VAV1/MUC4/HSP90AA1/PTPRC/PSMB2/CD226/RAPGEF1/VAV2/TXK/PAK1/CD247/DOCK1/FBXW11/SKP1/RIPK2/SRC/PSMC2/TAB2/HLA-DRA/LCP2/TRAT1/MUC1/STK11/PDE4D	57
GO:0002292	T cell differentiation involved in immune response	17/1113	68/18670	3.3411e-07	6.78348e-06	4.09657e-06	RORA/CD80/HMGB1/NLRP3/SOCS5/STAT6/PRKCZ/MTOR/LY9/SEMA4A/IRF4/IL6/RIPK2/LEF1/SLAMF6/MYB/IL18	17
GO:0030168	platelet activation	27/1113	153/18670	3.46282e-07	7.0062e-06	4.23107e-06	PIK3CG/STXBP1/PRKCB/LYN/FYN/PRKCQ/PRKG1/PRKCE/VAV3/CD40/LCK/CD9/MPL/PRKCA/GNG2/GNA12/VAV1/GNAS/ITGB3/VAV2/C1QTNF1/IL6/HBB/SRC/LCP2/VCL/NOS3	27
GO:0072593	reactive oxygen species metabolic process	40/1113	284/18670	3.63236e-07	7.32379e-06	4.42287e-06	ATP2B4/GCH1/RORA/EGFR/POR/FPR2/NOS1/RAC1/ZNF205/FYN/ITGB2/GSTP1/PRDX1/CPS1/SNCA/HDAC4/P2RX7/CRYAB/NQO1/TGFBR2/TFAP2A/AGTR1/MTOR/VAV1/HSP90AA1/GRIN1/MAPT/INSR/PARK7/TLR6/SMAD3/BRCA1/F2RL1/HBB/IL1B/RAB27A/NFE2L2/HIF1A/NOS3/XDH	40
GO:0032663	regulation of interleukin-2 production	15/1113	54/18670	3.72503e-07	7.48475e-06	4.52007e-06	SPTBN1/NR1H4/RUNX1/CD80/PDE4B/PRKCQ/CARD11/PTPRC/TRIM27/IRF4/RIPK2/IL1B/IL20RB/PDE4D/IL1A	15
GO:0019935	cyclic-nucleotide-mediated signaling	33/1113	212/18670	3.84322e-07	7.6914e-06	4.64486e-06	ATP2B4/PDE10A/LHCGR/ADCYAP1R1/CHGA/NOS1/PTH1R/S1PR4/PDE2A/ADCY2/PRKAR2B/PRKG1/ADRA1B/PRKCA/GNG2/PTGFR/GNAS/SCTR/ADCY5/GAL/PDE3A/RUNDC3A/RIMS2/EDNRB/VIP/TSHR/GNAI1/PRKAR1B/APLP1/DRD2/ADRA1D/TBXA2R/PDE4D	33
GO:0032943	mononuclear cell proliferation	39/1113	274/18670	3.85428e-07	7.6914e-06	4.64486e-06	PIK3CG/HLA-DPA1/DOCK2/LILRB1/CD80/LYN/HMGB1/FYN/PRKCQ/FCRL3/ERBB2/MEF2C/VAV3/TNFRSF1B/SOX11/CD40/MPL/HLA-DPB1/P2RX7/MAD1L1/CARD11/IL12A/TGFBR2/CD1D/TNFSF14/PTPRC/GAL/IGF1/CD6/LILRB2/IL6R/IL6/RIPK2/IL1B/LEF1/IL20RB/VCAM1/IL18/IL7R	39
GO:0001659	temperature homeostasis	29/1113	173/18670	3.98971e-07	7.93449e-06	4.79167e-06	ZNF423/ESRRG/TLE3/NTSR1/ADIPOQ/PRLR/LAMA4/GRB10/LEPR/DBH/PPARGC1A/STAT6/CMKLR1/GNAS/CXCR4/EDNRB/ACHE/TSHR/DYNC1H1/IRF4/IL1B/EPAS1/DRD2/NPR3/PDGFC/RBPJ/STK11/IL18/IL1A	29
GO:0043588	skin development	52/1113	419/18670	4.23274e-07	8.38917e-06	5.06625e-06	KRT20/KAZN/CLDN1/RUNX1/EGFR/GRHL2/RYR1/DSP/ITGA6/LDB2/PI3/CLDN4/SFN/KRT6A/PKP3/JUP/COL5A1/IVL/EPHA2/DSG1/TP63/STMN1/FERMT1/KRT19/TGM3/GRHL1/KRT7/MED1/GNAS/KRT1/MET/ASAH1/GAL/ACER1/PIP5K1A/GRHL3/CSTA/COL5A3/PALLD/TRPC4AP/ITGA2/KRT5/KRT8/LAMA5/TGFB2/IGFBP5/KRT15/FGF7/SOSTDC1/RBPJ/SPRR3/KRT17	52
GO:0099504	synaptic vesicle cycle	31/1113	193/18670	4.25837e-07	8.41136e-06	5.07965e-06	CHRM2/APBA2/STXBP1/CDH2/NRXN1/MAGI2/PRKCB/GRIK5/CACNB2/RIMS1/AMPH/CADPS/SYT6/DNM1L/BSN/SNCA/P2RX7/SYN2/NLGN1/PPFIA2/SYT1/RIMS2/ERC2/PFN2/GRIN3A/TH/SYN3/PRKAR1B/SNAP25/DRD2/STX2	31
GO:0099003	vesicle-mediated transport in synapse	33/1113	213/18670	4.29299e-07	8.44073e-06	5.09739e-06	CHRM2/APBA2/STXBP1/CDH2/NRXN1/MAGI2/PRKCB/GRIK5/CACNB2/RIMS1/AMPH/CADPS/SYT6/DNM1L/BSN/SNCA/P2RX7/SYN2/NLGN1/ITGB3/PPFIA2/SYT1/RIMS2/ERC2/PFN2/GRIN3A/TH/SYN3/PRKAR1B/SNAP25/DRD2/STX2/EFNB2	33
GO:0030278	regulation of ossification	32/1113	203/18670	4.30221e-07	8.44073e-06	5.09739e-06	SLC8A1/RUNX2/FBN2/SMURF1/PTN/ZBTB16/PRKD1/TWIST2/MEF2C/TP63/SOX11/BMP6/DDX5/HDAC4/P2RX7/TFAP2A/GNAS/TWIST1/IGF1/RORB/CDK6/HGF/IL6R/SMAD3/IL6/LRP5/TGFB2/IGFBP5/LTBP3/RBPJ/HIF1A/PBX1	32
GO:0070588	calcium ion transmembrane transport	43/1113	319/18670	4.58847e-07	8.97215e-06	5.41832e-06	CACNA1A/RYR2/ATP2B4/CACNA1H/PIK3CG/GRIN2B/GRIN2A/SLC8A1/SLC8A3/CACNA1C/NTSR1/RYR1/RYR3/NOS1/LYN/FYN/RASA3/SLC9A1/PDE4B/PDE2A/CACNB2/BDKRB1/PRKCE/ANXA2/CCR7/LCK/SNCA/REM1/GEM/P2RX7/TRDN/ANK2/TRPV6/PTPRC/GRIN1/CACNA1B/GRIN3A/CASQ2/TRPC4AP/PSEN2/TRPC4/DRD2/PDE4D	43
GO:0008038	neuron recognition	14/1113	48/18670	4.70904e-07	9.16659e-06	5.53574e-06	RTN4/CNTNAP2/DSCAM/OPCML/GAP43/DSCAML1/ROBO2/EPHA3/NRP1/NDN/CXCR4/CNTN2/PALLD/EPHB2	14
GO:0006163	purine nucleotide metabolic process	53/1113	432/18670	4.71937e-07	9.16659e-06	5.53574e-06	PDE1A/PRKAG2/SULT2B1/PDE10A/NDC1/CBFA2T3/DLG2/PFKFB2/RORA/HSD17B8/DGUOK/MPC1/NOS1/PDE4B/PDE2A/ADCY2/ACSM1/ACSM3/COASY/EPHA2/HDDC3/PDE7B/PPARGC1A/HSD17B12/RCVRN/SNCA/HDAC4/P2RX7/CARD11/HMGCL/NT5E/ACSL5/ADCY5/IGF1/ARNT/INSR/PPCDC/TJP2/APRT/ACSM5/ACACB/OGDHL/OGDH/KYNU/HIF1A/ACOT7/PKM/SULT1E1/NOS3/XDH/PRKAA2/PFKM/PDE4D	53
GO:0045089	positive regulation of innate immune response	33/1113	214/18670	4.7913e-07	9.26757e-06	5.59672e-06	FPR2/MUC16/LYN/HMGB1/FYN/TRIM5/MUC20/MUC2/FCN1/HCK/CARD11/IL12A/VAV1/CD1D/MED1/MUC4/CADM1/PSMB2/CD226/TXK/PAK1/FBXW11/DHX9/SKP1/SRC/PSMC2/TAB2/IL18RAP/SLAMF6/PRKDC/MMP12/HLA-F/MUC1	33
GO:0001952	regulation of cell-matrix adhesion	23/1113	119/18670	4.80317e-07	9.26757e-06	5.59672e-06	CDH13/PHLDB2/DDR1/RAC1/SLC9A1/JUP/EPHA3/S100A10/EPHA1/APOD/CCR7/FERMT1/PRKCZ/NRP1/UTRN/CDK6/MAP4K4/SMAD3/DLC1/MACF1/SRC/DISC1/MMP12	23
GO:1904951	positive regulation of establishment of protein localization	55/1113	456/18670	4.98497e-07	9.58661e-06	5.78939e-06	SPTBN1/NR1H4/PFKFB2/EGFR/HMGB1/AACS/RAC1/TP73/CORO2B/FYN/SFN/NLRP3/GZMB/JUP/ITGB2/CASP8/KCNB1/ERBB2/FCN1/PRKCE/TP63/BMP6/DNM1L/SAR1A/FERMT1/PRKCZ/P2RX7/CADM1/TWIST1/IGF1/RPH3AL/CENPJ/PAK1/ACHE/TLR1/CCT4/SMAD3/DHX9/IL6/CCT5/RIPK2/PPARD/F2RL1/IL1B/TGFB2/SRC/DRD2/MYRIP/HIF1A/MMP12/MBP/CD33/BBC3/ISL1/IL1A	55
GO:0010517	regulation of phospholipase activity	17/1113	70/18670	5.22868e-07	1.0018e-05	6.04991e-06	NTRK3/ITK/ESR1/EGFR/ADCYAP1R1/NTF3/S1PR4/SELE/NMUR2/BICD1/SNCA/PRKCZ/AGTR1/ABL2/RASGRP4/FLT1/TXK	17
GO:0001649	osteoblast differentiation	34/1113	225/18670	5.24368e-07	1.0018e-05	6.04991e-06	SPP1/RUNX2/FBN2/WWOX/PTH1R/FGF9/SOX8/PRKD1/TWIST2/EPHA2/MEF2C/TP63/SOX11/BMP6/GLI2/DDX5/HDAC4/WWTR1/GNAS/TWIST1/IGF1/RORB/CDK6/ACHE/HGF/IL6R/SMAD3/DHX9/IL6/LRP5/IGFBP5/LEF1/CLTC/PSMC2	34
GO:2000377	regulation of reactive oxygen species metabolic process	31/1113	195/18670	5.37058e-07	1.02269e-05	6.17607e-06	ATP2B4/GCH1/EGFR/FPR2/RAC1/ZNF205/FYN/ITGB2/GSTP1/SNCA/HDAC4/CRYAB/TGFBR2/TFAP2A/AGTR1/MTOR/HSP90AA1/GRIN1/MAPT/INSR/PARK7/TLR6/SMAD3/BRCA1/F2RL1/HBB/IL1B/RAB27A/NFE2L2/HIF1A/XDH	31
GO:0007015	actin filament organization	50/1113	400/18670	5.67644e-07	1.07741e-05	6.50654e-06	ACTN2/SPTBN1/PHLDB2/FAT1/MICAL2/PHACTR1/PSTPIP1/RAC1/CORO2B/LCP1/SHANK1/SLC9A1/ARPC5L/S100A10/GAS7/EPHA1/ARHGAP17/EPS8/PRKCE/MYOM2/HCK/STMN1/CCR7/SCIN/RHOH/CCL11/NRP1/ARHGEF2/DBNL/MTOR/MET/CCL26/CXCL12/TRIM27/PFN2/PAK1/XIRP1/IQGAP2/SPTBN4/SMAD3/ELN/CDC42EP3/GMFG/DLC1/RND3/F2RL1/SRC/EVL/RHOJ/SORBS2	50
GO:0048863	stem cell differentiation	37/1113	257/18670	5.73099e-07	1.08424e-05	6.54775e-06	A2M/RUNX1/ESR1/RUNX2/SOX5/PTN/NRP2/ALDH1A2/TP73/EPCAM/MYOCD/SOX8/HMGA2/MEF2C/EIF2AK2/TP63/SOX11/LMO2/NRP1/TWIST1/PTPRC/PSMB2/EDNRB/CDK6/SEMA4B/SEMA4A/KITLG/LAMA5/TGFB2/LIF/PSMC2/LTBP3/NFE2L2/RBPJ/HIF1A/MYB/ISL1	37
GO:0099068	postsynapse assembly	11/1113	30/18670	6.14205e-07	1.15824e-05	6.99468e-06	NTRK3/CDH2/NRXN1/MAGI2/GAP43/SHANK1/NRXN2/GRID2/NLGN1/PTPRD/EPHB2	11
GO:0031295	T cell costimulation	15/1113	56/18670	6.25109e-07	1.175e-05	7.09589e-06	BTLA/GRAP2/CD80/LYN/RAC1/FYN/CCR7/LCK/DPP4/CARD11/VAV1/TNFSF14/PAK1/SRC/EFNB2	15
GO:0045580	regulation of T cell differentiation	25/1113	139/18670	6.45195e-07	1.20574e-05	7.28151e-06	RUNX1/LILRB4/CD80/HMGB1/NLRP3/ZBTB16/ERBB2/GLI2/SOCS5/PRKCZ/CARD11/IL12A/TGFBR2/HLA-DOA/PTPRC/LILRB2/IL1RL2/IRF4/PRDM1/RIPK2/RAG1/DTX1/MYB/IL18/IL7R	25
GO:0034612	response to tumor necrosis factor	42/1113	312/18670	6.456e-07	1.20574e-05	7.28151e-06	CCL8/OCLN/GCH1/CLDN1/NR1H4/CARD16/RORA/CCL7/ADIPOQ/ABCC2/ADAM10/COMMD7/SELE/APOB/CASP8/GSTP1/CCL13/CCL2/SMPD3/TNFRSF1B/TNFRSF8/PPARGC1A/CD40/CCL11/HDAC4/ARHGEF2/TNFSF14/CCL26/ASAH1/PSMB2/LTBR/BRCA1/DHX9/HSPA1B/KRT8/F2RL1/PSMC2/UBD/NFE2L2/KCNJ11/CCL23/VCAM1	42
GO:0007416	synapse assembly	29/1113	177/18670	6.5282e-07	1.21533e-05	7.33942e-06	GABRB3/NTRK3/DSCAM/CDH2/NRXN1/MAGI2/GAP43/MAP1B/ROBO2/SHANK1/EPHB1/MEF2C/BSN/NRXN2/SNCA/GRID2/DBNL/SIX4/NLGN1/GRIN1/PTPRD/ACHE/SEMA4A/EPHB2/NTRK1/DRD2/PLXND1/EFNB2/RYK	29
GO:0003231	cardiac ventricle development	24/1113	130/18670	6.57019e-07	1.21538e-05	7.33974e-06	RYR2/ZFPM2/PPP1R13L/GRHL2/SALL1/TNNT2/DSP/ROBO2/LRP2/MYOCD/PDE2A/MEF2C/SOX11/TGFBR2/MED1/TNNC1/RXRA/PRDM1/TGFB2/LTBP1/RBPJ/HIF1A/NOS3/ISL1	24
GO:0050671	positive regulation of lymphocyte proliferation	24/1113	130/18670	6.57019e-07	1.21538e-05	7.33974e-06	HLA-DPA1/CD80/HMGB1/PRKCQ/FCRL3/MEF2C/VAV3/CD40/MPL/HLA-DPB1/CARD11/IL12A/TGFBR2/CD1D/PTPRC/IGF1/CD6/LILRB2/IL6R/IL6/RIPK2/IL1B/VCAM1/IL18	24
GO:0017157	regulation of exocytosis	33/1113	217/18670	6.62751e-07	1.2221e-05	7.38034e-06	CHRM2/APBA2/CACNA1H/STXBP1/PRKCB/LYN/GRIK5/ITGB2/CACNB2/VAMP8/RIMS1/KCNB1/SMPD3/CADPS/SYT6/DNM1L/SNCA/GAB2/NLGN1/PPFIA2/TRPV6/SYT1/RPH3AL/RIMS2/PFN2/GRIN3A/HGS/SYT3/F2RL1/RAB27A/DRD2/HLA-F/RAB8B	33
GO:0002690	positive regulation of leukocyte chemotaxis	19/1113	87/18670	6.70443e-07	1.23082e-05	7.43299e-06	CCL7/FPR2/PTN/HMGB1/ADAM10/RAC1/CCR7/F7/CMKLR1/C3AR1/IL12A/CALR/TNFSF14/CXCL12/IL6R/CXCL13/IL6/F2RL1/S100A14	19
GO:0070555	response to interleukin-1	32/1113	207/18670	6.7243e-07	1.23082e-05	7.43299e-06	CCL8/MAP3K3/RORA/CCL7/ABCC2/RPS27A/SELE/IL1RN/CCL13/CCL2/IL1R1/MAPK13/TOLLIP/HNMT/SNCA/CCL11/HDAC4/PRKCA/CCL26/PSMB2/IL1RL2/FBXW11/SKP1/IL6/RIPK2/IL1B/SRC/PSMC2/TAB2/HIF1A/CCL23/IL1A	32
GO:0003151	outflow tract morphogenesis	18/1113	79/18670	6.75929e-07	1.23082e-05	7.43299e-06	ZFPM2/RYR1/NRP2/ROBO2/LRP2/MEF2C/RARB/SOX11/NRP1/TGFBR2/TWIST1/ELN/TGFB2/RBPJ/HIF1A/PLXND1/EYA1/ISL1	18
GO:0021675	nerve development	18/1113	79/18670	6.75929e-07	1.23082e-05	7.43299e-06	GABRB3/PLXNA4/ERBB3/NGF/NTF3/SALL1/NAV2/NRP2/COL25A1/EPHB1/NPTX1/NRP1/TFAP2A/SIX4/EPHB2/NTRK1/VCAM1/ISL1	18
GO:0014812	muscle cell migration	21/1113	104/18670	7.04332e-07	1.27855e-05	7.7212e-06	TERT/PDGFD/ADIPOQ/DDR1/FGF9/MYOCD/PRKG1/GSTP1/MEF2C/PPARGC1A/HDAC4/NRP1/SIX4/ITGB3/IGF1/PAK1/ITGA2/PPARD/IGFBP5/SRC/NFE2L2	21
GO:1900449	regulation of glutamate receptor signaling pathway	16/1113	64/18670	7.38365e-07	1.33616e-05	8.06915e-06	ACTN2/GRIN2B/GRIN2A/DLG2/FYN/SHANK1/LRRC7/CCL2/MEF2C/PPARGC1A/GRIA1/NECAB2/GRIA4/NLGN1/GRIN1/EPHB2	16
GO:0060078	regulation of postsynaptic membrane potential	25/1113	140/18670	7.41705e-07	1.33805e-05	8.08056e-06	GABRB3/GRIN2B/GRIN2A/NRXN1/GRIK1/NTSR1/GRIK5/SHANK1/RIMS1/MEF2C/GABBR1/GRIA1/SNCA/MTMR2/PRKCZ/GRID2/P2RX7/GRIK3/NLGN1/GRIN1/KCNA1/RIMS2/GRIN3A/DRD2/GRIK2	25
GO:0050670	regulation of lymphocyte proliferation	32/1113	208/18670	7.50197e-07	1.34645e-05	8.13125e-06	HLA-DPA1/LILRB1/CD80/LYN/HMGB1/PRKCQ/FCRL3/ERBB2/MEF2C/VAV3/TNFRSF1B/SOX11/CD40/MPL/HLA-DPB1/MAD1L1/CARD11/IL12A/TGFBR2/CD1D/PTPRC/GAL/IGF1/CD6/LILRB2/IL6R/IL6/RIPK2/IL1B/IL20RB/VCAM1/IL18	32
GO:0006367	transcription initiation from RNA polymerase II promoter	30/1113	188/18670	7.50979e-07	1.34645e-05	8.13125e-06	THRB/NR1H4/ESR1/RORA/ESRRG/RUNX2/NOTCH3/TEAD1/HMGB1/NOTCH4/MAML3/SUB1/RARB/PPARGC1A/NR5A2/RXRB/WWTR1/MED1/GTF2B/MED8/NR4A2/RORB/RXRA/PGR/TAF4/PPARD/PSMC2/GTF2I/RBPJ/MNAT1	30
GO:0032946	positive regulation of mononuclear cell proliferation	24/1113	131/18670	7.59631e-07	1.35778e-05	8.1997e-06	HLA-DPA1/CD80/HMGB1/PRKCQ/FCRL3/MEF2C/VAV3/CD40/MPL/HLA-DPB1/CARD11/IL12A/TGFBR2/CD1D/PTPRC/IGF1/CD6/LILRB2/IL6R/IL6/RIPK2/IL1B/VCAM1/IL18	24
GO:0031294	lymphocyte costimulation	15/1113	57/18670	8.01954e-07	1.42905e-05	8.63008e-06	BTLA/GRAP2/CD80/LYN/RAC1/FYN/CCR7/LCK/DPP4/CARD11/VAV1/TNFSF14/PAK1/SRC/EFNB2	15
GO:0007584	response to nutrient	33/1113	219/18670	8.19401e-07	1.45483e-05	8.78579e-06	SPP1/SLC8A1/NR1H4/EGFR/POR/ADIPOQ/RYR3/MAP1B/PTN/AACS/ALDH1A2/FYN/GSTP1/F7/NCOA1/P2RX7/NQO1/TGFBR2/HMGCL/MTOR/MED1/ALDH3A1/GRIN1/ITGA2/PPARD/IL1B/SLC34A1/KYNU/KCNJ11/PKM/SRSF2/VCAM1/TBXA2R	33
GO:1903706	regulation of hemopoiesis	56/1113	475/18670	8.21418e-07	1.45483e-05	8.78579e-06	RUNX1/PRKCB/ADIPOQ/LILRB1/LILRB4/CD80/LYN/PTN/HMGB1/TP73/NLRP3/PRKCQ/MITF/ZBTB16/CASP8/FCRL3/ERBB2/MEF2C/EIF2AK2/FBN1/GLI2/SCIN/SOCS5/MPL/PRKCZ/LMO2/CARD11/PRKCA/IL12A/TGFBR2/MTOR/MED1/GNAS/HLA-DOA/PTPRC/PSMB2/CDC73/ARNT/LILRB2/CDK6/IL1RL2/HSPA1B/IRF4/PRDM1/KITLG/RIPK2/RAG1/LIF/LEF1/DTX1/PSMC2/NFE2L2/HIF1A/MYB/IL18/IL7R	56
GO:0051146	striated muscle cell differentiation	40/1113	293/18670	8.25271e-07	1.45723e-05	8.80026e-06	ACTN2/CACNA1H/OBSCN/CXADR/SLC8A1/CDH2/TANC1/ADAM12/RYR1/NOS1/TNNT2/DDX39B/SLC9A1/MYOCD/KLF5/MEF2C/MYOM2/RARB/CD9/HDAC4/SGCD/KRT19/KCNH1/CALR/MYO18B/SIX4/MTOR/TNFSF14/IGF1/RXRA/PAK1/CEACAM5/FLNC/CASQ2/FLOT1/KRT8/IGFBP5/RBPJ/EFNB2/SORBS2	40
GO:0048771	tissue remodeling	29/1113	179/18670	8.29543e-07	1.45959e-05	8.81453e-06	SPP1/IL20RA/EGFR/PTH1R/PTN/HMGB1/RAC1/LEPR/MITF/EPHA2/MEF2C/FLT4/DBH/GDF5/P2RX7/PRKCA/ITGB3/IL6/LRP5/LIF/IGFBP5/EPAS1/SRC/LTBP3/RBPJ/HIF1A/NOS3/IL18/IL1A	29
GO:0043266	regulation of potassium ion transport	21/1113	105/18670	8.31619e-07	1.45959e-05	8.81453e-06	KCNAB2/DPP6/ACTN2/KCNAB1/KCNJ2/NOS1/NEDD4L/KCNIP4/KCNIP3/KCNH2/ANK2/GAL/KCNA5/KCNA1/VIP/CASQ2/KCNIP1/KCNMB1/KCNN2/DRD2/NOS3	21
GO:0032944	regulation of mononuclear cell proliferation	32/1113	209/18670	8.36234e-07	1.46328e-05	8.83682e-06	HLA-DPA1/LILRB1/CD80/LYN/HMGB1/PRKCQ/FCRL3/ERBB2/MEF2C/VAV3/TNFRSF1B/SOX11/CD40/MPL/HLA-DPB1/MAD1L1/CARD11/IL12A/TGFBR2/CD1D/PTPRC/GAL/IGF1/CD6/LILRB2/IL6R/IL6/RIPK2/IL1B/IL20RB/VCAM1/IL18	32
GO:0052547	regulation of peptidase activity	54/1113	452/18670	8.5362e-07	1.48924e-05	8.99355e-06	A2M/LAMTOR5/MAPK12/GRIN2B/GRIN2A/SERPINA1/NGF/CARD16/TIMP2/POR/MAP2K5/LYN/HMGB1/PI3/FYN/SFN/NLRP3/SPINT1/SERPING1/CASP8/COL6A3/TP63/LCK/SNCA/SLPI/PZP/CRYAB/S100A8/EGLN3/TIMP4/TNFSF14/CST7/GRIN1/MAPT/PARK7/CSTA/HGF/SMAD3/PLAUR/PTTG1/DLC1/RIPK2/RAG1/CPAMD8/ARL6IP5/LEF1/SRC/TTBK1/RPS6KA1/TNFRSF10A/CASP10/MBP/XDH/BBC3	54
GO:0002688	regulation of leukocyte chemotaxis	22/1113	114/18670	8.70835e-07	1.51473e-05	9.14753e-06	CCL7/FPR2/LYN/PTN/HMGB1/ADAM10/RAC1/CCL2/CCR7/JAM3/F7/CMKLR1/C3AR1/IL12A/CALR/TNFSF14/CXCL12/IL6R/CXCL13/IL6/F2RL1/S100A14	22
GO:0042552	myelination	24/1113	132/18670	8.76784e-07	1.52054e-05	9.1826e-06	NTRK3/EIF2B5/NFASC/SLC8A3/MAL2/ITGAX/PTN/ERBB2/RARB/TNFRSF1B/JAM3/CD9/MTMR2/MAG/MTOR/ANK2/CST7/PTPRZ1/CXCR4/HGF/CNTN2/NDRG1/HEXB/MBP	24
GO:0002062	chondrocyte differentiation	23/1113	123/18670	8.84681e-07	1.52968e-05	9.23782e-06	COL20A1/RUNX2/POR/SOX5/PTH1R/FGF9/ZBTB16/ACAN/HMGA2/SMPD3/COL6A3/MEF2C/RARB/ANXA2/BMP6/GDF5/GLI2/SCIN/TGFBR2/COL6A2/SMAD3/COL14A1/LTBP3	23
GO:0032602	chemokine production	19/1113	89/18670	9.70368e-07	1.67288e-05	1.01026e-05	NR1H4/ADIPOQ/MAP2K5/GSTP1/APOD/EPHA2/EIF2AK2/SOCS5/S100A8/TWIST1/IL6R/IL6/RIPK2/F2RL1/IL1B/ELANE/HIF1A/MBP/IL18	19
GO:0070371	ERK1 and ERK2 cascade	42/1113	317/18670	9.88881e-07	1.69675e-05	1.02467e-05	CCL8/BMPER/ATF3/TIAM1/EGFR/CCL7/ANGPT1/PDGFD/ADIPOQ/FPR2/LYN/HMGB1/GSTP1/EPHB1/CCL13/CCL2/ERBB2/EPHA2/FLT4/CCR7/PRKCZ/CCL11/NECAB2/NRP1/PRKCA/MED1/CCL26/PTPRC/IGF1/RAPGEF1/FLT1/TRAF7/RIPK2/EPHB2/F2RL1/IL1B/LIF/SRC/NTRK1/DRD2/PDGFC/CCL23	42
GO:0003208	cardiac ventricle morphogenesis	17/1113	73/18670	9.90036e-07	1.69675e-05	1.02467e-05	RYR2/ZFPM2/PPP1R13L/GRHL2/TNNT2/DSP/LRP2/MEF2C/SOX11/TGFBR2/MED1/TNNC1/RXRA/TGFB2/RBPJ/HIF1A/ISL1	17
GO:0007188	adenylate cyclase-modulating G protein-coupled receptor signaling pathway	33/1113	221/18670	1.00983e-06	1.72559e-05	1.04209e-05	GRM7/CHRM2/ATP2B4/LHCGR/CHGA/FPR1/FPR2/NOS1/PTH1R/S1PR4/PDE2A/ADCY2/ADRA1B/GABBR1/GRK5/GNAO1/CHRM3/GRIK3/PRKCA/GNG2/GNA12/PTGFR/GNAS/ADCY5/VIP/TSHR/GNAI1/APLP1/DRD2/NPR3/ADRA1D/TBXA2R/PDE4D	33
GO:0014013	regulation of gliogenesis	23/1113	124/18670	1.02579e-06	1.74775e-05	1.05547e-05	NTRK3/TERT/CDH2/TIAM1/DAB1/LYN/PTN/TP73/LRP2/SOX8/SPINT1/TNFRSF1B/SOX11/MAG/MTOR/PTPRZ1/CXCR4/CNTN2/IL6/IL1B/LIF/TTBK1/MYB	23
GO:0098657	import into cell	30/1113	191/18670	1.0582e-06	1.7977e-05	1.08564e-05	ATP2B4/KCNJ2/SLC8A1/ATP4B/KCNJ6/SLC8A3/KCNJ16/NTSR1/NOS1/HCN2/FYN/LRP2/SLC9A1/SLC9A3/KCNH2/SNCA/MAPK15/ITGB3/TRPV6/KCNJ9/PARK7/FLOT1/KCNJ15/SNAP25/ARL6IP5/ABCC9/DRD2/SLC34A1/KCNJ11/EFNB2	30
GO:0001954	positive regulation of cell-matrix adhesion	14/1113	51/18670	1.06674e-06	1.80695e-05	1.09122e-05	CDH13/RAC1/JUP/S100A10/EPHA1/CCR7/FERMT1/PRKCZ/NRP1/UTRN/CDK6/MAP4K4/SMAD3/DISC1	14
GO:0043010	camera-type eye development	42/1113	319/18670	1.16883e-06	1.97414e-05	1.19219e-05	NTRK3/ATP2B4/DSCAM/PPP1R13L/THRB/EGFR/FAT1/GRHL2/FBN2/CACNA1C/PTN/ALDH1A2/COL4A1/FOXP2/SOX8/MITF/EPHB1/EPHA2/MYOM2/SOX11/FBN1/CRYAB/NRP1/TGFBR2/TFAP2A/MED1/NPHP1/TWIST1/RORB/RXRA/GRHL3/ACHE/TH/SMAD3/LRP5/EPHB2/TGFB2/LAMA1/TSKU/HIF1A/RHOJ/RPE65	42
GO:0043401	steroid hormone mediated signaling pathway	29/1113	182/18670	1.1788e-06	1.98522e-05	1.19888e-05	THRB/NR1H4/RUNX1/ESR1/RORA/ESRRG/TP63/RARB/PPARGC1A/NR5A2/NCOA1/DDX5/RXRB/CALR/MED1/NCOA6/NR4A2/RORB/RXRA/PAK1/PARK7/BRCA1/PGR/PPARD/TRIP4/LEF1/SRC/FHL2/ISL1	29
GO:0050731	positive regulation of peptidyl-tyrosine phosphorylation	30/1113	192/18670	1.18404e-06	1.98797e-05	1.20054e-05	GHR/ERBB3/ANGPT1/ADIPOQ/NTF3/CD80/LYN/FYN/CNTN1/BMP6/CD40/NRP1/ARHGEF2/IL12A/MTOR/ITGB3/PTPRC/IGF1/AFAP1L2/HGF/IL6R/IL6/KITLG/RIPK2/LIF/FGF7/SRC/TNK2/ISL1/IL18	30
GO:0045471	response to ethanol	23/1113	125/18670	1.18726e-06	1.98797e-05	1.20054e-05	NTRK3/GRIN2B/GRIN2A/CLDN1/CCL7/ADCYAP1R1/ADIPOQ/AACS/FYN/CASP8/GSTP1/EPS8/PRKCE/DBH/NQO1/S100A8/GRIN1/GRIN3A/TH/KCNMB1/DRD2/VCAM1/TBXA2R	23
GO:0042133	neurotransmitter metabolic process	26/1113	153/18670	1.20107e-06	2.00015e-05	1.2079e-05	DPYS/ATP2B4/GCH1/GRIN2A/RORA/POR/NOS1/SHMT1/RAC1/ITGB2/DBH/CPS1/HNMT/NQO1/MTOR/HSP90AA1/INSR/DPYD/ACHE/TLR6/TH/SMAD3/HBB/IL1B/PHGDH/NOS3	26
GO:0033561	regulation of water loss via skin	10/1113	26/18670	1.20139e-06	2.00015e-05	1.2079e-05	CLDN1/CLDN4/SFN/TP63/STMN1/GRHL1/KRT1/MET/ACER1/GRHL3	10
GO:0014015	positive regulation of gliogenesis	17/1113	74/18670	1.21464e-06	2.01072e-05	1.21428e-05	TIAM1/LYN/PTN/TP73/LRP2/SOX8/SPINT1/TNFRSF1B/MAG/MTOR/PTPRZ1/CXCR4/IL6/IL1B/LIF/TTBK1/MYB	17
GO:0086001	cardiac muscle cell action potential	17/1113	74/18670	1.21464e-06	2.01072e-05	1.21428e-05	RYR2/CXADR/KCNJ2/SLC8A1/CACNA1C/DSP/HCN2/NEDD4L/FGF12/JUP/CACNB2/GJC1/SCN1B/KCNH2/ANK2/KCNA5/KCNN2	17
GO:1902107	positive regulation of leukocyte differentiation	25/1113	144/18670	1.27593e-06	2.1062e-05	1.27194e-05	RUNX1/LILRB4/CD80/HMGB1/NLRP3/ZBTB16/CASP8/GLI2/SOCS5/PRKCZ/PRKCA/IL12A/TGFBR2/GNAS/PTPRC/LILRB2/IL1RL2/KITLG/RIPK2/RAG1/LIF/LEF1/MYB/IL18/IL7R	25
GO:0010518	positive regulation of phospholipase activity	15/1113	59/18670	1.29618e-06	2.13145e-05	1.28719e-05	NTRK3/ITK/ESR1/EGFR/ADCYAP1R1/NTF3/S1PR4/SELE/NMUR2/PRKCZ/AGTR1/ABL2/RASGRP4/FLT1/TXK	15
GO:0048012	hepatocyte growth factor receptor signaling pathway	8/1113	16/18670	1.30221e-06	2.13145e-05	1.28719e-05	RAC1/MUC20/STMN1/NRP1/MET/PAK1/HGF/MST1R	8
GO:0071871	response to epinephrine	8/1113	16/18670	1.30221e-06	2.13145e-05	1.28719e-05	RYR2/ATP2B4/ADIPOQ/SLC9A1/PDE4B/PPARGC1A/SNCA/PDE4D	8
GO:1900274	regulation of phospholipase C activity	13/1113	45/18670	1.3648e-06	2.22765e-05	1.34528e-05	NTRK3/ITK/ESR1/EGFR/ADCYAP1R1/NTF3/S1PR4/SELE/BICD1/ABL2/RASGRP4/FLT1/TXK	13
GO:0007568	aging	42/1113	321/18670	1.37892e-06	2.23815e-05	1.35163e-05	EIF2B5/TERT/MAP3K3/CLDN1/TIMP2/PTH1R/MSH2/COL4A2/TERF2/ITGB2/SERPING1/HMGA2/APOD/TP63/TNFRSF1B/PPARGC1A/SNCA/CCL11/GNAO1/CRYAB/NQO1/CALR/TGFBR2/MTOR/TWIST1/NPM1/ALDH3A1/NEK6/DCN/EDNRB/CDK6/TH/KCNMB1/IGFBP5/NTRK1/NFE2L2/KYNU/PRKDC/CTNNA1/VCAM1/AKT3/PDE4D	42
GO:0071375	cellular response to peptide hormone stimulus	42/1113	321/18670	1.37892e-06	2.23815e-05	1.35163e-05	ACTN2/GHR/LHCGR/NR1H4/PRKCB/POR/ADIPOQ/LYN/MAP1B/PRLR/FYN/GRB10/AP3S1/SLC9A1/PRKCQ/ADCY2/PRKAR2B/GSTP1/CPS1/FBN1/STAT6/PRKCZ/CPEB1/AGTR1/NR4A2/SP1/ADCY5/INSR/PAK1/TSHR/PTPRE/APRT/SRSF5/PRKAR1B/IL1B/SRC/NFE2L2/PRKDC/PKM/CYP11A1/RAB8B/RPE65	42
GO:0002793	positive regulation of peptide secretion	39/1113	288/18670	1.38541e-06	2.24245e-05	1.35422e-05	SPTBN1/NR1H4/PFKFB2/EGFR/HMGB1/AACS/RAC1/NLRP3/FCN1/PRKCE/BMP6/DNM1L/FERMT1/PRKCZ/P2RX7/S100A8/CADM1/TWIST1/IGF1/RPH3AL/ACHE/TLR1/DHX9/IL6/RIPK2/PPARD/F2RL1/IL1B/TGFB2/SRC/DRD2/MYRIP/HIF1A/MMP12/MBP/CD33/RAB8B/ISL1/IL1A	39
GO:0018105	peptidyl-serine phosphorylation	40/1113	299/18670	1.39203e-06	2.24691e-05	1.35692e-05	NTRK3/ATP2B4/MAPK12/EGFR/PRKCB/SGK3/ANGPT1/NTF3/NOS1/PRKCQ/HMGA2/PRKD1/RPTOR/PRKG1/MAPK13/ERN1/PRKCE/SNCA/PRKCZ/PRKCA/TGFBR2/MTOR/HSP90AA1/NEK6/PFN2/PAK1/PARK7/HGF/SPTBN4/IL6/RIPK2/LIF/SRC/MAP4K1/TTBK1/SGK1/PRKDC/PRKAA2/AKT3/PDE4D	40
GO:0032682	negative regulation of chemokine production	9/1113	21/18670	1.40888e-06	2.26782e-05	1.36955e-05	NR1H4/MAP2K5/GSTP1/APOD/EPHA2/SOCS5/IL6/F2RL1/ELANE	9
GO:0007612	learning	25/1113	145/18670	1.45592e-06	2.33208e-05	1.40835e-05	CNTNAP2/GRIN2A/KALRN/NRXN1/TANC1/SLC8A3/NTSR1/PTN/FYN/FOXP2/SHANK1/PRKAR2B/ATXN1/DBH/NRXN2/MTOR/GRIN1/INSR/TH/CNTN2/EPHB2/RAG1/SNAP25/DRD2/HIF1A	25
GO:0002573	myeloid leukocyte differentiation	31/1113	204/18670	1.4568e-06	2.33208e-05	1.40835e-05	CBFA2T3/RUNX1/ADIPOQ/LILRB1/LILRB4/LYN/MITF/CASP8/EPHA2/MEF2C/ANXA2/CCR7/FBN1/PIK3CD/GAB2/PRKCA/TGFBR2/MTOR/MED1/GNAS/LTBR/CDK6/IRF4/KITLG/EIF2AK1/F2RL1/LIF/LEF1/SRC/UBD/RBPJ	31
GO:0045582	positive regulation of T cell differentiation	18/1113	83/18670	1.46239e-06	2.33462e-05	1.40989e-05	RUNX1/LILRB4/CD80/NLRP3/ZBTB16/GLI2/SOCS5/PRKCZ/IL12A/TGFBR2/PTPRC/LILRB2/IL1RL2/RIPK2/RAG1/MYB/IL18/IL7R	18
GO:0042098	T cell proliferation	29/1113	184/18670	1.48226e-06	2.35987e-05	1.42514e-05	PIK3CG/HLA-DPA1/DOCK2/LILRB1/CD80/HMGB1/FYN/PRKCQ/ERBB2/TNFRSF1B/HLA-DPB1/P2RX7/MAD1L1/CARD11/IL12A/TGFBR2/CD1D/TNFSF14/PTPRC/IGF1/CD6/LILRB2/IL6R/IL6/RIPK2/IL1B/IL20RB/VCAM1/IL18	29
GO:0001822	kidney development	38/1113	278/18670	1.49668e-06	2.37633e-05	1.43508e-05	BMPER/MAGI2/ANGPT1/PDGFD/ADIPOQ/SALL1/NOTCH3/ALDH1A2/TP73/MTSS1/ROBO2/EPCAM/SOX8/FGF1/ZBTB16/MEF2C/RARB/SOX11/BMP6/FBN1/GLI2/WWTR1/NRP1/TFAP2A/AGTR1/SIX4/ITGA8/DCN/PCSK5/IL6R/SMAD3/LAMA5/TGFB2/LIF/SLC34A1/EYA1/PBX1/EFNB2	38
GO:0007200	phospholipase C-activating G protein-coupled receptor signaling pathway	20/1113	100/18670	1.5101e-06	2.39113e-05	1.44401e-05	CHRM2/ACTN2/LHCGR/ESR1/CHGA/FPR1/FPR2/PTH1R/NMUR2/BICD1/ADRA1B/CMKLR1/C3AR1/AGTR1/EDNRB/VIP/TACR1/F2RL1/DRD2/NPR3	20
GO:0070372	regulation of ERK1 and ERK2 cascade	40/1113	300/18670	1.51601e-06	2.39398e-05	1.44573e-05	CCL8/BMPER/ATF3/TIAM1/EGFR/CCL7/ANGPT1/PDGFD/ADIPOQ/FPR2/LYN/HMGB1/GSTP1/EPHB1/CCL13/CCL2/ERBB2/EPHA2/FLT4/CCR7/PRKCZ/CCL11/NECAB2/NRP1/PRKCA/CCL26/PTPRC/RAPGEF1/FLT1/TRAF7/RIPK2/EPHB2/F2RL1/IL1B/LIF/SRC/NTRK1/DRD2/PDGFC/CCL23	40
GO:0050714	positive regulation of protein secretion	37/1113	268/18670	1.6101e-06	2.53569e-05	1.53131e-05	SPTBN1/NR1H4/PFKFB2/EGFR/HMGB1/AACS/RAC1/NLRP3/FCN1/PRKCE/BMP6/DNM1L/FERMT1/PRKCZ/P2RX7/CADM1/TWIST1/IGF1/RPH3AL/ACHE/TLR1/DHX9/IL6/RIPK2/PPARD/F2RL1/IL1B/TGFB2/SRC/DRD2/MYRIP/HIF1A/MMP12/MBP/CD33/ISL1/IL1A	37
GO:0003018	vascular process in circulatory system	28/1113	175/18670	1.64809e-06	2.58852e-05	1.56322e-05	GCH1/SLC8A1/KCNMA1/EGFR/CHGA/ANGPT1/NOS1/PDE2A/PRKG1/ADRA1B/DBH/CPS1/BMP6/CHRM3/AGTR1/PDE3A/KCNA5/EDNRB/VIP/KCNMB1/IL6/PPARD/F2RL1/HBB/SRC/NOS3/PLOD3/TBXA2R	28
GO:0071709	membrane assembly	12/1113	39/18670	1.65259e-06	2.58862e-05	1.56328e-05	SPTBN1/CDH2/NRXN1/MAGI2/S100A10/ANXA2/NRXN2/NLGN1/PTPRD/FLOT1/EPHB2/STX2	12
GO:0051495	positive regulation of cytoskeleton organization	33/1113	226/18670	1.67958e-06	2.62384e-05	1.58455e-05	NTRK3/ACTN2/STMN2/NTF3/MAP1B/RAC1/ARPC5L/S100A10/EPHA1/PRKCE/HCK/CCR7/SCIN/CCL11/P2RX7/NRP1/MAPK15/MTOR/MET/CCL26/TRIM27/CENPJ/MAPT/PFN2/PAK1/IQGAP2/DYNC1H1/SMAD3/CDC42EP3/HSPA1B/GMFG/F2RL1/EVL	33
GO:0031644	regulation of nervous system process	24/1113	137/18670	1.75285e-06	2.72875e-05	1.6479e-05	NRXN1/NTSR1/ITGAX/SHANK1/SLC9A1/FGF12/NMUR2/RIMS1/NPTX1/TNFRSF1B/MTMR2/PRKCZ/MAG/MTOR/NLGN1/CST7/GRIN1/RIMS2/EDNRB/VIP/HGF/ITGA2/SRC/NOS3	24
GO:0014910	regulation of smooth muscle cell migration	18/1113	84/18670	1.7587e-06	2.72875e-05	1.6479e-05	TERT/PDGFD/ADIPOQ/FGF9/MYOCD/PRKG1/GSTP1/MEF2C/PPARGC1A/HDAC4/NRP1/IGF1/PAK1/ITGA2/PPARD/IGFBP5/SRC/NFE2L2	18
GO:1903829	positive regulation of cellular protein localization	42/1113	324/18670	1.76078e-06	2.72875e-05	1.6479e-05	RTN4/TERT/SPTBN1/EGFR/PTN/TP73/FYN/SFN/GZMB/JUP/BICD1/ITGB2/EPHA3/CASP8/KCNB1/ERBB2/EPHA2/PRKCE/TP63/SAR1A/NECAB2/EPB41L2/MAPT/GNL3/PAK1/PARK7/CD247/CCT4/SMAD3/GNAI1/CCT5/EPHB2/IL1B/NKD2/LIF/MARK4/SRC/KCNJ11/STK11/BBC3/PRKAA2/RER1	42
GO:0050891	multicellular organismal water homeostasis	16/1113	68/18670	1.77256e-06	2.73246e-05	1.65014e-05	AQP4/CLDN1/CLDN4/SCNN1A/SFN/ADCY2/PRKAR2B/TP63/STMN1/GRHL1/KRT1/MET/ADCY5/ACER1/GRHL3/PRKAR1B	16
GO:0050918	positive chemotaxis	16/1113	68/18670	1.77256e-06	2.73246e-05	1.65014e-05	NTRK3/CDH13/ANGPT1/FPR2/NTF3/HMGB1/F7/NRP1/MET/CXCL12/IL16/HGF/SMAD3/ITGA2/F2RL1/FGF7	16
GO:0032649	regulation of interferon-gamma production	20/1113	101/18670	1.77884e-06	2.73491e-05	1.65162e-05	HLA-DPA1/NR1H4/LILRB1/HMGB1/IRF8/PDE4B/IL1R1/CCR7/HLA-DPB1/IL12A/CD226/TXK/IL6R/RIPK2/IL1B/SLAMF6/IL20RB/ISL1/IL18/PDE4D	20
GO:0060443	mammary gland morphogenesis	13/1113	46/18670	1.79924e-06	2.75899e-05	1.66616e-05	ESR1/DDR1/EPHA2/GLI2/STAT6/CCL11/TGFBR2/MED1/PGR/LRP5/IGFBP5/SRC/SOSTDC1	13
GO:0099084	postsynaptic specialization organization	11/1113	33/18670	1.84382e-06	2.81743e-05	1.70146e-05	NTRK3/CDH2/NRXN1/DLG2/GAP43/SHANK1/NRXN2/GRID2/NLGN1/PTPRD/LILRB2	11
GO:0030323	respiratory tube development	28/1113	176/18670	1.8505e-06	2.81743e-05	1.70146e-05	ZFPM2/THRB/EGFR/GRHL2/PTN/ALDH1A2/FOXP2/FGF9/MYOCD/FGF1/SMPD3/FLT4/SOX11/GLI2/TGFBR2/PCSK5/PGR/LAMA5/LIF/IGFBP5/EPAS1/FGF7/LAMA1/HHIP/LTBP3/RBPJ/NOS3/PLOD3	28
GO:0048568	embryonic organ development	51/1113	428/18670	1.85186e-06	2.81743e-05	1.70146e-05	RYR2/GTPBP3/ZFPM2/PPP1R13L/EGFR/GRHL2/RUNX2/DSCAML1/FBN2/MICAL2/SALL1/ALDH1A2/FGF9/SPINT1/PRRX1/CASP8/EPHA2/MEF2C/RARB/SOX11/FBN1/GLI2/NCOA1/KRT19/TGFBR2/TFAP2A/SIX4/MED1/GNAS/ITGA8/TWIST1/ARNT/SETDB2/PCSK5/GRHL3/TH/SMAD3/PRDM1/KITLG/KRT8/EPHB2/TGFB2/LIF/LEF1/EPAS1/MTHFD1L/PDGFC/RBPJ/HIF1A/EYA1/PBX1	51
GO:0043524	negative regulation of neuron apoptotic process	25/1113	147/18670	1.88762e-06	2.86437e-05	1.72981e-05	GABRB3/STXBP1/TERT/ERBB3/NGF/ANGPT1/NTF3/FYN/MSH2/CCL2/MEF2C/PPARGC1A/GDF5/SNCA/MAG/NRP1/SIX4/NR4A2/PTPRZ1/GRIN1/PARK7/NTRK1/HIF1A/GRIK2/ISL1	25
GO:0035249	synaptic transmission, glutamatergic	19/1113	93/18670	1.96198e-06	2.96178e-05	1.78863e-05	GRM7/STXBP1/CDH2/NRXN1/EGFR/GRIK1/GRIK5/SHANK1/CCL2/MEF2C/GRID2/GRIK3/NLGN1/SYT1/GRIN1/NTRK1/DRD2/DISC1/GRIK2	19
GO:0051668	localization within membrane	19/1113	93/18670	1.96198e-06	2.96178e-05	1.78863e-05	CDH13/NDC1/CDH2/NRXN1/DLG2/MAGI2/DOCK2/PTN/RAC1/GRIK5/ITGB2/LRRC7/SAR1A/NRXN2/NLGN1/PTPRC/RAB1A/GRIK2/RER1	19
GO:0030073	insulin secretion	31/1113	207/18670	1.99943e-06	3.01051e-05	1.81806e-05	CACNA1A/NR1H4/TIAM1/PFKFB2/RAB11FIP5/CHGA/CACNA1C/AACS/RAC1/IL1RN/KCNB1/PRKCE/KCNG2/DPP4/PRKCA/ADCY5/GAL/RPH3AL/KCNA5/RIMS2/PARK7/MAP4K4/LRP5/PPARD/SNAP25/IL1B/DRD2/MYRIP/KCNJ11/HIF1A/ISL1	31
GO:0021537	telencephalon development	35/1113	249/18670	2.01739e-06	3.02972e-05	1.82966e-05	RTN4/ATP2B4/EIF2B5/CNTNAP2/PLXNA4/SLC8A1/CDH2/ALK/DAB1/EGFR/SLC8A3/PHACTR1/FEZ1/SALL1/ROBO2/GNG12/LMX1A/FOXP2/TACC2/RARB/NCOA1/CXCR4/CXCL12/GRIN1/KCNA1/CDK6/TH/CNTN2/EPHB2/LEF1/TSKU/DRD2/DISC1/HIF1A/RYK	35
GO:1905475	regulation of protein localization to membrane	29/1113	187/18670	2.07438e-06	3.1073e-05	1.87651e-05	SPTBN1/CDH2/EGFR/PTN/ADAM10/TP73/FYN/SFN/GZMB/ITGB2/EPHA3/VAMP8/CASP8/KCNB1/ERBB2/EPHA2/PRKCE/TP63/PPP2R5A/PRKCZ/NECAB2/PAK1/EPHB2/NKD2/CLTC/KCNJ11/STX8/BBC3/RER1	29
GO:0051235	maintenance of location	41/1113	315/18670	2.10022e-06	3.13794e-05	1.89502e-05	RYR2/SLC8A1/FBN2/CACNA1C/NTSR1/RYR1/RYR3/NOS1/LYN/SYNE1/GRIK5/RASA3/APOB/BDKRB1/PRKCE/CCR7/LCK/FBN1/SCIN/SNCA/P2RX7/S100A8/CALR/ITGB3/TRDN/ANK2/PTPRC/PARK7/CASQ2/SKP1/ACACB/IL6/PPARD/IL1B/ALB/FTL/DRD2/LTBP1/HEXB/RER1/PDE4D	41
GO:0048705	skeletal system morphogenesis	34/1113	239/18670	2.14123e-06	3.18952e-05	1.92616e-05	COL20A1/GRHL2/RUNX2/POR/DSCAML1/FBN2/WWOX/CSGALNACT1/ACAN/PRRX1/SMPD3/COL6A3/MEF2C/RARB/ANXA2/SOX11/BMP6/P2RX7/TGFBR2/TFAP2A/SIX4/GNAS/PAPPA2/TWIST1/COL6A2/SMAD3/COL14A1/LRP5/MMP13/HHIP/MTHFD1L/LTBP3/EYA1/RYK	34
GO:0016079	synaptic vesicle exocytosis	22/1113	120/18670	2.14569e-06	3.18952e-05	1.92616e-05	CHRM2/APBA2/STXBP1/PRKCB/GRIK5/CACNB2/RIMS1/CADPS/SYT6/DNM1L/SNCA/P2RX7/NLGN1/PPFIA2/SYT1/RIMS2/ERC2/PFN2/GRIN3A/SNAP25/DRD2/STX2	22
GO:0051091	positive regulation of DNA-binding transcription factor activity	36/1113	261/18670	2.26765e-06	3.36103e-05	2.02974e-05	ALK/CARD16/RIPK4/ESR1/PRKCB/RPS27A/NLRP3/MYOCD/TRIM5/PRKCQ/JUP/ITGB2/PRKD1/EIF2AK2/PPARGC1A/CD40/PRKCZ/HDAC4/CARD11/ARHGEF2/S100A8/NPM1/TRIM27/PARK7/TLR6/SMAD3/DHX9/HSPA1B/FLOT1/IL6/RIPK2/IL1B/TAB2/NTRK1/IL18RAP/IL18	36
GO:0007626	locomotory behavior	30/1113	198/18670	2.27837e-06	3.36103e-05	2.02974e-05	APBA2/DSCAM/KALRN/ALK/DAB1/NCOA2/NTSR1/NAV2/LMX1A/FGF12/PREX2/EPS8/PRKCE/DBH/SNCA/DPP4/GNAO1/MTOR/NR4A2/ADCY5/CXCL12/GRIN1/CACNA1B/PARK7/TH/SPTBN4/CNTN2/SNAP25/DRD2/HEXB	30
GO:0060541	respiratory system development	30/1113	198/18670	2.27837e-06	3.36103e-05	2.02974e-05	ZFPM2/KCNAB1/THRB/EGFR/GRHL2/PTN/ALDH1A2/FOXP2/FGF9/MYOCD/FGF1/SMPD3/FLT4/SOX11/GLI2/TGFBR2/SIX4/PGR/LAMA5/LIF/IGFBP5/LEF1/EPAS1/FGF7/LAMA1/HHIP/LTBP3/RBPJ/NOS3/PLOD3	30
GO:0050806	positive regulation of synaptic transmission	27/1113	168/18670	2.30308e-06	3.38891e-05	2.04657e-05	STXBP1/GRIN2B/GRIN2A/NRXN1/EGFR/SLC8A3/NTSR1/PTN/SHANK1/CACNB2/RIMS1/CCL2/PRKCE/DNM1L/SNCA/PRKCZ/NLGN1/SYT1/GRIN1/LILRB2/RIMS2/FLOT1/EPHB2/SNAP25/NTRK1/DRD2/GRIK2	27
GO:0051098	regulation of binding	46/1113	373/18670	2.32032e-06	3.40566e-05	2.05669e-05	TERT/NGF/GREM2/CARD16/TIAM1/ANGPT1/ADIPOQ/HMGB1/MYOCD/HMGA2/S100A10/MEF2C/STMN1/ANXA2/SOX11/SLPI/HDAC4/NRP1/EIF3E/GTF2B/MET/TWIST1/IGF1/GPSM1/PARK7/XIRP1/DERL1/SMAD3/DHX9/IRF4/FLOT1/PLAUR/ITGA2/PEX19/RIPK2/LIF/CRMP1/LEF1/SRC/TTBK1/DISC1/PPP2CB/ARHGEF7/CCL23/PLXND1/ISL1	46
GO:0045058	T cell selection	13/1113	47/18670	2.35229e-06	3.44391e-05	2.07979e-05	DOCK2/CCR7/STAT6/CARD11/MTOR/CD1D/PTPRC/LY9/JAG2/IRF4/IL6/SLAMF6/STK11	13
GO:0071496	cellular response to external stimulus	43/1113	339/18670	2.36801e-06	3.45824e-05	2.08845e-05	KRT20/KCNJ2/ATF3/NR1H4/EGFR/RYR3/LYN/ITGA6/PTN/RAC1/FYN/SLC9A1/MYOCD/PDE2A/PRKD1/RPTOR/CASP8/GSTP1/KCNB1/EIF2AK2/TNFRSF8/BMP6/WIPI1/UPP1/DNM1L/CD40/NCOA1/HDAC4/MAG/P2RX7/MTOR/TNFSF14/MED1/NR4A2/PTPRC/LTBR/ITGA2/IL1B/ALB/NFE2L2/TNFRSF10A/VCAM1/PRKAA2	43
GO:0009743	response to carbohydrate	33/1113	230/18670	2.48935e-06	3.62636e-05	2.18997e-05	EIF2B5/SLC8A1/CMA1/NR1H4/TIAM1/PFKFB2/RAB11FIP5/PRKCB/ADIPOQ/LYN/MAP1B/AACS/RAC1/GRIK5/APOB/GSTP1/KCNB1/MAPK13/ERN1/PRKCE/PPARGC1A/TGFBR2/ADCY5/COL6A2/TH/MAP4K4/ITGA2/LRP5/PPARD/IL1B/KCNJ11/HIF1A/PRKAA2	33
GO:0098693	regulation of synaptic vesicle cycle	21/1113	112/18670	2.49786e-06	3.62968e-05	2.19198e-05	CHRM2/APBA2/STXBP1/CDH2/NRXN1/MAGI2/PRKCB/GRIK5/CACNB2/RIMS1/DNM1L/BSN/SNCA/NLGN1/PPFIA2/SYT1/RIMS2/PFN2/GRIN3A/PRKAR1B/DRD2	21
GO:0061448	connective tissue development	37/1113	273/18670	2.51363e-06	3.64351e-05	2.20033e-05	COL20A1/NR1H4/RUNX2/POR/SOX5/PDGFD/PTH1R/AACS/FGF9/CSGALNACT1/SOX8/ZBTB16/ACAN/HMGA2/PRRX1/COL5A1/SMPD3/COL6A3/MEF2C/RARB/ANXA2/PPARGC1A/BMP6/GDF5/GLI2/SCIN/TGFBR2/GNAS/COL6A2/IL6R/SMAD3/COL14A1/LRP5/PPARD/MMP13/LTBP3/HIF1A	37
GO:0051099	positive regulation of binding	28/1113	179/18670	2.60298e-06	3.75435e-05	2.26726e-05	TERT/NGF/TIAM1/HMGB1/MYOCD/HMGA2/S100A10/MEF2C/STMN1/ANXA2/NRP1/EIF3E/GTF2B/MET/TWIST1/IGF1/GPSM1/PARK7/DERL1/DHX9/IRF4/FLOT1/PLAUR/ITGA2/RIPK2/PPP2CB/PLXND1/ISL1	28
GO:1903034	regulation of response to wounding	28/1113	179/18670	2.60298e-06	3.75435e-05	2.26726e-05	SPP1/NTRK3/PHLDB2/LYN/PTN/SIGLEC10/PRKCQ/SERPING1/PRKG1/PROC/PRKCE/ANXA2/F7/CD9/PRKCA/TGFBR2/MYLK/MTOR/KRT1/CXCR4/SMAD3/C1QTNF1/PLAUR/PPARD/F2RL1/NFE2L2/NOS3/TBXA2R	28
GO:0021954	central nervous system neuron development	17/1113	78/18670	2.64826e-06	3.81023e-05	2.30101e-05	PLXNA4/NRP2/ROBO2/EPHB1/SCN1B/GLI2/NRP1/NR4A2/HSP90AA1/MAPT/SPTBN4/CNTN2/EPHB2/DCC/TSKU/DRD2/DISC1	17
GO:0051966	regulation of synaptic transmission, glutamatergic	16/1113	70/18670	2.67255e-06	3.8357e-05	2.3164e-05	GRM7/STXBP1/CDH2/NRXN1/EGFR/GRIK1/SHANK1/CCL2/MEF2C/GRIK3/NLGN1/SYT1/NTRK1/DRD2/DISC1/GRIK2	16
GO:0042102	positive regulation of T cell proliferation	19/1113	95/18670	2.74393e-06	3.92847e-05	2.37242e-05	HLA-DPA1/CD80/HMGB1/PRKCQ/HLA-DPB1/CARD11/IL12A/TGFBR2/CD1D/PTPRC/IGF1/CD6/LILRB2/IL6R/IL6/RIPK2/IL1B/VCAM1/IL18	19
GO:0009150	purine ribonucleotide metabolic process	48/1113	399/18670	2.83771e-06	4.05278e-05	2.44749e-05	PDE1A/PRKAG2/SULT2B1/PDE10A/NDC1/CBFA2T3/DLG2/PFKFB2/RORA/HSD17B8/MPC1/PDE4B/PDE2A/ADCY2/ACSM1/ACSM3/COASY/EPHA2/HDDC3/PDE7B/PPARGC1A/HSD17B12/SNCA/HDAC4/P2RX7/CARD11/HMGCL/NT5E/ACSL5/ADCY5/IGF1/ARNT/INSR/PPCDC/TJP2/APRT/ACSM5/ACACB/OGDHL/OGDH/KYNU/HIF1A/ACOT7/PKM/SULT1E1/PRKAA2/PFKM/PDE4D	48
GO:1903409	reactive oxygen species biosynthetic process	22/1113	122/18670	2.85451e-06	4.05688e-05	2.44996e-05	ATP2B4/GCH1/RORA/NOS1/RAC1/ZNF205/FYN/ITGB2/SNCA/HDAC4/NQO1/MTOR/HSP90AA1/GRIN1/INSR/PARK7/TLR6/SMAD3/HBB/IL1B/RAB27A/NOS3	22
GO:1905477	positive regulation of protein localization to membrane	22/1113	122/18670	2.85451e-06	4.05688e-05	2.44996e-05	SPTBN1/EGFR/PTN/TP73/FYN/SFN/GZMB/ITGB2/EPHA3/CASP8/KCNB1/ERBB2/EPHA2/PRKCE/TP63/NECAB2/PAK1/EPHB2/NKD2/KCNJ11/BBC3/RER1	22
GO:0019233	sensory perception of pain	20/1113	104/18670	2.86648e-06	4.06398e-05	2.45425e-05	GRIN2A/DLG2/NTSR1/FYN/SLC9A1/NMUR2/BDKRB1/EPHB1/CCL2/P2RX7/MTOR/NDN/CXCR4/CXCL12/GRIN1/KCNA1/EDNRB/VIP/ITGA2/NTRK1	20
GO:1902903	regulation of supramolecular fiber organization	44/1113	353/18670	2.89101e-06	4.08882e-05	2.46925e-05	ACTN2/STMN2/SPTBN1/PHLDB2/MAP1B/RAC1/CORO2B/SHANK1/SLC9A1/ARPC5L/S100A10/EPHA1/MEF2C/EPS8/PRKCE/HCK/STMN1/CCR7/SCIN/SNCA/CCL11/CRYAB/NRP1/ARHGEF2/DBNL/MTOR/MET/CCL26/CXCL12/TRIM27/MAPT/PFN2/PAK1/PARK7/IQGAP2/SPTBN4/SMAD3/ELN/CDC42EP3/HSPA1B/GMFG/DLC1/F2RL1/EVL	44
GO:0002711	positive regulation of T cell mediated immunity	13/1113	48/18670	3.05108e-06	4.30476e-05	2.59966e-05	CD1B/NLRP3/IL1R1/PRKCZ/P2RX7/IL12A/CD1E/CD1D/PTPRC/IL6/IL1B/HLA-F/IL18	13
GO:0031646	positive regulation of nervous system process	15/1113	63/18670	3.16926e-06	4.4607e-05	2.69383e-05	NRXN1/NTSR1/ITGAX/SHANK1/RIMS1/TNFRSF1B/PRKCZ/MAG/MTOR/NLGN1/CST7/GRIN1/RIMS2/HGF/ITGA2	15
GO:0045086	positive regulation of interleukin-2 biosynthetic process	7/1113	13/18670	3.27944e-06	4.59358e-05	2.77408e-05	CD80/PRKCQ/CARD11/PTPRC/IRF4/IL1B/IL1A	7
GO:0071872	cellular response to epinephrine stimulus	7/1113	13/18670	3.27944e-06	4.59358e-05	2.77408e-05	RYR2/ATP2B4/ADIPOQ/SLC9A1/PDE4B/SNCA/PDE4D	7
GO:0050852	T cell receptor signaling pathway	30/1113	202/18670	3.46191e-06	4.82597e-05	2.91442e-05	EIF2B5/ITK/GRAP2/HLA-DPA1/ELF1/LILRB4/FYN/PDE4B/PRKCQ/CCR7/LCK/PIK3CD/HLA-DPB1/CARD11/PTPRC/PSMB2/CD226/TXK/PAK1/CD247/FBXW11/SKP1/RIPK2/PSMC2/TAB2/HLA-DRA/LCP2/TRAT1/STK11/PDE4D	30
GO:0051701	interaction with host	30/1113	202/18670	3.46191e-06	4.82597e-05	2.91442e-05	NTRK3/CXADR/CLDN1/F11R/EGFR/CD80/DDX39B/KRT6A/TRIM5/VAMP8/CASP8/PC/EPHA2/FCN1/EIF2AK2/CHMP4C/DPP4/ITGB3/MET/HAVCR1/CXCR4/TRIM27/INSR/RXRA/SMAD3/HSPA1B/ITGA2/SRC/NCAM1/EFNB2	30
GO:0010721	negative regulation of cell development	43/1113	344/18670	3.47235e-06	4.82897e-05	2.91623e-05	RTN4/SPP1/NTRK3/STMN2/TERT/PTPRG/THRB/DAB1/DGUOK/LILRB1/NOTCH3/PTN/TP73/LMX1A/SOX8/SOX11/FBN1/CCL11/MAG/NRP1/ARHGEF2/CALR/MED1/NLGN1/GAL/IGF1/EDNRB/PAK1/SEMA4B/CNTN2/MAP4K4/SEMA4A/IL6/EPHB2/IL1B/CRMP1/DTX1/DCC/CTNNA1/PBX1/EFNB2/ISL1/RYK	43
GO:0061436	establishment of skin barrier	9/1113	23/18670	3.51368e-06	4.87481e-05	2.94392e-05	CLDN1/CLDN4/SFN/TP63/STMN1/GRHL1/KRT1/MET/GRHL3	9
GO:0000187	activation of MAPK activity	25/1113	152/18670	3.52813e-06	4.88323e-05	2.949e-05	NTRK3/GHR/ALK/FPR1/NTF3/MAP2K5/RPS27A/TP73/FGF1/MUC20/SHC2/ERN1/P2RX7/MAP4K5/DBNL/PTPRC/CXCR4/IGF1/INSR/HGF/RIPK2/IL1B/MAP4K1/TAB2/PEA15	25
GO:0009259	ribonucleotide metabolic process	49/1113	414/18670	3.55489e-06	4.90092e-05	2.95968e-05	PDE1A/PRKAG2/SULT2B1/PDE10A/NDC1/CBFA2T3/DLG2/PFKFB2/RORA/HSD17B8/MPC1/PDE4B/PDE2A/ADCY2/ACSM1/ACSM3/COASY/EPHA2/HDDC3/PDE7B/PPARGC1A/UPP1/HSD17B12/SNCA/HDAC4/P2RX7/CARD11/HMGCL/NT5E/ACSL5/ADCY5/IGF1/ARNT/INSR/PPCDC/TJP2/APRT/ACSM5/ACACB/OGDHL/OGDH/KYNU/HIF1A/ACOT7/PKM/SULT1E1/PRKAA2/PFKM/PDE4D	49
GO:0098659	inorganic cation import across plasma membrane	18/1113	88/18670	3.56614e-06	4.90092e-05	2.95968e-05	ATP2B4/KCNJ2/SLC8A1/ATP4B/KCNJ6/SLC8A3/KCNJ16/HCN2/FYN/SLC9A1/SLC9A3/KCNH2/TRPV6/KCNJ9/KCNJ15/ABCC9/SLC34A1/KCNJ11	18
GO:0099587	inorganic ion import across plasma membrane	18/1113	88/18670	3.56614e-06	4.90092e-05	2.95968e-05	ATP2B4/KCNJ2/SLC8A1/ATP4B/KCNJ6/SLC8A3/KCNJ16/HCN2/FYN/SLC9A1/SLC9A3/KCNH2/TRPV6/KCNJ9/KCNJ15/ABCC9/SLC34A1/KCNJ11	18
GO:0086002	cardiac muscle cell action potential involved in contraction	14/1113	56/18670	3.62038e-06	4.96228e-05	2.99674e-05	RYR2/KCNJ2/CACNA1C/DSP/NEDD4L/FGF12/JUP/CACNB2/GJC1/SCN1B/KCNH2/ANK2/KCNA5/KCNN2	14
GO:0008217	regulation of blood pressure	28/1113	182/18670	3.62782e-06	4.96228e-05	2.99674e-05	GCH1/CMA1/F11R/CHGA/NTSR1/ADIPOQ/NOS1/NAV2/CORO2B/CES1/BDKRB1/ACSM3/ADRA1B/AGTR1/CACNA1B/PCSK5/EDNRB/CTSG/SMAD3/LRP5/F2RL1/HBB/SGK1/DRD2/NPR3/NOS3/TBXA2R/PDE4D	28
GO:0030324	lung development	27/1113	172/18670	3.649e-06	4.9709e-05	3.00195e-05	ZFPM2/THRB/EGFR/GRHL2/PTN/ALDH1A2/FOXP2/FGF9/MYOCD/FGF1/SMPD3/FLT4/SOX11/GLI2/TGFBR2/PGR/LAMA5/LIF/IGFBP5/EPAS1/FGF7/LAMA1/HHIP/LTBP3/RBPJ/NOS3/PLOD3	27
GO:0002697	regulation of immune effector process	53/1113	462/18670	3.65119e-06	4.9709e-05	3.00195e-05	A2M/STXBP1/HTRA1/FCER2/CFB/ANGPT1/LILRB1/CD80/CD1B/LYN/HMGB1/MSH2/NLRP3/C1QB/ITGB2/SERPING1/VAMP8/FCRL3/IL1R1/TNFRSF1B/CD40/SOCS5/STAT6/GAB2/PRKCZ/P2RX7/C3AR1/IL12A/CD1E/VAV1/CD1D/CADM1/PTPRC/CD226/RAPGEF1/DHX9/IRF4/IL6/RIPK2/F2RL1/IL1B/TGFB2/IL18RAP/SLAMF6/PRKDC/MMP12/IL20RB/HLA-F/C1S/ENPP3/MYB/IL18/IL7R	53
GO:0018209	peptidyl-serine modification	41/1113	322/18670	3.67146e-06	4.98685e-05	3.01158e-05	NTRK3/ATP2B4/MAPK12/EGFR/PRKCB/SGK3/ANGPT1/NTF3/NOS1/PRKCQ/HMGA2/PRKD1/RPTOR/PRKG1/MAPK13/ERN1/PRKCE/SNCA/PRKCZ/PRKCA/TGFBR2/MTOR/HSP90AA1/NEK6/DCN/PFN2/PAK1/PARK7/HGF/SPTBN4/IL6/RIPK2/LIF/SRC/MAP4K1/TTBK1/SGK1/PRKDC/PRKAA2/AKT3/PDE4D	41
GO:0006942	regulation of striated muscle contraction	19/1113	97/18670	3.79795e-06	5.14667e-05	3.10809e-05	RYR2/PIK3CG/KCNJ2/SLC8A1/SLC8A3/CHGA/CACNA1C/NOS1/DSP/SLC9A1/PDE4B/JUP/TNNI3K/SCN4A/ADRA1B/HDAC4/ANK2/CASQ2/PDE4D	19
GO:0097061	dendritic spine organization	17/1113	80/18670	3.82723e-06	5.15081e-05	3.11059e-05	GRIN2B/KALRN/TIAM1/TANC1/ADAM10/FYN/SHANK1/EPHB1/DOCK10/DNM1L/MTMR2/DBNL/NLGN1/CTNND2/INSR/EPHB2/SIPA1L1	17
GO:0106106	cold-induced thermogenesis	24/1113	143/18670	3.82753e-06	5.15081e-05	3.11059e-05	ZNF423/ESRRG/TLE3/ADIPOQ/PRLR/LAMA4/GRB10/LEPR/DBH/PPARGC1A/STAT6/CMKLR1/GNAS/CXCR4/ACHE/TSHR/DYNC1H1/IRF4/EPAS1/NPR3/PDGFC/RBPJ/STK11/IL18	24
GO:0120161	regulation of cold-induced thermogenesis	24/1113	143/18670	3.82753e-06	5.15081e-05	3.11059e-05	ZNF423/ESRRG/TLE3/ADIPOQ/PRLR/LAMA4/GRB10/LEPR/DBH/PPARGC1A/STAT6/CMKLR1/GNAS/CXCR4/ACHE/TSHR/DYNC1H1/IRF4/EPAS1/NPR3/PDGFC/RBPJ/STK11/IL18	24
GO:0010575	positive regulation of vascular endothelial growth factor production	10/1113	29/18670	3.84361e-06	5.15938e-05	3.11577e-05	RORA/FLT4/C3AR1/ARNT/BRCA1/IL6/IL1B/HIF1A/ISL1/IL1A	10
GO:0007162	negative regulation of cell adhesion	38/1113	289/18670	3.85161e-06	5.15938e-05	3.11577e-05	CDH13/ARHGDIB/PLXNA4/DSCAM/ERBB3/RUNX1/PHLDB2/DAB1/ANGPT1/ADIPOQ/MAP2K5/LILRB1/CD80/HMGB1/ADAM10/CORO2B/IL1RN/EPCAM/PRKG1/ERBB2/APOD/BMP6/CD9/SOCS5/MAD1L1/PTPRC/CXCL12/LILRB2/MAP4K4/C1QTNF1/DLC1/DTX1/SRC/MMP12/IL20RB/MBP/MUC1/PLXND1	38
GO:0030522	intracellular receptor signaling pathway	37/1113	278/18670	3.86871e-06	5.17041e-05	3.12243e-05	THRB/NR1H4/RUNX1/ESR1/RORA/ESRRG/RPS27A/ALDH1A2/CASP8/TP63/RARB/PPARGC1A/NR5A2/NCOA1/DDX5/RXRB/CALR/MED1/NCOA6/PRAME/NR4A2/TWIST1/ARNT/RORB/RXRA/PAK1/PARK7/BRCA1/HSPA1B/PGR/RIPK2/PPARD/TRIP4/SRC/TAB2/FHL2/ISL1	37
GO:0002456	T cell mediated immunity	20/1113	106/18670	3.89542e-06	5.18233e-05	3.12963e-05	LILRB1/CD1B/HMGB1/NLRP3/IL1R1/TNFRSF1B/PRKCZ/P2RX7/IL12A/CD1E/CD1D/PTPRC/IL6/IL1B/RAB27A/IL18RAP/IL20RB/HLA-F/IL18/IL7R	20
GO:0042136	neurotransmitter biosynthetic process	20/1113	106/18670	3.89542e-06	5.18233e-05	3.12963e-05	ATP2B4/GCH1/RORA/NOS1/SHMT1/RAC1/ITGB2/DBH/NQO1/MTOR/HSP90AA1/INSR/DPYD/ACHE/TLR6/TH/SMAD3/HBB/IL1B/NOS3	20
GO:0007219	Notch signaling pathway	29/1113	193/18670	3.95873e-06	5.25456e-05	3.17325e-05	ZNF423/FCER2/NR1H4/EGFR/CFD/NOTCH3/ADAM10/NOTCH4/ROBO2/CDH6/MAML3/CNTN1/TP63/KRT19/TGFBR2/TIMP4/KCNA5/TRAF7/CDK6/JAG2/PSEN2/TGFB2/DTX1/RBPJ/NOS3/PLXND1/PBX1/YBX1/SORBS2	29
GO:0051222	positive regulation of protein transport	51/1113	440/18670	4.13644e-06	5.47797e-05	3.30816e-05	SPTBN1/NR1H4/PFKFB2/EGFR/HMGB1/AACS/RAC1/TP73/FYN/SFN/NLRP3/GZMB/JUP/ITGB2/CASP8/KCNB1/ERBB2/FCN1/PRKCE/TP63/BMP6/DNM1L/SAR1A/FERMT1/PRKCZ/P2RX7/CADM1/TWIST1/IGF1/RPH3AL/PAK1/ACHE/TLR1/SMAD3/DHX9/IL6/RIPK2/PPARD/F2RL1/IL1B/TGFB2/SRC/DRD2/MYRIP/HIF1A/MMP12/MBP/CD33/BBC3/ISL1/IL1A	51
GO:0060191	regulation of lipase activity	19/1113	98/18670	4.45159e-06	5.88195e-05	3.55213e-05	NTRK3/ITK/ESR1/EGFR/ADCYAP1R1/POR/NTF3/S1PR4/SELE/NMUR2/BICD1/SNCA/PRKCZ/AGTR1/ABL2/RASGRP4/PCSK5/FLT1/TXK	19
GO:0043281	regulation of cysteine-type endopeptidase activity involved in apoptotic process	31/1113	215/18670	4.48506e-06	5.90595e-05	3.56663e-05	LAMTOR5/NGF/CARD16/POR/MAP2K5/HMGB1/SFN/NLRP3/CASP8/TP63/LCK/SNCA/CRYAB/S100A8/EGLN3/TNFSF14/MAPT/PARK7/HGF/SMAD3/PLAUR/DLC1/RAG1/ARL6IP5/LEF1/SRC/RPS6KA1/TNFRSF10A/CASP10/XDH/BBC3	31
GO:1990845	adaptive thermogenesis	25/1113	154/18670	4.49002e-06	5.90595e-05	3.56663e-05	ZNF423/ESRRG/TLE3/ADIPOQ/PRLR/LAMA4/GRB10/LEPR/DBH/PPARGC1A/STAT6/CMKLR1/GNAS/SCTR/CXCR4/ACHE/TSHR/DYNC1H1/IRF4/EPAS1/NPR3/PDGFC/RBPJ/STK11/IL18	25
GO:0019933	cAMP-mediated signaling	28/1113	184/18670	4.50411e-06	5.91114e-05	3.56976e-05	ATP2B4/PDE10A/LHCGR/ADCYAP1R1/CHGA/NOS1/PTH1R/S1PR4/PDE2A/ADCY2/ADRA1B/PRKCA/GNG2/PTGFR/GNAS/SCTR/ADCY5/GAL/PDE3A/RIMS2/VIP/TSHR/GNAI1/APLP1/DRD2/ADRA1D/TBXA2R/PDE4D	28
GO:0071356	cellular response to tumor necrosis factor	38/1113	291/18670	4.54235e-06	5.94792e-05	3.59197e-05	CCL8/OCLN/CLDN1/NR1H4/CARD16/RORA/CCL7/ADIPOQ/ABCC2/COMMD7/APOB/CASP8/GSTP1/CCL13/CCL2/SMPD3/TNFRSF1B/TNFRSF8/PPARGC1A/CD40/CCL11/HDAC4/ARHGEF2/TNFSF14/CCL26/ASAH1/PSMB2/LTBR/BRCA1/DHX9/HSPA1B/KRT8/F2RL1/PSMC2/NFE2L2/KCNJ11/CCL23/VCAM1	38
GO:0034109	homotypic cell-cell adhesion	17/1113	81/18670	4.57791e-06	5.98105e-05	3.61198e-05	PIK3CG/STXBP1/CXADR/LYN/DSP/PRKCQ/JUP/PRKG1/CD9/MPL/PRKCA/GNAS/ITGB3/CEACAM5/C1QTNF1/HBB/VCL	17
GO:2001233	regulation of apoptotic signaling pathway	48/1113	406/18670	4.5983e-06	5.99425e-05	3.61995e-05	TERT/ATF3/IL20RA/SGK3/WWOX/MAP2K5/ITGA6/TP73/ZNF205/FYN/SFN/GZMB/CASP8/GSTP1/TP63/DBH/DNM1L/LCK/ZMYND11/NRP1/ARHGEF2/S100A8/RAD9A/NR4A2/PTPRC/IGF1/CXCL12/LTBR/TRAF7/PARK7/HGF/SMAD3/BRCA1/HSPA1B/PLAUR/IL1B/SRC/NFE2L2/HIF1A/TNFRSF10A/MUC1/NOS3/PEA15/CTNNA1/EYA1/BBC3/TPD52L1/IL1A	48
GO:0002548	monocyte chemotaxis	15/1113	65/18670	4.80972e-06	6.22805e-05	3.76114e-05	CCL8/CCL7/FPR2/LYN/HMGB1/CCL13/CCL2/CCL11/CCL26/CXCL12/FLT1/IL6R/IL6/CCL23/S100A14	15
GO:0032729	positive regulation of interferon-gamma production	15/1113	65/18670	4.80972e-06	6.22805e-05	3.76114e-05	HLA-DPA1/IRF8/PDE4B/IL1R1/HLA-DPB1/IL12A/CD226/TXK/IL6R/RIPK2/IL1B/SLAMF6/ISL1/IL18/PDE4D	15
GO:0032768	regulation of monooxygenase activity	15/1113	65/18670	4.80972e-06	6.22805e-05	3.76114e-05	ATP2B4/TERT/GCH1/FCER2/EGFR/POR/TERF2/SNCA/NOSTRIN/HSP90AA1/PARK7/IL1B/NPR3/HIF1A/NOS3	15
GO:0071674	mononuclear cell migration	18/1113	90/18670	4.98975e-06	6.44684e-05	3.89327e-05	CCL8/CCL7/PDGFD/FPR2/LYN/HMGB1/CCL13/CCL2/CMKLR1/CCL11/C3AR1/CCL26/CXCL12/FLT1/IL6R/IL6/CCL23/S100A14	18
GO:0048608	reproductive structure development	50/1113	431/18670	5.00669e-06	6.45442e-05	3.89785e-05	SPP1/ZFPM2/EIF2B5/HTRA1/LHCGR/ESR1/EGFR/GRHL2/SALL1/PTN/ROBO2/MSH2/LRP2/FGF9/MYOCD/SOX8/SPINT1/HSD17B2/CASP8/TP63/BMP6/GLI2/NCOA1/KRT19/SIX4/AMHR2/MED1/MGST1/ARNT/DCN/INSR/RXRA/PGR/TAF4/PRDM1/KITLG/KRT8/PPARD/TGFB2/LIF/LEF1/EPAS1/SRC/NTRK1/CSDE1/RBPJ/HIF1A/STK11/NOS3/CTNNA1	50
GO:0010863	positive regulation of phospholipase C activity	12/1113	43/18670	5.19197e-06	6.6785e-05	4.03317e-05	NTRK3/ITK/ESR1/EGFR/ADCYAP1R1/NTF3/S1PR4/SELE/ABL2/RASGRP4/FLT1/TXK	12
GO:0002526	acute inflammatory response	20/1113	108/18670	5.24813e-06	6.73587e-05	4.06782e-05	PIK3CG/SERPINA1/NLRP3/CD163/GSTP1/CCR7/S100A8/CD6/B4GALT1/EDNRB/PARK7/IL6R/CREB3L3/IL6/EIF2AK1/IL1B/ELANE/IL20RB/VCAM1/IL1A	20
GO:0060348	bone development	31/1113	217/18670	5.44559e-06	6.94434e-05	4.19371e-05	COL20A1/FLI1/RUNX2/POR/RYR1/LILRB1/CSGALNACT1/SMPD3/COL6A3/MEF2C/RARB/ANXA2/BMP6/PIP4K2A/FBN1/TGFBR2/XYLT1/TFAP2A/MED1/GNAS/PAPPA2/TWIST1/PTPRC/COL6A2/IGF1/COL14A1/LRP5/MMP13/SRC/LTBP3/PDGFC	31
GO:0032642	regulation of chemokine production	17/1113	82/18670	5.45822e-06	6.94434e-05	4.19371e-05	NR1H4/ADIPOQ/MAP2K5/GSTP1/APOD/EPHA2/EIF2AK2/SOCS5/TWIST1/IL6R/IL6/RIPK2/F2RL1/IL1B/ELANE/HIF1A/MBP	17
GO:0046209	nitric oxide metabolic process	17/1113	82/18670	5.45822e-06	6.94434e-05	4.19371e-05	ATP2B4/GCH1/RORA/POR/NOS1/RAC1/ITGB2/CPS1/NQO1/MTOR/HSP90AA1/INSR/TLR6/SMAD3/HBB/IL1B/NOS3	17
GO:0055117	regulation of cardiac muscle contraction	17/1113	82/18670	5.45822e-06	6.94434e-05	4.19371e-05	RYR2/PIK3CG/KCNJ2/SLC8A1/CHGA/CACNA1C/NOS1/DSP/SLC9A1/PDE4B/JUP/TNNI3K/ADRA1B/HDAC4/ANK2/CASQ2/PDE4D	17
GO:0051961	negative regulation of nervous system development	40/1113	316/18670	5.55306e-06	7.0496e-05	4.25728e-05	RTN4/SPP1/NTRK3/STMN2/TERT/PTPRG/THRB/DAB1/DGUOK/NOTCH3/PTN/TP73/ROBO2/LMX1A/SOX8/SOX11/MTMR2/CCL11/MAG/NRP1/ARHGEF2/CALR/MED1/NLGN1/EDNRB/SEMA4B/CNTN2/MAP4K4/SEMA4A/IL6/EPHB2/IL1B/CRMP1/DTX1/DCC/CTNNA1/PBX1/EFNB2/ISL1/RYK	40
GO:0031663	lipopolysaccharide-mediated signaling pathway	14/1113	58/18670	5.65657e-06	7.16539e-05	4.32721e-05	CARD16/LYN/TRIM5/CCL2/PRKCE/HCK/BMP6/LY86/PRKCA/CD6/RIPK2/IL1B/NOS3/IL18	14
GO:0099601	regulation of neurotransmitter receptor activity	16/1113	74/18670	5.78611e-06	7.31359e-05	4.41671e-05	ACTN2/GRIN2B/GRIN2A/DLG2/SHANK1/LRRC7/CCL2/MEF2C/NPTX1/PPARGC1A/GRIA1/GRIA4/NLGN1/GRIN1/EPHB2/SRC	16
GO:0110053	regulation of actin filament organization	35/1113	261/18670	5.91965e-06	7.4662e-05	4.50886e-05	ACTN2/SPTBN1/PHLDB2/RAC1/CORO2B/SHANK1/SLC9A1/ARPC5L/S100A10/EPHA1/EPS8/PRKCE/HCK/STMN1/CCR7/SCIN/CCL11/NRP1/DBNL/MTOR/MET/CCL26/CXCL12/TRIM27/PFN2/PAK1/IQGAP2/SPTBN4/SMAD3/ELN/CDC42EP3/GMFG/DLC1/F2RL1/EVL	35
GO:0034446	substrate adhesion-dependent cell spreading	19/1113	100/18670	6.07186e-06	7.63726e-05	4.61217e-05	RADIL/LAMC2/LAMB3/FERMT2/RAC1/S100A10/EPHA1/LAMC1/NRP1/CALR/ITGB3/LIMS2/ITGA8/DOCK1/LAMA5/RAB1A/PARVG/SRC/ARHGEF7	19
GO:0061458	reproductive system development	50/1113	434/18670	6.0815e-06	7.63726e-05	4.61217e-05	SPP1/ZFPM2/EIF2B5/HTRA1/LHCGR/ESR1/EGFR/GRHL2/SALL1/PTN/ROBO2/MSH2/LRP2/FGF9/MYOCD/SOX8/SPINT1/HSD17B2/CASP8/TP63/BMP6/GLI2/NCOA1/KRT19/SIX4/AMHR2/MED1/MGST1/ARNT/DCN/INSR/RXRA/PGR/TAF4/PRDM1/KITLG/KRT8/PPARD/TGFB2/LIF/LEF1/EPAS1/SRC/NTRK1/CSDE1/RBPJ/HIF1A/STK11/NOS3/CTNNA1	50
GO:0050768	negative regulation of neurogenesis	38/1113	295/18670	6.2792e-06	7.86858e-05	4.75187e-05	RTN4/SPP1/NTRK3/STMN2/TERT/PTPRG/THRB/DAB1/DGUOK/NOTCH3/PTN/TP73/LMX1A/SOX8/SOX11/CCL11/MAG/NRP1/ARHGEF2/CALR/MED1/NLGN1/EDNRB/SEMA4B/CNTN2/MAP4K4/SEMA4A/IL6/EPHB2/IL1B/CRMP1/DTX1/DCC/CTNNA1/PBX1/EFNB2/ISL1/RYK	38
GO:0050663	cytokine secretion	33/1113	240/18670	6.33524e-06	7.92177e-05	4.78399e-05	SPTBN1/NR1H4/CARD16/ANGPT1/LILRB1/LYN/HMGB1/NLRP3/FCN1/TNFRSF1B/CCR7/FERMT1/PRKCZ/P2RX7/CARD11/CADM1/TWIST1/TRIM27/TLR1/TLR6/DHX9/RIPK2/F2RL1/IL1B/RAB1A/SRC/DRD2/LCP2/RBPJ/MMP12/MBP/TLR10/IL1A	33
GO:0034763	negative regulation of transmembrane transport	22/1113	128/18670	6.44634e-06	8.02624e-05	4.84708e-05	ACTN2/KCNAB1/HECW1/PRKCB/NTSR1/NEDD4L/GRB10/FGF12/KCNH2/PRKCE/REM1/GEM/MTOR/TRDN/TWIST1/CASQ2/COMMD1/EPHB2/IL1B/ARL6IP5/DRD2/PEA15	22
GO:0051291	protein heterooligomerization	22/1113	128/18670	6.44634e-06	8.02624e-05	4.84708e-05	IKZF1/GCH1/GRIN2B/CLDN1/MAGI2/HSD17B8/ADIPOQ/RCC1/JUP/S100A10/ANXA2/PRKCZ/KRT1/NLGN1/COL6A2/SYT1/GRIN1/MCCC1/INSR/C1QTNF1/HBB/CTNNA1	22
GO:0030949	positive regulation of vascular endothelial growth factor receptor signaling pathway	8/1113	19/18670	6.509e-06	8.06978e-05	4.87337e-05	PRKCB/GRB10/FGF9/ITGB3/ARNT/FLT1/IL1B/HIF1A	8
GO:0045063	T-helper 1 cell differentiation	8/1113	19/18670	6.509e-06	8.06978e-05	4.87337e-05	CD80/HMGB1/SOCS5/STAT6/MTOR/SEMA4A/RIPK2/LEF1	8
GO:0051651	maintenance of location in cell	31/1113	219/18670	6.59177e-06	8.15505e-05	4.92486e-05	RYR2/SLC8A1/CACNA1C/NTSR1/RYR1/RYR3/NOS1/LYN/SYNE1/GRIK5/RASA3/BDKRB1/PRKCE/CCR7/LCK/SCIN/SNCA/P2RX7/S100A8/CALR/TRDN/ANK2/PTPRC/PARK7/CASQ2/SKP1/ALB/FTL/DRD2/RER1/PDE4D	31
GO:0044091	membrane biogenesis	12/1113	44/18670	6.75413e-06	8.3382e-05	5.03547e-05	SPTBN1/CDH2/NRXN1/MAGI2/S100A10/ANXA2/NRXN2/NLGN1/PTPRD/FLOT1/EPHB2/STX2	12
GO:0019693	ribose phosphate metabolic process	49/1113	424/18670	6.90181e-06	8.50251e-05	5.1347e-05	PDE1A/PRKAG2/SULT2B1/PDE10A/NDC1/CBFA2T3/DLG2/PFKFB2/RORA/HSD17B8/MPC1/PDE4B/PDE2A/ADCY2/ACSM1/ACSM3/COASY/EPHA2/HDDC3/PDE7B/PPARGC1A/UPP1/HSD17B12/SNCA/HDAC4/P2RX7/CARD11/HMGCL/NT5E/ACSL5/ADCY5/IGF1/ARNT/INSR/PPCDC/TJP2/APRT/ACSM5/ACACB/OGDHL/OGDH/KYNU/HIF1A/ACOT7/PKM/SULT1E1/PRKAA2/PFKM/PDE4D	49
GO:0043542	endothelial cell migration	36/1113	274/18670	6.9915e-06	8.59483e-05	5.19045e-05	BMPER/CDH13/MAP3K3/ANGPT1/MAP2K5/PTN/HMGB1/NRP2/LGALS8/JUP/ITGB2/FGF1/PRKD1/EPHA2/MEF2C/FLT4/S100P/CD40/DPP4/NRP1/PRKCA/CALR/ITGB3/MET/SP1/DCN/SEMA4A/CXCL13/NFE2L2/HIF1A/RHOJ/NOS3/PLXND1/EFNB2/TBXA2R/AKT3	36
GO:0001885	endothelial cell development	14/1113	59/18670	7.01313e-06	8.60327e-05	5.19555e-05	CLDN1/COL18A1/F11R/NOTCH4/PDE2A/PROC/MET/RAPGEF1/TJP2/F2RL1/IL1B/TJP1/PLOD3/PDE4D	14
GO:0061041	regulation of wound healing	24/1113	148/18670	7.06043e-06	8.64309e-05	5.2196e-05	PHLDB2/LYN/PRKCQ/SERPING1/PRKG1/PROC/PRKCE/ANXA2/F7/CD9/PRKCA/TGFBR2/MYLK/MTOR/KRT1/CXCR4/SMAD3/C1QTNF1/PLAUR/PPARD/F2RL1/NFE2L2/NOS3/TBXA2R	24
GO:0001906	cell killing	26/1113	168/18670	7.15573e-06	8.7414e-05	5.27896e-05	FCER2/CHGA/LILRB1/CD1B/KRT6A/GZMB/SLAMF7/CCL13/PRDX1/P2RX7/IL12A/CD1E/VAV1/CD1D/CADM1/PTPRC/CD226/CTSG/F2RL1/ELANE/RAB27A/IL18RAP/SLAMF6/HLA-F/IL18/IL7R	26
GO:0031032	actomyosin structure organization	29/1113	199/18670	7.3122e-06	8.91384e-05	5.3831e-05	ACTN2/OBSCN/PHLDB2/F11R/PHACTR1/TNNT2/RAC1/CORO2B/SLC9A1/S100A10/EPHA1/MEF2C/MYOM2/STMN1/KRT19/NRP1/SIX4/MTOR/EPB41L2/MET/PFN2/PAK1/CASQ2/SMAD3/ELN/DLC1/KRT8/SRC/EVL	29
GO:0003206	cardiac chamber morphogenesis	22/1113	129/18670	7.3413e-06	8.93064e-05	5.39324e-05	RYR2/ZFPM2/PPP1R13L/GRHL2/TNNT2/DSP/NRP2/ROBO2/LRP2/MEF2C/RARB/SOX11/NRP1/TGFBR2/MED1/TNNC1/RXRA/TGFB2/RBPJ/HIF1A/NOS3/ISL1	22
GO:0051403	stress-activated MAPK cascade	37/1113	286/18670	7.49759e-06	9.10176e-05	5.49659e-05	MAP3K3/TIAM1/EGFR/RPS27A/HMGB1/IL1RN/GSTP1/EPHB1/MAPK13/PRDX1/ERN1/EIF2AK2/FLT4/CCR7/CRYAB/ZMYND11/MAP4K5/DBNL/LTBR/RAPGEF1/PAK1/TLR6/HGF/TNIK/MAP4K4/FBXW11/SKP1/RIPK2/F2RL1/IL1B/TGFB2/ARL6IP5/MAP4K1/TAB2/GRIK2/XDH/TPD52L1	37
GO:0071313	cellular response to caffeine	6/1113	10/18670	7.5565e-06	9.1542e-05	5.52826e-05	RYR2/SLC8A1/RYR1/RYR3/PPARGC1A/CASQ2	6
GO:0097106	postsynaptic density organization	10/1113	31/18670	7.62854e-06	9.2223e-05	5.56938e-05	NTRK3/CDH2/NRXN1/DLG2/SHANK1/NRXN2/GRID2/NLGN1/PTPRD/LILRB2	10
GO:0007163	establishment or maintenance of cell polarity	30/1113	210/18670	7.67599e-06	9.25492e-05	5.58908e-05	DST/DLG2/PARD3B/FAT1/MAP7/DOCK2/FEZ1/MAP1B/SLC9A1/LRRC7/EPHB1/CCR7/JAM3/FERMT1/RHOH/PARD6B/PRKCZ/ARHGEF2/HSP90AA1/PAK1/ANK1/RND3/LIN7A/PARVG/LAMA1/CYTH3/FBF1/RHOJ/STK11/CTNNA1	30
GO:0045445	myoblast differentiation	17/1113	84/18670	7.68728e-06	9.25492e-05	5.58908e-05	KCNAB1/MAPK12/MYOCD/SOX8/MEF2C/EID2B/DDX5/TNFSF14/IGF1/PPARD/TRIP4/EPAS1/SOSTDC1/RBPJ/BOC/ISL1/IL18	17
GO:0072089	stem cell proliferation	21/1113	120/18670	7.77532e-06	9.32238e-05	5.62982e-05	TERT/RUNX1/SOX5/PTN/EPCAM/ABCB1/HMGA2/EIF2AK2/SOX11/FERMT1/ARHGEF2/PTPRC/KCNA1/KITLG/LEF1/HHIP/DRD2/LTBP3/DISC1/HIF1A/CTNNA1	21
GO:0098739	import across plasma membrane	21/1113	120/18670	7.77532e-06	9.32238e-05	5.62982e-05	ATP2B4/KCNJ2/SLC8A1/ATP4B/KCNJ6/SLC8A3/KCNJ16/NTSR1/HCN2/FYN/LRP2/SLC9A1/SLC9A3/KCNH2/TRPV6/KCNJ9/KCNJ15/ARL6IP5/ABCC9/SLC34A1/KCNJ11	21
GO:0021952	central nervous system projection neuron axonogenesis	9/1113	25/18670	7.88079e-06	9.41012e-05	5.68281e-05	PLXNA4/EPHB1/SCN1B/GLI2/NR4A2/SPTBN4/EPHB2/DCC/TSKU	9
GO:0050927	positive regulation of positive chemotaxis	9/1113	25/18670	7.88079e-06	9.41012e-05	5.68281e-05	NTRK3/CDH13/NTF3/F7/CXCL12/IL16/SMAD3/ITGA2/F2RL1	9
GO:0010469	regulation of signaling receptor activity	26/1113	169/18670	7.9862e-06	9.49706e-05	5.73531e-05	ACTN2/GRIN2B/GRIN2A/GREM2/DLG2/HMGB1/CBLC/SHANK1/BICD1/LRRC7/CCL2/MEF2C/NPTX1/PPARGC1A/GRIA1/SOCS5/NRP1/GRIA4/MED1/NLGN1/MUC4/CHMP6/GRIN1/EPHB2/SRC/PDE4D	26
GO:0045619	regulation of lymphocyte differentiation	26/1113	169/18670	7.9862e-06	9.49706e-05	5.73531e-05	RUNX1/LILRB4/CD80/HMGB1/NLRP3/ZBTB16/FCRL3/ERBB2/GLI2/SOCS5/PRKCZ/CARD11/IL12A/TGFBR2/HLA-DOA/PTPRC/LILRB2/IL1RL2/IRF4/PRDM1/RIPK2/RAG1/DTX1/MYB/IL18/IL7R	26
GO:0031623	receptor internalization	20/1113	111/18670	8.08113e-06	9.58408e-05	5.78786e-05	MAGI2/ANGPT1/NTF3/LILRB1/SELE/ITGB2/GRIA1/CD9/SNCA/MTMR2/NECAB2/CXCR1/ITGB3/ACHE/CNTN2/FLOT1/SNAP25/CLTC/DRD2/EFNB2	20
GO:0046634	regulation of alpha-beta T cell activation	18/1113	93/18670	8.09227e-06	9.58408e-05	5.78786e-05	RUNX1/LILRB1/CD80/HMGB1/NLRP3/PRKCQ/ZBTB16/SOCS5/PRKCZ/IL12A/TGFBR2/PTPRC/IL6R/IRF4/PRDM1/RIPK2/MYB/IL18	18
GO:0044706	multi-multicellular organism process	31/1113	222/18670	8.73011e-06	0.000103185	6.2314e-05	SPP1/ARHGDIB/KALRN/ESR1/ABCC2/PRLR/DDR1/PTN/CLDN4/IGFBP7/DSG1/PZP/CALR/TGFBR2/MTOR/MED1/PTGFR/PLA2G4B/B4GALT1/PAPPA/PCSK5/RXRA/PGR/PRDM1/ITGA2/PPARD/CLIC5/IL1B/LIF/IGFBP5/HEXB	31
GO:0008544	epidermis development	52/1113	464/18670	8.78026e-06	0.000103568	6.25451e-05	KRT20/KAZN/LAMC2/SULT2B1/RUNX1/EGFR/GRHL2/LAMB3/DSP/LDB2/PI3/SFN/KRT6A/PKP3/JUP/IVL/EPHA2/DSG1/TP63/FERMT1/COL17A1/KRT19/TGM3/GRHL1/KRT7/MED1/KRT1/ASAH1/GAL/ACER1/PIP5K1A/INSR/GRHL3/CSTA/AGPAT2/PALLD/JAG2/TRPC4AP/KRT5/KRT8/PPARD/LAMA5/TGFB2/IGFBP5/KRT15/FGF7/SOSTDC1/RBPJ/LAMA3/PLOD3/SPRR3/KRT17	52
GO:0070252	actin-mediated cell contraction	21/1113	121/18670	8.88795e-06	0.000104626	6.31843e-05	RYR2/ACTN2/KCNJ2/CACNA1C/TNNT2/DSP/NEDD4L/SLC9A1/FGF12/PDE4B/JUP/CACNB2/GJC1/SCN1B/KCNH2/SGCD/ANK2/TNNC1/KCNA5/KCNN2/PDE4D	21
GO:0009755	hormone-mediated signaling pathway	32/1113	233/18670	8.92335e-06	0.000104831	6.3308e-05	LHCGR/THRB/NR1H4/RUNX1/ESR1/RORA/ESRRG/PRLR/TP63/RARB/PPARGC1A/NR5A2/NCOA1/DDX5/RXRB/CALR/MED1/NCOA6/NR4A2/RORB/RXRA/PAK1/PARK7/TSHR/BRCA1/PGR/PPARD/TRIP4/LEF1/SRC/FHL2/ISL1	32
GO:0050772	positive regulation of axonogenesis	17/1113	85/18670	9.08203e-06	0.000106267	6.4175e-05	NTRK3/PLXNA4/DSCAM/NGF/TIAM1/MAP1B/ROBO2/NRP1/MAP6/DBNL/CXCL12/MAPT/PAK1/MACF1/DISC1/STK11/PLXND1	17
GO:2001057	reactive nitrogen species metabolic process	17/1113	85/18670	9.08203e-06	0.000106267	6.4175e-05	ATP2B4/GCH1/RORA/POR/NOS1/RAC1/ITGB2/CPS1/NQO1/MTOR/HSP90AA1/INSR/TLR6/SMAD3/HBB/IL1B/NOS3	17
GO:0001938	positive regulation of endothelial cell proliferation	20/1113	112/18670	9.29488e-06	0.00010854	6.55475e-05	CDH13/HMGB1/NRP2/PRKD1/RPTOR/FLT4/BMP6/CCL11/NRP1/PRKCA/AGTR1/MTOR/ITGB3/CCL26/SP1/CXCL12/ARNT/VIP/HIF1A/AKT3	20
GO:0001935	endothelial cell proliferation	28/1113	191/18670	9.32265e-06	0.000108646	6.56118e-05	BMPER/CDH13/HMGB1/NRP2/ALDH1A2/PRKD1/RPTOR/CCL2/EPHA2/MEF2C/ERN1/FLT4/BMP6/CCL11/NRP1/PRKCA/AGTR1/MTOR/ITGB3/CCL26/SP1/CXCL12/ARNT/FLT1/VIP/HIF1A/XDH/AKT3	28
GO:0045621	positive regulation of lymphocyte differentiation	18/1113	94/18670	9.4586e-06	0.000110001	6.64302e-05	RUNX1/LILRB4/CD80/NLRP3/ZBTB16/GLI2/SOCS5/PRKCZ/IL12A/TGFBR2/PTPRC/LILRB2/IL1RL2/RIPK2/RAG1/MYB/IL18/IL7R	18
GO:0051208	sequestering of calcium ion	22/1113	131/18670	9.47668e-06	0.000110001	6.64302e-05	RYR2/SLC8A1/CACNA1C/NTSR1/RYR1/RYR3/NOS1/LYN/RASA3/BDKRB1/PRKCE/CCR7/LCK/SNCA/P2RX7/CALR/TRDN/ANK2/PTPRC/CASQ2/DRD2/PDE4D	22
GO:0043254	regulation of protein-containing complex assembly	49/1113	429/18670	9.50608e-06	0.000110123	6.65037e-05	STMN2/STXBP1/SPTBN1/ESR1/MAP1B/HMGB1/RAC1/GFAP/LCP1/ARPC5L/EPS8/PRKCE/EIF2AK2/HCK/STMN1/DNM1L/CCR7/SCIN/SAR1A/SNCA/PRKCZ/CCL11/CRYAB/ARHGEF2/MAPK15/DBNL/MTOR/MET/CCL26/HSP90AA1/TRIM27/MAPT/PFN2/PAK1/PARK7/TLR6/IQGAP2/SPTBN4/ELN/CDC42EP3/HSPA1B/CXCL13/GMFG/ALB/SRC/PSMC2/TTBK1/EVL/RASIP1	49
GO:0002285	lymphocyte activation involved in immune response	27/1113	181/18670	9.66556e-06	0.000111748	6.74853e-05	RORA/LILRB1/CD80/HMGB1/MSH2/NLRP3/LCP1/DOCK10/CD40/SOCS5/STAT6/PRKCZ/MTOR/PTPRC/LY9/APBB1IP/SEMA4A/IRF4/IL6/RIPK2/F2RL1/LEF1/RAB27A/SLAMF6/HLA-F/MYB/IL18	27
GO:0007187	G protein-coupled receptor signaling pathway, coupled to cyclic nucleotide second messenger	34/1113	256/18670	9.87332e-06	0.000113924	6.87994e-05	GRM7/CHRM2/ATP2B4/LHCGR/CHGA/FPR1/FPR2/NOS1/PTH1R/S1PR4/PDE2A/ADCY2/CCL2/ADRA1B/GABBR1/GRK5/GNAO1/CHRM3/GRIK3/PRKCA/GNG2/GNA12/PTGFR/GNAS/ADCY5/VIP/TSHR/GNAI1/APLP1/DRD2/NPR3/ADRA1D/TBXA2R/PDE4D	34
GO:1903307	positive regulation of regulated secretory pathway	13/1113	53/18670	1.00725e-05	0.000115993	7.00486e-05	CACNA1H/STXBP1/ITGB2/CACNB2/VAMP8/KCNB1/DNM1L/GAB2/NLGN1/SYT1/F2RL1/RAB27A/HLA-F	13
GO:0098698	postsynaptic specialization assembly	8/1113	20/18670	1.02816e-05	0.000118168	7.1362e-05	NTRK3/NRXN1/GAP43/SHANK1/NRXN2/GRID2/NLGN1/PTPRD	8
GO:0086019	cell-cell signaling involved in cardiac conduction	10/1113	32/18670	1.05056e-05	0.000120351	7.26806e-05	RYR2/CXADR/CACNA1C/CACNB2/GJC1/SCN1B/ANK2/KCNA5/CASQ2/KCNN2	10
GO:0060485	mesenchyme development	36/1113	279/18670	1.05129e-05	0.000120351	7.26806e-05	RTN4/ZFPM2/ERBB3/PHLDB2/TIAM1/NRP2/ALDH1A2/ROBO2/FGF9/SOX8/EPHA3/HMGA2/MEF2C/SOX11/DDX5/WWTR1/NRP1/TGFBR2/SIX4/MTOR/TWIST1/EDNRB/SEMA4B/HGF/SMAD3/SEMA4A/IL6/KITLG/LAMA5/IL1B/TGFB2/LEF1/RBPJ/HIF1A/NOS3/ISL1	36
GO:0007266	Rho protein signal transduction	29/1113	203/18670	1.08216e-05	0.000123642	7.46678e-05	CDH13/ARHGDIB/OBSCN/KALRN/TIAM1/RAC1/PREX2/EPS8/STMN1/VAV3/RHOH/NRP1/ARHGEF2/GNA12/AGTR1/VAV1/MET/ABL2/ARHGEF3/VAV2/CDC42EP3/FLOT1/DLC1/RND3/F2RL1/ARHGEF7/RHOJ/ARHGEF12/RASIP1	29
GO:0050926	regulation of positive chemotaxis	9/1113	26/18670	1.14169e-05	0.000130189	7.86216e-05	NTRK3/CDH13/NTF3/F7/CXCL12/IL16/SMAD3/ITGA2/F2RL1	9
GO:0042417	dopamine metabolic process	11/1113	39/18670	1.14719e-05	0.00013056	7.88456e-05	GCH1/GRIN2A/ITGB2/SNCAIP/DBH/SNCA/NR4A2/PARK7/TH/TGFB2/DRD2	11
GO:0090287	regulation of cellular response to growth factor stimulus	37/1113	292/18670	1.20504e-05	0.000136876	8.266e-05	NTRK3/BMPER/ZNF423/HTRA1/GREM2/RUNX2/PRKCB/FBN2/NTF3/SMURF1/RPS27A/LRP2/GRB10/FGF9/MYOCD/FGF1/SOX11/GDF5/FBN1/FERMT1/TGFBR2/ITGB3/ITGA8/ARNT/DCN/FLT1/SMAD3/HGS/CXCL13/IL1B/HHIP/SOSTDC1/LTBP1/RBPJ/HIF1A/STK11/XDH	37
GO:0031098	stress-activated protein kinase signaling cascade	39/1113	315/18670	1.22239e-05	0.000138341	8.35446e-05	MAP3K3/TIAM1/EGFR/MAP2K5/LYN/RPS27A/HMGB1/IL1RN/GSTP1/EPHB1/MAPK13/PRDX1/ERN1/EIF2AK2/FLT4/CCR7/CRYAB/ZMYND11/MAP4K5/DBNL/LTBR/RAPGEF1/PAK1/TLR6/HGF/TNIK/MAP4K4/FBXW11/SKP1/RIPK2/F2RL1/IL1B/TGFB2/ARL6IP5/MAP4K1/TAB2/GRIK2/XDH/TPD52L1	39
GO:0060349	bone morphogenesis	20/1113	114/18670	1.22268e-05	0.000138341	8.35446e-05	COL20A1/RUNX2/POR/CSGALNACT1/SMPD3/COL6A3/MEF2C/RARB/ANXA2/BMP6/TGFBR2/TFAP2A/GNAS/PAPPA2/TWIST1/COL6A2/COL14A1/LRP5/MMP13/LTBP3	20
GO:0030879	mammary gland development	23/1113	143/18670	1.25015e-05	0.000141175	8.52563e-05	RTN4/KALRN/ESR1/PRLR/DDR1/NOTCH4/EPHA2/GLI2/STAT6/NCOA1/CCL11/TGFBR2/MED1/PGR/APRT/ITGA2/LRP5/IGFBP5/LEF1/SRC/SOSTDC1/HIF1A/XDH	23
GO:0032755	positive regulation of interleukin-6 production	18/1113	96/18670	1.28273e-05	0.000144574	8.7309e-05	HMGB1/IL1RN/MAPK13/P2RX7/ARHGEF2/TWIST1/LILRB2/TLR1/TLR6/IL1RL2/IL6R/DHX9/IL6/RIPK2/F2RL1/IL1B/MBP/ISL1	18
GO:0046635	positive regulation of alpha-beta T cell activation	14/1113	62/18670	1.29686e-05	0.000145884	8.80999e-05	RUNX1/CD80/NLRP3/PRKCQ/ZBTB16/SOCS5/PRKCZ/IL12A/TGFBR2/PTPRC/IL6R/RIPK2/MYB/IL18	14
GO:0019216	regulation of lipid metabolic process	47/1113	410/18670	1.30813e-05	0.000146868	8.86941e-05	PRKAG2/PIK3CG/NR1H4/RORA/NCOA2/POR/ADIPOQ/FPR2/NPAS2/LYN/IGFBP7/FGF1/APOB/PRKD1/SMPD3/APOD/PRKCE/VAV3/PPARGC1A/BMP6/PPP2R5A/CCR7/SOCS5/SNCA/NCOA1/MTMR2/AGTR1/GRHL1/MTOR/MED1/NCOA6/SP1/TWIST1/ASAH1/GAL/ACER1/FLT1/VAV2/RXRA/BRCA1/ACACB/PPARD/IL1B/SRC/FHL2/ACOX1/PRKAA2	47
GO:0051209	release of sequestered calcium ion into cytosol	21/1113	124/18670	1.31416e-05	0.000147261	8.89317e-05	RYR2/SLC8A1/CACNA1C/NTSR1/RYR1/RYR3/NOS1/LYN/RASA3/BDKRB1/PRKCE/CCR7/LCK/SNCA/P2RX7/TRDN/ANK2/PTPRC/CASQ2/DRD2/PDE4D	21
GO:0032273	positive regulation of protein polymerization	22/1113	134/18670	1.37423e-05	0.000153403	9.26407e-05	MAP1B/RAC1/ARPC5L/PRKCE/HCK/CCR7/SCIN/CCL11/MTOR/MET/CCL26/HSP90AA1/TRIM27/MAPT/PFN2/PAK1/IQGAP2/CDC42EP3/HSPA1B/GMFG/TTBK1/EVL	22
GO:0032355	response to estradiol	22/1113	134/18670	1.37423e-05	0.000153403	9.26407e-05	STXBP1/ESR1/EGFR/ADCYAP1R1/MAP1B/PTN/ALDH1A2/ARNT2/APOB/CASP8/GSTP1/PPARGC1A/F7/NCOA1/CRYAB/NQO1/CALR/PTGFR/TH/ITGA2/SLC34A1/KCNJ11	22
GO:0071560	cellular response to transforming growth factor beta stimulus	33/1113	249/18670	1.38792e-05	0.000154635	9.33847e-05	HTRA1/CLDN1/F11R/FBN2/SOX5/PDGFD/FERMT2/WWOX/SMURF1/RPS27A/FYN/COL4A2/MYOCD/PDE2A/ZFYVE9/MEF2C/SOX11/PPARGC1A/GDF5/FBN1/CGN/FERMT1/PRKCZ/TGFBR2/AMHR2/ITGA8/PDE3A/SMAD3/TGFB2/SRC/LTBP1/LTBP3/STK11	33
GO:0030193	regulation of blood coagulation	16/1113	79/18670	1.40042e-05	0.000155433	9.38667e-05	LYN/PRKCQ/SERPING1/PRKG1/PROC/ANXA2/F7/CD9/PRKCA/KRT1/C1QTNF1/PLAUR/F2RL1/NFE2L2/NOS3/TBXA2R	16
GO:0071260	cellular response to mechanical stimulus	16/1113	79/18670	1.40042e-05	0.000155433	9.38667e-05	KCNJ2/EGFR/RAC1/SLC9A1/PDE2A/CASP8/TNFRSF8/BMP6/CD40/HDAC4/MAG/TNFSF14/LTBR/ITGA2/IL1B/TNFRSF10A	16
GO:0060603	mammary gland duct morphogenesis	10/1113	33/18670	1.42716e-05	0.0001581	9.54772e-05	ESR1/DDR1/EPHA2/GLI2/CCL11/MED1/PGR/LRP5/SRC/SOSTDC1	10
GO:0051258	protein polymerization	36/1113	283/18670	1.4432e-05	0.000159573	9.63668e-05	STMN2/SPTBN1/PSTPIP1/MAP1B/RAC1/ARPC5L/GAS7/EPS8/PRKCE/HCK/STMN1/DNM1L/CCR7/SCIN/TUBGCP2/SNCA/CCL11/DBNL/MTOR/MET/CCL26/HSP90AA1/TRIM27/CENPJ/MAPT/PFN2/PAK1/IQGAP2/CASQ2/SPTBN4/ELN/CDC42EP3/HSPA1B/GMFG/TTBK1/EVL	36
GO:0045921	positive regulation of exocytosis	17/1113	88/18670	1.47235e-05	0.000162181	9.7942e-05	CACNA1H/STXBP1/ITGB2/CACNB2/VAMP8/KCNB1/SMPD3/CADPS/DNM1L/SNCA/GAB2/NLGN1/SYT1/HGS/F2RL1/RAB27A/HLA-F	17
GO:0106027	neuron projection organization	17/1113	88/18670	1.47235e-05	0.000162181	9.7942e-05	GRIN2B/KALRN/TIAM1/TANC1/ADAM10/FYN/SHANK1/EPHB1/DOCK10/DNM1L/MTMR2/DBNL/NLGN1/CTNND2/INSR/EPHB2/SIPA1L1	17
GO:0120162	positive regulation of cold-induced thermogenesis	18/1113	97/18670	1.48847e-05	0.000163445	9.8705e-05	ESRRG/ADIPOQ/PRLR/GRB10/LEPR/DBH/PPARGC1A/STAT6/CMKLR1/GNAS/CXCR4/ACHE/TSHR/DYNC1H1/IRF4/EPAS1/PDGFC/IL18	18
GO:0030326	embryonic limb morphogenesis	21/1113	125/18670	1.49224e-05	0.000163445	9.8705e-05	GRHL2/RUNX2/FBN2/CACNA1C/SALL1/ALDH1A2/FGF9/ZBTB16/PRRX1/TP63/RARB/GDF5/GLI2/TFAP2A/GNA12/MED1/GNAS/TWIST1/TGFB2/LEF1/PBX1	21
GO:0035113	embryonic appendage morphogenesis	21/1113	125/18670	1.49224e-05	0.000163445	9.8705e-05	GRHL2/RUNX2/FBN2/CACNA1C/SALL1/ALDH1A2/FGF9/ZBTB16/PRRX1/TP63/RARB/GDF5/GLI2/TFAP2A/GNA12/MED1/GNAS/TWIST1/TGFB2/LEF1/PBX1	21
GO:0070302	regulation of stress-activated protein kinase signaling cascade	32/1113	239/18670	1.51193e-05	0.000165291	9.98199e-05	MAP3K3/TIAM1/EGFR/LYN/HMGB1/IL1RN/GSTP1/EPHB1/PRDX1/ERN1/EIF2AK2/FLT4/CCR7/ZMYND11/MAP4K5/DBNL/LTBR/RAPGEF1/PAK1/TLR6/HGF/TNIK/MAP4K4/RIPK2/F2RL1/IL1B/TGFB2/ARL6IP5/MAP4K1/GRIK2/XDH/TPD52L1	32
GO:0032332	positive regulation of chondrocyte differentiation	8/1113	21/18670	1.57418e-05	0.000171453	0.000103541	RUNX2/POR/SOX5/ZBTB16/ANXA2/BMP6/GDF5/SMAD3	8
GO:0035743	CD4-positive, alpha-beta T cell cytokine production	8/1113	21/18670	1.57418e-05	0.000171453	0.000103541	NLRP3/IL1R1/PRKCZ/IL12A/IL6/IL1B/IL18RAP/IL18	8
GO:0046886	positive regulation of hormone biosynthetic process	6/1113	11/18670	1.57828e-05	0.000171579	0.000103617	POR/PPARGC1A/BMP6/ARNT/IL1B/HIF1A	6
GO:0098742	cell-cell adhesion via plasma-membrane adhesion molecules	35/1113	273/18670	1.59592e-05	0.000173174	0.00010458	CDH13/DSCAM/CXADR/CLDN1/CDH2/NRXN1/DAB1/FAT1/DSCAML1/ADIPOQ/MAP2K5/CLDN4/ROBO2/SELE/IL1RN/EPCAM/CDH6/ITGB2/DSG1/IGSF21/MAG/GRID2/PTPRT/TGFBR2/NLGN1/CADM1/CLDN11/CD6/PTPRD/CEACAM5/CNTN2/PALLD/TGFB2/MBP/VCAM1	35
GO:0032271	regulation of protein polymerization	30/1113	218/18670	1.61853e-05	0.00017505	0.000105714	STMN2/SPTBN1/MAP1B/RAC1/ARPC5L/EPS8/PRKCE/HCK/STMN1/CCR7/SCIN/SNCA/CCL11/DBNL/MTOR/MET/CCL26/HSP90AA1/TRIM27/MAPT/PFN2/PAK1/IQGAP2/SPTBN4/ELN/CDC42EP3/HSPA1B/GMFG/TTBK1/EVL	30
GO:0031667	response to nutrient levels	54/1113	499/18670	1.61941e-05	0.00017505	0.000105714	SPP1/KRT20/SLC8A1/ATF3/NR1H4/EGFR/POR/ADIPOQ/RYR3/MAP1B/PTN/AACS/ALDH1A2/FYN/NMUR2/PRKD1/RPTOR/GSTP1/KCNB1/EIF2AK2/PPARGC1A/CPS1/WIPI1/UPP1/DNM1L/F7/NCOA1/P2RX7/NQO1/TGFBR2/HMGCL/MTOR/MED1/SCTR/ALDH3A1/GRIN1/TH/ACACB/ITGA2/EIF2AK1/PPARD/IL1B/ALB/SRC/NTRK1/SLC34A1/NFE2L2/KYNU/KCNJ11/PKM/SRSF2/VCAM1/PRKAA2/TBXA2R	54
GO:0003148	outflow tract septum morphogenesis	9/1113	27/18670	1.62223e-05	0.00017505	0.000105714	ZFPM2/NRP2/ROBO2/LRP2/RARB/NRP1/TGFBR2/TGFB2/ISL1	9
GO:0070509	calcium ion import	16/1113	80/18670	1.65484e-05	0.000177911	0.000107441	CACNA1A/ATP2B4/CACNA1H/SLC8A1/SLC8A3/CACNA1C/FYN/CACNB2/FCRL3/CCL2/TRPV6/CXCL12/TRIM27/CACNA1B/PSEN2/TRPC4	16
GO:1900046	regulation of hemostasis	16/1113	80/18670	1.65484e-05	0.000177911	0.000107441	LYN/PRKCQ/SERPING1/PRKG1/PROC/ANXA2/F7/CD9/PRKCA/KRT1/C1QTNF1/PLAUR/F2RL1/NFE2L2/NOS3/TBXA2R	16
GO:0050796	regulation of insulin secretion	26/1113	176/18670	1.67319e-05	0.000179552	0.000108432	CACNA1A/NR1H4/TIAM1/PFKFB2/CHGA/CACNA1C/AACS/RAC1/KCNB1/PRKCE/KCNG2/DPP4/PRKCA/ADCY5/RPH3AL/KCNA5/MAP4K4/LRP5/PPARD/SNAP25/IL1B/DRD2/MYRIP/KCNJ11/HIF1A/ISL1	26
GO:0045667	regulation of osteoblast differentiation	21/1113	126/18670	1.69176e-05	0.000180878	0.000109233	RUNX2/FBN2/PRKD1/TWIST2/MEF2C/TP63/SOX11/BMP6/DDX5/HDAC4/GNAS/TWIST1/IGF1/RORB/CDK6/HGF/IL6R/SMAD3/IL6/LRP5/IGFBP5	21
GO:0051283	negative regulation of sequestering of calcium ion	21/1113	126/18670	1.69176e-05	0.000180878	0.000109233	RYR2/SLC8A1/CACNA1C/NTSR1/RYR1/RYR3/NOS1/LYN/RASA3/BDKRB1/PRKCE/CCR7/LCK/SNCA/P2RX7/TRDN/ANK2/PTPRC/CASQ2/DRD2/PDE4D	21
GO:0030038	contractile actin filament bundle assembly	18/1113	98/18670	1.72321e-05	0.000183233	0.000110655	PHLDB2/PHACTR1/RAC1/CORO2B/SLC9A1/S100A10/EPHA1/STMN1/NRP1/MTOR/MET/PFN2/PAK1/SMAD3/ELN/DLC1/SRC/EVL	18
GO:0043149	stress fiber assembly	18/1113	98/18670	1.72321e-05	0.000183233	0.000110655	PHLDB2/PHACTR1/RAC1/CORO2B/SLC9A1/S100A10/EPHA1/STMN1/NRP1/MTOR/MET/PFN2/PAK1/SMAD3/ELN/DLC1/SRC/EVL	18
GO:0099175	regulation of postsynapse organization	18/1113	98/18670	1.72321e-05	0.000183233	0.000110655	NTRK3/GRIN2B/CDH2/KALRN/NRXN1/TIAM1/GAP43/PTN/ADAM10/NRP2/FYN/DNM1L/GRID2/DBNL/NLGN1/PTPRD/LILRB2/SIPA1L1	18
GO:0090276	regulation of peptide hormone secretion	29/1113	208/18670	1.73457e-05	0.000184105	0.000111182	CACNA1A/KALRN/NR1H4/TIAM1/PFKFB2/EGFR/CHGA/CACNA1C/AACS/RAC1/KCNB1/PRKCE/KCNG2/DPP4/PRKCA/ADCY5/RPH3AL/KCNA5/MAP4K4/LRP5/PPARD/SNAP25/IL1B/DRD2/MYRIP/KCNJ11/HIF1A/RAB8B/ISL1	29
GO:0042129	regulation of T cell proliferation	24/1113	156/18670	1.7601e-05	0.000186474	0.000112612	HLA-DPA1/LILRB1/CD80/HMGB1/PRKCQ/ERBB2/TNFRSF1B/HLA-DPB1/MAD1L1/CARD11/IL12A/TGFBR2/CD1D/PTPRC/IGF1/CD6/LILRB2/IL6R/IL6/RIPK2/IL1B/IL20RB/VCAM1/IL18	24
GO:0002224	toll-like receptor signaling pathway	23/1113	146/18670	1.76898e-05	0.000187075	0.000112975	RTN4/NR1H4/ESR1/LYN/RPS27A/HMGB1/ITGB2/APOB/CASP8/FCRL3/PRKCE/S100A8/TLR1/TLR6/IRF4/FLOT1/RIPK2/F2RL1/SFTPA2/TAB2/S100A14/TLR10/PIK3AP1	23
GO:0050805	negative regulation of synaptic transmission	15/1113	72/18670	1.80988e-05	0.000190709	0.00011517	STXBP1/ADIPOQ/KCNB1/GRIA1/SNCA/MTMR2/GRID2/GRIK3/MAPT/LILRB2/ACHE/GNAI1/IL1B/DRD2/GRIK2	15
GO:0060193	positive regulation of lipase activity	15/1113	72/18670	1.80988e-05	0.000190709	0.00011517	NTRK3/ITK/ESR1/EGFR/ADCYAP1R1/NTF3/S1PR4/SELE/NMUR2/PRKCZ/AGTR1/ABL2/RASGRP4/FLT1/TXK	15
GO:0007613	memory	20/1113	117/18670	1.81956e-05	0.000191382	0.000115576	GRIN2A/NGF/KALRN/SLC8A3/NTF3/PTN/LMX1A/SHANK1/ATXN1/DBH/GRIA1/PRKCZ/MTOR/ITGA8/GRIN1/MAPT/INSR/TH/SGK1/DRD2	20
GO:0031099	regeneration	28/1113	198/18670	1.84732e-05	0.000193952	0.000117128	SPP1/NTRK3/CLDN1/EGFR/GAP43/MAP1B/PTN/LCP1/KLF5/PRRX1/GSTP1/APOD/JAM3/F7/CD9/MAG/TGFBR2/MED1/IGF1/CXCL12/HGF/MAP4K4/NNMT/SRSF5/PPARD/PKM/CTNNA1/ISL1	28
GO:0071229	cellular response to acid chemical	29/1113	209/18670	1.90176e-05	0.000199184	0.000120288	NTRK3/LAMTOR5/CLDN1/NR1H4/EGFR/PDGFD/SHMT1/LYN/ALDH1A2/FYN/COL4A1/APOB/EPHA3/RPTOR/PRKCE/RARB/PPARGC1A/CPS1/GNG2/CPEB1/MTOR/PTGFR/ABL2/RORB/KCNMB1/SRC/PDGFC/PRKAA2/MYB	29
GO:0030099	myeloid cell differentiation	47/1113	416/18670	1.90716e-05	0.000199184	0.000120288	IKZF1/CBFA2T3/RUNX1/FLI1/PRKCB/ADIPOQ/LILRB1/LILRB4/LYN/IRF8/PRKCQ/MITF/ZBTB16/CASP8/EPHA2/MEF2C/ANXA2/PIP4K2A/CCR7/FBN1/SCIN/PIK3CD/MPL/GAB2/PRKCA/TGFBR2/MTOR/MED1/GNAS/NCOA6/RASGRP4/CDC73/LTBR/ARNT/CDK6/HSPA1B/IRF4/KITLG/EIF2AK1/F2RL1/LIF/LEF1/EPAS1/SRC/UBD/RBPJ/HIF1A	47
GO:0010574	regulation of vascular endothelial growth factor production	10/1113	34/18670	1.91434e-05	0.000199184	0.000120288	RORA/FLT4/C3AR1/ARNT/BRCA1/IL6/IL1B/HIF1A/ISL1/IL1A	10
GO:0032148	activation of protein kinase B activity	10/1113	34/18670	1.91434e-05	0.000199184	0.000120288	NTRK3/NTF3/FGF1/PRKCZ/MTOR/IGF1/INSR/PARK7/SRC/IL18	10
GO:0001912	positive regulation of leukocyte mediated cytotoxicity	13/1113	56/18670	1.91483e-05	0.000199184	0.000120288	CD1B/P2RX7/IL12A/CD1E/VAV1/CD1D/CADM1/PTPRC/CD226/F2RL1/IL18RAP/SLAMF6/HLA-F	13
GO:0035051	cardiocyte differentiation	25/1113	167/18670	1.91767e-05	0.000199184	0.000120288	ACTN2/CXADR/SLC8A1/EGFR/DDX39B/SLC9A1/MYOCD/MEF2C/MYOM2/RARB/ANXA2/SGCD/CALR/MYO18B/MTOR/TWIST1/IGF1/RXRA/PAK1/TGFB2/RBPJ/VCAM1/EFNB2/ISL1/SORBS2	25
GO:0099565	chemical synaptic transmission, postsynaptic	19/1113	108/18670	1.92358e-05	0.000199443	0.000120445	GABRB3/GRIN2B/GRIN2A/NRXN1/NTSR1/GRIK5/SHANK1/RIMS1/MEF2C/SNCA/MTMR2/PRKCZ/GRID2/P2RX7/NLGN1/GRIN1/RIMS2/DRD2/GRIK2	19
GO:2000027	regulation of animal organ morphogenesis	33/1113	253/18670	1.93547e-05	0.000200022	0.000120794	THRB/ESR1/TIAM1/MAGI2/RUNX2/POR/SMURF1/PTN/RAC1/ROBO2/FOXP2/SOX8/FGF1/TGFBR2/TFAP2A/SIX4/MED1/LIMS2/TWIST1/PSMB2/AP2A2/RXRA/GRHL3/HGF/TGFB2/LIF/CLTC/FGF7/PSMC2/RBPJ/EYA1/ISL1/RYK	33
GO:0048762	mesenchymal cell differentiation	30/1113	220/18670	1.93603e-05	0.000200022	0.000120794	RTN4/PHLDB2/TIAM1/NRP2/ALDH1A2/SOX8/EPHA3/HMGA2/MEF2C/SOX11/DDX5/WWTR1/NRP1/TGFBR2/MTOR/TWIST1/EDNRB/SEMA4B/HGF/SMAD3/SEMA4A/IL6/KITLG/LAMA5/IL1B/TGFB2/LEF1/RBPJ/HIF1A/ISL1	30
GO:0022617	extracellular matrix disassembly	16/1113	81/18670	1.9495e-05	0.000201057	0.000121419	A2M/HTRA1/CMA1/TIMP2/DDR1/ADAM10/LCP1/LAMC1/DPP4/CTSG/FLOT1/IL6/SCUBE1/MMP13/ELANE/MMP12	16
GO:0046849	bone remodeling	17/1113	90/18670	2.00466e-05	0.000206381	0.000124634	SPP1/IL20RA/EGFR/PTH1R/PTN/RAC1/LEPR/MITF/EPHA2/GDF5/P2RX7/PRKCA/ITGB3/IL6/LRP5/SRC/LTBP3	17
GO:0006109	regulation of carbohydrate metabolic process	28/1113	199/18670	2.03007e-05	0.000208261	0.00012577	PRKAG2/LHCGR/NDC1/CBFA2T3/PFKFB2/RORA/NCOA2/ADCYAP1R1/NTSR1/ADIPOQ/PTH1R/LEPR/SMPD3/PRKCE/PPARGC1A/SNCA/HDAC4/P2RX7/MTOR/IGF1/ARNT/INSR/ACACB/C1QTNF1/CLTC/SRC/HIF1A/PRKAA2	28
GO:0034341	response to interferon-gamma	28/1113	199/18670	2.03007e-05	0.000208261	0.00012577	CCL8/STXBP1/GCH1/AQP4/HLA-DPA1/CLDN1/CCL7/IRF8/TRIM5/CCL13/CCL2/HCK/SNCA/HLA-DPB1/CCL11/MED1/CCL26/TXK/IRF4/HLA-DRA/EVL/UBD/KYNU/STX8/HLA-F/CCL23/NCAM1/VCAM1	28
GO:0050707	regulation of cytokine secretion	29/1113	210/18670	2.08348e-05	0.000213364	0.000128851	SPTBN1/NR1H4/CARD16/ANGPT1/LILRB1/LYN/HMGB1/NLRP3/FCN1/TNFRSF1B/CCR7/FERMT1/PRKCZ/P2RX7/CADM1/TWIST1/TRIM27/TLR1/TLR6/DHX9/RIPK2/F2RL1/IL1B/SRC/DRD2/MMP12/MBP/TLR10/IL1A	29
GO:0033555	multicellular organismal response to stress	15/1113	73/18670	2.15388e-05	0.000219417	0.000132507	GCH1/ADCYAP1R1/NPAS2/NOS1/NMUR2/MEF2C/DBH/DPP4/NR4A2/CACNA1B/EDNRB/TACR1/RAG1/NTRK1/GRIK2	15
GO:0060350	endochondral bone morphogenesis	15/1113	73/18670	2.15388e-05	0.000219417	0.000132507	COL20A1/RUNX2/POR/CSGALNACT1/SMPD3/COL6A3/MEF2C/RARB/ANXA2/BMP6/TGFBR2/GNAS/COL6A2/COL14A1/MMP13	15
GO:1903779	regulation of cardiac conduction	15/1113	73/18670	2.15388e-05	0.000219417	0.000132507	RYR2/ATP2B4/CXADR/SLC8A1/SLC8A3/RYR1/RYR3/NOS1/TNNI3K/TRDN/ANK2/CASQ2/ABCC9/KCNJ11/PDE4D	15
GO:0051282	regulation of sequestering of calcium ion	21/1113	128/18670	2.16427e-05	0.00022009	0.000132913	RYR2/SLC8A1/CACNA1C/NTSR1/RYR1/RYR3/NOS1/LYN/RASA3/BDKRB1/PRKCE/CCR7/LCK/SNCA/P2RX7/TRDN/ANK2/PTPRC/CASQ2/DRD2/PDE4D	21
GO:0035107	appendage morphogenesis	23/1113	148/18670	2.21549e-05	0.000224516	0.000135586	GRHL2/RUNX2/FBN2/CACNA1C/SALL1/ALDH1A2/FGF9/ZBTB16/PRRX1/TP63/RARB/SOX11/GDF5/GLI2/TFAP2A/GNA12/MED1/GNAS/TWIST1/PCSK5/TGFB2/LEF1/PBX1	23
GO:0035108	limb morphogenesis	23/1113	148/18670	2.21549e-05	0.000224516	0.000135586	GRHL2/RUNX2/FBN2/CACNA1C/SALL1/ALDH1A2/FGF9/ZBTB16/PRRX1/TP63/RARB/SOX11/GDF5/GLI2/TFAP2A/GNA12/MED1/GNAS/TWIST1/PCSK5/TGFB2/LEF1/PBX1	23
GO:0071347	cellular response to interleukin-1	26/1113	179/18670	2.2634e-05	0.000228702	0.000138114	CCL8/MAP3K3/RORA/CCL7/ABCC2/RPS27A/IL1RN/CCL13/CCL2/IL1R1/MAPK13/TOLLIP/CCL11/CCL26/PSMB2/IL1RL2/FBXW11/SKP1/IL6/RIPK2/IL1B/PSMC2/TAB2/HIF1A/CCL23/IL1A	26
GO:1902932	positive regulation of alcohol biosynthetic process	9/1113	28/18670	2.26465e-05	0.000228702	0.000138114	LHCGR/ADCYAP1R1/POR/NTSR1/PTH1R/FGF1/BMP6/SNCA/IL1B	9
GO:0071559	response to transforming growth factor beta	33/1113	255/18670	2.27752e-05	0.000229604	0.000138659	HTRA1/CLDN1/F11R/FBN2/SOX5/PDGFD/FERMT2/WWOX/SMURF1/RPS27A/FYN/COL4A2/MYOCD/PDE2A/ZFYVE9/MEF2C/SOX11/PPARGC1A/GDF5/FBN1/CGN/FERMT1/PRKCZ/TGFBR2/AMHR2/ITGA8/PDE3A/SMAD3/TGFB2/SRC/LTBP1/LTBP3/STK11	33
GO:0042326	negative regulation of phosphorylation	51/1113	468/18670	2.29451e-05	0.000230917	0.000139452	NTRK3/PRKAG2/ATF3/CBFA2T3/ANGPT1/ADIPOQ/NTF3/LYN/CBLC/SFN/MYOCD/PRKAR2B/RPTOR/BDKRB1/GSTP1/EPHA1/PPARGC1A/GFRA2/PPP2R5A/RHOH/SOCS5/SNCA/PKIB/PRKCZ/HDAC4/P2RX7/ZMYND11/WWTR1/PTPRT/MTOR/TWIST1/NPM1/PTPRC/CHMP6/TRIM27/MAPT/RAPGEF1/PARK7/HGF/GMFG/LRP5/EPHB2/PRKAR1B/F2RL1/IL1B/LIF/DRD2/PRKDC/XDH/RASIP1/PDE4D	51
GO:0014823	response to activity	14/1113	65/18670	2.30072e-05	0.000231143	0.000139588	RYR2/ADIPOQ/PTN/COL4A2/PPARGC1A/BMP6/MTOR/CXCR4/TH/ITGA2/PPARD/PRKDC/HIF1A/PRKAA2	14
GO:0042445	hormone metabolic process	31/1113	233/18670	2.31657e-05	0.000232335	0.000140308	SPP1/GHR/CACNA1H/NGF/CMA1/ESR1/HSD17B8/HSD17B1/POR/CRABP1/ALDH1A2/CES1/HSD17B2/PPARGC1A/BMP6/HSD17B12/MED1/CYP3A7/GAL/ARNT/PCSK5/CYP2C18/ACHE/CTSG/TTR/AANAT/IL1B/HIF1A/SULT1E1/CYP11A1/RPE65	31
GO:0042094	interleukin-2 biosynthetic process	8/1113	22/18670	2.34467e-05	0.000234128	0.000141391	CD80/PRKCQ/CARD11/PTPRC/IRF4/IL1B/IL18/IL1A	8
GO:2000773	negative regulation of cellular senescence	8/1113	22/18670	2.34467e-05	0.000234128	0.000141391	TERT/MAP3K3/TERF2/HMGA2/TWIST1/CDK6/PRKDC/AKT3	8
GO:1903428	positive regulation of reactive oxygen species biosynthetic process	13/1113	57/18670	2.3465e-05	0.000234128	0.000141391	ZNF205/ITGB2/HDAC4/MTOR/HSP90AA1/GRIN1/INSR/PARK7/TLR6/SMAD3/HBB/IL1B/RAB27A	13
GO:0097028	dendritic cell differentiation	11/1113	42/18670	2.48422e-05	0.000247445	0.000149433	LILRB1/LYN/HMGB1/CCR7/TGFBR2/LTBR/LILRB2/IRF4/F2RL1/UBD/RBPJ	11
GO:0071466	cellular response to xenobiotic stimulus	26/1113	180/18670	2.4985e-05	0.000248443	0.000150036	RYR2/GHR/SLC8A1/RORA/EGFR/POR/RYR1/RYR3/ABCC2/ARNT2/PDE2A/CES1/ACSM1/GSTP1/PPARGC1A/NQO1/MGST1/CYP3A7/ALDH3A1/GRIN1/ARNT/CYP2C18/CASQ2/NAT1/PHGDH/UGT2B15	26
GO:0061387	regulation of extent of cell growth	19/1113	110/18670	2.51472e-05	0.00024963	0.000150752	RTN4/SPP1/NTRK3/PLXNA4/DSCAM/NGF/MAP1B/MAG/NRP1/DBNL/CXCL12/MAPT/PAK1/SEMA4B/SEMA4A/MACF1/DCC/DISC1/RYK	19
GO:0021955	central nervous system neuron axonogenesis	10/1113	35/18670	2.53768e-05	0.000251481	0.00015187	PLXNA4/EPHB1/SCN1B/GLI2/NR4A2/HSP90AA1/SPTBN4/EPHB2/DCC/TSKU	10
GO:0007178	transmembrane receptor protein serine/threonine kinase signaling pathway	41/1113	349/18670	2.59785e-05	0.000257006	0.000155207	RYR2/BMPER/ZNF423/HTRA1/SPTBN1/GREM2/MAGI2/F11R/RUNX2/FBN2/FERMT2/SMURF1/RPS27A/LRP2/FGF9/MYOCD/SUB1/ZFYVE9/SMPD3/SOX11/BMP6/GDF5/FBN1/CGN/FERMT1/DDX5/PRKCZ/WWTR1/TGFBR2/AMHR2/ITGA8/SMAD3/TGFB2/LEF1/SRC/SOSTDC1/LTBP1/LTBP3/AKAP3/RBPJ/STK11	41
GO:0002460	adaptive immune response based on somatic recombination of immune receptors built from immunoglobulin superfamily domains	42/1113	361/18670	2.62183e-05	0.000258939	0.000156374	FCER2/RORA/LILRB1/CD80/CD1B/HMGB1/MSH2/NLRP3/C1QB/PRKCQ/SERPING1/IL1R1/MEF2C/TNFRSF1B/CD40/SOCS5/STAT6/PRKCZ/P2RX7/IL12A/CD1E/MTOR/CD1D/PTPRC/CD226/LY9/IL6R/SEMA4A/IRF4/CXCL13/IL6/RIPK2/IL1B/LEF1/RAB27A/IL18RAP/SLAMF6/IL20RB/HLA-F/C1S/IL18/IL7R	42
GO:0002027	regulation of heart rate	18/1113	101/18670	2.6384e-05	0.000259695	0.000156831	RYR2/GCH1/KCNJ2/SLC8A1/CACNA1C/DSP/JUP/TNNI3K/CACNB2/SCN1B/KCNH2/ANK2/KCNA5/CASQ2/SPTBN4/EPAS1/DRD2/PDE4D	18
GO:1901890	positive regulation of cell junction assembly	18/1113	101/18670	2.6384e-05	0.000259695	0.000156831	NTRK3/CLDN1/NRXN1/RAC1/S100A10/EPHB1/EPHA2/GRID2/NRP1/NLGN1/NPHP1/PTPRD/MAP4K4/SMAD3/SEMA4A/FLOT1/EPHB2/NTRK1	18
GO:2000117	negative regulation of cysteine-type endopeptidase activity	17/1113	92/18670	2.70179e-05	0.000265487	0.000160328	LAMTOR5/NGF/CARD16/POR/MAP2K5/SFN/SNCA/CRYAB/TNFSF14/CST7/PARK7/HGF/PLAUR/RAG1/LEF1/SRC/RPS6KA1	17
GO:0017156	calcium-ion regulated exocytosis	14/1113	66/18670	2.76172e-05	0.000270463	0.000163333	CACNA1H/STXBP1/RIMS1/KCNB1/ARHGAP17/CADPS/SYT6/SCIN/SYN2/TRPV6/SYT1/RPH3AL/RIMS2/SYT3	14
GO:1904888	cranial skeletal system development	14/1113	66/18670	2.76172e-05	0.000270463	0.000163333	GRHL2/RUNX2/PRRX1/MEF2C/TP63/TGFBR2/TFAP2A/SIX4/GNAS/TWIST1/SMAD3/TGFB2/MTHFD1L/CEP55	14
GO:0035023	regulation of Rho protein signal transduction	22/1113	140/18670	2.7809e-05	0.000271884	0.000164192	ARHGDIB/OBSCN/KALRN/TIAM1/RAC1/PREX2/EPS8/STMN1/VAV3/NRP1/ARHGEF2/VAV1/MET/ABL2/ARHGEF3/VAV2/FLOT1/DLC1/F2RL1/ARHGEF7/ARHGEF12/RASIP1	22
GO:0038180	nerve growth factor signaling pathway	6/1113	12/18670	2.99696e-05	0.000290785	0.000175606	NGF/MAGI2/NTF3/KIDINS220/RAPGEF1/NTRK1	6
GO:0042416	dopamine biosynthetic process	6/1113	12/18670	2.99696e-05	0.000290785	0.000175606	GCH1/SNCA/NR4A2/PARK7/TH/TGFB2	6
GO:0051481	negative regulation of cytosolic calcium ion concentration	6/1113	12/18670	2.99696e-05	0.000290785	0.000175606	SLC8A1/RYR3/KCNA5/SMAD3/DRD2/GTF2I	6
GO:0097104	postsynaptic membrane assembly	6/1113	12/18670	2.99696e-05	0.000290785	0.000175606	CDH2/NRXN1/MAGI2/NRXN2/NLGN1/EPHB2	6
GO:0032635	interleukin-6 production	24/1113	161/18670	2.99917e-05	0.000290785	0.000175606	NR1H4/HMGB1/IL1RN/MAPK13/SOCS5/P2RX7/ARHGEF2/TWIST1/LILRB2/AFAP1L2/TLR1/TLR6/HGF/IL1RL2/IL6R/DHX9/IL6/RIPK2/F2RL1/IL1B/IL18RAP/MBP/ISL1/IL18	24
GO:0048675	axon extension	20/1113	121/18670	3.01773e-05	0.000292099	0.000176399	RTN4/NTRK3/PLXNA4/DSCAM/MAP1B/NRP2/MAG/NRP1/DBNL/HSP90AA1/NDN/CXCL12/MAPT/PAK1/SEMA4B/SEMA4A/MACF1/DISC1/VCL/RYK	20
GO:0043154	negative regulation of cysteine-type endopeptidase activity involved in apoptotic process	16/1113	84/18670	3.13178e-05	0.000302134	0.00018246	LAMTOR5/NGF/CARD16/POR/MAP2K5/SFN/SNCA/CRYAB/TNFSF14/PARK7/HGF/PLAUR/RAG1/LEF1/SRC/RPS6KA1	16
GO:0050818	regulation of coagulation	16/1113	84/18670	3.13178e-05	0.000302134	0.00018246	LYN/PRKCQ/SERPING1/PRKG1/PROC/ANXA2/F7/CD9/PRKCA/KRT1/C1QTNF1/PLAUR/F2RL1/NFE2L2/NOS3/TBXA2R	16
GO:0002831	regulation of response to biotic stimulus	45/1113	400/18670	3.166e-05	0.00030493	0.000184148	A2M/HTRA1/CARD16/FPR2/MUC16/LILRB1/LYN/HMGB1/FYN/TRIM5/SERPING1/MUC20/MUC2/FCN1/HCK/BMP6/LY86/CARD11/PRKCA/IL12A/VAV1/CD1D/MED1/MUC4/CADM1/PSMB2/CD226/TXK/PAK1/FBXW11/DHX9/SKP1/RIPK2/F2RL1/IL1B/SRC/PSMC2/TAB2/DRD2/IL18RAP/SLAMF6/PRKDC/MMP12/HLA-F/MUC1	45
GO:0045088	regulation of innate immune response	37/1113	305/18670	3.17361e-05	0.000305158	0.000184286	A2M/FPR2/MUC16/LILRB1/LYN/HMGB1/FYN/TRIM5/SERPING1/MUC20/MUC2/FCN1/HCK/CARD11/IL12A/VAV1/CD1D/MED1/MUC4/CADM1/PSMB2/CD226/TXK/PAK1/FBXW11/DHX9/SKP1/SRC/PSMC2/TAB2/DRD2/IL18RAP/SLAMF6/PRKDC/MMP12/HLA-F/MUC1	37
GO:0071383	cellular response to steroid hormone stimulus	32/1113	248/18670	3.19485e-05	0.000306695	0.000185214	THRB/NR1H4/RUNX1/ESR1/RORA/ESRRG/EGFR/ABCC2/GSTP1/TP63/RARB/PPARGC1A/NR5A2/NCOA1/DDX5/RXRB/CALR/MED1/NCOA6/NR4A2/RORB/RXRA/PAK1/PARK7/BRCA1/PGR/PPARD/TRIP4/LEF1/SRC/FHL2/ISL1	32
GO:0032872	regulation of stress-activated MAPK cascade	31/1113	237/18670	3.23811e-05	0.000309827	0.000187106	MAP3K3/TIAM1/EGFR/HMGB1/IL1RN/GSTP1/EPHB1/PRDX1/ERN1/EIF2AK2/FLT4/CCR7/ZMYND11/MAP4K5/DBNL/LTBR/RAPGEF1/PAK1/TLR6/HGF/TNIK/MAP4K4/RIPK2/F2RL1/IL1B/TGFB2/ARL6IP5/MAP4K1/GRIK2/XDH/TPD52L1	31
GO:0043122	regulation of I-kappaB kinase/NF-kappaB signaling	31/1113	237/18670	3.23811e-05	0.000309827	0.000187106	MAP3K3/NR1H4/CARD16/ESR1/RORA/PRKCB/ANGPT1/ADIPOQ/FYN/IL1RN/TRIM5/SECTM1/PRKD1/CASP8/GSTP1/PRKCE/CD40/CCR7/RHOH/ZMYND11/CARD11/NDFIP2/LTBR/NEK6/TLR6/RIPK2/F2RL1/IL1B/TAB2/UBD/CASP10	31
GO:0003279	cardiac septum development	19/1113	112/18670	3.26304e-05	0.00031119	0.000187929	ZFPM2/SALL1/NRP2/ROBO2/LRP2/PDE2A/RARB/SOX11/NRP1/TGFBR2/ANK2/PCSK5/PRDM1/TGFB2/LTBP1/RBPJ/NOS3/PLXND1/ISL1	19
GO:0043279	response to alkaloid	19/1113	112/18670	3.26304e-05	0.00031119	0.000187929	RYR2/SLC8A1/TIAM1/RYR1/RYR3/RECQL5/PRKCE/PPARGC1A/HNMT/SNCA/GNAO1/MTOR/CXCR4/GRIN1/TH/CASQ2/DRD2/SLC34A1/PEA15	19
GO:0009112	nucleobase metabolic process	10/1113	36/18670	3.32714e-05	0.000316268	0.000190996	DPYS/SHMT1/CPS1/MTOR/DPYD/TTR/AOX1/APRT/MTHFD1L/XDH	10
GO:0010573	vascular endothelial growth factor production	10/1113	36/18670	3.32714e-05	0.000316268	0.000190996	RORA/FLT4/C3AR1/ARNT/BRCA1/IL6/IL1B/HIF1A/ISL1/IL1A	10
GO:0062149	detection of stimulus involved in sensory perception of pain	8/1113	23/18670	3.40777e-05	0.000323405	0.000195305	NTSR1/FYN/EPHB1/CXCR4/CXCL12/KCNA1/ITGA2/NTRK1	8
GO:0007566	embryo implantation	12/1113	51/18670	3.45155e-05	0.000325197	0.000196388	SPP1/ARHGDIB/PRLR/DDR1/IGFBP7/CALR/TGFBR2/PCSK5/RXRA/PPARD/IL1B/LIF	12
GO:0021545	cranial nerve development	12/1113	51/18670	3.45155e-05	0.000325197	0.000196388	PLXNA4/ERBB3/SALL1/NAV2/NRP2/EPHB1/NRP1/TFAP2A/SIX4/EPHB2/NTRK1/ISL1	12
GO:0050999	regulation of nitric-oxide synthase activity	12/1113	51/18670	3.45155e-05	0.000325197	0.000196388	ATP2B4/TERT/GCH1/FCER2/EGFR/TERF2/NOSTRIN/HSP90AA1/IL1B/NPR3/HIF1A/NOS3	12
GO:0072523	purine-containing compound catabolic process	12/1113	51/18670	3.45155e-05	0.000325197	0.000196388	PDE1A/PDE10A/PDE4B/PDE2A/HDDC3/PDE7B/NT5E/DPYD/AOX1/ACOT7/XDH/PDE4D	12
GO:0034766	negative regulation of ion transmembrane transport	18/1113	103/18670	3.46781e-05	0.000325197	0.000196388	ACTN2/KCNAB1/HECW1/NTSR1/NEDD4L/FGF12/KCNH2/PRKCE/REM1/GEM/MTOR/TRDN/TWIST1/CASQ2/COMMD1/EPHB2/ARL6IP5/DRD2	18
GO:0031102	neuron projection regeneration	13/1113	59/18670	3.4713e-05	0.000325197	0.000196388	SPP1/NTRK3/GAP43/MAP1B/PTN/PRRX1/APOD/JAM3/MAG/HGF/MAP4K4/CTNNA1/ISL1	13
GO:0070527	platelet aggregation	13/1113	59/18670	3.4713e-05	0.000325197	0.000196388	PIK3CG/STXBP1/LYN/PRKCQ/PRKG1/CD9/MPL/PRKCA/GNAS/ITGB3/C1QTNF1/HBB/VCL	13
GO:0097755	positive regulation of blood vessel diameter	13/1113	59/18670	3.4713e-05	0.000325197	0.000196388	GCH1/KCNMA1/EGFR/NOS1/PRKG1/CPS1/EDNRB/VIP/KCNMB1/PPARD/F2RL1/NOS3/PLOD3	13
GO:0046434	organophosphate catabolic process	21/1113	132/18670	3.47915e-05	0.000325409	0.000196516	PDE1A/PDE10A/NTSR1/INPP5A/PDE4B/PDE2A/SMPD3/HDDC3/PDE7B/MTMR7/UPP1/MTMR2/NT5E/PLA2G4B/ENTPD3/ACOT7/PLA2G4E/XDH/ENPP3/DUT/PDE4D	21
GO:0048511	rhythmic process	36/1113	295/18670	3.55878e-05	0.000332324	0.000200692	NTRK3/LHCGR/ESR1/RORA/EGFR/NCOA2/ADIPOQ/NPAS2/PTN/CLDN4/ROBO2/PPARGC1A/DNM1L/F7/NCOA1/DDX5/TIMP4/MTOR/NLGN1/SP1/TWIST1/RORB/NFIL3/TH/FBXW11/DHX9/PGR/AANAT/TGFB2/SRC/NTRK1/DRD2/PRKDC/NOS3/PRKAA2/RPE65	36
GO:0051289	protein homotetramerization	17/1113	94/18670	3.60627e-05	0.00033622	0.000203044	DPYS/ACTN2/AQP4/KCNJ2/RYR1/RYR3/SHMT1/TK1/ALDH1A2/TP63/DNM1L/RXRA/CD247/ACACB/EVL/PKM/PFKM	17
GO:0002028	regulation of sodium ion transport	16/1113	85/18670	3.6474e-05	0.000339511	0.000205032	ATP2B4/SLC8A1/HECW1/NOS1/NEDD4L/SLC9A1/FGF12/CNTN1/SCN1B/PRKCE/P2RX7/UTRN/COMMD1/SPTBN4/DRD2/NOS3	16
GO:0008202	steroid metabolic process	39/1113	331/18670	3.79581e-05	0.000352762	0.000213034	SPP1/CACNA1H/PRKAG2/SULT2B1/NR1H4/ESR1/RORA/HSD17B8/HSD17B1/POR/WWOX/PRLR/LRP2/LEPR/IGFBP7/CES1/FGF1/APOB/HSD17B2/PPARGC1A/NR5A2/BMP6/HSD17B12/AGTR1/MED1/CYP3A7/SP1/ASAH1/GAL/RXRA/OSBPL3/ACACB/PPARD/IL1B/UGT2B15/SULT1E1/CYP11A1/PBX1/PRKAA2	39
GO:0031348	negative regulation of defense response	31/1113	239/18670	3.81392e-05	0.000353881	0.00021371	A2M/HTRA1/NR1H4/RORA/TNFAIP6/ADIPOQ/FPR2/LILRB1/NLRP3/SIGLEC10/SERPING1/GSTP1/APOD/PROC/TNFRSF1B/SOCS5/NT5E/KRT1/CST7/PTPRC/IGF1/HGF/SMAD3/PPARD/ELANE/DRD2/MMP12/IL20RB/HLA-F/ENPP3/ISL1	31
GO:0036294	cellular response to decreased oxygen levels	29/1113	217/18670	3.86582e-05	0.000358126	0.000216274	TERT/SLC8A1/CARD16/RORA/SLC8A3/PTN/RPS27A/SLC9A1/PRKCE/PPARGC1A/DNM1L/MPL/EGLN3/CPEB1/MTOR/TWIST1/PSMB2/ARNT/KCNMB1/VHL/NDRG1/PPARD/HIF3A/EPAS1/SRC/PSMC2/NFE2L2/RBPJ/HIF1A	29
GO:0030048	actin filament-based movement	22/1113	143/18670	3.88533e-05	0.000358225	0.000216333	RYR2/ACTN2/KCNJ2/CACNA1C/TNNT2/DSP/NEDD4L/SLC9A1/FGF12/PDE4B/JUP/CACNB2/GJC1/SCN1B/KCNH2/WIPF3/SGCD/ANK2/TNNC1/KCNA5/KCNN2/PDE4D	22
GO:0035296	regulation of tube diameter	22/1113	143/18670	3.88533e-05	0.000358225	0.000216333	GCH1/SLC8A1/KCNMA1/EGFR/CHGA/NOS1/PRKG1/ADRA1B/DBH/CPS1/CHRM3/AGTR1/KCNA5/EDNRB/VIP/KCNMB1/PPARD/F2RL1/HBB/NOS3/PLOD3/TBXA2R	22
GO:0097746	regulation of blood vessel diameter	22/1113	143/18670	3.88533e-05	0.000358225	0.000216333	GCH1/SLC8A1/KCNMA1/EGFR/CHGA/NOS1/PRKG1/ADRA1B/DBH/CPS1/CHRM3/AGTR1/KCNA5/EDNRB/VIP/KCNMB1/PPARD/F2RL1/HBB/NOS3/PLOD3/TBXA2R	22
GO:0031343	positive regulation of cell killing	14/1113	68/18670	3.93247e-05	0.000361999	0.000218612	FCER2/CD1B/P2RX7/IL12A/CD1E/VAV1/CD1D/CADM1/PTPRC/CD226/F2RL1/IL18RAP/SLAMF6/HLA-F	14
GO:0046928	regulation of neurotransmitter secretion	18/1113	104/18670	3.96356e-05	0.000364285	0.000219993	CHRM2/APBA2/STXBP1/PRKCB/GRIK5/CACNB2/RIMS1/MEF2C/SNCAIP/DNM1L/SNCA/NLGN1/PPFIA2/SYT1/RIMS2/PFN2/GRIN3A/DRD2	18
GO:0006809	nitric oxide biosynthetic process	15/1113	77/18670	4.17705e-05	0.000383302	0.000231477	ATP2B4/GCH1/RORA/NOS1/RAC1/ITGB2/NQO1/MTOR/HSP90AA1/INSR/TLR6/SMAD3/HBB/IL1B/NOS3	15
GO:0042267	natural killer cell mediated cytotoxicity	13/1113	60/18670	4.19218e-05	0.000383873	0.000231822	LILRB1/GZMB/SLAMF7/PRDX1/IL12A/VAV1/CADM1/CD226/RAB27A/IL18RAP/SLAMF6/HLA-F/IL18	13
GO:0071456	cellular response to hypoxia	28/1113	207/18670	4.19644e-05	0.000383873	0.000231822	TERT/SLC8A1/CARD16/RORA/SLC8A3/PTN/RPS27A/SLC9A1/PRKCE/PPARGC1A/MPL/EGLN3/CPEB1/MTOR/TWIST1/PSMB2/ARNT/KCNMB1/VHL/NDRG1/PPARD/HIF3A/EPAS1/SRC/PSMC2/NFE2L2/RBPJ/HIF1A	28
GO:0050690	regulation of defense response to virus by virus	9/1113	30/18670	4.21005e-05	0.000383966	0.000231878	DOCK2/ELMO1/RAC1/FYN/EIF2AK2/HCK/LCK/AP2A2/CD247	9
GO:0050807	regulation of synapse organization	29/1113	218/18670	4.21064e-05	0.000383966	0.000231878	NTRK3/GRIN2B/CDH2/KALRN/NRXN1/TIAM1/GAP43/PTN/ADAM10/NRP2/ROBO2/FYN/EPHB1/MEF2C/DNM1L/SNCA/GRID2/DBNL/SIX4/NLGN1/GRIN1/PTPRD/LILRB2/SEMA4A/EPHB2/NTRK1/DRD2/DISC1/SIPA1L1	29
GO:0009132	nucleoside diphosphate metabolic process	23/1113	154/18670	4.22849e-05	0.000384991	0.000232498	PRKAG2/AK7/NDC1/CMPK2/CBFA2T3/DLG2/PFKFB2/PPARGC1A/ENTPD8/HDAC4/P2RX7/CARD11/IGF1/ARNT/INSR/TJP2/OGDHL/OGDH/ENTPD3/HIF1A/PKM/PRKAA2/PFKM	23
GO:0032330	regulation of chondrocyte differentiation	12/1113	52/18670	4.24591e-05	0.000385973	0.000233091	RUNX2/POR/SOX5/ZBTB16/RARB/ANXA2/BMP6/GDF5/GLI2/SCIN/SMAD3/LTBP3	12
GO:0086010	membrane depolarization during action potential	10/1113	37/18670	4.31744e-05	0.000391864	0.000236648	CACNA1H/KCNJ2/SLC8A1/CACNA1C/HCN2/CACNB2/SCN4A/SCN1B/KCNH2/ANK2	10
GO:0035150	regulation of tube size	22/1113	144/18670	4.33254e-05	0.000392624	0.000237107	GCH1/SLC8A1/KCNMA1/EGFR/CHGA/NOS1/PRKG1/ADRA1B/DBH/CPS1/CHRM3/AGTR1/KCNA5/EDNRB/VIP/KCNMB1/PPARD/F2RL1/HBB/NOS3/PLOD3/TBXA2R	22
GO:0048565	digestive tract development	21/1113	134/18670	4.37355e-05	0.000395724	0.00023898	DAB1/EGFR/SALL1/ITGA6/ALDH1A2/FGF9/MYOCD/KLF5/TP63/RARB/SOX11/CPS1/GLI2/TGFBR2/PCSK5/EDNRB/SMAD3/PRDM1/TGFB2/PDGFC/HIF1A	21
GO:0043270	positive regulation of ion transport	34/1113	275/18670	4.45322e-05	0.000402309	0.000242956	RYR2/ACTN2/STXBP1/KCNJ2/ADCYAP1R1/NTSR1/NOS1/SLC9A1/FGF12/ABCB1/CACNB2/CNTN1/VAMP8/BDKRB1/CCL2/SCN1B/KCNH2/ANXA2/SNCA/P2RX7/MYLK/TRDN/ANK2/GAL/CXCL12/GRIN1/KCNA1/PARK7/KCNMB1/EPHB2/IL1B/DRD2/SLC34A1/KCNJ11	34
GO:0002221	pattern recognition receptor signaling pathway	27/1113	197/18670	4.53193e-05	0.000408785	0.000246867	RTN4/NR1H4/ESR1/LYN/RPS27A/HMGB1/TRIM5/ITGB2/APOB/CASP8/FCRL3/FCN1/PRKCE/S100A8/TLR1/TLR6/HSPA1B/IRF4/FLOT1/RIPK2/F2RL1/SFTPA2/TAB2/S100A14/TLR10/DMBT1/PIK3AP1	27
GO:1901215	negative regulation of neuron death	28/1113	208/18670	4.5794e-05	0.000412429	0.000249068	GABRB3/STXBP1/TERT/ERBB3/NGF/CHGA/ANGPT1/NTF3/FYN/MSH2/CCL2/MEF2C/TNFRSF1B/PPARGC1A/GDF5/SNCA/MAG/NRP1/SIX4/NR4A2/PTPRZ1/GRIN1/PARK7/NTRK1/HIF1A/HLA-F/GRIK2/ISL1	28
GO:0071605	monocyte chemotactic protein-1 production	7/1113	18/18670	4.66898e-05	0.000419201	0.000253157	NR1H4/ADIPOQ/GSTP1/APOD/SOCS5/TWIST1/IL1B	7
GO:0071637	regulation of monocyte chemotactic protein-1 production	7/1113	18/18670	4.66898e-05	0.000419201	0.000253157	NR1H4/ADIPOQ/GSTP1/APOD/SOCS5/TWIST1/IL1B	7
GO:1901861	regulation of muscle tissue development	23/1113	155/18670	4.69053e-05	0.000420488	0.000253934	ZFPM2/ERBB3/DDX39B/TP73/FGF9/MYOCD/EPHB1/MEF2C/PPARGC1A/DDX5/HDAC4/TGFBR2/SIX4/MTOR/TWIST1/IGF1/PAK1/SMAD3/FLOT1/IGFBP5/LEF1/RBPJ/EFNB2	23
GO:0001936	regulation of endothelial cell proliferation	25/1113	176/18670	4.71686e-05	0.000422199	0.000254968	CDH13/HMGB1/NRP2/ALDH1A2/PRKD1/RPTOR/CCL2/MEF2C/FLT4/BMP6/CCL11/NRP1/PRKCA/AGTR1/MTOR/ITGB3/CCL26/SP1/CXCL12/ARNT/FLT1/VIP/HIF1A/XDH/AKT3	25
GO:0048167	regulation of synaptic plasticity	26/1113	187/18670	4.86542e-05	0.000434829	0.000262595	STXBP1/GRIN2B/GRIN2A/SLC8A3/MAP1B/PTN/SHANK1/RIMS1/KCNB1/MEF2C/GRIA1/SNCA/PRKCZ/GRID2/NLGN1/SCTR/GRIN1/MAPT/LILRB2/RIMS2/CNTN2/EPHB2/SNAP25/DRD2/SIPA1L1/GRIK2	26
GO:0001910	regulation of leukocyte mediated cytotoxicity	15/1113	78/18670	4.8903e-05	0.000435716	0.00026313	LILRB1/CD1B/P2RX7/IL12A/CD1E/VAV1/CD1D/CADM1/PTPRC/CD226/F2RL1/IL18RAP/SLAMF6/HLA-F/IL7R	15
GO:2000300	regulation of synaptic vesicle exocytosis	15/1113	78/18670	4.8903e-05	0.000435716	0.00026313	CHRM2/APBA2/STXBP1/PRKCB/GRIK5/CACNB2/RIMS1/DNM1L/NLGN1/PPFIA2/SYT1/RIMS2/PFN2/GRIN3A/DRD2	15
GO:0051216	cartilage development	28/1113	209/18670	4.99362e-05	0.000443104	0.000267592	COL20A1/RUNX2/POR/SOX5/PTH1R/FGF9/CSGALNACT1/ZBTB16/ACAN/HMGA2/PRRX1/SMPD3/COL6A3/MEF2C/RARB/ANXA2/BMP6/GDF5/GLI2/SCIN/TGFBR2/GNAS/COL6A2/SMAD3/COL14A1/MMP13/LTBP3/HIF1A	28
GO:0048483	autonomic nervous system development	11/1113	45/18670	4.99604e-05	0.000443104	0.000267592	PLXNA4/NAV2/NRP2/SOX8/TP63/SOX11/NRP1/TFAP2A/EDNRB/NTRK1/VCAM1	11
GO:0048701	embryonic cranial skeleton morphogenesis	11/1113	45/18670	4.99604e-05	0.000443104	0.000267592	GRHL2/RUNX2/PRRX1/MEF2C/TGFBR2/TFAP2A/SIX4/GNAS/TWIST1/SMAD3/MTHFD1L	11
GO:0003170	heart valve development	13/1113	61/18670	5.04003e-05	0.000446326	0.000269538	NFATC1/ROBO2/PDE2A/MEF2C/TNFRSF1B/TGFBR2/MTOR/TWIST1/ELN/PRDM1/TGFB2/RBPJ/NOS3	13
GO:0001867	complement activation, lectin pathway	6/1113	13/18670	5.28469e-05	0.000465868	0.00028134	A2M/COL20A1/MASP1/SERPING1/FCN1/KRT1	6
GO:0050966	detection of mechanical stimulus involved in sensory perception of pain	6/1113	13/18670	5.28469e-05	0.000465868	0.00028134	FYN/CXCR4/CXCL12/KCNA1/ITGA2/NTRK1	6
GO:0071415	cellular response to purine-containing compound	6/1113	13/18670	5.28469e-05	0.000465868	0.00028134	RYR2/SLC8A1/RYR1/RYR3/PPARGC1A/CASQ2	6
GO:0055123	digestive system development	22/1113	146/18670	5.36752e-05	0.000472455	0.000285318	DAB1/EGFR/SALL1/ITGA6/ALDH1A2/FGF9/MYOCD/KLF5/TP63/RARB/SOX11/CPS1/GLI2/TGFBR2/INSR/PCSK5/EDNRB/SMAD3/PRDM1/TGFB2/PDGFC/HIF1A	22
GO:0048709	oligodendrocyte differentiation	17/1113	97/18670	5.46648e-05	0.00048044	0.00029014	EIF2B5/SLC8A3/LYN/PTN/TP73/SOX8/GSTP1/ERBB2/TNFRSF1B/SOX11/CD9/MAG/MTOR/PTPRZ1/CXCR4/CNTN2/TRPC4	17
GO:0072091	regulation of stem cell proliferation	14/1113	70/18670	5.51654e-05	0.00048411	0.000292356	TERT/PTN/EPCAM/HMGA2/EIF2AK2/SOX11/FERMT1/PTPRC/KITLG/DRD2/LTBP3/DISC1/HIF1A/CTNNA1	14
GO:0051590	positive regulation of neurotransmitter transport	10/1113	38/18670	5.54858e-05	0.000486189	0.000293611	STXBP1/NTSR1/CACNB2/VAMP8/DNM1L/SNCA/P2RX7/NLGN1/SYT1/DRD2	10
GO:0009154	purine ribonucleotide catabolic process	9/1113	31/18670	5.62026e-05	0.000490993	0.000296513	PDE1A/PDE10A/PDE4B/PDE2A/HDDC3/PDE7B/NT5E/ACOT7/PDE4D	9
GO:0032770	positive regulation of monooxygenase activity	9/1113	31/18670	5.62026e-05	0.000490993	0.000296513	TERT/GCH1/FCER2/POR/TERF2/PARK7/IL1B/NPR3/HIF1A	9
GO:0070098	chemokine-mediated signaling pathway	16/1113	88/18670	5.67151e-05	0.000494729	0.000298769	CCL8/CCL7/CCL13/CCL2/CCR7/MPL/CMKLR1/CCL11/CXCR1/CCL26/CXCR4/CXCL12/CXCL13/HIF1A/CCL23/PPBP	16
GO:0045913	positive regulation of carbohydrate metabolic process	15/1113	79/18670	5.70825e-05	0.000497189	0.000300254	LHCGR/PFKFB2/ADCYAP1R1/NTSR1/PTH1R/PRKCE/PPARGC1A/SNCA/P2RX7/IGF1/ARNT/INSR/SRC/HIF1A/PRKAA2	15
GO:0006898	receptor-mediated endocytosis	37/1113	314/18670	5.93285e-05	0.000515981	0.000311603	MAGI2/ANGPT1/FPR2/NTF3/LILRB1/RAC1/SELE/LRP2/CD163/BICD1/ITGB2/APOB/MASP1/ANXA2/GRIA1/CD9/SNCA/MTMR2/NECAB2/CXCR1/CALR/TGFBR2/DBNL/ITGB3/HSP90AA1/AP2A2/INSR/ACHE/CNTN2/FLOT1/SNAP25/HBB/CLTC/ALB/TNK2/DRD2/EFNB2	37
GO:0046887	positive regulation of hormone secretion	20/1113	127/18670	6.14464e-05	0.000533603	0.000322245	SPP1/NR1H4/PFKFB2/EGFR/AACS/RAC1/VAMP8/PRKCE/SOX11/BMP6/GAL/RPH3AL/C1QTNF1/PPARD/DRD2/MYRIP/HIF1A/RAB8B/MYB/ISL1	20
GO:0007157	heterophilic cell-cell adhesion via plasma membrane cell adhesion molecules	11/1113	46/18670	6.21566e-05	0.000537368	0.000324519	CXADR/CDH2/SELE/IGSF21/GRID2/NLGN1/CADM1/CD6/PTPRD/CEACAM5/VCAM1	11
GO:0045981	positive regulation of nucleotide metabolic process	11/1113	46/18670	6.21566e-05	0.000537368	0.000324519	PFKFB2/NOS1/PPARGC1A/RCVRN/P2RX7/IGF1/ARNT/INSR/HIF1A/NOS3/PRKAA2	11
GO:1900544	positive regulation of purine nucleotide metabolic process	11/1113	46/18670	6.21566e-05	0.000537368	0.000324519	PFKFB2/NOS1/PPARGC1A/RCVRN/P2RX7/IGF1/ARNT/INSR/HIF1A/NOS3/PRKAA2	11
GO:0031341	regulation of cell killing	17/1113	98/18670	6.25211e-05	0.000539719	0.000325938	FCER2/LILRB1/CD1B/KRT6A/P2RX7/IL12A/CD1E/VAV1/CD1D/CADM1/PTPRC/CD226/F2RL1/IL18RAP/SLAMF6/HLA-F/IL7R	17
GO:0006584	catecholamine metabolic process	12/1113	54/18670	6.31922e-05	0.000543099	0.00032798	GCH1/GRIN2A/ITGB2/SNCAIP/DBH/SNCA/NR4A2/PARK7/TH/TGFB2/EPAS1/DRD2	12
GO:0009712	catechol-containing compound metabolic process	12/1113	54/18670	6.31922e-05	0.000543099	0.00032798	GCH1/GRIN2A/ITGB2/SNCAIP/DBH/SNCA/NR4A2/PARK7/TH/TGFB2/EPAS1/DRD2	12
GO:0051353	positive regulation of oxidoreductase activity	12/1113	54/18670	6.31922e-05	0.000543099	0.00032798	TERT/GCH1/FCER2/POR/TERF2/SNCA/AGTR1/ABL2/PARK7/IL1B/NPR3/HIF1A	12
GO:0052126	movement in host environment	23/1113	158/18670	6.36023e-05	0.000545818	0.000329622	CXADR/CLDN1/F11R/EGFR/CD80/KRT6A/TRIM5/VAMP8/PC/EPHA2/FCN1/CHMP4C/DPP4/ITGB3/MET/HAVCR1/CXCR4/TRIM27/HSPA1B/ITGA2/SRC/NCAM1/EFNB2	23
GO:0051057	positive regulation of small GTPase mediated signal transduction	14/1113	71/18670	6.49928e-05	0.000556113	0.000335839	NGF/ADCYAP1R1/LYN/RAC1/STK19/VAV1/RASGRP4/IGF1/RAPGEF1/MAP4K4/KITLG/F2RL1/SRC/NTRK1	14
GO:1901292	nucleoside phosphate catabolic process	14/1113	71/18670	6.49928e-05	0.000556113	0.000335839	PDE1A/PDE10A/PDE4B/PDE2A/HDDC3/PDE7B/UPP1/NT5E/ENTPD3/ACOT7/XDH/ENPP3/DUT/PDE4D	14
GO:0097306	cellular response to alcohol	16/1113	89/18670	6.53754e-05	0.000558567	0.000337321	CCL7/AACS/JUP/ADCY2/RECQL5/PRKCE/GNG2/PTGFR/ADCY5/BRCA1/GNAI1/KCNMB1/MLC1/MAP4K1/CTNNA1/PRKAA2	16
GO:0051592	response to calcium ion	22/1113	148/18670	6.61799e-05	0.000564612	0.000340972	RYR2/KCNMA1/EGFR/RYR1/RYR3/TNNT2/S100A16/MEF2C/SYT6/P2RX7/KCNH1/NLGN1/TRPV6/SYT1/ACER1/CASQ2/KCNMB1/CARF/SYT3/AANAT/MNAT1/PRKAA2	22
GO:0050728	negative regulation of inflammatory response	24/1113	169/18670	6.65922e-05	0.000567299	0.000342594	NR1H4/RORA/TNFAIP6/ADIPOQ/FPR2/NLRP3/SIGLEC10/GSTP1/APOD/PROC/TNFRSF1B/SOCS5/NT5E/KRT1/CST7/PTPRC/IGF1/HGF/SMAD3/PPARD/ELANE/IL20RB/ENPP3/ISL1	24
GO:0060444	branching involved in mammary gland duct morphogenesis	8/1113	25/18670	6.75474e-05	0.000573759	0.000346495	ESR1/DDR1/EPHA2/CCL11/MED1/PGR/LRP5/SRC	8
GO:1904861	excitatory synapse assembly	8/1113	25/18670	6.75474e-05	0.000573759	0.000346495	NTRK3/NRXN1/SHANK1/NRXN2/GRID2/NLGN1/PTPRD/SEMA4A	8
GO:0002076	osteoblast development	7/1113	19/18670	7.01286e-05	0.000593952	0.00035869	RUNX2/PTH1R/GLI2/HDAC4/ACHE/SMAD3/LRP5	7
GO:0045076	regulation of interleukin-2 biosynthetic process	7/1113	19/18670	7.01286e-05	0.000593952	0.00035869	CD80/PRKCQ/CARD11/PTPRC/IRF4/IL1B/IL1A	7
GO:2000648	positive regulation of stem cell proliferation	10/1113	39/18670	7.0663e-05	0.00059761	0.000360899	TERT/EPCAM/HMGA2/SOX11/PTPRC/KITLG/DRD2/LTBP3/DISC1/HIF1A	10
GO:0046637	regulation of alpha-beta T cell differentiation	13/1113	63/18670	7.19174e-05	0.000607337	0.000366773	RUNX1/CD80/HMGB1/NLRP3/ZBTB16/SOCS5/PRKCZ/TGFBR2/IRF4/PRDM1/RIPK2/MYB/IL18	13
GO:0048592	eye morphogenesis	22/1113	149/18670	7.3357e-05	0.000617704	0.000373034	DSCAM/THRB/FAT1/FBN2/PTN/SOX8/EPHB1/COL5A1/EPHA2/RARB/SOX11/FBN1/TFAP2A/TWIST1/RORB/TH/PRDM1/LRP5/EPHB2/TSKU/HIF1A/RPE65	22
GO:2001056	positive regulation of cysteine-type endopeptidase activity	22/1113	149/18670	7.3357e-05	0.000617704	0.000373034	GRIN2B/GRIN2A/NGF/HMGB1/FYN/NLRP3/CASP8/LCK/SNCA/S100A8/EGLN3/GRIN1/MAPT/SMAD3/DLC1/RIPK2/ARL6IP5/TTBK1/TNFRSF10A/CASP10/XDH/BBC3	22
GO:0009261	ribonucleotide catabolic process	9/1113	32/18670	7.4084e-05	0.000622926	0.000376187	PDE1A/PDE10A/PDE4B/PDE2A/HDDC3/PDE7B/NT5E/ACOT7/PDE4D	9
GO:0045665	negative regulation of neuron differentiation	29/1113	225/18670	7.51303e-05	0.000630291	0.000380635	RTN4/SPP1/STMN2/PTPRG/THRB/DAB1/DGUOK/NOTCH3/TP73/LMX1A/SOX8/MAG/NRP1/CALR/MED1/NLGN1/EDNRB/SEMA4B/CNTN2/MAP4K4/SEMA4A/EPHB2/CRMP1/DTX1/DCC/PBX1/EFNB2/ISL1/RYK	29
GO:1901379	regulation of potassium ion transmembrane transport	16/1113	90/18670	7.51763e-05	0.000630291	0.000380635	KCNAB2/DPP6/ACTN2/KCNAB1/KCNJ2/NEDD4L/KCNIP4/KCNIP3/KCNH2/ANK2/GAL/KCNA1/CASQ2/KCNIP1/KCNMB1/KCNN2	16
GO:0007565	female pregnancy	26/1113	192/18670	7.6327e-05	0.000637632	0.000385068	SPP1/ARHGDIB/ESR1/ABCC2/PRLR/DDR1/PTN/CLDN4/IGFBP7/DSG1/PZP/CALR/TGFBR2/MTOR/MED1/PAPPA/PCSK5/RXRA/PGR/PRDM1/ITGA2/PPARD/CLIC5/IL1B/LIF/IGFBP5	26
GO:0043112	receptor metabolic process	26/1113	192/18670	7.6327e-05	0.000637632	0.000385068	MAGI2/ANGPT1/ADIPOQ/NTF3/LILRB1/SMURF1/SELE/ITGB2/ANXA2/GRIA1/CD9/SNCA/MTMR2/NECAB2/CXCR1/ITGB3/AP2A2/ACHE/CNTN2/FLOT1/SNAP25/CLTC/DRD2/TRAT1/HIF1A/EFNB2	26
GO:0003229	ventricular cardiac muscle tissue development	12/1113	55/18670	7.64895e-05	0.000637632	0.000385068	RYR2/ZFPM2/PPP1R13L/TNNT2/DSP/LRP2/MED1/TNNC1/RXRA/TGFB2/RBPJ/ISL1	12
GO:0043113	receptor clustering	12/1113	55/18670	7.64895e-05	0.000637632	0.000385068	CDH2/NRXN1/DLG2/MAGI2/PTN/GRIK5/ITGB2/LRRC7/NRXN2/NLGN1/GRIK2/RER1	12
GO:0061614	pri-miRNA transcription by RNA polymerase II	11/1113	47/18670	7.68185e-05	0.000638547	0.000385621	TERT/LILRB4/TEAD1/KLF5/DDX5/HDAC4/GNL3/SMAD3/PPARD/TGFB2/HIF1A	11
GO:0098868	bone growth	11/1113	47/18670	7.68185e-05	0.000638547	0.000385621	COL20A1/POR/LEPR/SMPD3/COL6A3/RARB/ANXA2/TGFBR2/COL6A2/COL14A1/MMP13	11
GO:0048708	astrocyte differentiation	15/1113	81/18670	7.7105e-05	0.000640015	0.000386508	NTRK3/EIF2B5/DAB1/EGFR/FPR2/SOX8/MAG/S100A8/MAPT/CDK6/CNTN2/IL6/IL1B/LIF/TTBK1	15
GO:0060079	excitatory postsynaptic potential	17/1113	100/18670	8.12725e-05	0.000672691	0.000406241	GRIN2B/GRIN2A/NRXN1/GRIK5/SHANK1/RIMS1/MEF2C/SNCA/MTMR2/PRKCZ/GRID2/P2RX7/NLGN1/GRIN1/RIMS2/DRD2/GRIK2	17
GO:0060840	artery development	17/1113	100/18670	8.12725e-05	0.000672691	0.000406241	NOTCH3/ROBO2/LRP2/MYOCD/PDE2A/APOB/PRRX1/NRP1/MYLK/PRDM1/TGFB2/LTBP1/RBPJ/PLXND1/EYA1/EFNB2/AKT3	17
GO:0008037	cell recognition	28/1113	215/18670	8.27014e-05	0.00068258	0.000412212	RTN4/CNTNAP2/DSCAM/OPCML/GAP43/DSCAML1/DOCK2/ROBO2/CSGALNACT1/EPHA3/EPHB1/FCN1/CCR7/CD9/NRP1/CADM1/NDN/CXCR4/CD226/CD6/B4GALT1/CCT4/CNTN2/PALLD/CCT5/EPHB2/LAMA5/FUT3	28
GO:0070374	positive regulation of ERK1 and ERK2 cascade	28/1113	215/18670	8.27014e-05	0.00068258	0.000412212	CCL8/BMPER/EGFR/CCL7/ANGPT1/PDGFD/FPR2/HMGB1/CCL13/CCL2/FLT4/CCR7/PRKCZ/CCL11/NECAB2/NRP1/PRKCA/CCL26/PTPRC/RAPGEF1/FLT1/RIPK2/F2RL1/SRC/NTRK1/DRD2/PDGFC/CCL23	28
GO:0034764	positive regulation of transmembrane transport	27/1113	204/18670	8.33804e-05	0.000686239	0.000414422	RYR2/ACTN2/TERT/KCNJ2/NTSR1/ADIPOQ/NOS1/SLC9A1/ABCB1/CACNB2/BDKRB1/CCL2/KCNH2/SNCA/P2RX7/TRDN/ANK2/GAL/IGF1/KCNA1/INSR/PARK7/KCNMB1/EPHB2/SLC34A1/NFE2L2/KCNJ11	27
GO:1902905	positive regulation of supramolecular fiber organization	27/1113	204/18670	8.33804e-05	0.000686239	0.000414422	ACTN2/STMN2/MAP1B/RAC1/ARPC5L/S100A10/EPHA1/PRKCE/HCK/CCR7/SCIN/CCL11/NRP1/MTOR/MET/CCL26/TRIM27/MAPT/PFN2/PAK1/IQGAP2/SMAD3/CDC42EP3/HSPA1B/GMFG/F2RL1/EVL	27
GO:0001933	negative regulation of protein phosphorylation	46/1113	429/18670	8.40263e-05	0.000689607	0.000416456	NTRK3/PRKAG2/ATF3/ANGPT1/ADIPOQ/NTF3/LYN/CBLC/SFN/MYOCD/PRKAR2B/RPTOR/BDKRB1/GSTP1/EPHA1/PPARGC1A/GFRA2/SOCS5/SNCA/PKIB/PRKCZ/P2RX7/ZMYND11/WWTR1/PTPRT/MTOR/TWIST1/NPM1/PTPRC/CHMP6/TRIM27/RAPGEF1/PARK7/HGF/GMFG/LRP5/EPHB2/PRKAR1B/F2RL1/IL1B/LIF/DRD2/PRKDC/XDH/RASIP1/PDE4D	46
GO:0062012	regulation of small molecule metabolic process	46/1113	429/18670	8.40263e-05	0.000689607	0.000416456	ATP2B4/PRKAG2/LHCGR/NDC1/CBFA2T3/NR1H4/PFKFB2/RORA/NCOA2/ADCYAP1R1/POR/NTSR1/ADIPOQ/NOS1/PTH1R/LEPR/FGF1/APOB/SMPD3/ATCAY/PRKCE/PPARGC1A/BMP6/RCVRN/SNCA/HDAC4/P2RX7/NQO1/MTOR/SP1/TWIST1/PSMB2/IGF1/ARNT/INSR/PARK7/BRCA1/ACACB/C1QTNF1/IL1B/CLTC/SRC/PSMC2/HIF1A/NOS3/PRKAA2	46
GO:0002228	natural killer cell mediated immunity	13/1113	64/18670	8.53838e-05	0.00069878	0.000421996	LILRB1/GZMB/SLAMF7/PRDX1/IL12A/VAV1/CADM1/CD226/RAB27A/IL18RAP/SLAMF6/HLA-F/IL18	13
GO:0045669	positive regulation of osteoblast differentiation	13/1113	64/18670	8.53838e-05	0.00069878	0.000421996	RUNX2/FBN2/PRKD1/MEF2C/TP63/SOX11/BMP6/GNAS/IGF1/HGF/IL6R/IL6/LRP5	13
GO:1904063	negative regulation of cation transmembrane transport	16/1113	91/18670	8.62429e-05	0.000704821	0.000425644	ACTN2/KCNAB1/HECW1/NTSR1/NEDD4L/FGF12/KCNH2/PRKCE/REM1/GEM/TRDN/TWIST1/CASQ2/COMMD1/EPHB2/DRD2	16
GO:0002523	leukocyte migration involved in inflammatory response	6/1113	14/18670	8.78167e-05	0.000715676	0.000432199	PTN/SELE/ITGB2/JAM3/S100A8/ELANE	6
GO:0009214	cyclic nucleotide catabolic process	6/1113	14/18670	8.78167e-05	0.000715676	0.000432199	PDE1A/PDE10A/PDE4B/PDE2A/PDE7B/PDE4D	6
GO:0050803	regulation of synapse structure or activity	29/1113	227/18670	8.81225e-05	0.000717164	0.000433098	NTRK3/GRIN2B/CDH2/KALRN/NRXN1/TIAM1/GAP43/PTN/ADAM10/NRP2/ROBO2/FYN/EPHB1/MEF2C/DNM1L/SNCA/GRID2/DBNL/SIX4/NLGN1/GRIN1/PTPRD/LILRB2/SEMA4A/EPHB2/NTRK1/DRD2/DISC1/SIPA1L1	29
GO:0002369	T cell cytokine production	10/1113	40/18670	8.92253e-05	0.000723789	0.000437099	NLRP3/IL1R1/TNFRSF1B/PRKCZ/IL12A/IL6/IL1B/IL18RAP/HLA-F/IL18	10
GO:0009187	cyclic nucleotide metabolic process	10/1113	40/18670	8.92253e-05	0.000723789	0.000437099	PDE1A/PDE10A/RORA/PDE4B/PDE2A/ADCY2/EPHA2/PDE7B/ADCY5/PDE4D	10
GO:0045685	regulation of glial cell differentiation	14/1113	73/18670	8.93091e-05	0.000723789	0.000437099	NTRK3/DAB1/PTN/TP73/SPINT1/TNFRSF1B/MAG/MTOR/PTPRZ1/CXCR4/CNTN2/IL6/LIF/TTBK1	14
GO:0030100	regulation of endocytosis	27/1113	205/18670	9.06946e-05	0.000733997	0.000443263	CDH13/MAGI2/ANGPT1/NTF3/LILRB1/NEDD4L/RAC1/SELE/BICD1/EPHA3/PRKD1/ANXA2/RUFY1/DNM1L/SNCA/MTMR2/NECAB2/NLGN1/ITGB3/ABL2/FLOT1/ITGA2/F2RL1/SRC/TNK2/DRD2/EFNB2	27
GO:0040013	negative regulation of locomotion	42/1113	381/18670	9.11453e-05	0.000736621	0.000444848	ARHGDIB/PTPRG/PHLDB2/MAGI2/ADIPOQ/MAP2K5/PTN/HMGB1/ROBO2/MYOCD/JUP/MITF/PRKG1/GSTP1/EPHA1/CCL2/APOD/MEF2C/PPARGC1A/NRP1/MAPK15/PTPRT/CALR/SRGAP1/CXCL12/DCN/PFN2/SEMA4B/SEMA4A/CXCL13/DLC1/PPARD/IGFBP5/ELANE/EVL/DRD2/NFE2L2/VCL/DACH1/CTNNA1/TBXA2R/RYK	42
GO:0031532	actin cytoskeleton reorganization	17/1113	101/18670	9.23809e-05	0.000744541	0.000449631	NTRK3/ARHGDIB/CXADR/F11R/PHACTR1/NTF3/EPS8/HCK/NRP1/ABL2/PIP5K1A/PAK1/TNIK/GMFG/PARVG/FGF7/SIPA1L1	17
GO:1903426	regulation of reactive oxygen species biosynthetic process	17/1113	101/18670	9.23809e-05	0.000744541	0.000449631	ATP2B4/RAC1/ZNF205/FYN/ITGB2/SNCA/HDAC4/MTOR/HSP90AA1/GRIN1/INSR/PARK7/TLR6/SMAD3/HBB/IL1B/RAB27A	17
GO:0043949	regulation of cAMP-mediated signaling	11/1113	48/18670	9.43409e-05	0.000758241	0.000457904	ATP2B4/PDE10A/ADCYAP1R1/NOS1/PDE2A/PRKCA/SCTR/PDE3A/GNAI1/APLP1/PDE4D	11
GO:0055010	ventricular cardiac muscle tissue morphogenesis	11/1113	48/18670	9.43409e-05	0.000758241	0.000457904	RYR2/ZFPM2/TNNT2/DSP/LRP2/MED1/TNNC1/RXRA/TGFB2/RBPJ/ISL1	11
GO:0001914	regulation of T cell mediated cytotoxicity	9/1113	33/18670	9.65137e-05	0.000774636	0.000467805	LILRB1/CD1B/P2RX7/IL12A/CD1E/CD1D/PTPRC/HLA-F/IL7R	9
GO:0043393	regulation of protein binding	28/1113	217/18670	9.73034e-05	0.000779899	0.000470984	TERT/GREM2/CARD16/TIAM1/ANGPT1/ADIPOQ/MEF2C/STMN1/ANXA2/SLPI/HDAC4/NRP1/MET/GPSM1/PARK7/XIRP1/DERL1/FLOT1/RIPK2/CRMP1/LEF1/SRC/TTBK1/DISC1/PPP2CB/CCL23/PLXND1/ISL1	28
GO:0051090	regulation of DNA-binding transcription factor activity	46/1113	432/18670	9.9134e-05	0.000790977	0.000477674	ALK/NR1H4/CARD16/RIPK4/ESR1/PRKCB/SGK3/MAP2K5/RPS27A/COMMD7/NLRP3/MYOCD/TRIM5/PRKCQ/JUP/ITGB2/PRKD1/EIF2AK2/HCK/PPARGC1A/CD40/CMKLR1/PRKCZ/HDAC4/CARD11/ARHGEF2/S100A8/TWIST1/NPM1/TRIM27/PARK7/TLR6/COMMD1/SMAD3/DHX9/HSPA1B/FLOT1/IL6/RIPK2/IL1B/BRMS1/TAB2/SGK1/NTRK1/IL18RAP/IL18	46
GO:0001890	placenta development	22/1113	152/18670	9.92284e-05	0.000790977	0.000477674	SPP1/HTRA1/EGFR/GRHL2/PTN/SPINT1/HSD17B2/CASP8/NCOA1/KRT19/MED1/ARNT/DCN/RXRA/PRDM1/KRT8/PPARD/LIF/LEF1/EPAS1/RBPJ/HIF1A	22
GO:0032675	regulation of interleukin-6 production	22/1113	152/18670	9.92284e-05	0.000790977	0.000477674	NR1H4/HMGB1/IL1RN/MAPK13/SOCS5/P2RX7/ARHGEF2/TWIST1/LILRB2/AFAP1L2/TLR1/TLR6/HGF/IL1RL2/IL6R/DHX9/IL6/RIPK2/F2RL1/IL1B/MBP/ISL1	22
GO:1903169	regulation of calcium ion transmembrane transport	22/1113	152/18670	9.92284e-05	0.000790977	0.000477674	RYR2/PIK3CG/SLC8A1/CACNA1C/NTSR1/NOS1/LYN/FYN/SLC9A1/PDE4B/CACNB2/BDKRB1/PRKCE/SNCA/REM1/GEM/TRDN/ANK2/CASQ2/PSEN2/DRD2/PDE4D	22
GO:0002827	positive regulation of T-helper 1 type immune response	7/1113	20/18670	0.000102354	0.00081145	0.000490038	CD80/IL1R1/SOCS5/IL6R/RIPK2/IL1B/IL18	7
GO:0086014	atrial cardiac muscle cell action potential	7/1113	20/18670	0.000102354	0.00081145	0.000490038	RYR2/CACNA1C/CACNB2/GJC1/ANK2/KCNA5/KCNN2	7
GO:0086026	atrial cardiac muscle cell to AV node cell signaling	7/1113	20/18670	0.000102354	0.00081145	0.000490038	RYR2/CACNA1C/CACNB2/GJC1/ANK2/KCNA5/KCNN2	7
GO:0086066	atrial cardiac muscle cell to AV node cell communication	7/1113	20/18670	0.000102354	0.00081145	0.000490038	RYR2/CACNA1C/CACNB2/GJC1/ANK2/KCNA5/KCNN2	7
GO:0035418	protein localization to synapse	15/1113	83/18670	0.000103011	0.000815138	0.000492265	ANKS1B/GRIN2A/NRXN1/DLG2/ADAM10/SHANK1/TERF2/LRRC7/BSN/NRXN2/PRKCZ/NLGN1/GRIN1/MAPT/SNAP25	15
GO:0010594	regulation of endothelial cell migration	29/1113	229/18670	0.000103099	0.000815138	0.000492265	BMPER/MAP3K3/ANGPT1/MAP2K5/PTN/HMGB1/NRP2/JUP/FGF1/PRKD1/EPHA2/MEF2C/FLT4/CD40/NRP1/PRKCA/CALR/ITGB3/MET/SP1/DCN/SEMA4A/CXCL13/NFE2L2/HIF1A/RHOJ/NOS3/TBXA2R/AKT3	29
GO:0010522	regulation of calcium ion transport into cytosol	17/1113	102/18670	0.000104801	0.000827475	0.000499715	RYR2/SLC8A1/ADCYAP1R1/CACNA1C/NTSR1/NOS1/LYN/FYN/BDKRB1/PRKCE/SNCA/P2RX7/TRDN/ANK2/GRIN1/CASQ2/PDE4D	17
GO:0032886	regulation of microtubule-based process	28/1113	218/18670	0.000105438	0.000831374	0.00050207	STMN2/PHLDB2/FEZ1/MAP1B/RAC1/BICD1/EPHA3/ERBB2/STMN1/CHMP4C/SNCA/ARHGEF2/MAPK15/MAP6/MET/NPM1/CENPJ/MAPT/PAK1/DYNC1H1/BRCA1/GNAI1/HSPA1B/MACF1/MARK4/CLTC/STAG1/PRKAA2	28
GO:0034284	response to monosaccharide	27/1113	207/18670	0.000107071	0.00084311	0.000509157	EIF2B5/SLC8A1/CMA1/NR1H4/TIAM1/PFKFB2/RAB11FIP5/ADIPOQ/AACS/RAC1/GRIK5/GSTP1/KCNB1/ERN1/PRKCE/PPARGC1A/TGFBR2/ADCY5/COL6A2/TH/MAP4K4/ITGA2/LRP5/PPARD/KCNJ11/HIF1A/PRKAA2	27
GO:0070268	cornification	18/1113	112/18670	0.000107857	0.000848156	0.000512205	KRT20/KAZN/DSP/PI3/KRT6A/PKP3/JUP/IVL/DSG1/KRT19/KRT7/KRT1/CSTA/KRT5/KRT8/KRT15/SPRR3/KRT17	18
GO:0038093	Fc receptor signaling pathway	30/1113	241/18670	0.000108065	0.000848646	0.0005125	ITK/GRAP2/LYN/NFATC1/ELMO1/RAC1/FYN/PRKCQ/PRKCE/HCK/VAV3/WIPF3/GAB2/CARD11/VAV1/HSP90AA1/PTPRC/PSMB2/RAPGEF1/VAV2/PAK1/CD247/DOCK1/FBXW11/SKP1/SRC/PSMC2/TAB2/LCP2/MS4A2	30
GO:0051017	actin filament bundle assembly	22/1113	153/18670	0.000109498	0.000858743	0.000518598	PHLDB2/PHACTR1/RAC1/CORO2B/LCP1/SHANK1/SLC9A1/S100A10/EPHA1/EPS8/STMN1/NRP1/MTOR/MET/PFN2/PAK1/SMAD3/ELN/DLC1/RND3/SRC/EVL	22
GO:0048008	platelet-derived growth factor receptor signaling pathway	12/1113	57/18670	0.000110438	0.000864951	0.000522347	PDGFD/ADIPOQ/MYOCD/SMPD3/APOD/F7/SNCA/NRP1/RAPGEF1/HGS/SRC/PDGFC	12
GO:2001234	negative regulation of apoptotic signaling pathway	29/1113	230/18670	0.000111411	0.000871401	0.000526243	TERT/SGK3/MAP2K5/ITGA6/FYN/CASP8/GSTP1/ZMYND11/NRP1/ARHGEF2/NR4A2/IGF1/CXCL12/PARK7/HGF/BRCA1/HSPA1B/PLAUR/IL1B/SRC/NFE2L2/HIF1A/TNFRSF10A/MUC1/NOS3/PEA15/CTNNA1/EYA1/IL1A	29
GO:0061028	establishment of endothelial barrier	10/1113	41/18670	0.000111759	0.000871777	0.000526469	CLDN1/F11R/PDE2A/PROC/RAPGEF1/TJP2/F2RL1/IL1B/TJP1/PDE4D	10
GO:1902893	regulation of pri-miRNA transcription by RNA polymerase II	10/1113	41/18670	0.000111759	0.000871777	0.000526469	TERT/LILRB4/TEAD1/KLF5/HDAC4/GNL3/SMAD3/PPARD/TGFB2/HIF1A	10
GO:0070507	regulation of microtubule cytoskeleton organization	25/1113	186/18670	0.000117437	0.000914844	0.000552478	STMN2/PHLDB2/MAP1B/RAC1/BICD1/EPHA3/STMN1/CHMP4C/SNCA/ARHGEF2/MAPK15/MAP6/MET/NPM1/CENPJ/MAPT/PAK1/DYNC1H1/BRCA1/GNAI1/HSPA1B/MARK4/CLTC/STAG1/PRKAA2	25
GO:0050886	endocrine process	15/1113	84/18670	0.000118596	0.000921415	0.000556446	CMA1/RAB11FIP5/CES1/BMP6/AGTR1/GNAS/GAL/PCSK5/CTSG/C1QTNF1/RAB11FIP1/F2RL1/IL1B/NOS3/RAB8B	15
GO:0051492	regulation of stress fiber assembly	15/1113	84/18670	0.000118596	0.000921415	0.000556446	PHLDB2/RAC1/CORO2B/SLC9A1/S100A10/EPHA1/STMN1/NRP1/MTOR/MET/PFN2/PAK1/SMAD3/DLC1/EVL	15
GO:0051926	negative regulation of calcium ion transport	13/1113	66/18670	0.000118972	0.000923103	0.000557465	NTSR1/NOS1/LILRB1/REM1/GNAO1/GEM/TRDN/TRIM27/LILRB2/CASQ2/DRD2/CD33/NOS3	13
GO:0007422	peripheral nervous system development	14/1113	75/18670	0.00012117	0.000937663	0.000566258	NTRK3/PLXNA4/CLDN1/ERBB3/NGF/RUNX1/NFASC/NTF3/ETV1/SOX8/ERBB2/EDNRB/NDRG1/ISL1	14
GO:0150076	neuroinflammatory response	14/1113	75/18670	0.00012117	0.000937663	0.000566258	EGFR/FPR2/ITGB2/TNFRSF1B/SNCA/CST7/PTPRC/IGF1/MAPT/TLR6/IL6/IL1B/TTBK1/IL18	14
GO:0043368	positive T cell selection	9/1113	34/18670	0.000124367	0.000961123	0.000580426	DOCK2/STAT6/MTOR/PTPRC/LY9/IRF4/IL6/SLAMF6/STK11	9
GO:0036336	dendritic cell migration	8/1113	27/18670	0.000124609	0.000961716	0.000580784	PIK3CG/HMGB1/EPS8/CCR7/CXCR1/IL12A/CALR/CXCR4	8
GO:1901216	positive regulation of neuron death	16/1113	94/18670	0.000128455	0.000988784	0.00059713	GRIN2B/GRIK5/FYN/ITGB2/CASP8/SNCA/HDAC4/NQO1/TFAP2A/MTOR/MAPT/TLR6/TGFB2/GRIK2/EFNB2/MYB	16
GO:1902414	protein localization to cell junction	16/1113	94/18670	0.000128455	0.000988784	0.00059713	ANKS1B/GRIN2A/NRXN1/DLG2/DSP/ADAM10/SHANK1/TERF2/LRRC7/BSN/NRXN2/PRKCZ/NLGN1/GRIN1/MAPT/SNAP25	16
GO:0000302	response to reactive oxygen species	29/1113	232/18670	0.000129861	0.000998285	0.000602868	GCH1/SLC8A1/EGFR/PDGFD/FYN/GSTP1/SMPD3/APOD/MAPK13/PRDX1/PPARGC1A/CCR7/STAT6/GNAO1/CRYAB/NQO1/MET/KCNA5/MAPT/PARK7/HGF/IL6/HBB/SRC/IL18RAP/NFE2L2/PPP2CB/NOS3/MYB	29
GO:0035306	positive regulation of dephosphorylation	12/1113	58/18670	0.000131785	0.00101007	0.000609984	MAGI2/FCRL3/MEF2C/PPP2R5A/MTOR/PTPRC/LILRB2/SMAD3/ITGA2/DLC1/SRC/CD33	12
GO:0060997	dendritic spine morphogenesis	12/1113	58/18670	0.000131785	0.00101007	0.000609984	KALRN/TIAM1/ADAM10/SHANK1/EPHB1/DOCK10/DNM1L/DBNL/NLGN1/CTNND2/EPHB2/SIPA1L1	12
GO:0044409	entry into host	20/1113	134/18670	0.000131914	0.00101007	0.000609984	CXADR/CLDN1/F11R/EGFR/CD80/KRT6A/TRIM5/VAMP8/EPHA2/FCN1/DPP4/ITGB3/MET/HAVCR1/CXCR4/HSPA1B/ITGA2/SRC/NCAM1/EFNB2	20
GO:0051260	protein homooligomerization	39/1113	351/18670	0.000135667	0.00103744	0.000626514	DPYS/ACTN2/GCH1/AQP4/KCNJ2/CLDN1/LNX1/ADIPOQ/RYR1/RYR3/SHMT1/TK1/ELAVL1/ALDH1A2/MUC20/KCNB1/SMPD3/TP63/DNM1L/KCNG2/CRYAB/MGST1/NLGN1/SYT1/KCNA5/KCNA1/B4GALT1/RXRA/CD247/DERL1/FLOT1/ACACB/C1QTNF1/SCUBE1/SRC/EVL/SLC34A1/PKM/PFKM	39
GO:0031641	regulation of myelination	10/1113	42/18670	0.00013892	0.00105452	0.000636831	ITGAX/PTN/RARB/TNFRSF1B/MTMR2/MAG/MTOR/CST7/PTPRZ1/HGF	10
GO:0007638	mechanosensory behavior	6/1113	15/18670	0.000138986	0.00105452	0.000636831	CNTNAP2/NRXN1/FOXP2/ETV1/NRXN2/DRD2	6
GO:0009415	response to water	6/1113	15/18670	0.000138986	0.00105452	0.000636831	ATP2B4/COL18A1/CD9/TH/KRT8/NTRK1	6
GO:0032352	positive regulation of hormone metabolic process	6/1113	15/18670	0.000138986	0.00105452	0.000636831	POR/PPARGC1A/BMP6/ARNT/IL1B/HIF1A	6
GO:0034134	toll-like receptor 2 signaling pathway	6/1113	15/18670	0.000138986	0.00105452	0.000636831	LYN/TLR1/TLR6/RIPK2/F2RL1/PIK3AP1	6
GO:1905874	regulation of postsynaptic density organization	6/1113	15/18670	0.000138986	0.00105452	0.000636831	NTRK3/CDH2/NRXN1/GRID2/PTPRD/LILRB2	6
GO:0071248	cellular response to metal ion	25/1113	188/18670	0.000139512	0.00105642	0.000637973	CACNA1H/CLDN1/DLG2/EGFR/RYR1/RYR3/SMPD3/MEF2C/SYT6/PPARGC1A/BMP6/SNCA/NQO1/KCNH1/CALR/TFAP2A/NLGN1/SYT1/ACER1/KCNA1/TH/CARF/SYT3/SLC34A1/PRKAA2	25
GO:0048662	negative regulation of smooth muscle cell proliferation	13/1113	67/18670	0.000139665	0.00105642	0.000637973	VIPR2/ADIPOQ/MYOCD/PRKG1/GSTP1/APOD/MEF2C/PPARGC1A/IL12A/VIP/PPARD/IGFBP5/NPR3	13
GO:0010718	positive regulation of epithelial to mesenchymal transition	11/1113	50/18670	0.00013978	0.00105642	0.000637973	TIAM1/WWTR1/TGFBR2/MTOR/TWIST1/SMAD3/IL6/IL1B/TGFB2/LEF1/ISL1	11
GO:0006144	purine nucleobase metabolic process	7/1113	21/18670	0.00014566	0.00109355	0.0006604	SHMT1/DPYD/TTR/AOX1/APRT/MTHFD1L/XDH	7
GO:0009713	catechol-containing compound biosynthetic process	7/1113	21/18670	0.00014566	0.00109355	0.0006604	GCH1/DBH/SNCA/NR4A2/PARK7/TH/TGFB2	7
GO:0042423	catecholamine biosynthetic process	7/1113	21/18670	0.00014566	0.00109355	0.0006604	GCH1/DBH/SNCA/NR4A2/PARK7/TH/TGFB2	7
GO:0048245	eosinophil chemotaxis	7/1113	21/18670	0.00014566	0.00109355	0.0006604	CCL8/CCL7/CCL13/CCL2/CCL11/CCL26/CCL23	7
GO:0110020	regulation of actomyosin structure organization	16/1113	95/18670	0.000146063	0.00109355	0.0006604	PHLDB2/RAC1/CORO2B/SLC9A1/S100A10/EPHA1/MEF2C/STMN1/NRP1/MTOR/MET/PFN2/PAK1/SMAD3/DLC1/EVL	16
GO:0002934	desmosome organization	5/1113	10/18670	0.000146097	0.00109355	0.0006604	DSP/PKP3/JUP/PRKCA/GRHL1	5
GO:0061299	retina vasculature morphogenesis in camera-type eye	5/1113	10/18670	0.000146097	0.00109355	0.0006604	COL4A1/NRP1/LRP5/LAMA1/RHOJ	5
GO:0034767	positive regulation of ion transmembrane transport	22/1113	156/18670	0.000146195	0.00109355	0.0006604	RYR2/ACTN2/KCNJ2/NTSR1/NOS1/SLC9A1/ABCB1/CACNB2/BDKRB1/CCL2/KCNH2/SNCA/P2RX7/TRDN/ANK2/GAL/KCNA1/PARK7/KCNMB1/EPHB2/SLC34A1/KCNJ11	22
GO:0019058	viral life cycle	37/1113	328/18670	0.000146845	0.001097	0.000662485	CCL8/LAMTOR5/CXADR/CLDN1/NDC1/F11R/EGFR/PIK3C2G/CD80/RPS27A/NEDD4L/TRIM5/VAMP8/HMGA2/CCL2/PC/EPHA2/FCN1/EIF2AK2/ANXA2/NR5A2/CHMP4C/DPP4/DDX5/SLPI/ITGB3/HAVCR1/CHMP6/CXCR4/TRIM27/PCSK5/NFIA/HSPA1B/ITGA2/RAB1A/NCAM1/EFNB2	37
GO:0050851	antigen receptor-mediated signaling pathway	36/1113	316/18670	0.000147428	0.00109995	0.000664266	EIF2B5/ITK/GRAP2/HLA-DPA1/RUNX1/ELF1/PRKCB/LILRB4/LYN/FYN/PDE4B/PRKCQ/FCRL3/MEF2C/VAV3/CCR7/LCK/PIK3CD/HLA-DPB1/CARD11/PTPRC/PSMB2/CD226/TXK/PAK1/CD247/FBXW11/SKP1/RIPK2/PSMC2/TAB2/HLA-DRA/LCP2/TRAT1/STK11/PDE4D	36
GO:0071453	cellular response to oxygen levels	29/1113	234/18670	0.000150999	0.00112516	0.000679486	TERT/SLC8A1/CARD16/RORA/SLC8A3/PTN/RPS27A/SLC9A1/PRKCE/PPARGC1A/DNM1L/MPL/EGLN3/CPEB1/MTOR/TWIST1/PSMB2/ARNT/KCNMB1/VHL/NDRG1/PPARD/HIF3A/EPAS1/SRC/PSMC2/NFE2L2/RBPJ/HIF1A	29
GO:0034404	nucleobase-containing small molecule biosynthetic process	17/1113	105/18670	0.000151277	0.00112579	0.000679868	PDE1A/PDE10A/TK1/PDE4B/PDE2A/HDDC3/PDE7B/UPP1/NT5E/APRT/ENTPD3/ACOT7/XDH/PRTFDC1/ENPP3/DUT/PDE4D	17
GO:0010950	positive regulation of endopeptidase activity	24/1113	178/18670	0.000151772	0.00112803	0.000681219	GRIN2B/GRIN2A/NGF/LYN/HMGB1/FYN/NLRP3/CASP8/LCK/SNCA/S100A8/EGLN3/GRIN1/MAPT/SMAD3/DLC1/RIPK2/ARL6IP5/TTBK1/TNFRSF10A/CASP10/MBP/XDH/BBC3	24
GO:0007249	I-kappaB kinase/NF-kappaB signaling	32/1113	269/18670	0.000152923	0.00113514	0.000685515	MAP3K3/NR1H4/CARD16/ESR1/RORA/PRKCB/ANGPT1/ADIPOQ/RPS27A/FYN/IL1RN/TRIM5/SECTM1/PRKD1/CASP8/GSTP1/PRKCE/CD40/CCR7/RHOH/ZMYND11/CARD11/NDFIP2/LTBR/NEK6/TLR6/RIPK2/F2RL1/IL1B/TAB2/UBD/CASP10	32
GO:0070542	response to fatty acid	15/1113	86/18670	0.000156017	0.00115663	0.000698493	CLDN1/NR1H4/ADIPOQ/AACS/APOB/PRKCE/PPARGC1A/CPS1/CCR7/GNG2/HMGCL/PTGFR/AANAT/SRC/PRKAA2	15
GO:0043388	positive regulation of DNA binding	12/1113	59/18670	0.000156569	0.00115925	0.000700074	NGF/HMGB1/MYOCD/HMGA2/GTF2B/TWIST1/IGF1/PARK7/IRF4/PLAUR/ITGA2/ISL1	12
GO:0071312	cellular response to alkaloid	9/1113	35/18670	0.000158633	0.00117304	0.000708402	RYR2/SLC8A1/RYR1/RYR3/RECQL5/PPARGC1A/TH/CASQ2/SLC34A1	9
GO:0061572	actin filament bundle organization	22/1113	157/18670	0.000160645	0.00118641	0.000716476	PHLDB2/PHACTR1/RAC1/CORO2B/LCP1/SHANK1/SLC9A1/S100A10/EPHA1/EPS8/STMN1/NRP1/MTOR/MET/PFN2/PAK1/SMAD3/ELN/DLC1/RND3/SRC/EVL	22
GO:0008344	adult locomotory behavior	14/1113	77/18670	0.00016244	0.00119815	0.000723566	KALRN/DAB1/NTSR1/FGF12/PREX2/EPS8/SNCA/NR4A2/CXCL12/GRIN1/PARK7/SPTBN4/CNTN2/DRD2	14
GO:0090344	negative regulation of cell aging	8/1113	28/18670	0.000165394	0.00121631	0.000734532	TERT/MAP3K3/TERF2/HMGA2/TWIST1/CDK6/PRKDC/AKT3	8
GO:0048736	appendage development	24/1113	179/18670	0.00016558	0.00121631	0.000734532	GRHL2/RUNX2/FBN2/CACNA1C/SALL1/ITGA6/ALDH1A2/FGF9/ZBTB16/PRRX1/TP63/RARB/SOX11/GDF5/GLI2/TFAP2A/GNA12/MED1/GNAS/TWIST1/PCSK5/TGFB2/LEF1/PBX1	24
GO:0060173	limb development	24/1113	179/18670	0.00016558	0.00121631	0.000734532	GRHL2/RUNX2/FBN2/CACNA1C/SALL1/ITGA6/ALDH1A2/FGF9/ZBTB16/PRRX1/TP63/RARB/SOX11/GDF5/GLI2/TFAP2A/GNA12/MED1/GNAS/TWIST1/PCSK5/TGFB2/LEF1/PBX1	24
GO:0030516	regulation of axon extension	16/1113	96/18670	0.000165737	0.00121631	0.000734532	RTN4/NTRK3/PLXNA4/DSCAM/MAP1B/MAG/NRP1/DBNL/CXCL12/MAPT/PAK1/SEMA4B/SEMA4A/MACF1/DISC1/RYK	16
GO:1901293	nucleoside phosphate biosynthetic process	33/1113	282/18670	0.000165974	0.00121652	0.00073466	PRKAG2/AK7/CMPK2/HSD17B8/DGUOK/MPC1/NOS1/SHMT1/AFMID/TK1/ADCY2/COASY/PPARGC1A/UPP1/HSD17B12/RCVRN/ENTPD8/SNCA/ACSL5/ADCY5/IDO2/PPCDC/AGPAT4/AGPAT2/NNMT/APRT/ACACB/KYNU/CDS1/ACOT7/PKM/NOS3/DUT	33
GO:0048706	embryonic skeletal system development	19/1113	126/18670	0.000167692	0.00122757	0.000741332	GRHL2/RUNX2/DSCAML1/FGF9/PRRX1/MEF2C/SOX11/KIAA1217/TGFBR2/XYLT1/TFAP2A/SIX4/GNAS/TWIST1/PCSK5/SMAD3/MTHFD1L/EYA1/PBX1	19
GO:0048146	positive regulation of fibroblast proliferation	11/1113	51/18670	0.000168727	0.00123359	0.000744972	ESR1/EGFR/PDGFD/ANXA2/IGF1/CDK6/DHX9/PDGFC/PRKDC/S100A6/MYB	11
GO:0071236	cellular response to antibiotic	21/1113	147/18670	0.000170642	0.00124487	0.00075178	CCL7/PDGFD/SLC9A1/ADCY2/SMPD3/MAPK13/MEF2C/PRKCE/STAT6/NQO1/MET/ADCY5/PARK7/HGF/GNAI1/KCNMB1/IL6/SRC/IL18RAP/NFE2L2/MYB	21
GO:0021782	glial cell development	18/1113	116/18670	0.000170697	0.00124487	0.00075178	NTRK3/EIF2B5/EGFR/FPR2/LYN/GSTP1/SOX11/CD9/MAG/S100A8/MAPT/CDK6/CNTN2/IL6/NDRG1/IL1B/TTBK1/PHGDH	18
GO:0045687	positive regulation of glial cell differentiation	10/1113	43/18670	0.000171442	0.00124718	0.000753178	PTN/TP73/SPINT1/TNFRSF1B/MAG/MTOR/PTPRZ1/CXCR4/LIF/TTBK1	10
GO:0045773	positive regulation of axon extension	10/1113	43/18670	0.000171442	0.00124718	0.000753178	NTRK3/DSCAM/MAP1B/NRP1/DBNL/CXCL12/MAPT/PAK1/MACF1/DISC1	10
GO:0001892	embryonic placenta development	15/1113	87/18670	0.000178295	0.00129542	0.00078231	EGFR/GRHL2/SPINT1/CASP8/NCOA1/KRT19/MED1/ARNT/PRDM1/KRT8/LIF/LEF1/EPAS1/RBPJ/HIF1A	15
GO:0010675	regulation of cellular carbohydrate metabolic process	20/1113	137/18670	0.000179437	0.00130139	0.000785912	LHCGR/CBFA2T3/PFKFB2/RORA/NCOA2/ADCYAP1R1/NTSR1/ADIPOQ/PTH1R/LEPR/PRKCE/PPARGC1A/SNCA/HDAC4/MTOR/IGF1/INSR/ACACB/C1QTNF1/SRC	20
GO:0051054	positive regulation of DNA metabolic process	25/1113	191/18670	0.000179563	0.00130139	0.000785912	EGFR/GRHL2/NPAS2/HMGB1/DDX39B/MSH2/PRKCQ/PPARGC1A/CD40/STAT6/PKIB/MAPK15/HSP90AA1/PTPRC/GNL3/HGF/CCT4/BRCA1/DHX9/IL6/CCT5/SRC/PRKDC/SETMAR/EYA1	25
GO:0071346	cellular response to interferon-gamma	24/1113	180/18670	0.000180492	0.00130649	0.000788994	CCL8/STXBP1/AQP4/HLA-DPA1/CLDN1/CCL7/IRF8/TRIM5/CCL13/CCL2/HCK/HLA-DPB1/CCL11/MED1/CCL26/TXK/IRF4/HLA-DRA/EVL/STX8/HLA-F/CCL23/NCAM1/VCAM1	24
GO:0045576	mast cell activation	12/1113	60/18670	0.000185231	0.00133417	0.000805708	PIK3CG/STXBP1/CHGA/LYN/VAMP8/RHOH/PIK3CD/GAB2/CD226/NDRG1/LCP2/ENPP3	12
GO:0051893	regulation of focal adhesion assembly	12/1113	60/18670	0.000185231	0.00133417	0.000805708	PHLDB2/RAC1/SLC9A1/EPHA3/S100A10/APOD/NRP1/MAP4K4/SMAD3/DLC1/MACF1/SRC	12
GO:0090109	regulation of cell-substrate junction assembly	12/1113	60/18670	0.000185231	0.00133417	0.000805708	PHLDB2/RAC1/SLC9A1/EPHA3/S100A10/APOD/NRP1/MAP4K4/SMAD3/DLC1/MACF1/SRC	12
GO:0150116	regulation of cell-substrate junction organization	12/1113	60/18670	0.000185231	0.00133417	0.000805708	PHLDB2/RAC1/SLC9A1/EPHA3/S100A10/APOD/NRP1/MAP4K4/SMAD3/DLC1/MACF1/SRC	12
GO:0032231	regulation of actin filament bundle assembly	16/1113	97/18670	0.000187677	0.00134679	0.000813331	PHLDB2/RAC1/CORO2B/SHANK1/SLC9A1/S100A10/EPHA1/STMN1/NRP1/MTOR/MET/PFN2/PAK1/SMAD3/DLC1/EVL	16
GO:1990868	response to chemokine	16/1113	97/18670	0.000187677	0.00134679	0.000813331	CCL8/CCL7/CCL13/CCL2/CCR7/MPL/CMKLR1/CCL11/CXCR1/CCL26/CXCR4/CXCL12/CXCL13/HIF1A/CCL23/PPBP	16
GO:1990869	cellular response to chemokine	16/1113	97/18670	0.000187677	0.00134679	0.000813331	CCL8/CCL7/CCL13/CCL2/CCR7/MPL/CMKLR1/CCL11/CXCR1/CCL26/CXCR4/CXCL12/CXCL13/HIF1A/CCL23/PPBP	16
GO:0051341	regulation of oxidoreductase activity	17/1113	107/18670	0.000191468	0.0013723	0.000828739	ATP2B4/TERT/GCH1/FCER2/EGFR/POR/TERF2/SNCA/NOSTRIN/AGTR1/ABL2/HSP90AA1/PARK7/IL1B/NPR3/HIF1A/NOS3	17
GO:0003417	growth plate cartilage development	9/1113	36/18670	0.00020042	0.00142535	0.000860776	COL20A1/POR/COL6A3/RARB/ANXA2/TGFBR2/COL6A2/COL14A1/MMP13	9
GO:0030947	regulation of vascular endothelial growth factor receptor signaling pathway	9/1113	36/18670	0.00020042	0.00142535	0.000860776	PRKCB/GRB10/FGF9/ITGB3/ARNT/FLT1/HGS/IL1B/HIF1A	9
GO:0090322	regulation of superoxide metabolic process	9/1113	36/18670	0.00020042	0.00142535	0.000860776	GCH1/EGFR/FPR2/ITGB2/GSTP1/MAPT/PARK7/F2RL1/NFE2L2	9
GO:1901099	negative regulation of signal transduction in absence of ligand	9/1113	36/18670	0.00020042	0.00142535	0.000860776	TERT/SGK3/MAP2K5/FYN/HSPA1B/IL1B/CTNNA1/EYA1/IL1A	9
GO:2000516	positive regulation of CD4-positive, alpha-beta T cell activation	9/1113	36/18670	0.00020042	0.00142535	0.000860776	CD80/NLRP3/PRKCQ/SOCS5/PRKCZ/TGFBR2/RIPK2/MYB/IL18	9
GO:2001240	negative regulation of extrinsic apoptotic signaling pathway in absence of ligand	9/1113	36/18670	0.00020042	0.00142535	0.000860776	TERT/SGK3/MAP2K5/FYN/HSPA1B/IL1B/CTNNA1/EYA1/IL1A	9
GO:0006066	alcohol metabolic process	40/1113	370/18670	0.000200582	0.00142535	0.000860776	CACNA1H/SULT2B1/GCH1/LHCGR/NR1H4/ADCYAP1R1/POR/NTSR1/PTH1R/INPP5A/ALDH1A2/LEPR/CES1/FGF1/APOB/DHDDS/MTMR7/DBH/BMP6/ALDH3B2/SNCA/MTMR2/PLCB4/ALDH2/SP1/ASAH1/IGF1/ACER1/RXRA/PARK7/TTR/ACACB/PPARD/IL1B/IDH3A/SLC34A1/SULT1E1/CYP11A1/PRKAA2/RPE65	40
GO:0046580	negative regulation of Ras protein signal transduction	11/1113	52/18670	0.000202604	0.0014351	0.000866665	TIMP2/RASA3/STMN1/MET/ABL2/RAPGEF1/DLC1/EPHB2/TGFB2/PPP2CB/RASIP1	11
GO:0045624	positive regulation of T-helper cell differentiation	7/1113	22/18670	0.000202693	0.0014351	0.000866665	CD80/NLRP3/SOCS5/PRKCZ/RIPK2/MYB/IL18	7
GO:0046058	cAMP metabolic process	7/1113	22/18670	0.000202693	0.0014351	0.000866665	PDE10A/PDE4B/ADCY2/EPHA2/PDE7B/ADCY5/PDE4D	7
GO:0014074	response to purine-containing compound	21/1113	149/18670	0.00020671	0.00145941	0.000881342	RYR2/PIK3CG/SLC8A1/SLC8A3/ADIPOQ/RYR1/RYR3/HCN2/AACS/PDE2A/PPARGC1A/CPS1/P2RX7/ALDH3A1/PDE3A/RAPGEF1/CASQ2/AANAT/IL1B/IGFBP5/KCNJ11	21
GO:0050773	regulation of dendrite development	21/1113	149/18670	0.00020671	0.00145941	0.000881342	HECW1/KALRN/ALK/TIAM1/CUX1/PTN/ADAM10/NEDD4L/SHANK1/MEF2C/DNM1L/DBNL/MTOR/NLGN1/GRIN1/PTPRD/TNIK/DCC/DISC1/SIPA1L1/STK11	21
GO:0010595	positive regulation of endothelial cell migration	19/1113	128/18670	0.000206877	0.00145941	0.000881342	MAP3K3/ANGPT1/HMGB1/NRP2/FGF1/PRKD1/FLT4/CD40/NRP1/PRKCA/CALR/ITGB3/MET/SP1/NFE2L2/HIF1A/RHOJ/NOS3/AKT3	19
GO:0035265	organ growth	26/1113	204/18670	0.000207636	0.00146299	0.000883506	ZFPM2/COL20A1/ESR1/POR/DDX39B/TP73/LEPR/FGF9/SMPD3/COL6A3/MEF2C/RARB/ANXA2/TGFBR2/MTOR/COL6A2/IGF1/RXRA/PAK1/ACACB/COL14A1/TGFB2/MMP13/FGF7/RBPJ/SORBS2	26
GO:0010951	negative regulation of endopeptidase activity	30/1113	250/18670	0.000208112	0.00146458	0.000884464	A2M/LAMTOR5/SERPINA1/NGF/CARD16/TIMP2/POR/MAP2K5/PI3/SFN/SPINT1/SERPING1/COL6A3/SNCA/SLPI/PZP/CRYAB/TIMP4/TNFSF14/CST7/PARK7/CSTA/HGF/PLAUR/PTTG1/RAG1/CPAMD8/LEF1/SRC/RPS6KA1	30
GO:0006195	purine nucleotide catabolic process	10/1113	44/18670	0.000210137	0.00147527	0.000890919	PDE1A/PDE10A/PDE4B/PDE2A/HDDC3/PDE7B/NT5E/ACOT7/XDH/PDE4D	10
GO:0044060	regulation of endocrine process	10/1113	44/18670	0.000210137	0.00147527	0.000890919	RAB11FIP5/BMP6/AGTR1/GNAS/GAL/C1QTNF1/RAB11FIP1/F2RL1/IL1B/RAB8B	10
GO:0001780	neutrophil homeostasis	6/1113	16/18670	0.000211186	0.00147907	0.000893213	HMGB1/PDE4B/JAM3/PIK3CD/MPL/IL6	6
GO:0002295	T-helper cell lineage commitment	6/1113	16/18670	0.000211186	0.00147907	0.000893213	STAT6/MTOR/LY9/IRF4/IL6/SLAMF6	6
GO:0015850	organic hydroxy compound transport	31/1113	262/18670	0.000212065	0.00148344	0.000895854	SPP1/NR1H4/NCOA2/CHGA/ADIPOQ/NOS1/LILRB1/ABCC2/CES1/APOB/KCNB1/ANXA2/SYT6/BMP6/SNCA/NCOA1/MAPK15/AGTR1/ITGB3/SYT1/GAL/CXCL12/RXRA/VIP/RALBP1/PARK7/OSBPL3/C1QTNF1/SYT3/DRD2/MYB	31
GO:0010644	cell communication by electrical coupling	8/1113	29/18670	0.00021655	0.00151118	0.000912609	RYR2/SLC8A1/CACNA1C/GJC1/TRDN/KCNA1/CASQ2/PDE4D	8
GO:0048730	epidermis morphogenesis	8/1113	29/18670	0.00021655	0.00151118	0.000912609	TP63/TGM3/TGFB2/IGFBP5/FGF7/SOSTDC1/PLOD3/KRT17	8
GO:2000514	regulation of CD4-positive, alpha-beta T cell activation	12/1113	61/18670	0.000218251	0.00152123	0.000918675	RUNX1/CD80/HMGB1/NLRP3/PRKCQ/SOCS5/PRKCZ/TGFBR2/IRF4/RIPK2/MYB/IL18	12
GO:0007189	adenylate cyclase-activating G protein-coupled receptor signaling pathway	20/1113	139/18670	0.000218936	0.00152259	0.000919499	ATP2B4/LHCGR/CHGA/NOS1/PTH1R/S1PR4/ADCY2/ADRA1B/PRKCA/GNG2/PTGFR/GNAS/ADCY5/VIP/TSHR/APLP1/DRD2/ADRA1D/TBXA2R/PDE4D	20
GO:0051271	negative regulation of cellular component movement	41/1113	384/18670	0.000218969	0.00152259	0.000919499	ARHGDIB/PTPRG/PHLDB2/MAGI2/ADIPOQ/MAP2K5/PTN/HMGB1/MYOCD/JUP/MITF/PRKG1/GSTP1/EPHA1/CCL2/APOD/MEF2C/PPARGC1A/CD9/NRP1/MAPK15/PTPRT/CALR/SRGAP1/CXCL12/DCN/PFN2/SEMA4B/SEMA4A/CXCL13/DLC1/PPARD/IGFBP5/EVL/DRD2/NFE2L2/VCL/DACH1/CTNNA1/TBXA2R/RYK	41
GO:0008360	regulation of cell shape	21/1113	150/18670	0.000227139	0.00157564	0.000951536	PLXNA4/CCL7/FERMT2/PTN/FYN/ITGB2/CCL13/CCL2/EPS8/HCK/RHOH/CCL11/GNA12/SEMA4A/CDC42EP3/DLC1/RND3/HEXB/ARHGAP15/RHOJ/PLXND1	21
GO:0061351	neural precursor cell proliferation	21/1113	150/18670	0.000227139	0.00157564	0.000951536	CDH2/RORA/SOX5/LYN/PTN/LRP2/SPINT1/EPHB1/GLI2/ARHGEF2/LIMS2/PTPRZ1/KCNA1/RAPGEF1/LEF1/HHIP/DRD2/DISC1/HIF1A/CTNNA1/RYK	21
GO:0034754	cellular hormone metabolic process	19/1113	129/18670	0.000229317	0.00158886	0.000959516	SPP1/CACNA1H/ESR1/HSD17B8/HSD17B1/CRABP1/ALDH1A2/HSD17B2/PPARGC1A/BMP6/HSD17B12/MED1/CYP3A7/CYP2C18/TTR/AANAT/SULT1E1/CYP11A1/RPE65	19
GO:0032410	negative regulation of transporter activity	15/1113	89/18670	0.000231231	0.00160022	0.000966377	ACTN2/KCNAB1/HECW1/NEDD4L/FGF12/PRKCE/SNCA/REM1/GEM/TRDN/TWIST1/NDFIP2/CASQ2/EPHB2/DRD2	15
GO:0043123	positive regulation of I-kappaB kinase/NF-kappaB signaling	24/1113	183/18670	0.000232611	0.00160786	0.000970992	MAP3K3/CARD16/PRKCB/ADIPOQ/FYN/IL1RN/TRIM5/SECTM1/PRKD1/CASP8/PRKCE/CD40/CCR7/CARD11/NDFIP2/LTBR/NEK6/TLR6/RIPK2/F2RL1/IL1B/TAB2/UBD/CASP10	24
GO:0001894	tissue homeostasis	28/1113	229/18670	0.000244382	0.00168722	0.00101892	SPP1/CXADR/IL20RA/EGFR/PTH1R/LDB2/RAC1/MUC2/PRDX1/P2RX7/WWTR1/PRKCA/GNAS/KRT1/ITGB3/MUC4/IL6/EPAS1/ALB/SRC/SFTPA2/LTBP3/IL20RB/MBP/STK11/NOS3/AKT3/RPE65	28
GO:0014912	negative regulation of smooth muscle cell migration	9/1113	37/18670	0.000250963	0.00173061	0.00104512	ADIPOQ/MYOCD/PRKG1/GSTP1/MEF2C/PPARGC1A/PPARD/IGFBP5/NFE2L2	9
GO:0070304	positive regulation of stress-activated protein kinase signaling cascade	23/1113	173/18670	0.000254489	0.00175217	0.00105815	MAP3K3/TIAM1/LYN/HMGB1/IL1RN/ERN1/EIF2AK2/FLT4/CCR7/MAP4K5/DBNL/LTBR/PAK1/TLR6/TNIK/RIPK2/F2RL1/IL1B/TGFB2/ARL6IP5/MAP4K1/XDH/TPD52L1	23
GO:0070673	response to interleukin-18	5/1113	11/18670	0.000254692	0.00175217	0.00105815	OCLN/CLDN1/RIPK2/IL18RAP/IL18	5
GO:0007585	respiratory gaseous exchange by respiratory system	12/1113	62/18670	0.000256151	0.00176013	0.00106295	NTSR1/FLT4/HNMT/NLGN1/NR4A2/NDN/TNNC1/GRIN1/ELN/JAG2/SFTPA2/DACH1	12
GO:0051346	negative regulation of hydrolase activity	47/1113	463/18670	0.000256703	0.00176185	0.00106399	A2M/LAMTOR5/SERPINA1/NGF/DLG2/CARD16/F11R/TIMP2/POR/PHACTR1/MAP2K5/NOS1/TNNT2/PTN/PI3/SFN/LEPR/TERF2/BICD1/SPINT1/SERPING1/COL6A3/RHOH/SNCA/PRKCZ/SLPI/PZP/CRYAB/TIMP4/TNFSF14/CST7/GPSM1/PARK7/CSTA/HGF/IQGAP2/PLAUR/PTTG1/RAG1/TGFB2/CPAMD8/LEF1/SRC/TNK2/RPS6KA1/MNAT1/NOS3	47
GO:0006979	response to oxidative stress	46/1113	451/18670	0.00026723	0.00183194	0.00110631	GCH1/SLC8A1/EGFR/PDGFD/ADIPOQ/ABCC2/FYN/PRKD1/GSTP1/SMPD3/APOD/MAPK13/PRDX1/PPARGC1A/CCR7/STAT6/SNCA/GNAO1/CRYAB/NQO1/MGST1/KRT1/MET/NR4A2/SP1/KCNA5/ARNT/MAPT/PARK7/TLR6/HGF/HSPA1B/IL6/HBB/ARL6IP5/EPAS1/SRC/BRF2/IL18RAP/STX2/NFE2L2/HIF1A/PPP2CB/NOS3/PRKAA2/MYB	46
GO:0016202	regulation of striated muscle tissue development	21/1113	152/18670	0.000273381	0.00187191	0.00113045	ZFPM2/ERBB3/DDX39B/TP73/FGF9/MYOCD/EPHB1/MEF2C/DDX5/HDAC4/TGFBR2/SIX4/MTOR/TWIST1/IGF1/PAK1/SMAD3/FLOT1/LEF1/RBPJ/EFNB2	21
GO:0046328	regulation of JNK cascade	24/1113	185/18670	0.000274355	0.00187637	0.00113314	TIAM1/EGFR/HMGB1/IL1RN/GSTP1/EPHB1/ERN1/FLT4/CCR7/ZMYND11/MAP4K5/DBNL/LTBR/RAPGEF1/PAK1/TLR6/TNIK/MAP4K4/RIPK2/F2RL1/IL1B/MAP4K1/GRIK2/TPD52L1	24
GO:0045821	positive regulation of glycolytic process	7/1113	23/18670	0.000276462	0.00188414	0.00113784	PFKFB2/P2RX7/IGF1/ARNT/INSR/HIF1A/PRKAA2	7
GO:0086012	membrane depolarization during cardiac muscle cell action potential	7/1113	23/18670	0.000276462	0.00188414	0.00113784	KCNJ2/SLC8A1/CACNA1C/HCN2/CACNB2/SCN1B/ANK2	7
GO:1903861	positive regulation of dendrite extension	7/1113	23/18670	0.000276462	0.00188414	0.00113784	SMURF1/NEDD4L/RIMS1/SYT1/CXCR4/RIMS2/SYT3	7
GO:0019098	reproductive behavior	8/1113	30/18670	0.000279987	0.00190594	0.001151	KALRN/THRB/DBH/NCOA1/HDAC4/GRIN1/TH/HEXB	8
GO:0110110	positive regulation of animal organ morphogenesis	14/1113	81/18670	0.000282378	0.00191997	0.00115948	PTN/ROBO2/FOXP2/SOX8/FGF1/TGFBR2/TFAP2A/SIX4/MED1/TWIST1/TGFB2/LIF/FGF7/RBPJ	14
GO:0009749	response to glucose	25/1113	197/18670	0.000291365	0.00197647	0.0011936	EIF2B5/SLC8A1/CMA1/NR1H4/TIAM1/PFKFB2/RAB11FIP5/ADIPOQ/AACS/RAC1/GRIK5/KCNB1/ERN1/PRKCE/PPARGC1A/TGFBR2/ADCY5/COL6A2/TH/MAP4K4/LRP5/PPARD/KCNJ11/HIF1A/PRKAA2	25
GO:0010952	positive regulation of peptidase activity	25/1113	197/18670	0.000291365	0.00197647	0.0011936	MAPK12/GRIN2B/GRIN2A/NGF/LYN/HMGB1/FYN/NLRP3/CASP8/LCK/SNCA/S100A8/EGLN3/GRIN1/MAPT/SMAD3/DLC1/RIPK2/ARL6IP5/TTBK1/TNFRSF10A/CASP10/MBP/XDH/BBC3	25
GO:0002218	activation of innate immune response	20/1113	142/18670	0.000292466	0.00197933	0.00119532	MUC16/LYN/HMGB1/FYN/TRIM5/MUC20/MUC2/FCN1/HCK/CARD11/MUC4/PSMB2/PAK1/FBXW11/SKP1/SRC/PSMC2/TAB2/PRKDC/MUC1	20
GO:0008277	regulation of G protein-coupled receptor signaling pathway	20/1113	142/18670	0.000292466	0.00197933	0.00119532	ATP2B4/CHGA/RGS5/NOS1/BICD1/GNG7/STMN1/GRK5/SNCA/NECAB2/PRKCA/RGS11/RGS20/MET/RASGRP4/RPH3AL/CNTN2/APLP1/GNG4/DRD2	20
GO:0009123	nucleoside monophosphate metabolic process	13/1113	72/18670	0.000296057	0.00198976	0.00120162	AK7/CMPK2/DLG2/DGUOK/SHMT1/TK1/UPP1/ENTPD8/CARD11/NT5E/TJP2/APRT/DUT	13
GO:0019226	transmission of nerve impulse	13/1113	72/18670	0.000296057	0.00198976	0.00120162	NTRK3/CACNA1H/CNTNAP2/NFASC/FGF12/SCN4A/SCN1B/JAM3/MAG/KCNA1/SPTBN4/ITGA2/GRIK2	13
GO:0038034	signal transduction in absence of ligand	13/1113	72/18670	0.000296057	0.00198976	0.00120162	TERT/ERBB3/SGK3/WWOX/MAP2K5/FYN/HSPA1B/KITLG/IL1B/DCC/CTNNA1/EYA1/IL1A	13
GO:0061035	regulation of cartilage development	13/1113	72/18670	0.000296057	0.00198976	0.00120162	RUNX2/POR/SOX5/ZBTB16/SMPD3/RARB/ANXA2/BMP6/GDF5/GLI2/SCIN/SMAD3/LTBP3	13
GO:0061180	mammary gland epithelium development	13/1113	72/18670	0.000296057	0.00198976	0.00120162	RTN4/ESR1/DDR1/EPHA2/GLI2/STAT6/CCL11/MED1/PGR/LRP5/SRC/SOSTDC1/HIF1A	13
GO:0097192	extrinsic apoptotic signaling pathway in absence of ligand	13/1113	72/18670	0.000296057	0.00198976	0.00120162	TERT/ERBB3/SGK3/WWOX/MAP2K5/FYN/HSPA1B/KITLG/IL1B/DCC/CTNNA1/EYA1/IL1A	13
GO:0034394	protein localization to cell surface	12/1113	63/18670	0.0002995	0.00201059	0.0012142	KCNAB2/ACTN2/RAB11FIP5/ANGPT1/SMURF1/NEDD4L/FCN1/ANK2/CD247/COMMD1/FGF7/VCL	12
GO:0032611	interleukin-1 beta production	16/1113	101/18670	0.00030262	0.00202919	0.00122544	CMA1/CARD16/HMGB1/NLRP3/CASP8/GSTP1/CCR7/P2RX7/IGF1/TLR6/SMAD3/RIPK2/F2RL1/IL1B/CD33/ISL1	16
GO:0008154	actin polymerization or depolymerization	26/1113	209/18670	0.000305531	0.00204636	0.0012358	ACTN2/SPTBN1/MICAL2/PSTPIP1/RAC1/ARPC5L/GAS7/EPS8/PRKCE/HCK/CCR7/SCIN/CCL11/DBNL/MTOR/CCL26/CXCL12/TRIM27/PFN2/IQGAP2/SPTBN4/ELN/CDC42EP3/GMFG/F2RL1/EVL	26
GO:0002673	regulation of acute inflammatory response	10/1113	46/18670	0.000309721	0.00205484	0.00124093	PIK3CG/NLRP3/GSTP1/CCR7/EDNRB/PARK7/CREB3L3/IL6/IL1B/IL20RB	10
GO:0014075	response to amine	10/1113	46/18670	0.000309721	0.00205484	0.00124093	GRIN2A/TRDMT1/DBH/CPS1/HNMT/NR4A2/GRIN1/TH/ITGA2/DRD2	10
GO:0055007	cardiac muscle cell differentiation	19/1113	132/18670	0.000309898	0.00205484	0.00124093	ACTN2/CXADR/SLC8A1/DDX39B/SLC9A1/MYOCD/MEF2C/MYOM2/RARB/SGCD/CALR/MYO18B/MTOR/IGF1/RXRA/PAK1/RBPJ/EFNB2/SORBS2	19
GO:0031334	positive regulation of protein-containing complex assembly	29/1113	244/18670	0.000309968	0.00205484	0.00124093	ESR1/MAP1B/RAC1/LCP1/ARPC5L/PRKCE/HCK/CCR7/SCIN/CCL11/MTOR/MET/CCL26/HSP90AA1/TRIM27/MAPT/PFN2/PAK1/TLR6/IQGAP2/CDC42EP3/HSPA1B/CXCL13/GMFG/SRC/PSMC2/TTBK1/EVL/RASIP1	29
GO:0031000	response to caffeine	6/1113	17/18670	0.000309972	0.00205484	0.00124093	RYR2/SLC8A1/RYR1/RYR3/PPARGC1A/CASQ2	6
GO:0036270	response to diuretic	6/1113	17/18670	0.000309972	0.00205484	0.00124093	RYR2/SLC8A1/RYR1/RYR3/PPARGC1A/CASQ2	6
GO:0043373	CD4-positive, alpha-beta T cell lineage commitment	6/1113	17/18670	0.000309972	0.00205484	0.00124093	STAT6/MTOR/LY9/IRF4/IL6/SLAMF6	6
GO:0061298	retina vasculature development in camera-type eye	6/1113	17/18670	0.000309972	0.00205484	0.00124093	COL4A1/NRP1/LRP5/LAMA1/HIF1A/RHOJ	6
GO:0097107	postsynaptic density assembly	6/1113	17/18670	0.000309972	0.00205484	0.00124093	NTRK3/NRXN1/SHANK1/NRXN2/GRID2/PTPRD	6
GO:0086091	regulation of heart rate by cardiac conduction	9/1113	38/18670	0.000311629	0.00206348	0.00124614	KCNJ2/CACNA1C/DSP/JUP/CACNB2/SCN1B/KCNH2/ANK2/KCNA5	9
GO:0090596	sensory organ morphogenesis	30/1113	256/18670	0.00031438	0.00207933	0.00125572	DSCAM/THRB/FAT1/FBN2/SALL1/PTN/FGF9/SOX8/PRRX1/EPHB1/COL5A1/EPHA2/RARB/SOX11/FBN1/GLI2/TFAP2A/SIX4/ITGA8/TWIST1/RORB/GRHL3/TH/PRDM1/LRP5/EPHB2/TSKU/HIF1A/EYA1/RPE65	30
GO:0032637	interleukin-8 production	14/1113	82/18670	0.000322141	0.00212825	0.00128526	ADIPOQ/MAP2K5/FCN1/PTPRC/AFAP1L2/PARK7/TLR1/TLR6/HSPA1B/F2RL1/IL1B/RAB1A/ELANE/CD33	14
GO:0014902	myotube differentiation	17/1113	112/18670	0.000334964	0.00220546	0.00133189	CACNA1H/TANC1/ADAM12/RYR1/NOS1/MYOCD/KLF5/MEF2C/CD9/HDAC4/KCNH1/SIX4/MTOR/TNFSF14/IGF1/CEACAM5/FLOT1	17
GO:0042303	molting cycle	17/1113	112/18670	0.000334964	0.00220546	0.00133189	TERT/PPP1R13L/EGFR/LDB2/TP63/FERMT1/TGM3/SNRPE/GAL/TRPC4AP/LAMA5/TGFB2/IGFBP5/FGF7/SOSTDC1/RBPJ/KRT17	17
GO:0042633	hair cycle	17/1113	112/18670	0.000334964	0.00220546	0.00133189	TERT/PPP1R13L/EGFR/LDB2/TP63/FERMT1/TGM3/SNRPE/GAL/TRPC4AP/LAMA5/TGFB2/IGFBP5/FGF7/SOSTDC1/RBPJ/KRT17	17
GO:0002367	cytokine production involved in immune response	16/1113	102/18670	0.000339424	0.00223231	0.0013481	CHGA/ANGPT1/LILRB1/NLRP3/IL1R1/TNFRSF1B/PRKCZ/IL12A/CD226/IL6/F2RL1/IL1B/TGFB2/IL18RAP/HLA-F/IL18	16
GO:0098900	regulation of action potential	11/1113	55/18670	0.000340656	0.00223788	0.00135146	RYR2/CXADR/KCNJ2/CACNA1C/NTSR1/DSP/SLC9A1/FGF12/JUP/KCNB1/ANK2	11
GO:0043297	apical junction assembly	12/1113	64/18670	0.000348912	0.00228439	0.00137955	OCLN/CLDN1/RUNX1/F11R/GRHL2/EPHA2/PARD6B/NPHP1/TJP1/VCL/FBF1/CTNNA1	12
GO:0046579	positive regulation of Ras protein signal transduction	12/1113	64/18670	0.000348912	0.00228439	0.00137955	NGF/LYN/RAC1/STK19/VAV1/RASGRP4/IGF1/RAPGEF1/MAP4K4/KITLG/F2RL1/NTRK1	12
GO:0048247	lymphocyte chemotaxis	12/1113	64/18670	0.000348912	0.00228439	0.00137955	CCL8/PIK3CG/CCL7/ADAM10/CCL13/CCL2/PIK3CD/CCL11/TNFSF14/CCL26/CXCL13/CCL23	12
GO:0030534	adult behavior	20/1113	144/18670	0.00035273	0.00230421	0.00139152	CNTNAP2/KALRN/NRXN1/ALK/DAB1/NTSR1/SHANK1/FGF12/PREX2/EPS8/DBH/NRXN2/SNCA/NR4A2/CXCL12/GRIN1/PARK7/SPTBN4/CNTN2/DRD2	20
GO:0071322	cellular response to carbohydrate stimulus	20/1113	144/18670	0.00035273	0.00230421	0.00139152	CMA1/NR1H4/TIAM1/RAB11FIP5/PRKCB/AACS/RAC1/GRIK5/KCNB1/MAPK13/ERN1/PRKCE/PPARGC1A/ADCY5/TH/MAP4K4/LRP5/KCNJ11/HIF1A/PRKAA2	20
GO:0002724	regulation of T cell cytokine production	8/1113	31/18670	0.000357824	0.00233487	0.00141004	NLRP3/IL1R1/TNFRSF1B/PRKCZ/IL6/IL1B/HLA-F/IL18	8
GO:0048145	regulation of fibroblast proliferation	14/1113	83/18670	0.000366602	0.00238948	0.00144301	ESR1/EGFR/PDGFD/GSTP1/ANXA2/IGF1/CDC73/CDK6/DHX9/PDGFC/PRKDC/DACH1/S100A6/MYB	14
GO:0002407	dendritic cell chemotaxis	7/1113	24/18670	0.000370347	0.00240569	0.0014528	PIK3CG/HMGB1/CCR7/CXCR1/IL12A/CALR/CXCR4	7
GO:0010640	regulation of platelet-derived growth factor receptor signaling pathway	7/1113	24/18670	0.000370347	0.00240569	0.0014528	ADIPOQ/MYOCD/APOD/F7/SNCA/HGS/SRC	7
GO:0014911	positive regulation of smooth muscle cell migration	10/1113	47/18670	0.000372667	0.00240569	0.0014528	TERT/PDGFD/FGF9/HDAC4/NRP1/IGF1/PAK1/ITGA2/IGFBP5/SRC	10
GO:0043370	regulation of CD4-positive, alpha-beta T cell differentiation	10/1113	47/18670	0.000372667	0.00240569	0.0014528	RUNX1/CD80/HMGB1/NLRP3/SOCS5/PRKCZ/IRF4/RIPK2/MYB/IL18	10
GO:0046638	positive regulation of alpha-beta T cell differentiation	10/1113	47/18670	0.000372667	0.00240569	0.0014528	RUNX1/CD80/NLRP3/ZBTB16/SOCS5/PRKCZ/TGFBR2/RIPK2/MYB/IL18	10
GO:0060351	cartilage development involved in endochondral bone morphogenesis	10/1113	47/18670	0.000372667	0.00240569	0.0014528	COL20A1/POR/SMPD3/COL6A3/RARB/ANXA2/TGFBR2/COL6A2/COL14A1/MMP13	10
GO:2001239	regulation of extrinsic apoptotic signaling pathway in absence of ligand	10/1113	47/18670	0.000372667	0.00240569	0.0014528	TERT/SGK3/WWOX/MAP2K5/FYN/HSPA1B/IL1B/CTNNA1/EYA1/IL1A	10
GO:0071867	response to monoamine	17/1113	113/18670	0.000372805	0.00240569	0.0014528	RYR2/CHRM2/ATP2B4/ALK/ADIPOQ/SLC9A1/PDE4B/PPARGC1A/SNCA/GNAO1/CHRM3/GNG2/GNAS/ADCY5/APLP1/DRD2/PDE4D	17
GO:0071869	response to catecholamine	17/1113	113/18670	0.000372805	0.00240569	0.0014528	RYR2/CHRM2/ATP2B4/ALK/ADIPOQ/SLC9A1/PDE4B/PPARGC1A/SNCA/GNAO1/CHRM3/GNG2/GNAS/ADCY5/APLP1/DRD2/PDE4D	17
GO:0044282	small molecule catabolic process	45/1113	445/18670	0.000374087	0.00241129	0.00145619	DPYS/ATP2B4/PFKFB2/NTSR1/ADIPOQ/NOS1/SHMT1/AFMID/CRABP1/INPP5A/FUT9/FUT1/SLC9A1/HDDC3/MTMR7/ACOX3/UPP1/HNMT/ALDH3B2/ENTPD8/MTMR2/HMGCL/NT5E/MTOR/ALDH2/TWIST1/RBKS/IDO2/MCCC1/ENTPD1/DPYD/ACACB/LRP5/PPARD/OGDH/ENTPD3/KYNU/HEXB/EHHADH/ACOX1/PKM/SULT1E1/THNSL2/NOS3/PFKM	45
GO:0009135	purine nucleoside diphosphate metabolic process	19/1113	134/18670	0.000376425	0.002421	0.00146205	PRKAG2/NDC1/CBFA2T3/DLG2/PFKFB2/PPARGC1A/HDAC4/P2RX7/CARD11/IGF1/ARNT/INSR/TJP2/OGDHL/OGDH/HIF1A/PKM/PRKAA2/PFKM	19
GO:0009179	purine ribonucleoside diphosphate metabolic process	19/1113	134/18670	0.000376425	0.002421	0.00146205	PRKAG2/NDC1/CBFA2T3/DLG2/PFKFB2/PPARGC1A/HDAC4/P2RX7/CARD11/IGF1/ARNT/INSR/TJP2/OGDHL/OGDH/HIF1A/PKM/PRKAA2/PFKM	19
GO:0006909	phagocytosis	39/1113	369/18670	0.000378305	0.00243041	0.00146773	ADIPOQ/FPR2/DOCK2/LYN/HMGB1/ELMO1/RAC1/FYN/LEPR/IRF8/ITGB2/GULP1/CCL2/FCN1/PRKCE/HCK/VAV3/WIPF3/P2RX7/CALR/VAV1/ITGB3/MET/HSP90AA1/PTPRC/PIP5K1A/RAPGEF1/VAV2/PAK1/CD247/DOCK1/ITGA2/EIF2AK1/F2RL1/IL1B/ELANE/SRC/RAB27A/SFTPA2	39
GO:0038179	neurotrophin signaling pathway	9/1113	39/18670	0.000383918	0.00246376	0.00148787	NTRK3/NGF/MAGI2/NTF3/KIDINS220/NDN/RAPGEF1/SRC/NTRK1	9
GO:0045165	cell fate commitment	31/1113	271/18670	0.000384745	0.00246635	0.00148944	NTRK3/ETS2/RORA/RUNX2/GAP43/DSCAML1/SOX5/NOTCH3/NOTCH4/SOX8/MITF/PRRX1/MEF2C/GLI2/STAT6/NRP1/ARHGEF2/MTOR/CDC73/LY9/JAG2/IRF4/IL6/PRDM1/EPAS1/SOSTDC1/SLAMF6/RBPJ/PRKDC/EYA1/ISL1	31
GO:0048634	regulation of muscle organ development	21/1113	156/18670	0.00039118	0.00250279	0.00151144	ZFPM2/ERBB3/DDX39B/TP73/FGF9/MYOCD/EPHB1/MEF2C/DDX5/HDAC4/TGFBR2/SIX4/MTOR/TWIST1/IGF1/PAK1/SMAD3/FLOT1/LEF1/RBPJ/EFNB2	21
GO:0032677	regulation of interleukin-8 production	13/1113	74/18670	0.000391288	0.00250279	0.00151144	ADIPOQ/MAP2K5/FCN1/PTPRC/AFAP1L2/PARK7/TLR1/TLR6/HSPA1B/F2RL1/IL1B/ELANE/CD33	13
GO:0032386	regulation of intracellular transport	39/1113	370/18670	0.000399245	0.00255088	0.00154049	ACTN2/STXBP1/ANGPT1/ADIPOQ/FEZ1/LYN/MAP1B/TP73/FYN/SFN/LCP1/GZMB/JUP/ITGB2/VAMP8/CASP8/KCNB1/ERBB2/APOD/TP63/ANXA2/SAR1A/FERMT1/GAB2/MTMR2/CRYAB/MAPK15/UBAC2/TNNC1/PAK1/PARK7/DYNC1H1/SMAD3/PTPN14/DHX9/MLC1/IL1B/SRC/BBC3	39
GO:0009166	nucleotide catabolic process	12/1113	65/18670	0.000405048	0.00258229	0.00155946	PDE1A/PDE10A/PDE4B/PDE2A/HDDC3/PDE7B/UPP1/NT5E/ACOT7/XDH/DUT/PDE4D	12
GO:0034332	adherens junction organization	12/1113	65/18670	0.000405048	0.00258229	0.00155946	CDH13/CDH2/DSP/CDH6/JUP/BMP6/CADM1/MAP4K4/SRC/VCL/CTNNA1/RAB8B	12
GO:0021700	developmental maturation	32/1113	284/18670	0.000408443	0.00260109	0.00157081	TRIP13/STXBP1/CNTNAP2/NRXN1/NFASC/RUNX2/RYR1/MAP1B/PTH1R/ALDH1A2/SHANK1/SOX8/FERMT1/IGSF21/XYLT1/MTOR/NR4A2/GAL/IGF1/GRIN1/PDE3A/EDNRB/NFIA/SPTBN4/CNTN2/PGR/TRPC4AP/TGFB2/EPAS1/DISC1/RBPJ/HIF1A	32
GO:0045862	positive regulation of proteolysis	38/1113	358/18670	0.000411007	0.00261456	0.00157894	MAPK12/GRIN2B/GRIN2A/NGF/CBFA2T3/LYN/SMURF1/HMGB1/FYN/NLRP3/CASP8/TNFRSF1B/LCK/SOCS5/SNCA/S100A8/EGLN3/GRIN1/MAPT/CNTN2/SMAD3/FBXW11/HSPA1B/DLC1/RIPK2/IL1B/NKD2/ARL6IP5/SRC/PSMC2/TTBK1/DISC1/NFE2L2/TNFRSF10A/CASP10/MBP/XDH/BBC3	38
GO:0001889	liver development	19/1113	135/18670	0.000414111	0.0026241	0.0015847	CLDN1/EGFR/PTN/AACS/ALDH1A2/DDX39B/GNPNAT1/RARB/CPS1/HMGCL/MED1/MET/LIMS2/HGF/SMAD3/SRSF5/ITGA2/RPS6KA1/PKM	19
GO:0010623	programmed cell death involved in cell development	5/1113	12/18670	0.000415209	0.0026241	0.0015847	KITLG/IL1B/NTRK1/PRKDC/IL1A	5
GO:0070493	thrombin-activated receptor signaling pathway	5/1113	12/18670	0.000415209	0.0026241	0.0015847	STMN1/SNCA/MET/IQGAP2/F2RL1	5
GO:0086067	AV node cell to bundle of His cell communication	5/1113	12/18670	0.000415209	0.0026241	0.0015847	RYR2/CXADR/CACNA1C/CACNB2/GJC1	5
GO:0099150	regulation of postsynaptic specialization assembly	5/1113	12/18670	0.000415209	0.0026241	0.0015847	NTRK3/NRXN1/GAP43/GRID2/PTPRD	5
GO:0150052	regulation of postsynapse assembly	5/1113	12/18670	0.000415209	0.0026241	0.0015847	NTRK3/NRXN1/GAP43/GRID2/PTPRD	5
GO:0048144	fibroblast proliferation	14/1113	84/18670	0.000416203	0.00262754	0.00158678	ESR1/EGFR/PDGFD/GSTP1/ANXA2/IGF1/CDC73/CDK6/DHX9/PDGFC/PRKDC/DACH1/S100A6/MYB	14
GO:2001235	positive regulation of apoptotic signaling pathway	23/1113	179/18670	0.000418541	0.00263943	0.00159396	ATF3/IL20RA/WWOX/TP73/ZNF205/SFN/GZMB/CASP8/TP63/DNM1L/LCK/S100A8/RAD9A/PTPRC/LTBR/TRAF7/PARK7/SMAD3/PLAUR/PEA15/CTNNA1/BBC3/TPD52L1	23
GO:0042542	response to hydrogen peroxide	20/1113	146/18670	0.000423544	0.00266522	0.00160954	SLC8A1/PDGFD/FYN/SMPD3/MAPK13/STAT6/GNAO1/CRYAB/NQO1/MET/KCNA5/PARK7/HGF/IL6/HBB/SRC/IL18RAP/NFE2L2/PPP2CB/MYB	20
GO:0045834	positive regulation of lipid metabolic process	20/1113	146/18670	0.000423544	0.00266522	0.00160954	NR1H4/POR/ADIPOQ/FPR2/LYN/FGF1/PRKD1/SMPD3/PRKCE/VAV3/PPARGC1A/BMP6/CCR7/AGTR1/MTOR/TWIST1/FLT1/VAV2/IL1B/SRC	20
GO:0009746	response to hexose	25/1113	202/18670	0.000427494	0.00268717	0.00162279	EIF2B5/SLC8A1/CMA1/NR1H4/TIAM1/PFKFB2/RAB11FIP5/ADIPOQ/AACS/RAC1/GRIK5/KCNB1/ERN1/PRKCE/PPARGC1A/TGFBR2/ADCY5/COL6A2/TH/MAP4K4/LRP5/PPARD/KCNJ11/HIF1A/PRKAA2	25
GO:0007221	positive regulation of transcription of Notch receptor target	6/1113	18/18670	0.000441613	0.00276995	0.00167278	NOTCH3/NOTCH4/MAML3/RBPJ/PLXND1/PBX1	6
GO:0090330	regulation of platelet aggregation	6/1113	18/18670	0.000441613	0.00276995	0.00167278	LYN/PRKCQ/PRKG1/CD9/PRKCA/C1QTNF1	6
GO:0007254	JNK cascade	26/1113	214/18670	0.000442137	0.00277025	0.00167296	TIAM1/EGFR/RPS27A/HMGB1/IL1RN/GSTP1/EPHB1/ERN1/FLT4/CCR7/ZMYND11/MAP4K5/DBNL/LTBR/RAPGEF1/PAK1/TLR6/TNIK/MAP4K4/RIPK2/F2RL1/IL1B/MAP4K1/TAB2/GRIK2/TPD52L1	26
GO:0006790	sulfur compound metabolic process	39/1113	372/18670	0.00044425	0.0027805	0.00167916	GHR/GNS/SULT2B1/HSD17B8/MICAL2/MPC1/ANGPT1/ABCC2/ST3GAL6/CSGALNACT1/ACAN/ACSM1/ACSM3/GSTP1/PC/CHST15/CPS1/HSD17B12/SNCA/HMGCL/GAMT/XYLT1/MGST1/ACSL5/SP1/MCCC1/B4GALT1/DCN/PARK7/CNDP2/ACSM5/ACACB/OGDH/PHGDH/NFE2L2/KYNU/ACOT7/HEXB/SULT1E1	39
GO:0007528	neuromuscular junction development	10/1113	48/18670	0.000445911	0.00278193	0.00168002	KALRN/PTN/COL4A1/SHANK1/CACNB2/ERBB2/PDZRN3/SIX4/UTRN/RER1	10
GO:0046850	regulation of bone remodeling	10/1113	48/18670	0.000445911	0.00278193	0.00168002	SPP1/IL20RA/EGFR/LEPR/P2RX7/PRKCA/ITGB3/IL6/SRC/LTBP3	10
GO:1990573	potassium ion import across plasma membrane	10/1113	48/18670	0.000445911	0.00278193	0.00168002	KCNJ2/ATP4B/KCNJ6/KCNJ16/HCN2/KCNH2/KCNJ9/KCNJ15/ABCC9/KCNJ11	10
GO:0042311	vasodilation	8/1113	32/18670	0.000452405	0.00281641	0.00170084	GCH1/KCNMA1/NOS1/PRKG1/CPS1/EDNRB/NOS3/PLOD3	8
GO:0043552	positive regulation of phosphatidylinositol 3-kinase activity	8/1113	32/18670	0.000452405	0.00281641	0.00170084	FPR2/LYN/PRKD1/VAV3/CCR7/FLT1/VAV2/SRC	8
GO:0009185	ribonucleoside diphosphate metabolic process	19/1113	136/18670	0.000455027	0.00282972	0.00170888	PRKAG2/NDC1/CBFA2T3/DLG2/PFKFB2/PPARGC1A/HDAC4/P2RX7/CARD11/IGF1/ARNT/INSR/TJP2/OGDHL/OGDH/HIF1A/PKM/PRKAA2/PFKM	19
GO:0032612	interleukin-1 production	17/1113	115/18670	0.000459687	0.00285261	0.0017227	CMA1/NR1H4/CARD16/HMGB1/NLRP3/CASP8/GSTP1/CCR7/P2RX7/IGF1/TLR6/SMAD3/RIPK2/F2RL1/IL1B/CD33/ISL1	17
GO:1904375	regulation of protein localization to cell periphery	17/1113	115/18670	0.000459687	0.00285261	0.0017227	SPTBN1/EGFR/ADAM10/EPHA3/VAMP8/EPHA2/PRKCE/PPP2R5A/PRKCZ/EPB41L2/GNAI1/EPHB2/NKD2/CLTC/KCNJ11/STX8/RER1	17
GO:0021543	pallium development	22/1113	169/18670	0.000461506	0.00286085	0.00172768	RTN4/ATP2B4/EIF2B5/CNTNAP2/CDH2/ALK/DAB1/EGFR/PHACTR1/FEZ1/GNG12/LMX1A/FOXP2/TACC2/NCOA1/GRIN1/KCNA1/CDK6/TH/LEF1/DISC1/HIF1A	22
GO:0010466	negative regulation of peptidase activity	30/1113	262/18670	0.000466274	0.00288733	0.00174367	A2M/LAMTOR5/SERPINA1/NGF/CARD16/TIMP2/POR/MAP2K5/PI3/SFN/SPINT1/SERPING1/COL6A3/SNCA/SLPI/PZP/CRYAB/TIMP4/TNFSF14/CST7/PARK7/CSTA/HGF/PLAUR/PTTG1/RAG1/CPAMD8/LEF1/SRC/RPS6KA1	30
GO:0001701	in utero embryonic development	39/1113	373/18670	0.000468403	0.00289484	0.00174821	RTN4/APBA2/ZFPM2/EGFR/GRHL2/ANGPT1/PTH1R/KIDINS220/ADAM10/MSH2/ARNT2/SOX8/APOB/SPINT1/HSD17B2/CASP8/GLI2/NCOA1/KRT19/TGFBR2/GNA12/MYO18B/MED1/TWIST1/IGF1/ARNT/RXRA/SMAD3/JAG2/PRDM1/KRT8/LIF/LEF1/EPAS1/AKAP3/RBPJ/HIF1A/NOS3/PLOD3	39
GO:0007618	mating	9/1113	40/18670	0.000469474	0.00289484	0.00174821	THRB/PI3/NCOA1/HDAC4/GRIN1/EDNRB/VIP/TH/HEXB	9
GO:0045124	regulation of bone resorption	9/1113	40/18670	0.000469474	0.00289484	0.00174821	SPP1/IL20RA/EGFR/P2RX7/PRKCA/ITGB3/IL6/SRC/LTBP3	9
GO:0071526	semaphorin-plexin signaling pathway	9/1113	40/18670	0.000469474	0.00289484	0.00174821	PLXNA4/NRP2/RAC1/NRP1/MET/SEMA4B/SEMA4A/NCAM1/PLXND1	9
GO:0001755	neural crest cell migration	11/1113	57/18670	0.000470986	0.00290068	0.00175173	NRP2/SOX8/NRP1/TWIST1/EDNRB/SEMA4B/SEMA4A/KITLG/LAMA5/HIF1A/ISL1	11
GO:0048864	stem cell development	14/1113	85/18670	0.000471416	0.00290068	0.00175173	NRP2/ALDH1A2/SOX8/SOX11/NRP1/TWIST1/PTPRC/EDNRB/SEMA4B/SEMA4A/KITLG/LAMA5/HIF1A/ISL1	14
GO:0033138	positive regulation of peptidyl-serine phosphorylation	16/1113	105/18670	0.000473897	0.00291287	0.00175909	NTRK3/ATP2B4/EGFR/ANGPT1/NTF3/NOS1/PRKD1/RPTOR/SNCA/HSP90AA1/PFN2/PAK1/PARK7/IL6/RIPK2/LIF	16
GO:0031069	hair follicle morphogenesis	7/1113	25/18670	0.000488103	0.00299072	0.00180611	TP63/TGM3/TGFB2/IGFBP5/FGF7/SOSTDC1/KRT17	7
GO:0072677	eosinophil migration	7/1113	25/18670	0.000488103	0.00299072	0.00180611	CCL8/CCL7/CCL13/CCL2/CCL11/CCL26/CCL23	7
GO:1903859	regulation of dendrite extension	7/1113	25/18670	0.000488103	0.00299072	0.00180611	SMURF1/NEDD4L/RIMS1/SYT1/CXCR4/RIMS2/SYT3	7
GO:0048844	artery morphogenesis	13/1113	76/18670	0.000511363	0.00312995	0.00189019	NOTCH3/LRP2/MYOCD/APOB/PRRX1/NRP1/MYLK/PRDM1/TGFB2/RBPJ/EYA1/EFNB2/AKT3	13
GO:0001913	T cell mediated cytotoxicity	10/1113	49/18670	0.000530717	0.00324378	0.00195893	LILRB1/CD1B/P2RX7/IL12A/CD1E/CD1D/PTPRC/RAB27A/HLA-F/IL7R	10
GO:0001776	leukocyte homeostasis	14/1113	86/18670	0.000532744	0.00324378	0.00195893	LYN/HMGB1/PDE4B/DOCK10/MEF2C/JAM3/PIK3CD/MPL/P2RX7/TNFSF14/IL6/KITLG/RAG1/HIF1A	14
GO:0001942	hair follicle development	14/1113	86/18670	0.000532744	0.00324378	0.00195893	EGFR/LDB2/TP63/FERMT1/TGM3/GAL/TRPC4AP/LAMA5/TGFB2/IGFBP5/FGF7/SOSTDC1/RBPJ/KRT17	14
GO:0006919	activation of cysteine-type endopeptidase activity involved in apoptotic process	14/1113	86/18670	0.000532744	0.00324378	0.00195893	NGF/NLRP3/CASP8/LCK/SNCA/S100A8/EGLN3/MAPT/SMAD3/DLC1/TNFRSF10A/CASP10/XDH/BBC3	14
GO:0042446	hormone biosynthetic process	14/1113	86/18670	0.000532744	0.00324378	0.00195893	CACNA1H/HSD17B8/HSD17B1/POR/HSD17B2/PPARGC1A/BMP6/HSD17B12/MED1/ARNT/AANAT/IL1B/HIF1A/CYP11A1	14
GO:0042108	positive regulation of cytokine biosynthetic process	12/1113	67/18670	0.000540393	0.00328692	0.00198498	CD80/PRKCQ/TNFRSF8/CARD11/PTPRC/TLR1/TLR6/IRF4/IL6/IL1B/ELANE/IL1A	12
GO:0061008	hepaticobiliary system development	19/1113	138/18670	0.000547473	0.00332651	0.00200889	CLDN1/EGFR/PTN/AACS/ALDH1A2/DDX39B/GNPNAT1/RARB/CPS1/HMGCL/MED1/MET/LIMS2/HGF/SMAD3/SRSF5/ITGA2/RPS6KA1/PKM	19
GO:0010676	positive regulation of cellular carbohydrate metabolic process	11/1113	58/18670	0.000550374	0.00332679	0.00200906	LHCGR/PFKFB2/ADCYAP1R1/NTSR1/PTH1R/PRKCE/PPARGC1A/SNCA/IGF1/INSR/SRC	11
GO:0030520	intracellular estrogen receptor signaling pathway	11/1113	58/18670	0.000550374	0.00332679	0.00200906	RUNX1/ESR1/TP63/DDX5/MED1/NCOA6/PAK1/BRCA1/TRIP4/SRC/ISL1	11
GO:0035904	aorta development	11/1113	58/18670	0.000550374	0.00332679	0.00200906	ROBO2/LRP2/PDE2A/MYLK/PRDM1/TGFB2/LTBP1/RBPJ/PLXND1/EYA1/EFNB2	11
GO:0051058	negative regulation of small GTPase mediated signal transduction	11/1113	58/18670	0.000550374	0.00332679	0.00200906	TIMP2/RASA3/STMN1/MET/ABL2/RAPGEF1/DLC1/EPHB2/TGFB2/PPP2CB/RASIP1	11
GO:0061900	glial cell activation	11/1113	58/18670	0.000550374	0.00332679	0.00200906	EGFR/FPR2/ITGB2/SNCA/CST7/PTPRC/MAPT/TLR6/IL6/IL1B/TTBK1	11
GO:1902115	regulation of organelle assembly	24/1113	194/18670	0.000555027	0.00335145	0.00202395	NTRK3/NRXN1/GAP43/FEZ1/LCP1/MEF2C/HCK/PIP4K2A/CHMP4C/ODF2L/GRID2/ARHGEF2/MAPK15/NPM1/CENPJ/PTPRD/DYNC1H1/BRCA1/HSPA1B/MARK4/SRC/FEZ2/STAG1/PRKAA2	24
GO:0002758	innate immune response-activating signal transduction	17/1113	117/18670	0.000563476	0.00339894	0.00205263	MUC16/LYN/FYN/MUC20/MUC2/FCN1/HCK/CARD11/MUC4/PSMB2/PAK1/FBXW11/SKP1/SRC/PSMC2/TAB2/MUC1	17
GO:0019934	cGMP-mediated signaling	8/1113	33/18670	0.00056629	0.00340182	0.00205437	PDE10A/PDE2A/PRKAR2B/PRKG1/PDE3A/RUNDC3A/EDNRB/PRKAR1B	8
GO:0032633	interleukin-4 production	8/1113	33/18670	0.00056629	0.00340182	0.00205437	ITK/NLRP3/PRKCQ/PRKCZ/IRF4/LEF1/RBPJ/IL20RB	8
GO:0061036	positive regulation of cartilage development	8/1113	33/18670	0.00056629	0.00340182	0.00205437	RUNX2/POR/SOX5/ZBTB16/ANXA2/BMP6/GDF5/SMAD3	8
GO:2000758	positive regulation of peptidyl-lysine acetylation	8/1113	33/18670	0.00056629	0.00340182	0.00205437	NOS1/PPARGC1A/BRCA1/IL1B/LIF/MUC1/PRKAA2/ISL1	8
GO:0021953	central nervous system neuron differentiation	23/1113	183/18670	0.000573724	0.00344294	0.0020792	PLXNA4/RORA/SALL1/NRP2/ROBO2/LMX1A/EPHB1/SCN1B/GLI2/GRID2/NRP1/NR4A2/HSP90AA1/MAPT/SPTBN4/CNTN2/EPHB2/DCC/TSKU/DRD2/DISC1/ISL1/RYK	23
GO:0034599	cellular response to oxidative stress	33/1113	302/18670	0.000578617	0.00346873	0.00209478	GCH1/EGFR/PDGFD/FYN/PRKD1/GSTP1/SMPD3/MAPK13/PRDX1/PPARGC1A/STAT6/SNCA/NQO1/MGST1/MET/NR4A2/ARNT/MAPT/PARK7/TLR6/HGF/HSPA1B/IL6/ARL6IP5/EPAS1/SRC/BRF2/IL18RAP/NFE2L2/HIF1A/NOS3/PRKAA2/MYB	33
GO:0048678	response to axon injury	13/1113	77/18670	0.000582238	0.00348685	0.00210572	SPP1/NTRK3/GAP43/LYN/MAP1B/PTN/APOD/JAM3/MAG/NTRK1/DRD2/CTNNA1/ISL1	13
GO:0006814	sodium ion transport	26/1113	218/18670	0.000587465	0.00351453	0.00212244	ATP2B4/SLC8A1/HECW1/ATP4B/SLC8A3/NOS1/HCN2/NEDD4L/SCNN1A/SLC9A1/FGF12/CNTN1/SCN4A/SCN1B/SLC9A3/SCNN1D/PRKCE/SLC4A8/P2RX7/UTRN/COMMD1/SPTBN4/SGK1/DRD2/SLC34A1/NOS3	26
GO:0032874	positive regulation of stress-activated MAPK cascade	22/1113	172/18670	0.000588732	0.0035185	0.00212484	MAP3K3/TIAM1/HMGB1/IL1RN/ERN1/EIF2AK2/FLT4/CCR7/MAP4K5/DBNL/LTBR/PAK1/TLR6/TNIK/RIPK2/F2RL1/IL1B/TGFB2/ARL6IP5/MAP4K1/XDH/TPD52L1	22
GO:0009165	nucleotide biosynthetic process	31/1113	278/18670	0.000595571	0.00355573	0.00214732	PRKAG2/AK7/CMPK2/HSD17B8/DGUOK/MPC1/NOS1/SHMT1/AFMID/ADCY2/COASY/PPARGC1A/UPP1/HSD17B12/RCVRN/SNCA/ACSL5/ADCY5/IDO2/PPCDC/AGPAT4/AGPAT2/NNMT/APRT/ACACB/KYNU/CDS1/ACOT7/PKM/NOS3/DUT	31
GO:0002700	regulation of production of molecular mediator of immune response	19/1113	139/18670	0.000599492	0.00356817	0.00215483	ANGPT1/LILRB1/MSH2/NLRP3/FCRL3/IL1R1/TNFRSF1B/CD40/STAT6/PRKCZ/PTPRC/CD226/IL6/F2RL1/IL1B/TGFB2/PRKDC/HLA-F/IL18	19
GO:0033135	regulation of peptidyl-serine phosphorylation	19/1113	139/18670	0.000599492	0.00356817	0.00215483	NTRK3/ATP2B4/EGFR/ANGPT1/NTF3/NOS1/PRKD1/RPTOR/SNCA/HSP90AA1/PFN2/PAK1/PARK7/HGF/SPTBN4/IL6/RIPK2/LIF/PDE4D	19
GO:0050715	positive regulation of cytokine secretion	19/1113	139/18670	0.000599492	0.00356817	0.00215483	SPTBN1/HMGB1/NLRP3/FCN1/FERMT1/PRKCZ/P2RX7/CADM1/TWIST1/TLR1/DHX9/RIPK2/F2RL1/IL1B/SRC/DRD2/MMP12/MBP/IL1A	19
GO:0060996	dendritic spine development	15/1113	97/18670	0.000600759	0.00357206	0.00215718	KALRN/TIAM1/ADAM10/SHANK1/EPHB1/DOCK10/MEF2C/DNM1L/DBNL/MTOR/NLGN1/CTNND2/EPHB2/DISC1/SIPA1L1	15
GO:0002363	alpha-beta T cell lineage commitment	6/1113	19/18670	0.000613068	0.00363043	0.00219243	STAT6/MTOR/LY9/IRF4/IL6/SLAMF6	6
GO:0002726	positive regulation of T cell cytokine production	6/1113	19/18670	0.000613068	0.00363043	0.00219243	NLRP3/IL1R1/PRKCZ/IL6/IL1B/IL18	6
GO:0032026	response to magnesium ion	6/1113	19/18670	0.000613068	0.00363043	0.00219243	RYR3/SMPD3/BMP6/SNCA/KCNA1/SLC34A1	6
GO:0032930	positive regulation of superoxide anion generation	6/1113	19/18670	0.000613068	0.00363043	0.00219243	EGFR/FPR2/ITGB2/GSTP1/MAPT/F2RL1	6
GO:0033627	cell adhesion mediated by integrin	12/1113	68/18670	0.000621181	0.00367474	0.00221919	PIK3CG/LYN/ITGB2/EPHA2/FBN1/FERMT1/DPP4/ITGB3/CXCL13/ITGA2/TGFB2/MUC1	12
GO:0048593	camera-type eye morphogenesis	17/1113	118/18670	0.000622514	0.0036789	0.0022217	DSCAM/THRB/FAT1/PTN/SOX8/EPHB1/EPHA2/SOX11/TFAP2A/TWIST1/RORB/TH/LRP5/EPHB2/TSKU/HIF1A/RPE65	17
GO:0001916	positive regulation of T cell mediated cytotoxicity	7/1113	26/18670	0.000633853	0.00373454	0.00225531	CD1B/P2RX7/IL12A/CD1E/CD1D/PTPRC/HLA-F	7
GO:0002360	T cell lineage commitment	7/1113	26/18670	0.000633853	0.00373454	0.00225531	STAT6/MTOR/LY9/IRF4/IL6/SLAMF6/PRKDC	7
GO:0034114	regulation of heterotypic cell-cell adhesion	7/1113	26/18670	0.000633853	0.00373454	0.00225531	ADIPOQ/MAP2K5/IL1RN/LCK/FLOT1/IL1B/MBP	7
GO:2000756	regulation of peptidyl-lysine acetylation	11/1113	59/18670	0.000640621	0.00375789	0.0022694	NOS1/MYOCD/PPARGC1A/SNCA/TWIST1/BRCA1/IL1B/LIF/MUC1/PRKAA2/ISL1	11
GO:0007494	midgut development	5/1113	13/18670	0.000641685	0.00375789	0.0022694	DAB1/EGFR/ALDH1A2/CPS1/EDNRB	5
GO:0010642	negative regulation of platelet-derived growth factor receptor signaling pathway	5/1113	13/18670	0.000641685	0.00375789	0.0022694	ADIPOQ/MYOCD/APOD/SNCA/HGS	5
GO:0014745	negative regulation of muscle adaptation	5/1113	13/18670	0.000641685	0.00375789	0.0022694	ATP2B4/MTOR/SMAD3/IGFBP5/NOS3	5
GO:0031223	auditory behavior	5/1113	13/18670	0.000641685	0.00375789	0.0022694	CNTNAP2/NRXN1/FOXP2/NRXN2/DRD2	5
GO:0061029	eyelid development in camera-type eye	5/1113	13/18670	0.000641685	0.00375789	0.0022694	EGFR/SOX11/TFAP2A/TWIST1/GRHL3	5
GO:0006694	steroid biosynthetic process	24/1113	196/18670	0.000643892	0.00376703	0.00227492	CACNA1H/PRKAG2/NR1H4/HSD17B8/HSD17B1/POR/PRLR/IGFBP7/CES1/FGF1/APOB/HSD17B2/PPARGC1A/BMP6/HSD17B12/MED1/SP1/ASAH1/OSBPL3/ACACB/IL1B/CYP11A1/PBX1/PRKAA2	24
GO:0035725	sodium ion transmembrane transport	19/1113	140/18670	0.00065572	0.00382854	0.00231207	ATP2B4/SLC8A1/HECW1/ATP4B/SLC8A3/NOS1/HCN2/NEDD4L/SCNN1A/SLC9A1/FGF12/SCN4A/SCN1B/SLC9A3/SCNN1D/PRKCE/UTRN/COMMD1/SLC34A1	19
GO:0072073	kidney epithelium development	19/1113	140/18670	0.00065572	0.00382854	0.00231207	BMPER/MAGI2/ADIPOQ/SALL1/MTSS1/ROBO2/EPCAM/SOX8/FGF1/MEF2C/RARB/WWTR1/SIX4/SMAD3/LAMA5/LIF/EYA1/PBX1/EFNB2	19
GO:0050848	regulation of calcium-mediated signaling	15/1113	98/18670	0.000670999	0.00391383	0.00236357	ATP2B4/CDH13/ERBB3/NOS1/SLC9A1/CMKLR1/MTOR/TRDN/RCAN2/IGF1/MAPT/CASQ2/TRAT1/FHL2/PDE4D	15
GO:0022404	molting cycle process	14/1113	88/18670	0.000675913	0.00392676	0.00237139	EGFR/LDB2/TP63/FERMT1/TGM3/GAL/TRPC4AP/LAMA5/TGFB2/IGFBP5/FGF7/SOSTDC1/RBPJ/KRT17	14
GO:0022405	hair cycle process	14/1113	88/18670	0.000675913	0.00392676	0.00237139	EGFR/LDB2/TP63/FERMT1/TGM3/GAL/TRPC4AP/LAMA5/TGFB2/IGFBP5/FGF7/SOSTDC1/RBPJ/KRT17	14
GO:0048644	muscle organ morphogenesis	14/1113	88/18670	0.000675913	0.00392676	0.00237139	RYR2/ZFPM2/TNNT2/DSP/LRP2/MYOM2/MYLK/MED1/TNNC1/RXRA/TGFB2/LIF/RBPJ/ISL1	14
GO:0098773	skin epidermis development	14/1113	88/18670	0.000675913	0.00392676	0.00237139	EGFR/LDB2/TP63/FERMT1/TGM3/GAL/TRPC4AP/LAMA5/TGFB2/IGFBP5/FGF7/SOSTDC1/RBPJ/KRT17	14
GO:1904950	negative regulation of establishment of protein localization	24/1113	197/18670	0.000692798	0.00402085	0.00242821	NR1H4/CARD16/RAB11FIP5/CHGA/ANGPT1/ADIPOQ/LILRB1/CORO2B/NLRP3/KCNB1/APOD/FERMT1/UBAC2/NDFIP2/TRIM27/MAPT/PARK7/TLR6/MAP4K4/RAB11FIP1/F2RL1/IL1B/DRD2/KCNJ11	24
GO:0003382	epithelial cell morphogenesis	8/1113	34/18670	0.000702266	0.00405963	0.00245162	COL18A1/FAT1/GRHL2/NOTCH4/RAB25/MET/PALLD/PLOD3	8
GO:0007435	salivary gland morphogenesis	8/1113	34/18670	0.000702266	0.00405963	0.00245162	EGFR/NRP1/HGF/LAMA5/TGFB2/FGF7/LAMA1/PLXND1	8
GO:0010922	positive regulation of phosphatase activity	8/1113	34/18670	0.000702266	0.00405963	0.00245162	MAGI2/FCRL3/MEF2C/MTOR/PTPRC/SMAD3/ITGA2/CD33	8
GO:0048566	embryonic digestive tract development	8/1113	34/18670	0.000702266	0.00405963	0.00245162	SALL1/ALDH1A2/FGF9/RARB/SOX11/GLI2/PCSK5/TGFB2	8
GO:0055008	cardiac muscle tissue morphogenesis	12/1113	69/18670	0.000711855	0.00411098	0.00248264	RYR2/ZFPM2/TNNT2/DSP/LRP2/MYOM2/MED1/TNNC1/RXRA/TGFB2/RBPJ/ISL1	12
GO:0001837	epithelial to mesenchymal transition	19/1113	141/18670	0.000716436	0.00413334	0.00249614	RTN4/PHLDB2/TIAM1/EPHA3/HMGA2/DDX5/WWTR1/TGFBR2/MTOR/TWIST1/HGF/SMAD3/IL6/IL1B/TGFB2/LEF1/RBPJ/HIF1A/ISL1	19
GO:0071868	cellular response to monoamine stimulus	16/1113	109/18670	0.000722456	0.00415983	0.00251214	RYR2/CHRM2/ATP2B4/ALK/ADIPOQ/SLC9A1/PDE4B/SNCA/GNAO1/CHRM3/GNG2/GNAS/ADCY5/APLP1/DRD2/PDE4D	16
GO:0071870	cellular response to catecholamine stimulus	16/1113	109/18670	0.000722456	0.00415983	0.00251214	RYR2/CHRM2/ATP2B4/ALK/ADIPOQ/SLC9A1/PDE4B/SNCA/GNAO1/CHRM3/GNG2/GNAS/ADCY5/APLP1/DRD2/PDE4D	16
GO:0031103	axon regeneration	10/1113	51/18670	0.00074058	0.00425998	0.00257262	SPP1/NTRK3/GAP43/MAP1B/PTN/APOD/JAM3/MAG/CTNNA1/ISL1	10
GO:0046165	alcohol biosynthetic process	22/1113	175/18670	0.000745403	0.00428349	0.00258682	CACNA1H/GCH1/LHCGR/ADCYAP1R1/POR/NTSR1/PTH1R/CES1/FGF1/APOB/DHDDS/DBH/BMP6/SNCA/PLCB4/SP1/ASAH1/ACER1/PARK7/ACACB/IL1B/PRKAA2	22
GO:0043536	positive regulation of blood vessel endothelial cell migration	13/1113	79/18670	0.000749062	0.00430028	0.00259696	MAP3K3/ANGPT1/HMGB1/PRKD1/CD40/NRP1/PRKCA/SP1/NFE2L2/HIF1A/RHOJ/NOS3/AKT3	13
GO:0003014	renal system process	17/1113	120/18670	0.000756639	0.0043395	0.00262064	AQP4/KCNMA1/ADIPOQ/CLDN4/CORO2B/ADCY2/PRKAR2B/AGTR1/ADCY5/PCSK5/EDNRB/PRKAR1B/F2RL1/HBB/SGK1/DRD2/NPR3	17
GO:0050729	positive regulation of inflammatory response	20/1113	153/18670	0.000777612	0.0044554	0.00269063	PIK3CG/EGFR/PDE2A/VAMP8/MAPK13/CCR7/SNCA/S100A8/AGTR1/CD6/PARK7/TLR6/CREB3L3/DHX9/IL6/ITGA2/IL1B/TTBK1/TLR10/IL18	20
GO:0048872	homeostasis of number of cells	28/1113	246/18670	0.000778909	0.00445845	0.00269248	IKZF1/CDH2/LYN/HMGB1/PDE4B/DOCK10/MEF2C/PRDX1/CCR7/JAM3/PIK3CD/MPL/P2RX7/CARD11/TNFSF14/MED1/ARNT/CDK6/HSPA1B/IL6/KITLG/RAG1/EPAS1/HIF1A/IL20RB/NOS3/AKT3/IL7R	28
GO:0006939	smooth muscle contraction	16/1113	110/18670	0.000799617	0.00457249	0.00276134	CHRM2/ATP2B4/SLC8A1/KCNMA1/MYOCD/NMUR2/PRKG1/ADRA1B/CHRM3/MYLK/EDNRB/TACR1/ITGA2/DRD2/TBXA2R/PDE4D	16
GO:0001964	startle response	7/1113	27/18670	0.000812089	0.00462565	0.00279345	GRIN2A/NRXN1/GRID2/GRIN1/KCNA1/GRIN3A/DRD2	7
GO:0002026	regulation of the force of heart contraction	7/1113	27/18670	0.000812089	0.00462565	0.00279345	RYR2/ATP2B4/SLC8A1/CHGA/NOS1/SLC9A1/NOS3	7
GO:0002825	regulation of T-helper 1 type immune response	7/1113	27/18670	0.000812089	0.00462565	0.00279345	CD80/IL1R1/SOCS5/IL6R/RIPK2/IL1B/IL18	7
GO:0060384	innervation	7/1113	27/18670	0.000812089	0.00462565	0.00279345	GABRB3/COL25A1/NPTX1/NRP1/NTRK1/VCAM1/ISL1	7
GO:0033077	T cell differentiation in thymus	12/1113	70/18670	0.000813342	0.00462826	0.00279503	DOCK2/ERBB2/CCR7/GLI2/CARD11/PTPRC/CDK6/JAG2/RAG1/PRKDC/STK11/IL7R	12
GO:0043616	keratinocyte proliferation	9/1113	43/18670	0.000824321	0.0046816	0.00282723	CDH13/SFN/PRKD1/TP63/FERMT1/MED1/PPARD/FGF7/EFNB2	9
GO:0051602	response to electrical stimulus	9/1113	43/18670	0.000824321	0.0046816	0.00282723	SLC9A1/PPARGC1A/P2RX7/NQO1/TH/SRC/NTRK1/DISC1/RPE65	9
GO:0045137	development of primary sexual characteristics	26/1113	223/18670	0.000826667	0.00469035	0.00283252	ZFPM2/EIF2B5/LHCGR/ESR1/ADCYAP1R1/SALL1/ROBO2/MSH2/LRP2/FGF9/SOX8/NCOA1/SIX4/AMHR2/MGST1/INSR/PGR/TAF4/KITLG/TGFB2/SRC/NTRK1/CSDE1/DACH1/NOS3/CTNNA1	26
GO:0097237	cellular response to toxic substance	28/1113	247/18670	0.000829851	0.00469653	0.00283625	GCH1/CCL7/PDGFD/GSTP1/SMPD3/MAPK13/PRDX1/PRKCE/PPARGC1A/CPS1/STAT6/NQO1/MGST1/MET/PARK7/HGF/TH/KCNMB1/IL6/HBB/ALB/SRC/NTRK1/IL18RAP/NFE2L2/KCNJ11/NOS3/MYB	28
GO:0043369	CD4-positive or CD8-positive, alpha-beta T cell lineage commitment	6/1113	20/18670	0.000831945	0.00469653	0.00283625	STAT6/MTOR/LY9/IRF4/IL6/SLAMF6	6
GO:0051580	regulation of neurotransmitter uptake	6/1113	20/18670	0.000831945	0.00469653	0.00283625	NOS1/SNCA/ITGB3/FLOT1/ARL6IP5/DRD2	6
GO:0046718	viral entry into host cell	17/1113	121/18670	0.000832484	0.00469653	0.00283625	CXADR/CLDN1/F11R/EGFR/CD80/TRIM5/VAMP8/EPHA2/FCN1/DPP4/ITGB3/HAVCR1/CXCR4/HSPA1B/ITGA2/NCAM1/EFNB2	17
GO:0015837	amine transport	15/1113	100/18670	0.000832593	0.00469653	0.00283625	GRM7/STXBP1/CHGA/NTSR1/KCNB1/SYT6/SNCA/P2RX7/SYT1/CXCL12/VIP/TH/SYT3/ARL6IP5/DRD2	15
GO:0070498	interleukin-1-mediated signaling pathway	15/1113	100/18670	0.000832593	0.00469653	0.00283625	MAP3K3/RPS27A/IL1RN/IL1R1/TOLLIP/PSMB2/IL1RL2/FBXW11/SKP1/IL6/RIPK2/IL1B/PSMC2/TAB2/IL1A	15
GO:0006165	nucleoside diphosphate phosphorylation	18/1113	132/18670	0.000849235	0.00477834	0.00288566	PRKAG2/AK7/NDC1/CMPK2/CBFA2T3/PFKFB2/PPARGC1A/HDAC4/P2RX7/IGF1/ARNT/INSR/OGDHL/OGDH/HIF1A/PKM/PRKAA2/PFKM	18
GO:0042476	odontogenesis	18/1113	132/18670	0.000849235	0.00477834	0.00288566	HTRA1/RUNX2/TUFT1/ITGA6/SMPD3/TP63/GLI2/GNAO1/TFAP2A/TWIST1/JAG2/LAMA5/TGFB2/LEF1/SRC/SLC34A1/SOSTDC1/CTNNA1	18
GO:0014033	neural crest cell differentiation	14/1113	90/18670	0.000850376	0.00477834	0.00288566	NRP2/ALDH1A2/SOX8/MEF2C/SOX11/NRP1/TWIST1/EDNRB/SEMA4B/SEMA4A/KITLG/LAMA5/HIF1A/ISL1	14
GO:0015844	monoamine transport	14/1113	90/18670	0.000850376	0.00477834	0.00288566	CHGA/NOS1/LILRB1/KCNB1/SYT6/SNCA/MAPK15/ITGB3/SYT1/CXCL12/VIP/PARK7/SYT3/DRD2	14
GO:0030336	negative regulation of cell migration	35/1113	334/18670	0.000858425	0.00481892	0.00291017	ARHGDIB/PTPRG/PHLDB2/MAGI2/ADIPOQ/MAP2K5/PTN/HMGB1/MYOCD/JUP/MITF/PRKG1/GSTP1/EPHA1/CCL2/APOD/MEF2C/PPARGC1A/MAPK15/PTPRT/CALR/SRGAP1/CXCL12/DCN/PFN2/CXCL13/DLC1/PPARD/IGFBP5/EVL/DRD2/NFE2L2/VCL/DACH1/TBXA2R	35
GO:0034142	toll-like receptor 4 signaling pathway	8/1113	35/18670	0.000863342	0.00482792	0.0029156	NR1H4/LYN/ITGB2/PRKCE/RIPK2/F2RL1/S100A14/PIK3AP1	8
GO:0045622	regulation of T-helper cell differentiation	8/1113	35/18670	0.000863342	0.00482792	0.0029156	CD80/NLRP3/SOCS5/PRKCZ/IRF4/RIPK2/MYB/IL18	8
GO:0060251	regulation of glial cell proliferation	8/1113	35/18670	0.000863342	0.00482792	0.0029156	TERT/LYN/PTN/SOX11/MTOR/IL6/IL1B/MYB	8
GO:0097484	dendrite extension	8/1113	35/18670	0.000863342	0.00482792	0.0029156	SMURF1/NEDD4L/RIMS1/SYT1/CXCR4/RIMS2/SYT3/STK11	8
GO:0031529	ruffle organization	10/1113	52/18670	0.000868669	0.00484841	0.00292797	RAC1/EPS8/CCR7/DBNL/MTOR/NLGN1/PIP5K1A/PFN2/EVL/SH3YL1	10
GO:1990089	response to nerve growth factor	10/1113	52/18670	0.000868669	0.00484841	0.00292797	NTRK3/STMN2/NGF/MAGI2/NTF3/KIDINS220/PTN/MAPT/RAPGEF1/NTRK1	10
GO:0016999	antibiotic metabolic process	17/1113	122/18670	0.000914723	0.00510056	0.00308025	EGFR/ABCC2/RAC1/ZNF205/FYN/ACSM1/PRDX1/ALDH3B2/SNCA/ALDH2/ACO1/PARK7/HBB/SLC34A1/MTHFD1L/ST6GAL1/SULT1E1	17
GO:1904064	positive regulation of cation transmembrane transport	19/1113	144/18670	0.000928461	0.00516843	0.00312123	RYR2/ACTN2/KCNJ2/NTSR1/NOS1/SLC9A1/CACNB2/BDKRB1/CCL2/KCNH2/SNCA/TRDN/ANK2/GAL/KCNA1/PARK7/KCNMB1/EPHB2/KCNJ11	19
GO:0071333	cellular response to glucose stimulus	18/1113	133/18670	0.000928667	0.00516843	0.00312123	CMA1/NR1H4/TIAM1/RAB11FIP5/AACS/RAC1/GRIK5/KCNB1/ERN1/PRKCE/PPARGC1A/ADCY5/TH/MAP4K4/LRP5/KCNJ11/HIF1A/PRKAA2	18
GO:0060732	positive regulation of inositol phosphate biosynthetic process	5/1113	14/18670	0.000949389	0.00527368	0.00318479	LHCGR/ADCYAP1R1/NTSR1/PTH1R/SNCA	5
GO:1904889	regulation of excitatory synapse assembly	5/1113	14/18670	0.000949389	0.00527368	0.00318479	NTRK3/NRXN1/GRID2/PTPRD/SEMA4A	5
GO:0048814	regulation of dendrite morphogenesis	14/1113	91/18670	0.000950951	0.00527732	0.003187	HECW1/KALRN/TIAM1/CUX1/ADAM10/NEDD4L/DNM1L/DBNL/NLGN1/GRIN1/PTPRD/TNIK/SIPA1L1/STK11	14
GO:0014032	neural crest cell development	13/1113	81/18670	0.000954344	0.00529111	0.00319532	NRP2/ALDH1A2/SOX8/SOX11/NRP1/TWIST1/EDNRB/SEMA4B/SEMA4A/KITLG/LAMA5/HIF1A/ISL1	13
GO:0060759	regulation of response to cytokine stimulus	23/1113	190/18670	0.000967531	0.00535913	0.0032364	NR1H4/RUNX1/CARD16/ELF1/ANGPT1/ADIPOQ/MAP2K5/IL1RN/CASP8/GSTP1/IL1R1/MED1/PTPRC/CXCR4/TXK/AGPAT2/DHX9/HSPA1B/IL6/RIPK2/F2RL1/HIF1A/MMP12	23
GO:2000146	negative regulation of cell motility	36/1113	349/18670	0.000970466	0.00537028	0.00324313	ARHGDIB/PTPRG/PHLDB2/MAGI2/ADIPOQ/MAP2K5/PTN/HMGB1/MYOCD/JUP/MITF/PRKG1/GSTP1/EPHA1/CCL2/APOD/MEF2C/PPARGC1A/MAPK15/PTPRT/CALR/SRGAP1/CXCL12/DCN/PFN2/CXCL13/DLC1/PPARD/IGFBP5/EVL/DRD2/NFE2L2/VCL/DACH1/CTNNA1/TBXA2R	36
GO:0003416	endochondral bone growth	9/1113	44/18670	0.000982254	0.00542007	0.0032732	COL20A1/POR/COL6A3/RARB/ANXA2/TGFBR2/COL6A2/COL14A1/MMP13	9
GO:0014002	astrocyte development	9/1113	44/18670	0.000982254	0.00542007	0.0032732	EIF2B5/EGFR/FPR2/S100A8/MAPT/CDK6/IL6/IL1B/TTBK1	9
GO:0014047	glutamate secretion	9/1113	44/18670	0.000982254	0.00542007	0.0032732	GRM7/STXBP1/NTSR1/RIMS1/SNCA/P2RX7/PPFIA2/SYT1/SNAP25	9
GO:0045453	bone resorption	11/1113	62/18670	0.00098813	0.00544734	0.00328967	SPP1/IL20RA/EGFR/PTH1R/RAC1/P2RX7/PRKCA/ITGB3/IL6/SRC/LTBP3	11
GO:0042089	cytokine biosynthetic process	17/1113	123/18670	0.00100378	0.00552839	0.00333862	CMA1/MAP2K5/LILRB1/CD80/PRKCQ/TNFRSF8/CARD11/PTPRC/PCSK5/TLR1/TLR6/IRF4/IL6/IL1B/ELANE/IL18/IL1A	17
GO:0008064	regulation of actin polymerization or depolymerization	22/1113	179/18670	0.0010096	0.00555518	0.00335479	ACTN2/SPTBN1/ARPC5L/EPS8/PRKCE/HCK/CCR7/SCIN/CCL11/DBNL/MTOR/CCL26/CXCL12/TRIM27/PFN2/IQGAP2/SPTBN4/ELN/CDC42EP3/GMFG/F2RL1/EVL	22
GO:0046939	nucleotide phosphorylation	18/1113	134/18670	0.00101436	0.00556054	0.00335803	PRKAG2/AK7/NDC1/CMPK2/CBFA2T3/PFKFB2/PPARGC1A/HDAC4/P2RX7/IGF1/ARNT/INSR/OGDHL/OGDH/HIF1A/PKM/PRKAA2/PFKM	18
GO:0035065	regulation of histone acetylation	10/1113	53/18670	0.00101439	0.00556054	0.00335803	NOS1/MYOCD/PPARGC1A/SNCA/TWIST1/BRCA1/IL1B/LIF/MUC1/ISL1	10
GO:0045661	regulation of myoblast differentiation	10/1113	53/18670	0.00101439	0.00556054	0.00335803	MYOCD/SOX8/MEF2C/EID2B/TNFSF14/PPARD/TRIP4/SOSTDC1/BOC/IL18	10
GO:0071320	cellular response to cAMP	10/1113	53/18670	0.00101439	0.00556054	0.00335803	PIK3CG/SLC8A1/SLC8A3/ADIPOQ/HCN2/PDE2A/CPS1/RAPGEF1/AANAT/IGFBP5	10
GO:0001773	myeloid dendritic cell activation	7/1113	28/18670	0.00102765	0.00561213	0.00338919	DOCK2/HMGB1/TGFBR2/LTBR/IRF4/UBD/RBPJ	7
GO:0001958	endochondral ossification	7/1113	28/18670	0.00102765	0.00561213	0.00338919	RUNX2/CSGALNACT1/SMPD3/MEF2C/BMP6/GNAS/MMP13	7
GO:0036075	replacement ossification	7/1113	28/18670	0.00102765	0.00561213	0.00338919	RUNX2/CSGALNACT1/SMPD3/MEF2C/BMP6/GNAS/MMP13	7
GO:2000463	positive regulation of excitatory postsynaptic potential	7/1113	28/18670	0.00102765	0.00561213	0.00338919	NRXN1/SHANK1/RIMS1/PRKCZ/NLGN1/GRIN1/RIMS2	7
GO:0014808	release of sequestered calcium ion into cytosol by sarcoplasmic reticulum	8/1113	36/18670	0.00105275	0.00573841	0.00346545	RYR2/SLC8A1/CACNA1C/RYR1/TRDN/ANK2/CASQ2/PDE4D	8
GO:0090218	positive regulation of lipid kinase activity	8/1113	36/18670	0.00105275	0.00573841	0.00346545	FPR2/LYN/PRKD1/VAV3/CCR7/FLT1/VAV2/SRC	8
GO:0071241	cellular response to inorganic substance	25/1113	215/18670	0.00107125	0.00582421	0.00351726	CACNA1H/CLDN1/DLG2/EGFR/RYR1/RYR3/SMPD3/MEF2C/SYT6/PPARGC1A/BMP6/SNCA/NQO1/KCNH1/CALR/TFAP2A/NLGN1/SYT1/ACER1/KCNA1/TH/CARF/SYT3/SLC34A1/PRKAA2	25
GO:0030279	negative regulation of ossification	13/1113	82/18670	0.00107345	0.00582421	0.00351726	SMURF1/TWIST2/MEF2C/HDAC4/TWIST1/RORB/CDK6/SMAD3/LRP5/IGFBP5/LTBP3/RBPJ/HIF1A	13
GO:0051279	regulation of release of sequestered calcium ion into cytosol	13/1113	82/18670	0.00107345	0.00582421	0.00351726	RYR2/SLC8A1/CACNA1C/NTSR1/NOS1/LYN/BDKRB1/PRKCE/SNCA/TRDN/ANK2/CASQ2/PDE4D	13
GO:0060415	muscle tissue morphogenesis	13/1113	82/18670	0.00107345	0.00582421	0.00351726	RYR2/ZFPM2/TNNT2/DSP/LRP2/MYOM2/MYLK/MED1/TNNC1/RXRA/TGFB2/RBPJ/ISL1	13
GO:0006096	glycolytic process	16/1113	113/18670	0.00107449	0.00582421	0.00351726	PRKAG2/NDC1/CBFA2T3/PFKFB2/PPARGC1A/HDAC4/P2RX7/IGF1/ARNT/INSR/OGDHL/OGDH/HIF1A/PKM/PRKAA2/PFKM	16
GO:0043200	response to amino acid	16/1113	113/18670	0.00107449	0.00582421	0.00351726	LAMTOR5/EGFR/PDGFD/LYN/PTN/FYN/COL4A1/RPTOR/GSTP1/PPARGC1A/CPS1/F7/CPEB1/MTOR/GRIN1/PDGFC	16
GO:0001764	neuron migration	20/1113	157/18670	0.00107698	0.00583232	0.00352216	NTRK3/DAB1/PHACTR1/MAP1B/NRP2/RAC1/FYN/PRKG1/MEF2C/NRP1/ARHGEF2/NR4A2/TWIST1/NDN/CXCR4/CXCL12/CNTN2/DCC/DRD2/DISC1	20
GO:0030832	regulation of actin filament length	22/1113	180/18670	0.00108704	0.00588133	0.00355176	ACTN2/SPTBN1/ARPC5L/EPS8/PRKCE/HCK/CCR7/SCIN/CCL11/DBNL/MTOR/CCL26/CXCL12/TRIM27/PFN2/IQGAP2/SPTBN4/ELN/CDC42EP3/GMFG/F2RL1/EVL	22
GO:0042107	cytokine metabolic process	17/1113	124/18670	0.00110011	0.00594357	0.00358935	CMA1/MAP2K5/LILRB1/CD80/PRKCQ/TNFRSF8/CARD11/PTPRC/PCSK5/TLR1/TLR6/IRF4/IL6/IL1B/ELANE/IL18/IL1A	17
GO:0001956	positive regulation of neurotransmitter secretion	6/1113	21/18670	0.00110646	0.00594357	0.00358935	STXBP1/CACNB2/DNM1L/SNCA/NLGN1/SYT1	6
GO:0003177	pulmonary valve development	6/1113	21/18670	0.00110646	0.00594357	0.00358935	NFATC1/ROBO2/TNFRSF1B/TGFB2/RBPJ/NOS3	6
GO:0045061	thymic T cell selection	6/1113	21/18670	0.00110646	0.00594357	0.00358935	DOCK2/CCR7/CARD11/PTPRC/JAG2/STK11	6
GO:0048485	sympathetic nervous system development	6/1113	21/18670	0.00110646	0.00594357	0.00358935	PLXNA4/NRP2/TP63/SOX11/NRP1/NTRK1	6
GO:0071498	cellular response to fluid shear stress	6/1113	21/18670	0.00110646	0.00594357	0.00358935	MAP2K5/MTSS1/MEF2C/SOCS5/SRC/NFE2L2	6
GO:2000810	regulation of bicellular tight junction assembly	6/1113	21/18670	0.00110646	0.00594357	0.00358935	OCLN/CLDN1/RUNX1/EPHA2/NPHP1/TJP1	6
GO:0071331	cellular response to hexose stimulus	18/1113	135/18670	0.00110671	0.00594357	0.00358935	CMA1/NR1H4/TIAM1/RAB11FIP5/AACS/RAC1/GRIK5/KCNB1/ERN1/PRKCE/PPARGC1A/ADCY5/TH/MAP4K4/LRP5/KCNJ11/HIF1A/PRKAA2	18
GO:0097696	receptor signaling pathway via STAT	21/1113	169/18670	0.00112979	0.00606195	0.00366083	GHR/DAB1/LYN/PRLR/FYN/CCL2/CD40/SOCS5/STAT6/PTPRT/IL12A/PTPRC/IGF1/IL6R/HGS/VHL/IL6/LIF/ISL1/IL18/IL7R	21
GO:0046888	negative regulation of hormone secretion	11/1113	63/18670	0.0011338	0.0060723	0.00366709	KALRN/RAB11FIP5/CHGA/ADIPOQ/KCNB1/MAP4K4/RAB11FIP1/IL1B/LIF/DRD2/KCNJ11	11
GO:1904377	positive regulation of protein localization to cell periphery	11/1113	63/18670	0.0011338	0.0060723	0.00366709	SPTBN1/EGFR/EPHA3/EPHA2/PRKCE/EPB41L2/GNAI1/EPHB2/NKD2/KCNJ11/RER1	11
GO:0002720	positive regulation of cytokine production involved in immune response	10/1113	54/18670	0.00117952	0.00629158	0.00379951	LILRB1/NLRP3/IL1R1/PRKCZ/CD226/IL6/F2RL1/IL1B/HLA-F/IL18	10
GO:0006757	ATP generation from ADP	16/1113	114/18670	0.00118227	0.00629158	0.00379951	PRKAG2/NDC1/CBFA2T3/PFKFB2/PPARGC1A/HDAC4/P2RX7/IGF1/ARNT/INSR/OGDHL/OGDH/HIF1A/PKM/PRKAA2/PFKM	16
GO:0030282	bone mineralization	16/1113	114/18670	0.00118227	0.00629158	0.00379951	SLC8A1/FBN2/TUFT1/PTH1R/PTN/SMPD3/MEF2C/BMP6/P2RX7/TFAP2A/TWIST1/IGF1/SMAD3/MMP13/LTBP3/HIF1A	16
GO:0007589	body fluid secretion	14/1113	93/18670	0.0011823	0.00629158	0.00379951	KALRN/PRLR/DDR1/VAMP8/PRKCE/ANXA2/NCOA1/CHRM3/MED1/VIP/APRT/NPR3/HIF1A/XDH	14
GO:0048704	embryonic skeletal system morphogenesis	14/1113	93/18670	0.0011823	0.00629158	0.00379951	GRHL2/RUNX2/DSCAML1/PRRX1/MEF2C/SOX11/TGFBR2/TFAP2A/SIX4/GNAS/TWIST1/SMAD3/MTHFD1L/EYA1	14
GO:0051952	regulation of amine transport	14/1113	93/18670	0.0011823	0.00629158	0.00379951	GRM7/STXBP1/CHGA/NTSR1/KCNB1/SYT6/SNCA/P2RX7/SYT1/CXCL12/VIP/SYT3/ARL6IP5/DRD2	14
GO:1901655	cellular response to ketone	14/1113	93/18670	0.0011823	0.00629158	0.00379951	SPP1/EGFR/ABCC2/AACS/ADCY2/PRKCE/GNG2/PTGFR/ADCY5/PARK7/GNAI1/SRC/MAP4K1/PRKAA2	14
GO:0006801	superoxide metabolic process	12/1113	73/18670	0.00119278	0.00632998	0.0038227	GCH1/EGFR/FPR2/ITGB2/GSTP1/PRDX1/NQO1/MAPT/PARK7/F2RL1/NFE2L2/NOS3	12
GO:0031100	animal organ regeneration	12/1113	73/18670	0.00119278	0.00632998	0.0038227	CLDN1/EGFR/LCP1/GSTP1/F7/TGFBR2/MED1/CXCL12/HGF/NNMT/SRSF5/PKM	12
GO:1901983	regulation of protein acetylation	12/1113	73/18670	0.00119278	0.00632998	0.0038227	NOS1/MYOCD/PPARGC1A/SNCA/TWIST1/PARK7/BRCA1/IL1B/LIF/MUC1/PRKAA2/ISL1	12
GO:0006805	xenobiotic metabolic process	17/1113	125/18670	0.00120417	0.00638177	0.00385397	GHR/RORA/POR/ARNT2/CES1/ACSM1/GSTP1/NQO1/MGST1/CYP3A7/ALDH3A1/GRIN1/ARNT/CYP2C18/NAT1/PHGDH/UGT2B15	17
GO:0006970	response to osmotic stress	13/1113	83/18670	0.00120473	0.00638177	0.00385397	CLDN1/KCNMA1/EGFR/MAP7/ABCB1/MAPK13/HNMT/ARHGEF2/MYLK/PAPPA2/TH/ITGA2/MLC1	13
GO:0071326	cellular response to monosaccharide stimulus	18/1113	136/18670	0.00120611	0.00638331	0.00385491	CMA1/NR1H4/TIAM1/RAB11FIP5/AACS/RAC1/GRIK5/KCNB1/ERN1/PRKCE/PPARGC1A/ADCY5/TH/MAP4K4/LRP5/KCNJ11/HIF1A/PRKAA2	18
GO:0042593	glucose homeostasis	27/1113	241/18670	0.00121449	0.0064218	0.00387815	CMA1/NR1H4/TIAM1/RAB11FIP5/ADIPOQ/AACS/RAC1/GRIK5/LEPR/KCNB1/ADRA1B/ERN1/PRKCE/DBH/PPARGC1A/ADCY5/RPH3AL/INSR/PARK7/TH/MAP4K4/LRP5/IGFBP5/KCNJ11/HIF1A/STK11/PRKAA2	27
GO:1901617	organic hydroxy compound biosynthetic process	29/1113	266/18670	0.00125351	0.00662211	0.00399912	CACNA1H/PRKAG2/GCH1/LHCGR/NR1H4/ADCYAP1R1/POR/NTSR1/PTH1R/PDXK/CES1/FGF1/APOB/DHDDS/DBH/BMP6/SNCA/PLCB4/NR4A2/SP1/ASAH1/ACER1/PARK7/TH/OSBPL3/ACACB/IL1B/TGFB2/PRKAA2	29
GO:0030041	actin filament polymerization	22/1113	182/18670	0.00125736	0.00663645	0.00400778	SPTBN1/PSTPIP1/RAC1/ARPC5L/GAS7/EPS8/PRKCE/HCK/CCR7/SCIN/CCL11/DBNL/MTOR/CCL26/TRIM27/PFN2/IQGAP2/SPTBN4/ELN/CDC42EP3/GMFG/EVL	22
GO:0007431	salivary gland development	8/1113	37/18670	0.00127393	0.00668154	0.00403501	EGFR/NRP1/HGF/LAMA5/TGFB2/FGF7/LAMA1/PLXND1	8
GO:0034405	response to fluid shear stress	8/1113	37/18670	0.00127393	0.00668154	0.00403501	MAP2K5/MTSS1/MEF2C/SOCS5/P2RX7/SRC/NFE2L2/NOS3	8
GO:0048846	axon extension involved in axon guidance	8/1113	37/18670	0.00127393	0.00668154	0.00403501	PLXNA4/DSCAM/NRP2/NRP1/CXCL12/SEMA4B/SEMA4A/RYK	8
GO:1902284	neuron projection extension involved in neuron projection guidance	8/1113	37/18670	0.00127393	0.00668154	0.00403501	PLXNA4/DSCAM/NRP2/NRP1/CXCL12/SEMA4B/SEMA4A/RYK	8
GO:1903514	release of sequestered calcium ion into cytosol by endoplasmic reticulum	8/1113	37/18670	0.00127393	0.00668154	0.00403501	RYR2/SLC8A1/CACNA1C/RYR1/TRDN/ANK2/CASQ2/PDE4D	8
GO:1905314	semi-lunar valve development	8/1113	37/18670	0.00127393	0.00668154	0.00403501	NFATC1/ROBO2/TNFRSF1B/TWIST1/ELN/TGFB2/RBPJ/NOS3	8
GO:2000249	regulation of actin cytoskeleton reorganization	8/1113	37/18670	0.00127393	0.00668154	0.00403501	NTRK3/ARHGDIB/F11R/NTF3/HCK/NRP1/ABL2/GMFG	8
GO:0010882	regulation of cardiac muscle contraction by calcium ion signaling	7/1113	29/18670	0.00128573	0.00672528	0.00406142	RYR2/SLC8A1/CACNA1C/SLC9A1/HDAC4/ANK2/CASQ2	7
GO:0072538	T-helper 17 type immune response	7/1113	29/18670	0.00128573	0.00672528	0.00406142	RORA/NLRP3/PRKCQ/LY9/IRF4/IL6/SLAMF6	7
GO:2000727	positive regulation of cardiac muscle cell differentiation	7/1113	29/18670	0.00128573	0.00672528	0.00406142	DDX39B/MYOCD/MEF2C/MTOR/IGF1/RBPJ/EFNB2	7
GO:0033500	carbohydrate homeostasis	27/1113	242/18670	0.00129148	0.00674927	0.00407591	CMA1/NR1H4/TIAM1/RAB11FIP5/ADIPOQ/AACS/RAC1/GRIK5/LEPR/KCNB1/ADRA1B/ERN1/PRKCE/DBH/PPARGC1A/ADCY5/RPH3AL/INSR/PARK7/TH/MAP4K4/LRP5/IGFBP5/KCNJ11/HIF1A/STK11/PRKAA2	27
GO:0060135	maternal process involved in female pregnancy	11/1113	64/18670	0.0012967	0.00677051	0.00408874	SPP1/ESR1/PTN/DSG1/MTOR/MED1/RXRA/PGR/PRDM1/PPARD/LIF	11
GO:0046660	female sex differentiation	16/1113	115/18670	0.00129905	0.00677065	0.00408882	ZFPM2/EIF2B5/ESR1/ADCYAP1R1/ROBO2/LRP2/TP63/AMHR2/INSR/PGR/TAF4/KITLG/SRC/DACH1/NOS3/CTNNA1	16
GO:1900542	regulation of purine nucleotide metabolic process	16/1113	115/18670	0.00129905	0.00677065	0.00408882	PRKAG2/NDC1/CBFA2T3/PFKFB2/NOS1/PPARGC1A/RCVRN/SNCA/HDAC4/P2RX7/IGF1/ARNT/INSR/HIF1A/NOS3/PRKAA2	16
GO:0002718	regulation of cytokine production involved in immune response	13/1113	84/18670	0.0013491	0.00701617	0.00423709	ANGPT1/LILRB1/NLRP3/IL1R1/TNFRSF1B/PRKCZ/CD226/IL6/F2RL1/IL1B/TGFB2/HLA-F/IL18	13
GO:0003128	heart field specification	5/1113	15/18670	0.00135459	0.00701617	0.00423709	ROBO2/LRP2/MEF2C/RBPJ/ISL1	5
GO:0035864	response to potassium ion	5/1113	15/18670	0.00135459	0.00701617	0.00423709	CACNA1H/DLG2/PPARGC1A/CARF/SLC34A1	5
GO:0050961	detection of temperature stimulus involved in sensory perception	5/1113	15/18670	0.00135459	0.00701617	0.00423709	NTSR1/EPHB1/CXCR4/CXCL12/NTRK1	5
GO:0050965	detection of temperature stimulus involved in sensory perception of pain	5/1113	15/18670	0.00135459	0.00701617	0.00423709	NTSR1/EPHB1/CXCR4/CXCL12/NTRK1	5
GO:0060134	prepulse inhibition	5/1113	15/18670	0.00135459	0.00701617	0.00423709	NRXN1/GRID2/GRIN1/GRIN3A/DRD2	5
GO:0098719	sodium ion import across plasma membrane	5/1113	15/18670	0.00135459	0.00701617	0.00423709	SLC8A1/HCN2/SLC9A1/SLC9A3/SLC34A1	5
GO:2000241	regulation of reproductive process	20/1113	160/18670	0.00136184	0.00704746	0.00425599	TRIP13/CACNA1H/ZFPM2/ARHGDIB/STXBP1/ESR1/HDAC4/MAPK15/CALR/IGF1/PDE3A/B4GALT1/INSR/EDNRB/RXRA/VIP/TACR1/LIF/SRC/STK11	20
GO:0002090	regulation of receptor internalization	10/1113	55/18670	0.00136593	0.00704987	0.00425744	MAGI2/ANGPT1/NTF3/SELE/MTMR2/NECAB2/ITGB3/FLOT1/DRD2/EFNB2	10
GO:0043954	cellular component maintenance	10/1113	55/18670	0.00136593	0.00704987	0.00425744	GRIN2B/DLG2/TANC1/FYN/MYOCD/BSN/MTMR2/ERC2/INSR/F2RL1	10
GO:0048016	inositol phosphate-mediated signaling	10/1113	55/18670	0.00136593	0.00704987	0.00425744	ATP2B4/ERBB3/NFATC1/INPP5A/SLC9A1/NMUR2/MTOR/RCAN2/IGF1/FHL2	10
GO:0001504	neurotransmitter uptake	9/1113	46/18670	0.0013716	0.00705328	0.0042595	NTSR1/NOS1/SNCA/ITGB3/PARK7/FLOT1/SNAP25/ARL6IP5/DRD2	9
GO:0097720	calcineurin-mediated signaling	9/1113	46/18670	0.0013716	0.00705328	0.0042595	ATP2B4/ERBB3/NFATC1/SLC9A1/NR5A2/MTOR/RCAN2/IGF1/FHL2	9
GO:1904738	vascular associated smooth muscle cell migration	9/1113	46/18670	0.0013716	0.00705328	0.0042595	TERT/ADIPOQ/FGF9/MYOCD/PRKG1/MEF2C/PAK1/IGFBP5/NFE2L2	9
GO:1904752	regulation of vascular associated smooth muscle cell migration	9/1113	46/18670	0.0013716	0.00705328	0.0042595	TERT/ADIPOQ/FGF9/MYOCD/PRKG1/MEF2C/PAK1/IGFBP5/NFE2L2	9
GO:0009266	response to temperature stimulus	27/1113	243/18670	0.00137265	0.00705328	0.0042595	EIF2B5/NDC1/NTSR1/NOS1/LYN/ABCC2/SLC9A1/IGFBP7/FGF1/RPTOR/CASP8/EPHB1/PPARGC1A/CRYAB/MTOR/HSP90AA1/CXCR4/IGF1/CXCL12/MAPT/TFEC/HSPA1B/DNAJC2/NTRK1/NOS3/DNAJB1/IL1A	27
GO:0002220	innate immune response activating cell surface receptor signaling pathway	16/1113	116/18670	0.00142541	0.00731796	0.00441934	MUC16/LYN/FYN/MUC20/MUC2/FCN1/CARD11/MUC4/PSMB2/PAK1/FBXW11/SKP1/SRC/PSMC2/TAB2/MUC1	16
GO:0009308	amine metabolic process	18/1113	138/18670	0.00142784	0.00732398	0.00442298	ATP2B4/NR1H4/AFMID/ABCC2/ITGB2/ATCAY/DBH/HNMT/SNCA/NQO1/NR4A2/PSMB2/IDO2/PARK7/AANAT/PSMC2/KYNU/VCAM1	18
GO:0002683	negative regulation of immune system process	42/1113	435/18670	0.00143825	0.00737089	0.00445131	A2M/HTRA1/RUNX1/ELF1/ANGPT1/ADIPOQ/LILRB1/LILRB4/CD80/LYN/HMGB1/ZBTB16/SERPING1/FCRL3/CCL2/ERBB2/APOD/SOX11/FBN1/SOCS5/STAT6/MAD1L1/HLA-DOA/CST7/PTPRC/GAL/CXCL12/CDC73/TRIM27/LILRB2/CDK6/KITLG/TGFB2/DTX1/DRD2/NFE2L2/PRKDC/MMP12/IL20RB/HLA-F/ENPP3/IL7R	42
GO:0007617	mating behavior	6/1113	22/18670	0.00144537	0.00738788	0.00446157	THRB/NCOA1/HDAC4/GRIN1/TH/HEXB	6
GO:0032928	regulation of superoxide anion generation	6/1113	22/18670	0.00144537	0.00738788	0.00446157	EGFR/FPR2/ITGB2/GSTP1/MAPT/F2RL1	6
GO:0051000	positive regulation of nitric-oxide synthase activity	6/1113	22/18670	0.00144537	0.00738788	0.00446157	TERT/GCH1/FCER2/TERF2/NPR3/HIF1A	6
GO:0002702	positive regulation of production of molecular mediator of immune response	14/1113	95/18670	0.00145904	0.00745121	0.00449981	LILRB1/MSH2/NLRP3/IL1R1/CD40/STAT6/PRKCZ/PTPRC/CD226/IL6/F2RL1/IL1B/HLA-F/IL18	14
GO:0050854	regulation of antigen receptor-mediated signaling pathway	11/1113	65/18670	0.00147834	0.00754315	0.00455533	RUNX1/ELF1/PRKCB/LILRB4/LYN/FCRL3/CCR7/LCK/PTPRC/CD226/TRAT1	11
GO:0014031	mesenchymal cell development	13/1113	85/18670	0.00150758	0.0076856	0.00464136	NRP2/ALDH1A2/SOX8/SOX11/NRP1/TWIST1/EDNRB/SEMA4B/SEMA4A/KITLG/LAMA5/HIF1A/ISL1	13
GO:0003281	ventricular septum development	12/1113	75/18670	0.00151933	0.0077307	0.0046686	ZFPM2/SALL1/ROBO2/LRP2/PDE2A/SOX11/TGFBR2/PRDM1/TGFB2/LTBP1/RBPJ/NOS3	12
GO:0021536	diencephalon development	12/1113	75/18670	0.00151933	0.0077307	0.0046686	CNTNAP2/SALL1/PTN/NRP2/ALDH1A2/GLI2/NCOA1/NRP1/NR4A2/DRD2/RBPJ/ISL1	12
GO:0055002	striated muscle cell development	21/1113	173/18670	0.00152089	0.0077307	0.0046686	ACTN2/OBSCN/CXADR/SLC8A1/RYR1/TNNT2/DDX39B/MEF2C/MYOM2/HDAC4/SGCD/KRT19/MYO18B/SIX4/MTOR/IGF1/PAK1/FLNC/CASQ2/KRT8/SORBS2	21
GO:0033673	negative regulation of kinase activity	28/1113	257/18670	0.00152173	0.0077307	0.0046686	PRKAG2/ADIPOQ/LYN/CBLC/SFN/MYOCD/PRKAR2B/RPTOR/GSTP1/EPHA1/PPP2R5A/RHOH/SOCS5/PKIB/WWTR1/PTPRT/NPM1/PTPRC/CHMP6/TRIM27/MAPT/PARK7/GMFG/LRP5/EPHB2/PRKAR1B/IL1B/RASIP1	28
GO:0051963	regulation of synapse assembly	15/1113	106/18670	0.00152786	0.00774833	0.00467924	NTRK3/NRXN1/GAP43/ROBO2/EPHB1/MEF2C/SNCA/GRID2/SIX4/NLGN1/GRIN1/PTPRD/SEMA4A/EPHB2/NTRK1	15
GO:2001023	regulation of response to drug	15/1113	106/18670	0.00152786	0.00774833	0.00467924	ALK/HMGA2/SYT6/SNCA/NCOA1/MET/SYT1/GAL/CXCL12/PARK7/HGF/SYT3/ARL6IP5/DRD2/NFE2L2	15
GO:0060416	response to growth hormone	8/1113	38/18670	0.00153054	0.0077552	0.0046834	GHR/LYN/PRLR/CPS1/F7/STAT6/IGFBP5/SLC34A1	8
GO:0007369	gastrulation	22/1113	185/18670	0.00155555	0.00787506	0.00475578	PHLDB2/ETS2/LAMB3/ADIPOQ/MAP2K5/COL4A2/IL1RN/ITGB2/HMGA2/COL5A1/EPHA2/TGFBR2/ITGB3/ITGA8/CDC73/SMAD3/ITGA2/LRP5/LEF1/LAMA3/MBP/EYA1	22
GO:0006140	regulation of nucleotide metabolic process	16/1113	117/18670	0.00156196	0.00790063	0.00477122	PRKAG2/NDC1/CBFA2T3/PFKFB2/NOS1/PPARGC1A/RCVRN/SNCA/HDAC4/P2RX7/IGF1/ARNT/INSR/HIF1A/NOS3/PRKAA2	16
GO:0002576	platelet degranulation	17/1113	128/18670	0.00156774	0.00792301	0.00478473	A2M/ACTN2/STXBP1/SERPINA1/CFD/LYN/SERPING1/F13A1/CD9/ITGB3/SCG3/IGF1/HGF/TGFB2/ALB/VCL/PPBP	17
GO:0072528	pyrimidine-containing compound biosynthetic process	10/1113	56/18670	0.00157561	0.00795469	0.00480387	CMPK2/SHMT1/TK1/CPS1/UPP1/MTOR/AGPAT4/AGPAT2/CDS1/DUT	10
GO:0007548	sex differentiation	29/1113	270/18670	0.00157674	0.00795469	0.00480387	ZFPM2/EIF2B5/LHCGR/ESR1/ADCYAP1R1/SALL1/ROBO2/MSH2/LRP2/FGF9/SOX8/TP63/BMP6/NCOA1/SIX4/AMHR2/MGST1/INSR/PGR/TAF4/KITLG/TGFB2/SRC/NTRK1/CSDE1/DACH1/NOS3/CTNNA1/PBX1	29
GO:0035066	positive regulation of histone acetylation	7/1113	30/18670	0.00159183	0.0079962	0.00482893	NOS1/PPARGC1A/BRCA1/IL1B/LIF/MUC1/ISL1	7
GO:0043372	positive regulation of CD4-positive, alpha-beta T cell differentiation	7/1113	30/18670	0.00159183	0.0079962	0.00482893	CD80/NLRP3/SOCS5/PRKCZ/RIPK2/MYB/IL18	7
GO:0045954	positive regulation of natural killer cell mediated cytotoxicity	7/1113	30/18670	0.00159183	0.0079962	0.00482893	IL12A/VAV1/CADM1/CD226/IL18RAP/SLAMF6/HLA-F	7
GO:0048265	response to pain	7/1113	30/18670	0.00159183	0.0079962	0.00482893	GCH1/NMUR2/DBH/CACNA1B/EDNRB/TACR1/NTRK1	7
GO:0048384	retinoic acid receptor signaling pathway	7/1113	30/18670	0.00159183	0.0079962	0.00482893	ESRRG/ALDH1A2/RARB/RXRB/CALR/PRAME/RXRA	7
GO:0009895	negative regulation of catabolic process	32/1113	308/18670	0.0016081	0.00805062	0.0048618	ATP2B4/PIK3CG/GRIN2A/CBFA2T3/EGFR/TIMP2/FEZ1/ELAVL1/FYN/LEPR/PKP3/BANP/ANXA2/PPARGC1A/SNCA/MTMR2/HDAC4/TIMP4/MTOR/MET/UBAC2/VIP/PARK7/HGF/SMAD3/DHX9/ACACB/IL1B/TAB2/FEZ2/RASIP1/YBX1	32
GO:0060986	endocrine hormone secretion	9/1113	47/18670	0.00160819	0.00805062	0.0048618	RAB11FIP5/BMP6/AGTR1/GNAS/GAL/C1QTNF1/RAB11FIP1/IL1B/RAB8B	9
GO:1903115	regulation of actin filament-based movement	9/1113	47/18670	0.00160819	0.00805062	0.0048618	RYR2/KCNJ2/CACNA1C/DSP/PDE4B/JUP/ANK2/TNNC1/PDE4D	9
GO:1903580	positive regulation of ATP metabolic process	9/1113	47/18670	0.00160819	0.00805062	0.0048618	PFKFB2/PPARGC1A/P2RX7/IGF1/ARNT/INSR/PARK7/HIF1A/PRKAA2	9
GO:0055001	muscle cell development	22/1113	186/18670	0.00166751	0.00834041	0.00503681	ACTN2/OBSCN/CXADR/SLC8A1/RYR1/TNNT2/DDX39B/MEF2C/MYOM2/HDAC4/SGCD/KRT19/MYO18B/SIX4/MTOR/ANK2/IGF1/PAK1/FLNC/CASQ2/KRT8/SORBS2	22
GO:0030101	natural killer cell activation	13/1113	86/18670	0.00168118	0.00838276	0.00506238	ITGB2/SLAMF7/CASP8/PRDX1/PIK3CD/IL12A/IL21R/PTPRC/IL6R/PRDM1/RAB27A/HLA-F/IL18	13
GO:0043502	regulation of muscle adaptation	15/1113	107/18670	0.00168126	0.00838276	0.00506238	ATP2B4/DDX39B/SLC9A1/TNFRSF1B/PPARGC1A/HDAC4/PRKCA/MTOR/UTRN/TNNC1/IGF1/PAK1/SMAD3/IGFBP5/NOS3	15
GO:0033865	nucleoside bisphosphate metabolic process	18/1113	140/18670	0.00168317	0.00838276	0.00506238	SULT2B1/HSD17B8/MPC1/ACSM1/ACSM3/COASY/HDDC3/HSD17B12/SNCA/HMGCL/ACSL5/PPCDC/ACSM5/ACACB/OGDH/KYNU/ACOT7/SULT1E1	18
GO:0033875	ribonucleoside bisphosphate metabolic process	18/1113	140/18670	0.00168317	0.00838276	0.00506238	SULT2B1/HSD17B8/MPC1/ACSM1/ACSM3/COASY/HDDC3/HSD17B12/SNCA/HMGCL/ACSL5/PPCDC/ACSM5/ACACB/OGDH/KYNU/ACOT7/SULT1E1	18
GO:0034032	purine nucleoside bisphosphate metabolic process	18/1113	140/18670	0.00168317	0.00838276	0.00506238	SULT2B1/HSD17B8/MPC1/ACSM1/ACSM3/COASY/HDDC3/HSD17B12/SNCA/HMGCL/ACSL5/PPCDC/ACSM5/ACACB/OGDH/KYNU/ACOT7/SULT1E1	18
GO:0044106	cellular amine metabolic process	17/1113	129/18670	0.00170782	0.00849351	0.00512926	ATP2B4/NR1H4/AFMID/ABCC2/ITGB2/ATCAY/DBH/HNMT/SNCA/NQO1/NR4A2/PSMB2/IDO2/PARK7/AANAT/PSMC2/KYNU	17
GO:0060411	cardiac septum morphogenesis	12/1113	76/18670	0.00170832	0.00849351	0.00512926	ZFPM2/NRP2/ROBO2/LRP2/RARB/SOX11/NRP1/TGFBR2/TGFB2/RBPJ/NOS3/ISL1	12
GO:0060249	anatomical structure homeostasis	42/1113	439/18670	0.00171134	0.00850127	0.00513395	SPP1/TERT/CXADR/IL20RA/EGFR/PTH1R/LDB2/RAC1/TERF2/PRKCQ/CACNB2/MUC2/PRDX1/PKIB/P2RX7/WWTR1/PRKCA/MAPK15/GNAS/KRT1/ITGB3/MUC4/HSP90AA1/GNL3/CCT4/IL6/CCT5/EPAS1/ALB/SRC/SFTPA2/LTBP3/PRKDC/HIF1A/IL20RB/MBP/STK11/NOS3/HUS1/AKT3/PFKM/RPE65	42
GO:0007179	transforming growth factor beta receptor signaling pathway	23/1113	199/18670	0.0018007	0.00893755	0.00539742	HTRA1/F11R/FBN2/FERMT2/SMURF1/RPS27A/MYOCD/ZFYVE9/SOX11/GDF5/FBN1/CGN/FERMT1/PRKCZ/TGFBR2/AMHR2/ITGA8/SMAD3/TGFB2/SRC/LTBP1/LTBP3/STK11	23
GO:0060760	positive regulation of response to cytokine stimulus	10/1113	57/18670	0.00181064	0.00897161	0.00541799	IL1R1/MED1/CXCR4/TXK/AGPAT2/DHX9/HSPA1B/RIPK2/HIF1A/MMP12	10
GO:0071398	cellular response to fatty acid	10/1113	57/18670	0.00181064	0.00897161	0.00541799	CLDN1/NR1H4/APOB/PRKCE/PPARGC1A/CPS1/GNG2/PTGFR/SRC/PRKAA2	10
GO:0030501	positive regulation of bone mineralization	8/1113	39/18670	0.00182645	0.0090269	0.00545138	SLC8A1/FBN2/PTN/MEF2C/BMP6/P2RX7/TFAP2A/SMAD3	8
GO:0033146	regulation of intracellular estrogen receptor signaling pathway	8/1113	39/18670	0.00182645	0.0090269	0.00545138	RUNX1/ESR1/TP63/MED1/PAK1/BRCA1/SRC/ISL1	8
GO:1902042	negative regulation of extrinsic apoptotic signaling pathway via death domain receptors	8/1113	39/18670	0.00182645	0.0090269	0.00545138	CASP8/ARHGEF2/PARK7/HGF/BRCA1/TNFRSF10A/NOS3/PEA15	8
GO:2000278	regulation of DNA biosynthetic process	15/1113	108/18670	0.00184731	0.00912226	0.00550897	GRHL2/ADIPOQ/DDX39B/TERF2/PRKCQ/PKIB/MAPK15/HSP90AA1/HGF/CCT4/PARP4/CCT5/SRC/DNAJC2/DACH1	15
GO:0007413	axonal fasciculation	6/1113	23/18670	0.00185793	0.00912237	0.00550904	RTN4/EPHA3/NRP1/NDN/CNTN2/EPHB2	6
GO:0048714	positive regulation of oligodendrocyte differentiation	6/1113	23/18670	0.00185793	0.00912237	0.00550904	PTN/TP73/TNFRSF1B/MTOR/PTPRZ1/CXCR4	6
GO:0051349	positive regulation of lyase activity	6/1113	23/18670	0.00185793	0.00912237	0.00550904	TIMP2/CACNA1C/NOS1/RCVRN/PARK7/NOS3	6
GO:0060445	branching involved in salivary gland morphogenesis	6/1113	23/18670	0.00185793	0.00912237	0.00550904	NRP1/HGF/LAMA5/FGF7/LAMA1/PLXND1	6
GO:0106030	neuron projection fasciculation	6/1113	23/18670	0.00185793	0.00912237	0.00550904	RTN4/EPHA3/NRP1/NDN/CNTN2/EPHB2	6
GO:0030518	intracellular steroid hormone receptor signaling pathway	17/1113	130/18670	0.00185829	0.00912237	0.00550904	RUNX1/ESR1/TP63/PPARGC1A/NCOA1/DDX5/CALR/MED1/NCOA6/PAK1/PARK7/BRCA1/PGR/TRIP4/SRC/FHL2/ISL1	17
GO:0043500	muscle adaptation	17/1113	130/18670	0.00185829	0.00912237	0.00550904	ATP2B4/DDX39B/SLC9A1/MEF2C/TNFRSF1B/PPARGC1A/HDAC4/PRKCA/MTOR/UTRN/TNNC1/IGF1/PAK1/SMAD3/IL1B/IGFBP5/NOS3	17
GO:0051781	positive regulation of cell division	13/1113	87/18670	0.00187099	0.00912674	0.00551167	PDGFD/PTN/FGF9/FGF1/PRKCE/IL1B/TGFB2/FGF7/DRD2/PDGFC/YBX1/PPBP/IL1A	13
GO:0010919	regulation of inositol phosphate biosynthetic process	5/1113	16/18670	0.00187432	0.00912674	0.00551167	LHCGR/ADCYAP1R1/NTSR1/PTH1R/SNCA	5
GO:0014048	regulation of glutamate secretion	5/1113	16/18670	0.00187432	0.00912674	0.00551167	GRM7/STXBP1/NTSR1/SNCA/P2RX7	5
GO:0048820	hair follicle maturation	5/1113	16/18670	0.00187432	0.00912674	0.00551167	FERMT1/GAL/TRPC4AP/TGFB2/RBPJ	5
GO:0055119	relaxation of cardiac muscle	5/1113	16/18670	0.00187432	0.00912674	0.00551167	KCNJ2/SLC8A1/CHGA/PDE4B/PDE4D	5
GO:0086103	G protein-coupled receptor signaling pathway involved in heart process	5/1113	16/18670	0.00187432	0.00912674	0.00551167	ATP2B4/CHGA/NOS1/SRC/PDE4D	5
GO:0097091	synaptic vesicle clustering	5/1113	16/18670	0.00187432	0.00912674	0.00551167	CDH2/MAGI2/SYN2/NLGN1/SYN3	5
GO:0001774	microglial cell activation	9/1113	48/18670	0.00187641	0.00912674	0.00551167	FPR2/ITGB2/SNCA/CST7/PTPRC/MAPT/TLR6/IL6/TTBK1	9
GO:0002269	leukocyte activation involved in inflammatory response	9/1113	48/18670	0.00187641	0.00912674	0.00551167	FPR2/ITGB2/SNCA/CST7/PTPRC/MAPT/TLR6/IL6/TTBK1	9
GO:0035272	exocrine system development	9/1113	48/18670	0.00187641	0.00912674	0.00551167	EGFR/NRP1/INSR/HGF/LAMA5/TGFB2/FGF7/LAMA1/PLXND1	9
GO:1903727	positive regulation of phospholipid metabolic process	9/1113	48/18670	0.00187641	0.00912674	0.00551167	NR1H4/FPR2/LYN/PRKD1/VAV3/CCR7/FLT1/VAV2/SRC	9
GO:0031345	negative regulation of cell projection organization	22/1113	188/18670	0.00191216	0.00929285	0.00561199	RTN4/SPP1/STMN2/GRIN2B/PTPRG/DAB1/DGUOK/FYN/ODF2L/MAG/NRP1/NLGN1/PFN2/SEMA4B/MAP4K4/SEMA4A/EPHB2/CRMP1/DCC/EVL/EFNB2/RYK	22
GO:0006110	regulation of glycolytic process	12/1113	77/18670	0.00191621	0.00930482	0.00561922	PRKAG2/NDC1/CBFA2T3/PFKFB2/PPARGC1A/HDAC4/P2RX7/IGF1/ARNT/INSR/HIF1A/PRKAA2	12
GO:1903531	negative regulation of secretion by cell	24/1113	212/18670	0.00192003	0.00931557	0.00562571	GRM7/KALRN/NR1H4/CARD16/RAB11FIP5/CHGA/ANGPT1/ADIPOQ/LILRB1/NLRP3/VAMP8/KCNB1/TNFRSF1B/SNCA/TRIM27/TLR6/MAP4K4/RAB11FIP1/F2RL1/IL1B/LIF/DRD2/KCNJ11/HLA-F	24
GO:0062197	cellular response to chemical stress	35/1113	350/18670	0.00192789	0.00934592	0.00564403	GCH1/EGFR/PDGFD/FYN/PRKD1/GSTP1/SMPD3/MAPK13/PRDX1/PPARGC1A/STAT6/SNCA/NQO1/ARHGEF2/MYLK/MGST1/MET/NR4A2/ARNT/MAPT/PARK7/TLR6/HGF/HSPA1B/IL6/ARL6IP5/EPAS1/SRC/BRF2/IL18RAP/NFE2L2/HIF1A/NOS3/PRKAA2/MYB	35
GO:0007202	activation of phospholipase C activity	7/1113	31/18670	0.00195175	0.00940681	0.00568081	ITK/EGFR/ADCYAP1R1/S1PR4/SELE/RASGRP4/TXK	7
GO:0010543	regulation of platelet activation	7/1113	31/18670	0.00195175	0.00940681	0.00568081	LYN/PRKCQ/PRKG1/CD9/PRKCA/C1QTNF1/NOS3	7
GO:0034694	response to prostaglandin	7/1113	31/18670	0.00195175	0.00940681	0.00568081	APOB/PRKCE/CCR7/GNG2/PTGFR/AANAT/PRKAA2	7
GO:0048710	regulation of astrocyte differentiation	7/1113	31/18670	0.00195175	0.00940681	0.00568081	NTRK3/DAB1/MAG/CNTN2/IL6/LIF/TTBK1	7
GO:0071880	adenylate cyclase-activating adrenergic receptor signaling pathway	7/1113	31/18670	0.00195175	0.00940681	0.00568081	ATP2B4/CHGA/NOS1/ADRA1B/DRD2/ADRA1D/PDE4D	7
GO:0090075	relaxation of muscle	7/1113	31/18670	0.00195175	0.00940681	0.00568081	KCNJ2/SLC8A1/KCNMA1/CHGA/PDE4B/PRKG1/PDE4D	7
GO:1902895	positive regulation of pri-miRNA transcription by RNA polymerase II	7/1113	31/18670	0.00195175	0.00940681	0.00568081	TERT/TEAD1/KLF5/GNL3/SMAD3/TGFB2/HIF1A	7
GO:0009157	deoxyribonucleoside monophosphate biosynthetic process	4/1113	10/18670	0.00197332	0.00942029	0.00568895	DGUOK/SHMT1/TK1/DUT	4
GO:0034135	regulation of toll-like receptor 2 signaling pathway	4/1113	10/18670	0.00197332	0.00942029	0.00568895	LYN/TLR1/TLR6/F2RL1	4
GO:0035865	cellular response to potassium ion	4/1113	10/18670	0.00197332	0.00942029	0.00568895	CACNA1H/DLG2/PPARGC1A/CARF	4
GO:0071863	regulation of cell proliferation in bone marrow	4/1113	10/18670	0.00197332	0.00942029	0.00568895	MAP3K3/HMGA2/MEF2C/LEF1	4
GO:0072641	type I interferon secretion	4/1113	10/18670	0.00197332	0.00942029	0.00568895	LILRB1/HMGB1/DHX9/MMP12	4
GO:0086070	SA node cell to atrial cardiac muscle cell communication	4/1113	10/18670	0.00197332	0.00942029	0.00568895	RYR2/GJC1/ANK2/KCNA5	4
GO:0090557	establishment of endothelial intestinal barrier	4/1113	10/18670	0.00197332	0.00942029	0.00568895	CLDN1/F11R/TJP2/TJP1	4
GO:0097048	dendritic cell apoptotic process	4/1113	10/18670	0.00197332	0.00942029	0.00568895	LILRB1/LYN/CCR7/CXCL12	4
GO:0098598	learned vocalization behavior or vocal learning	4/1113	10/18670	0.00197332	0.00942029	0.00568895	CNTNAP2/NRXN1/FOXP2/NRXN2	4
GO:2000668	regulation of dendritic cell apoptotic process	4/1113	10/18670	0.00197332	0.00942029	0.00568895	LILRB1/LYN/CCR7/CXCL12	4
GO:0045807	positive regulation of endocytosis	14/1113	98/18670	0.00197394	0.00942029	0.00568895	MAGI2/ANGPT1/NTF3/NEDD4L/SELE/BICD1/ANXA2/DNM1L/SNCA/NLGN1/FLOT1/ITGA2/F2RL1/DRD2	14
GO:0050764	regulation of phagocytosis	14/1113	98/18670	0.00197394	0.00942029	0.00568895	ADIPOQ/FPR2/DOCK2/HMGB1/CCL2/HCK/CALR/PTPRC/RAPGEF1/ITGA2/F2RL1/IL1B/RAB27A/SFTPA2	14
GO:0001959	regulation of cytokine-mediated signaling pathway	21/1113	177/18670	0.00202198	0.00962775	0.00581424	NR1H4/RUNX1/CARD16/ELF1/ANGPT1/ADIPOQ/IL1RN/CASP8/GSTP1/IL1R1/MED1/PTPRC/CXCR4/TXK/AGPAT2/HSPA1B/IL6/RIPK2/F2RL1/HIF1A/MMP12	21
GO:0060491	regulation of cell projection assembly	21/1113	177/18670	0.00202198	0.00962775	0.00581424	GAP43/RAC1/KLF5/EPHA2/EPS8/CCR7/ODF2L/HDAC4/P2RX7/NRP1/MAPK15/MTOR/NLGN1/CENPJ/PFN2/CDC42EP3/F2RL1/MARK4/SRC/EVL/SH3YL1	21
GO:0051052	regulation of DNA metabolic process	35/1113	351/18670	0.00202237	0.00962775	0.00581424	EGFR/GRHL2/ADIPOQ/NPAS2/HMGB1/DDX39B/MSH2/TERF2/PRKCQ/HMGA2/RECQL5/PPARGC1A/CD40/STAT6/PKIB/MAPK15/TWIST1/HSP90AA1/NPM1/PTPRC/GNL3/HGF/CCT4/BRCA1/DHX9/IL6/PARP4/CCT5/SRC/DNAJC2/PRKDC/SETMAR/DACH1/EYA1/IL7R	35
GO:0014897	striated muscle hypertrophy	15/1113	109/18670	0.00202681	0.00964098	0.00582223	RYR2/ATP2B4/TIAM1/DDX39B/SLC9A1/MEF2C/TNFRSF1B/HDAC4/PRKCA/MTOR/IGF1/PAK1/SMAD3/IGFBP5/SORBS2	15
GO:2000177	regulation of neural precursor cell proliferation	13/1113	88/18670	0.00207813	0.00987706	0.00596479	CDH2/LYN/PTN/LRP2/SPINT1/GLI2/LIMS2/PTPRZ1/RAPGEF1/DRD2/DISC1/HIF1A/CTNNA1	13
GO:0032413	negative regulation of ion transmembrane transporter activity	12/1113	78/18670	0.00214439	0.0101754	0.00614496	ACTN2/KCNAB1/HECW1/NEDD4L/FGF12/PRKCE/REM1/GEM/TRDN/CASQ2/EPHB2/DRD2	12
GO:0070664	negative regulation of leukocyte proliferation	12/1113	78/18670	0.00214439	0.0101754	0.00614496	CCL8/LILRB1/CD80/LYN/GSTP1/ERBB2/SOX11/MAD1L1/GAL/LILRB2/IL20RB/ENPP3	12
GO:0001941	postsynaptic membrane organization	8/1113	40/18670	0.00216569	0.0102681	0.00620094	CDH2/NRXN1/MAGI2/PTN/NRXN2/NLGN1/EPHB2/RER1	8
GO:0030838	positive regulation of actin filament polymerization	14/1113	99/18670	0.00217585	0.0102902	0.0062143	ARPC5L/PRKCE/HCK/CCR7/SCIN/CCL11/MTOR/CCL26/TRIM27/PFN2/IQGAP2/CDC42EP3/GMFG/EVL	14
GO:0072527	pyrimidine-containing compound metabolic process	14/1113	99/18670	0.00217585	0.0102902	0.0062143	DPYS/CMPK2/SHMT1/TK1/CPS1/UPP1/NT5E/MTOR/DPYD/AGPAT4/AGPAT2/CDS1/ENPP3/DUT	14
GO:0003044	regulation of systemic arterial blood pressure mediated by a chemical signal	9/1113	49/18670	0.00217919	0.0102902	0.0062143	CMA1/CES1/ADRA1B/AGTR1/PCSK5/CTSG/F2RL1/NOS3/PDE4D	9
GO:0032757	positive regulation of interleukin-8 production	9/1113	49/18670	0.00217919	0.0102902	0.0062143	ADIPOQ/FCN1/AFAP1L2/PARK7/TLR1/HSPA1B/F2RL1/IL1B/ELANE	9
GO:1990090	cellular response to nerve growth factor stimulus	9/1113	49/18670	0.00217919	0.0102902	0.0062143	NTRK3/STMN2/NGF/MAGI2/NTF3/KIDINS220/MAPT/RAPGEF1/NTRK1	9
GO:0010639	negative regulation of organelle organization	38/1113	393/18670	0.00230323	0.0108671	0.00656271	TRIP13/STMN2/SPTBN1/PHLDB2/FEZ1/MAP1B/CORO2B/SHANK1/TERF2/EPS8/STMN1/PPARGC1A/DNM1L/SCIN/SNCA/ODF2L/MAD1L1/ARHGEF2/MET/TWIST1/NPM1/IGF1/MAPT/LILRB2/PFN2/HGF/SPTBN4/BRCA1/PTTG1/GMFG/DLC1/LIF/TOM1L2/SRC/MNAT1/FEZ2/SETMAR/BUB3	38
GO:0003433	chondrocyte development involved in endochondral bone morphogenesis	6/1113	24/18670	0.00235379	0.0110609	0.00667972	COL20A1/SMPD3/COL6A3/TGFBR2/COL6A2/COL14A1	6
GO:0042430	indole-containing compound metabolic process	6/1113	24/18670	0.00235379	0.0110609	0.00667972	GRIN2A/AFMID/IDO2/AANAT/SLC34A1/KYNU	6
GO:0043302	positive regulation of leukocyte degranulation	6/1113	24/18670	0.00235379	0.0110609	0.00667972	STXBP1/ITGB2/VAMP8/GAB2/F2RL1/HLA-F	6
GO:0050857	positive regulation of antigen receptor-mediated signaling pathway	6/1113	24/18670	0.00235379	0.0110609	0.00667972	PRKCB/CCR7/LCK/PTPRC/CD226/TRAT1	6
GO:0086064	cell communication by electrical coupling involved in cardiac conduction	6/1113	24/18670	0.00235379	0.0110609	0.00667972	RYR2/SLC8A1/CACNA1C/GJC1/TRDN/PDE4D	6
GO:0001975	response to amphetamine	7/1113	32/18670	0.00237156	0.0110819	0.00669239	GRIN2A/TRDMT1/DBH/NR4A2/GRIN1/TH/DRD2	7
GO:0003176	aortic valve development	7/1113	32/18670	0.00237156	0.0110819	0.00669239	NFATC1/ROBO2/TNFRSF1B/TWIST1/ELN/RBPJ/NOS3	7
GO:0007616	long-term memory	7/1113	32/18670	0.00237156	0.0110819	0.00669239	SHANK1/GRIA1/PRKCZ/MTOR/GRIN1/SGK1/DRD2	7
GO:0010880	regulation of release of sequestered calcium ion into cytosol by sarcoplasmic reticulum	7/1113	32/18670	0.00237156	0.0110819	0.00669239	RYR2/SLC8A1/CACNA1C/TRDN/ANK2/CASQ2/PDE4D	7
GO:0038128	ERBB2 signaling pathway	7/1113	32/18670	0.00237156	0.0110819	0.00669239	ERBB3/EGFR/ERBB2/PRKCA/HSP90AA1/GRB7/SRC	7
GO:0048841	regulation of axon extension involved in axon guidance	7/1113	32/18670	0.00237156	0.0110819	0.00669239	PLXNA4/DSCAM/NRP1/CXCL12/SEMA4B/SEMA4A/RYK	7
GO:0051968	positive regulation of synaptic transmission, glutamatergic	7/1113	32/18670	0.00237156	0.0110819	0.00669239	STXBP1/NRXN1/EGFR/SHANK1/CCL2/NLGN1/NTRK1	7
GO:0046031	ADP metabolic process	16/1113	122/18670	0.00242053	0.0113016	0.00682508	PRKAG2/NDC1/CBFA2T3/PFKFB2/PPARGC1A/HDAC4/P2RX7/IGF1/ARNT/INSR/OGDHL/OGDH/HIF1A/PKM/PRKAA2/PFKM	16
GO:0042698	ovulation cycle	11/1113	69/18670	0.00242488	0.0113038	0.00682641	LHCGR/ESR1/EGFR/PTN/ROBO2/NCOA1/TIMP4/PGR/TGFB2/SRC/NOS3	11
GO:0050766	positive regulation of phagocytosis	11/1113	69/18670	0.00242488	0.0113038	0.00682641	FPR2/DOCK2/CCL2/CALR/PTPRC/RAPGEF1/ITGA2/F2RL1/IL1B/RAB27A/SFTPA2	11
GO:0014896	muscle hypertrophy	15/1113	111/18670	0.00242946	0.0113071	0.0068284	RYR2/ATP2B4/TIAM1/DDX39B/SLC9A1/MEF2C/TNFRSF1B/HDAC4/PRKCA/MTOR/IGF1/PAK1/SMAD3/IGFBP5/SORBS2	15
GO:0072676	lymphocyte migration	15/1113	111/18670	0.00242946	0.0113071	0.0068284	CCL8/PIK3CG/CCL7/ADAM10/CCL13/CCL2/APOD/CCR7/PIK3CD/CCL11/TNFSF14/CCL26/CXCL12/CXCL13/CCL23	15
GO:1905330	regulation of morphogenesis of an epithelium	21/1113	180/18670	0.00248393	0.0115514	0.00697591	PHLDB2/ESR1/TIAM1/MAGI2/ITGAX/SMURF1/RAC1/SOX8/FGF1/SIX4/MTOR/PSMB2/AP2A2/RXRA/GRHL3/HGF/LIF/CLTC/FGF7/PSMC2/RYK	21
GO:0002431	Fc receptor mediated stimulatory signaling pathway	18/1113	145/18670	0.00249486	0.0115929	0.00700102	LYN/ELMO1/RAC1/FYN/PRKCE/HCK/VAV3/WIPF3/VAV1/HSP90AA1/PTPRC/CD226/RAPGEF1/VAV2/PAK1/CD247/DOCK1/SRC	18
GO:0001961	positive regulation of cytokine-mediated signaling pathway	9/1113	50/18670	0.00251959	0.0116362	0.00702713	IL1R1/MED1/CXCR4/TXK/AGPAT2/HSPA1B/RIPK2/HIF1A/MMP12	9
GO:0014009	glial cell proliferation	9/1113	50/18670	0.00251959	0.0116362	0.00702713	TERT/LYN/PTN/LEPR/SOX11/MTOR/IL6/IL1B/MYB	9
GO:0031113	regulation of microtubule polymerization	9/1113	50/18670	0.00251959	0.0116362	0.00702713	STMN2/MAP1B/RAC1/STMN1/SNCA/MET/MAPT/PAK1/HSPA1B	9
GO:0042398	cellular modified amino acid biosynthetic process	9/1113	50/18670	0.00251959	0.0116362	0.00702713	GCH1/CKM/SHMT1/GAMT/PARK7/CNDP2/MTHFD1L/NFE2L2/PLOD3	9
GO:0060425	lung morphogenesis	9/1113	50/18670	0.00251959	0.0116362	0.00702713	GRHL2/FOXP2/SOX11/TGFBR2/LIF/FGF7/LAMA1/HHIP/PLOD3	9
GO:0090092	regulation of transmembrane receptor protein serine/threonine kinase signaling pathway	26/1113	241/18670	0.00251974	0.0116362	0.00702713	BMPER/ZNF423/HTRA1/SPTBN1/GREM2/MAGI2/FBN2/SMURF1/RPS27A/LRP2/FGF9/MYOCD/SOX11/BMP6/GDF5/FBN1/FERMT1/WWTR1/TGFBR2/ITGA8/SMAD3/TGFB2/SOSTDC1/LTBP1/RBPJ/STK11	26
GO:0021783	preganglionic parasympathetic fiber development	5/1113	17/18670	0.00252613	0.0116362	0.00702713	PLXNA4/NAV2/NRP2/NRP1/TFAP2A	5
GO:0031643	positive regulation of myelination	5/1113	17/18670	0.00252613	0.0116362	0.00702713	ITGAX/TNFRSF1B/MAG/CST7/HGF	5
GO:0032740	positive regulation of interleukin-17 production	5/1113	17/18670	0.00252613	0.0116362	0.00702713	PRKCQ/LY9/IL6/SLAMF6/IL18	5
GO:0048532	anatomical structure arrangement	5/1113	17/18670	0.00252613	0.0116362	0.00702713	PLXNA4/DAB1/NRP2/NRP1/TFAP2A	5
GO:0060080	inhibitory postsynaptic potential	5/1113	17/18670	0.00252613	0.0116362	0.00702713	GABRB3/NTSR1/RIMS1/RIMS2/GRIK2	5
GO:0010717	regulation of epithelial to mesenchymal transition	13/1113	90/18670	0.00254917	0.0116381	0.00702827	PHLDB2/TIAM1/EPHA3/WWTR1/TGFBR2/MTOR/TWIST1/SMAD3/IL6/IL1B/TGFB2/LEF1/ISL1	13
GO:0042475	odontogenesis of dentin-containing tooth	13/1113	90/18670	0.00254917	0.0116381	0.00702827	HTRA1/RUNX2/ITGA6/SMPD3/TP63/GLI2/GNAO1/JAG2/LAMA5/LEF1/SLC34A1/SOSTDC1/CTNNA1	13
GO:0043255	regulation of carbohydrate biosynthetic process	13/1113	90/18670	0.00254917	0.0116381	0.00702827	LHCGR/ADCYAP1R1/NTSR1/ADIPOQ/PTH1R/LEPR/SMPD3/PPARGC1A/SNCA/MTOR/IGF1/INSR/CLTC	13
GO:1903035	negative regulation of response to wounding	13/1113	90/18670	0.00254917	0.0116381	0.00702827	SPP1/PHLDB2/SIGLEC10/SERPING1/PRKG1/PROC/ANXA2/CD9/KRT1/SMAD3/C1QTNF1/PLAUR/NOS3	13
GO:0007520	myoblast fusion	8/1113	41/18670	0.00255251	0.0116381	0.00702827	CACNA1H/TANC1/ADAM12/NOS1/CD9/KCNH1/TNFSF14/FLOT1	8
GO:0035136	forelimb morphogenesis	8/1113	41/18670	0.00255251	0.0116381	0.00702827	RUNX2/CACNA1C/ALDH1A2/ZBTB16/TP63/GDF5/TFAP2A/TWIST1	8
GO:0043267	negative regulation of potassium ion transport	8/1113	41/18670	0.00255251	0.0116381	0.00702827	ACTN2/KCNAB1/NOS1/NEDD4L/KCNH2/VIP/CASQ2/NOS3	8
GO:0048286	lung alveolus development	8/1113	41/18670	0.00255251	0.0116381	0.00702827	FOXP2/MYOCD/SMPD3/FLT4/PGR/LIF/IGFBP5/LTBP3	8
GO:0097178	ruffle assembly	8/1113	41/18670	0.00255251	0.0116381	0.00702827	RAC1/EPS8/DBNL/NLGN1/PIP5K1A/PFN2/EVL/SH3YL1	8
GO:0098815	modulation of excitatory postsynaptic potential	8/1113	41/18670	0.00255251	0.0116381	0.00702827	NRXN1/SHANK1/RIMS1/MTMR2/PRKCZ/NLGN1/GRIN1/RIMS2	8
GO:0140353	lipid export from cell	8/1113	41/18670	0.00255251	0.0116381	0.00702827	SPP1/BMP6/P2RX7/AGTR1/GAL/C1QTNF1/IL1B/MYB	8
GO:0150077	regulation of neuroinflammatory response	8/1113	41/18670	0.00255251	0.0116381	0.00702827	TNFRSF1B/CST7/PTPRC/IGF1/IL6/IL1B/TTBK1/IL18	8
GO:1905209	positive regulation of cardiocyte differentiation	8/1113	41/18670	0.00255251	0.0116381	0.00702827	DDX39B/MYOCD/MEF2C/MTOR/IGF1/TGFB2/RBPJ/EFNB2	8
GO:0032388	positive regulation of intracellular transport	25/1113	229/18670	0.0025731	0.0117228	0.00707945	ACTN2/STXBP1/FEZ1/TP73/FYN/SFN/GZMB/JUP/ITGB2/VAMP8/CASP8/KCNB1/ERBB2/TP63/ANXA2/SAR1A/GAB2/MTMR2/PAK1/DYNC1H1/SMAD3/DHX9/MLC1/IL1B/BBC3	25
GO:0008406	gonad development	24/1113	217/18670	0.00261606	0.0119092	0.00719201	ZFPM2/EIF2B5/LHCGR/ESR1/SALL1/ROBO2/MSH2/LRP2/FGF9/SOX8/NCOA1/SIX4/AMHR2/MGST1/INSR/PGR/TAF4/KITLG/TGFB2/SRC/NTRK1/CSDE1/NOS3/CTNNA1	24
GO:0046545	development of primary female sexual characteristics	14/1113	101/18670	0.00263099	0.0119585	0.00722177	ZFPM2/EIF2B5/ESR1/ADCYAP1R1/ROBO2/AMHR2/INSR/PGR/TAF4/KITLG/SRC/DACH1/NOS3/CTNNA1	14
GO:0048259	regulation of receptor-mediated endocytosis	14/1113	101/18670	0.00263099	0.0119585	0.00722177	MAGI2/ANGPT1/NTF3/RAC1/SELE/BICD1/ANXA2/MTMR2/NECAB2/ITGB3/FLOT1/TNK2/DRD2/EFNB2	14
GO:0072522	purine-containing compound biosynthetic process	23/1113	205/18670	0.00264617	0.0120157	0.00725632	PRKAG2/HSD17B8/DGUOK/MPC1/NOS1/SHMT1/ADCY2/COASY/PPARGC1A/HSD17B12/RCVRN/SNCA/NT5E/ACSL5/ADCY5/PPCDC/APRT/ACACB/MTHFD1L/ACOT7/PKM/NOS3/PRTFDC1	23
GO:0030216	keratinocyte differentiation	31/1113	305/18670	0.0026477	0.0120157	0.00725632	KRT20/KAZN/RUNX1/GRHL2/DSP/PI3/SFN/KRT6A/PKP3/JUP/IVL/EPHA2/DSG1/TP63/KRT19/TGM3/GRHL1/KRT7/MED1/KRT1/ASAH1/ACER1/PIP5K1A/CSTA/PALLD/KRT5/KRT8/KRT15/RBPJ/SPRR3/KRT17	31
GO:0032411	positive regulation of transporter activity	15/1113	112/18670	0.00265436	0.0120272	0.00726326	RYR2/ACTN2/NTSR1/SLC9A1/ABCB1/CACNB2/CCL2/TRDN/ANK2/GAL/KCNA1/PARK7/EPHB2/SGK1/KCNJ11	15
GO:1903510	mucopolysaccharide metabolic process	15/1113	112/18670	0.00265436	0.0120272	0.00726326	GNS/ANGPT1/SLC9A1/ST3GAL6/CSGALNACT1/ACAN/SMPD3/CHST15/XYLT1/B4GALT1/DCN/HGF/IL1B/CLTC/HEXB	15
GO:0051224	negative regulation of protein transport	22/1113	193/18670	0.00266068	0.0120464	0.0072749	NR1H4/CARD16/RAB11FIP5/CHGA/ANGPT1/ADIPOQ/LILRB1/NLRP3/KCNB1/APOD/FERMT1/UBAC2/NDFIP2/TRIM27/PARK7/TLR6/MAP4K4/RAB11FIP1/F2RL1/IL1B/DRD2/KCNJ11	22
GO:0140029	exocytic process	12/1113	80/18670	0.00266745	0.0120677	0.00728773	STXBP1/LYN/GRIK5/VAMP8/KCNB1/SNCA/NLGN1/SYT1/ERC2/SNAP25/STX2/RAB8B	12
GO:1904892	regulation of receptor signaling pathway via STAT	18/1113	146/18670	0.00269131	0.0121662	0.00734722	GHR/DAB1/LYN/PRLR/FYN/CD40/PTPRT/IL12A/PTPRC/IGF1/IL6R/HGS/VHL/IL6/LIF/ISL1/IL18/IL7R	18
GO:0045639	positive regulation of myeloid cell differentiation	13/1113	91/18670	0.00281554	0.0127179	0.00768041	RUNX1/CASP8/SCIN/MPL/PRKCA/MED1/GNAS/ARNT/HSPA1B/KITLG/LIF/LEF1/HIF1A	13
GO:0002717	positive regulation of natural killer cell mediated immunity	7/1113	33/18670	0.0028576	0.012868	0.00777105	IL12A/VAV1/CADM1/CD226/IL18RAP/SLAMF6/HLA-F	7
GO:0014072	response to isoquinoline alkaloid	7/1113	33/18670	0.0028576	0.012868	0.00777105	PRKCE/GNAO1/MTOR/CXCR4/GRIN1/DRD2/PEA15	7
GO:0031112	positive regulation of microtubule polymerization or depolymerization	7/1113	33/18670	0.0028576	0.012868	0.00777105	STMN2/MAP1B/RAC1/MET/MAPT/PAK1/HSPA1B	7
GO:0043278	response to morphine	7/1113	33/18670	0.0028576	0.012868	0.00777105	PRKCE/GNAO1/MTOR/CXCR4/GRIN1/DRD2/PEA15	7
GO:0035335	peptidyl-tyrosine dephosphorylation	14/1113	102/18670	0.00288633	0.0129874	0.00784311	PTPRG/PTPRB/MTMR7/MTMR2/PTPRT/PTPRZ1/PTPRC/PTPRD/PTPRE/PTPN14/PTPN5/EYA1/PTPRH/ACP1	14
GO:0002223	stimulatory C-type lectin receptor signaling pathway	15/1113	113/18670	0.00289618	0.0130216	0.00786381	MUC16/LYN/FYN/MUC20/MUC2/CARD11/MUC4/PSMB2/PAK1/FBXW11/SKP1/SRC/PSMC2/TAB2/MUC1	15
GO:0045744	negative regulation of G protein-coupled receptor signaling pathway	9/1113	51/18670	0.00290081	0.0130224	0.00786426	ATP2B4/BICD1/STMN1/SNCA/NECAB2/MET/RPH3AL/APLP1/DRD2	9
GO:0051496	positive regulation of stress fiber assembly	9/1113	51/18670	0.00290081	0.0130224	0.00786426	RAC1/S100A10/EPHA1/NRP1/MTOR/PFN2/PAK1/SMAD3/EVL	9
GO:0009299	mRNA transcription	6/1113	25/18670	0.00294295	0.013076	0.00789663	DDX5/LMO2/MED1/ARNT/PPARD/HIF1A	6
GO:0019430	removal of superoxide radicals	6/1113	25/18670	0.00294295	0.013076	0.00789663	GCH1/PRDX1/NQO1/PARK7/NFE2L2/NOS3	6
GO:0034110	regulation of homotypic cell-cell adhesion	6/1113	25/18670	0.00294295	0.013076	0.00789663	LYN/PRKCQ/PRKG1/CD9/PRKCA/C1QTNF1	6
GO:0043951	negative regulation of cAMP-mediated signaling	6/1113	25/18670	0.00294295	0.013076	0.00789663	ATP2B4/PDE10A/PDE2A/PDE3A/APLP1/PDE4D	6
GO:1905809	negative regulation of synapse organization	6/1113	25/18670	0.00294295	0.013076	0.00789663	GRIN2B/PTN/ROBO2/FYN/NLGN1/LILRB2	6
GO:0033235	positive regulation of protein sumoylation	4/1113	11/18670	0.00295539	0.013076	0.00789663	TOLLIP/HDAC4/ARNT/GNL3	4
GO:0034115	negative regulation of heterotypic cell-cell adhesion	4/1113	11/18670	0.00295539	0.013076	0.00789663	ADIPOQ/MAP2K5/IL1RN/MBP	4
GO:0035747	natural killer cell chemotaxis	4/1113	11/18670	0.00295539	0.013076	0.00789663	PIK3CG/CCL7/CCL2/PIK3CD	4
GO:0036462	TRAIL-activated apoptotic signaling pathway	4/1113	11/18670	0.00295539	0.013076	0.00789663	ATF3/CASP8/PARK7/TNFRSF10A	4
GO:0043619	regulation of transcription from RNA polymerase II promoter in response to oxidative stress	4/1113	11/18670	0.00295539	0.013076	0.00789663	ARNT/EPAS1/NFE2L2/HIF1A	4
GO:0045628	regulation of T-helper 2 cell differentiation	4/1113	11/18670	0.00295539	0.013076	0.00789663	NLRP3/SOCS5/PRKCZ/IL18	4
GO:0070587	regulation of cell-cell adhesion involved in gastrulation	4/1113	11/18670	0.00295539	0.013076	0.00789663	ADIPOQ/MAP2K5/IL1RN/MBP	4
GO:0071838	cell proliferation in bone marrow	4/1113	11/18670	0.00295539	0.013076	0.00789663	MAP3K3/HMGA2/MEF2C/LEF1	4
GO:0086016	AV node cell action potential	4/1113	11/18670	0.00295539	0.013076	0.00789663	RYR2/CXADR/CACNA1C/CACNB2	4
GO:0086023	adenylate cyclase-activating adrenergic receptor signaling pathway involved in heart process	4/1113	11/18670	0.00295539	0.013076	0.00789663	ATP2B4/CHGA/NOS1/PDE4D	4
GO:0086027	AV node cell to bundle of His cell signaling	4/1113	11/18670	0.00295539	0.013076	0.00789663	RYR2/CXADR/CACNA1C/CACNB2	4
GO:0099151	regulation of postsynaptic density assembly	4/1113	11/18670	0.00295539	0.013076	0.00789663	NTRK3/NRXN1/GRID2/PTPRD	4
GO:1900115	extracellular regulation of signal transduction	4/1113	11/18670	0.00295539	0.013076	0.00789663	GREM2/FBN2/FBN1/LTBP1	4
GO:1900116	extracellular negative regulation of signal transduction	4/1113	11/18670	0.00295539	0.013076	0.00789663	GREM2/FBN2/FBN1/LTBP1	4
GO:1902930	regulation of alcohol biosynthetic process	12/1113	81/18670	0.00296538	0.0131102	0.0079173	LHCGR/ADCYAP1R1/POR/NTSR1/PTH1R/FGF1/APOB/BMP6/SNCA/SP1/ACACB/IL1B	12
GO:0007259	receptor signaling pathway via JAK-STAT	19/1113	159/18670	0.00297538	0.0131444	0.00793798	GHR/DAB1/LYN/PRLR/FYN/CCL2/CD40/SOCS5/STAT6/IL12A/PTPRC/IGF1/IL6R/HGS/VHL/IL6/LIF/ISL1/IL18	19
GO:0006509	membrane protein ectodomain proteolysis	8/1113	42/18670	0.00299129	0.0132047	0.00797439	TIMP2/ADAM10/PRKCQ/TNFRSF1B/P2RX7/TIMP4/PSEN2/IL1B	8
GO:0007405	neuroblast proliferation	10/1113	61/18670	0.00304929	0.0134302	0.00811057	SOX5/PTN/ARHGEF2/KCNA1/LEF1/HHIP/DRD2/DISC1/HIF1A/CTNNA1	10
GO:0032370	positive regulation of lipid transport	10/1113	61/18670	0.00304929	0.0134302	0.00811057	SPP1/NTSR1/ADIPOQ/ANXA2/BMP6/P2RX7/GAL/C1QTNF1/IL1B/MYB	10
GO:0045123	cellular extravasation	10/1113	61/18670	0.00304929	0.0134302	0.00811057	PIK3CG/PDGFD/SELE/ITGB2/CCL2/IL1R1/PIK3CD/CXCL12/ELANE/VCAM1	10
GO:0042531	positive regulation of tyrosine phosphorylation of STAT protein	11/1113	71/18670	0.00305509	0.0134355	0.00811375	GHR/LYN/FYN/CD40/IL12A/IGF1/IL6R/IL6/LIF/ISL1/IL18	11
GO:0043900	regulation of multi-organism process	11/1113	71/18670	0.00305509	0.0134355	0.00811375	CACNA1H/ARHGDIB/STXBP1/ANXA2/HDAC4/CALR/IGF1/PDE3A/B4GALT1/EDNRB/VIP	11
GO:0071695	anatomical structure maturation	25/1113	232/18670	0.00306211	0.0134562	0.00812625	TRIP13/CNTNAP2/NFASC/RUNX2/RYR1/PTH1R/ALDH1A2/SOX8/FERMT1/XYLT1/MTOR/NR4A2/GAL/IGF1/GRIN1/PDE3A/EDNRB/SPTBN4/CNTN2/PGR/TRPC4AP/TGFB2/EPAS1/RBPJ/HIF1A	25
GO:1904894	positive regulation of receptor signaling pathway via STAT	13/1113	92/18670	0.0031042	0.0136309	0.00823174	GHR/LYN/PRLR/FYN/CD40/IL12A/IGF1/IL6R/IL6/LIF/ISL1/IL18/IL7R	13
GO:0051494	negative regulation of cytoskeleton organization	18/1113	148/18670	0.00312306	0.0137034	0.00827552	STMN2/SPTBN1/PHLDB2/MAP1B/CORO2B/SHANK1/EPS8/STMN1/SCIN/SNCA/ARHGEF2/MET/NPM1/PFN2/SPTBN4/BRCA1/GMFG/DLC1	18
GO:0032091	negative regulation of protein binding	14/1113	103/18670	0.00316164	0.0138622	0.00837145	CARD16/ADIPOQ/STMN1/SLPI/MET/GPSM1/PARK7/XIRP1/CRMP1/LEF1/TTBK1/DISC1/CCL23/ISL1	14
GO:0007519	skeletal muscle tissue development	19/1113	160/18670	0.0031928	0.0139883	0.0084476	KCNAB1/ATF3/RYR1/FOXP2/MYOCD/KLF5/SOX8/EPHB1/MEF2C/MYOM2/SOX11/DDX5/HDAC4/SIX4/TWIST1/DCN/ELN/FLOT1/ASB2	19
GO:1905954	positive regulation of lipid localization	12/1113	82/18670	0.00328971	0.014402	0.00869745	SPP1/NTSR1/ADIPOQ/APOB/ANXA2/BMP6/P2RX7/GAL/ACACB/C1QTNF1/IL1B/MYB	12
GO:0003179	heart valve morphogenesis	9/1113	52/18670	0.00332614	0.0144929	0.00875231	NFATC1/ROBO2/MEF2C/TGFBR2/MTOR/TWIST1/ELN/TGFB2/NOS3	9
GO:0035176	social behavior	9/1113	52/18670	0.00332614	0.0144929	0.00875231	CNTNAP2/KALRN/NRXN1/SHANK1/ATXN1/NRXN2/MTOR/GRIN1/TH	9
GO:0072132	mesenchyme morphogenesis	9/1113	52/18670	0.00332614	0.0144929	0.00875231	ROBO2/TGFBR2/TWIST1/SMAD3/TGFB2/LEF1/RBPJ/NOS3/ISL1	9
GO:2000772	regulation of cellular senescence	9/1113	52/18670	0.00332614	0.0144929	0.00875231	TERT/MAP3K3/TERF2/HMGA2/TWIST1/NEK6/CDK6/PRKDC/AKT3	9
GO:0043011	myeloid dendritic cell differentiation	5/1113	18/18670	0.00332787	0.0144929	0.00875231	TGFBR2/LTBR/IRF4/UBD/RBPJ	5
GO:0071625	vocalization behavior	5/1113	18/18670	0.00332787	0.0144929	0.00875231	CNTNAP2/NRXN1/FOXP2/SHANK1/NRXN2	5
GO:2000479	regulation of cAMP-dependent protein kinase activity	5/1113	18/18670	0.00332787	0.0144929	0.00875231	ATP2B4/ADIPOQ/PRKAR2B/PKIB/PRKAR1B	5
GO:0006914	autophagy	45/1113	496/18670	0.00334637	0.0145517	0.00878785	LAMTOR5/PRKAG2/FEZ1/SMURF1/HMGB1/LGALS8/GFAP/LEPR/IRF8/TRIM5/VAMP8/PRKD1/RPTOR/ERN1/PPARGC1A/PIP4K2A/WIPI1/DNM1L/TOLLIP/CHMP4C/SNCA/MAPK15/S100A8/MTOR/MET/ABL2/HSP90AA1/CHMP6/MAPT/DCN/GPSM1/PARK7/HGF/HGS/RIPK2/RAB1A/CLTC/SRC/TAB2/DRD2/FEZ2/HIF1A/STK11/PRKAA2/RASIP1	45
GO:0061919	process utilizing autophagic mechanism	45/1113	496/18670	0.00334637	0.0145517	0.00878785	LAMTOR5/PRKAG2/FEZ1/SMURF1/HMGB1/LGALS8/GFAP/LEPR/IRF8/TRIM5/VAMP8/PRKD1/RPTOR/ERN1/PPARGC1A/PIP4K2A/WIPI1/DNM1L/TOLLIP/CHMP4C/SNCA/MAPK15/S100A8/MTOR/MET/ABL2/HSP90AA1/CHMP6/MAPT/DCN/GPSM1/PARK7/HGF/HGS/RIPK2/RAB1A/CLTC/SRC/TAB2/DRD2/FEZ2/HIF1A/STK11/PRKAA2/RASIP1	45
GO:0060041	retina development in camera-type eye	18/1113	149/18670	0.00335964	0.0145985	0.00881611	ATP2B4/DSCAM/THRB/PTN/COL4A1/SOX8/NRP1/TFAP2A/MED1/NPHP1/RORB/ACHE/LRP5/TGFB2/LAMA1/HIF1A/RHOJ/RPE65	18
GO:0048048	embryonic eye morphogenesis	7/1113	34/18670	0.00341639	0.0147795	0.0089254	FBN2/RARB/SOX11/FBN1/TFAP2A/TWIST1/TH	7
GO:0070884	regulation of calcineurin-NFAT signaling cascade	7/1113	34/18670	0.00341639	0.0147795	0.0089254	ATP2B4/ERBB3/SLC9A1/MTOR/RCAN2/IGF1/FHL2	7
GO:0071875	adrenergic receptor signaling pathway	7/1113	34/18670	0.00341639	0.0147795	0.0089254	ATP2B4/CHGA/NOS1/ADRA1B/DRD2/ADRA1D/PDE4D	7
GO:0106056	regulation of calcineurin-mediated signaling	7/1113	34/18670	0.00341639	0.0147795	0.0089254	ATP2B4/ERBB3/SLC9A1/MTOR/RCAN2/IGF1/FHL2	7
GO:0003073	regulation of systemic arterial blood pressure	13/1113	93/18670	0.00341651	0.0147795	0.0089254	CMA1/NTSR1/NAV2/CORO2B/CES1/ADRA1B/AGTR1/PCSK5/CTSG/F2RL1/DRD2/NOS3/PDE4D	13
GO:0033273	response to vitamin	13/1113	93/18670	0.00341651	0.0147795	0.0089254	SPP1/EGFR/MAP1B/PTN/ALDH1A2/GSTP1/F7/MED1/ITGA2/PPARD/SLC34A1/KYNU/SRSF2	13
GO:0055025	positive regulation of cardiac muscle tissue development	10/1113	62/18670	0.00344566	0.0148835	0.00898822	ZFPM2/ERBB3/DDX39B/FGF9/MYOCD/MEF2C/MTOR/IGF1/RBPJ/EFNB2	10
GO:1902305	regulation of sodium ion transmembrane transport	10/1113	62/18670	0.00344566	0.0148835	0.00898822	ATP2B4/HECW1/NOS1/NEDD4L/SLC9A1/FGF12/SCN1B/PRKCE/UTRN/COMMD1	10
GO:0017158	regulation of calcium ion-dependent exocytosis	8/1113	43/18670	0.0034866	0.0149716	0.00904138	CACNA1H/STXBP1/KCNB1/SYT6/TRPV6/SYT1/RPH3AL/SYT3	8
GO:0031279	regulation of cyclase activity	8/1113	43/18670	0.0034866	0.0149716	0.00904138	GRM7/TIMP2/CACNA1C/NOS1/RCVRN/EDNRB/NPR3/NOS3	8
GO:0033173	calcineurin-NFAT signaling cascade	8/1113	43/18670	0.0034866	0.0149716	0.00904138	ATP2B4/ERBB3/NFATC1/SLC9A1/MTOR/RCAN2/IGF1/FHL2	8
GO:0045429	positive regulation of nitric oxide biosynthetic process	8/1113	43/18670	0.0034866	0.0149716	0.00904138	ITGB2/MTOR/HSP90AA1/INSR/TLR6/SMAD3/HBB/IL1B	8
GO:0070296	sarcoplasmic reticulum calcium ion transport	8/1113	43/18670	0.0034866	0.0149716	0.00904138	RYR2/SLC8A1/CACNA1C/RYR1/TRDN/ANK2/CASQ2/PDE4D	8
GO:0086004	regulation of cardiac muscle cell contraction	8/1113	43/18670	0.0034866	0.0149716	0.00904138	RYR2/KCNJ2/CACNA1C/DSP/PDE4B/JUP/ANK2/PDE4D	8
GO:1901985	positive regulation of protein acetylation	8/1113	43/18670	0.0034866	0.0149716	0.00904138	NOS1/PPARGC1A/BRCA1/IL1B/LIF/MUC1/PRKAA2/ISL1	8
GO:2001038	regulation of cellular response to drug	8/1113	43/18670	0.0034866	0.0149716	0.00904138	ALK/HMGA2/NCOA1/MET/PARK7/HGF/DRD2/NFE2L2	8
GO:0051348	negative regulation of transferase activity	29/1113	285/18670	0.00350926	0.015056	0.0090924	PRKAG2/ADIPOQ/LYN/CBLC/SFN/MYOCD/PRKAR2B/RPTOR/GSTP1/EPHA1/PPP2R5A/RHOH/SOCS5/PKIB/WWTR1/PTPRT/NPM1/PTPRC/CHMP6/TRIM27/MAPT/PARK7/GMFG/LRP5/EPHB2/PRKAR1B/IL1B/SRC/RASIP1	29
GO:0008584	male gonad development	17/1113	138/18670	0.00351144	0.015056	0.0090924	ZFPM2/LHCGR/ESR1/MSH2/LRP2/FGF9/SOX8/NCOA1/SIX4/AMHR2/MGST1/INSR/KITLG/TGFB2/NTRK1/CSDE1/CTNNA1	17
GO:0006090	pyruvate metabolic process	18/1113	150/18670	0.0036109	0.0154591	0.00933582	PRKAG2/NDC1/CBFA2T3/PFKFB2/MPC1/PC/PPARGC1A/HDAC4/P2RX7/IGF1/ARNT/INSR/OGDHL/OGDH/HIF1A/PKM/PRKAA2/PFKM	18
GO:0016331	morphogenesis of embryonic epithelium	18/1113	150/18670	0.0036109	0.0154591	0.00933582	GRHL2/ALDH1A2/LRP2/SOX8/SPINT1/TP63/SOX11/GLI2/TFAP2A/SIX4/TWIST1/GRHL3/JAG2/DLC1/LAMA5/TGFB2/MTHFD1L/HIF1A	18
GO:0006469	negative regulation of protein kinase activity	25/1113	235/18670	0.00362748	0.0154591	0.00933582	PRKAG2/ADIPOQ/LYN/CBLC/SFN/MYOCD/PRKAR2B/RPTOR/GSTP1/EPHA1/SOCS5/PKIB/WWTR1/PTPRT/NPM1/PTPRC/CHMP6/TRIM27/PARK7/GMFG/LRP5/EPHB2/PRKAR1B/IL1B/RASIP1	25
GO:0003081	regulation of systemic arterial blood pressure by renin-angiotensin	6/1113	26/18670	0.00363568	0.0154591	0.00933582	CMA1/CES1/AGTR1/PCSK5/CTSG/F2RL1	6
GO:0010996	response to auditory stimulus	6/1113	26/18670	0.00363568	0.0154591	0.00933582	CNTNAP2/NRXN1/PTN/FOXP2/NRXN2/DRD2	6
GO:0060706	cell differentiation involved in embryonic placenta development	6/1113	26/18670	0.00363568	0.0154591	0.00933582	GRHL2/CASP8/KRT19/PRDM1/KRT8/LIF	6
GO:0071711	basement membrane organization	6/1113	26/18670	0.00363568	0.0154591	0.00933582	CMA1/PHLDB2/LAMB3/COL4A1/FERMT1/PLOD3	6
GO:0072539	T-helper 17 cell differentiation	6/1113	26/18670	0.00363568	0.0154591	0.00933582	RORA/NLRP3/LY9/IRF4/IL6/SLAMF6	6
GO:0097066	response to thyroid hormone	6/1113	26/18670	0.00363568	0.0154591	0.00933582	ANXA2/PPARGC1A/F7/LMO2/MED1/SLC34A1	6
GO:1900739	regulation of protein insertion into mitochondrial membrane involved in apoptotic signaling pathway	6/1113	26/18670	0.00363568	0.0154591	0.00933582	TP73/SFN/GZMB/CASP8/TP63/BBC3	6
GO:1900740	positive regulation of protein insertion into mitochondrial membrane involved in apoptotic signaling pathway	6/1113	26/18670	0.00363568	0.0154591	0.00933582	TP73/SFN/GZMB/CASP8/TP63/BBC3	6
GO:0043620	regulation of DNA-templated transcription in response to stress	16/1113	127/18670	0.00363953	0.0154591	0.00933582	ATF3/RPS27A/EGLN3/PSMB2/ARNT/CREB3L3/VHL/HIF3A/EPAS1/PSMC2/NFE2L2/RPS6KA1/RBPJ/HIF1A/MUC1/DNAJB1	16
GO:2000106	regulation of leukocyte apoptotic process	12/1113	83/18670	0.0036421	0.0154591	0.00933582	LILRB1/LYN/PRKCQ/MEF2C/CCR7/PIK3CD/P2RX7/CXCL12/KITLG/RAG1/HIF1A/IL7R	12
GO:0016052	carbohydrate catabolic process	22/1113	198/18670	0.00364259	0.0154591	0.00933582	PRKAG2/NDC1/CBFA2T3/PFKFB2/FUT9/FUT1/PPARGC1A/HDAC4/P2RX7/RBKS/IGF1/ARNT/INSR/NEU4/LRP5/OGDHL/OGDH/HIF1A/HEXB/PKM/PRKAA2/PFKM	22
GO:0030833	regulation of actin filament polymerization	19/1113	162/18670	0.00366749	0.0155535	0.00939281	SPTBN1/ARPC5L/EPS8/PRKCE/HCK/CCR7/SCIN/CCL11/DBNL/MTOR/CCL26/TRIM27/PFN2/IQGAP2/SPTBN4/ELN/CDC42EP3/GMFG/EVL	19
GO:1900180	regulation of protein localization to nucleus	15/1113	116/18670	0.00373274	0.0158187	0.00955296	TRIM29/TERT/ANGPT1/LILRB4/FYN/JUP/APOD/FERMT1/PARK7/CCT4/SMAD3/CCT5/LIF/SRC/STK11	15
GO:0002433	immune response-regulating cell surface receptor signaling pathway involved in phagocytosis	17/1113	139/18670	0.00378461	0.0160036	0.00966461	LYN/ELMO1/RAC1/FYN/PRKCE/HCK/VAV3/WIPF3/VAV1/HSP90AA1/PTPRC/RAPGEF1/VAV2/PAK1/CD247/DOCK1/SRC	17
GO:0038096	Fc-gamma receptor signaling pathway involved in phagocytosis	17/1113	139/18670	0.00378461	0.0160036	0.00966461	LYN/ELMO1/RAC1/FYN/PRKCE/HCK/VAV3/WIPF3/VAV1/HSP90AA1/PTPRC/RAPGEF1/VAV2/PAK1/CD247/DOCK1/SRC	17
GO:0046546	development of primary male sexual characteristics	17/1113	139/18670	0.00378461	0.0160036	0.00966461	ZFPM2/LHCGR/ESR1/MSH2/LRP2/FGF9/SOX8/NCOA1/SIX4/AMHR2/MGST1/INSR/KITLG/TGFB2/NTRK1/CSDE1/CTNNA1	17
GO:0000186	activation of MAPKK activity	9/1113	53/18670	0.003799	0.0160179	0.00967329	MAP3K3/NGF/EGFR/KIDINS220/EIF2AK2/RAPGEF1/TNIK/RIPK2/NTRK1	9
GO:0007632	visual behavior	9/1113	53/18670	0.003799	0.0160179	0.00967329	GRIN2A/TANC1/DBH/MTOR/NPHP1/GRIN1/RAG1/DRD2/HIF1A	9
GO:0030195	negative regulation of blood coagulation	9/1113	53/18670	0.003799	0.0160179	0.00967329	SERPING1/PRKG1/PROC/ANXA2/CD9/KRT1/C1QTNF1/PLAUR/NOS3	9
GO:0045214	sarcomere organization	9/1113	53/18670	0.003799	0.0160179	0.00967329	ACTN2/OBSCN/TNNT2/MEF2C/MYOM2/KRT19/SIX4/CASQ2/KRT8	9
GO:1903524	positive regulation of blood circulation	11/1113	73/18670	0.00381065	0.0160554	0.00969593	RYR2/GCH1/EGFR/CHGA/ADRA1B/DBH/CHRM3/F2RL1/TGFB2/TBXA2R/PDE4D	11
GO:0002449	lymphocyte mediated immunity	34/1113	352/18670	0.00386229	0.0162613	0.00982024	FCER2/LILRB1/CD1B/HMGB1/MSH2/NLRP3/GZMB/C1QB/SLAMF7/SERPING1/IL1R1/PRDX1/TNFRSF1B/CD40/STAT6/PRKCZ/P2RX7/IL12A/CD1E/VAV1/CD1D/CADM1/PTPRC/CD226/IL6/IL1B/RAB27A/IL18RAP/SLAMF6/IL20RB/HLA-F/C1S/IL18/IL7R	34
GO:0031214	biomineral tissue development	19/1113	163/18670	0.00392596	0.0165055	0.00996772	SPP1/SLC8A1/FBN2/TUFT1/PTH1R/PTN/SMPD3/MEF2C/ANXA2/BMP6/P2RX7/TFAP2A/TWIST1/IGF1/SMAD3/MMP13/LTBP3/HIF1A/NOS3	19
GO:0110148	biomineralization	19/1113	163/18670	0.00392596	0.0165055	0.00996772	SPP1/SLC8A1/FBN2/TUFT1/PTH1R/PTN/SMPD3/MEF2C/ANXA2/BMP6/P2RX7/TFAP2A/TWIST1/IGF1/SMAD3/MMP13/LTBP3/HIF1A/NOS3	19
GO:0120032	regulation of plasma membrane bounded cell projection assembly	20/1113	175/18670	0.00393701	0.0165369	0.00998672	GAP43/RAC1/KLF5/EPHA2/EPS8/CCR7/ODF2L/HDAC4/P2RX7/NRP1/MAPK15/MTOR/NLGN1/CENPJ/PFN2/CDC42EP3/F2RL1/MARK4/EVL/SH3YL1	20
GO:0009100	glycoprotein metabolic process	39/1113	419/18670	0.00393912	0.0165369	0.00998672	GALNT9/RPN1/B3GAT2/MUC16/GALNT8/FUT9/FUT1/ST3GAL6/CSGALNACT1/ACAN/MUC20/DHDDS/ALG1/MUC2/CHST15/CCR7/ALG14/NECAB2/GALNTL6/XYLT1/MUC4/IGF1/B4GALT1/DCN/PARK7/NEU4/PPARD/RAB1A/MAN1C1/SLC34A1/B3GNT5/ST6GAL1/HIF1A/HEXB/MMP12/FUT3/MUC1/PLOD3/PRKCSH	39
GO:0003197	endocardial cushion development	8/1113	44/18670	0.00404312	0.0169002	0.0102061	ERBB3/ROBO2/TGFBR2/TWIST1/TGFB2/RBPJ/NOS3/ISL1	8
GO:0035307	positive regulation of protein dephosphorylation	8/1113	44/18670	0.00404312	0.0169002	0.0102061	MAGI2/FCRL3/PPP2R5A/MTOR/PTPRC/LILRB2/DLC1/CD33	8
GO:0042269	regulation of natural killer cell mediated cytotoxicity	8/1113	44/18670	0.00404312	0.0169002	0.0102061	LILRB1/IL12A/VAV1/CADM1/CD226/IL18RAP/SLAMF6/HLA-F	8
GO:1904407	positive regulation of nitric oxide metabolic process	8/1113	44/18670	0.00404312	0.0169002	0.0102061	ITGB2/MTOR/HSP90AA1/INSR/TLR6/SMAD3/HBB/IL1B	8
GO:0002761	regulation of myeloid leukocyte differentiation	15/1113	117/18670	0.00405198	0.0169002	0.0102061	RUNX1/ADIPOQ/LILRB1/LILRB4/LYN/MITF/CASP8/FBN1/PRKCA/MTOR/GNAS/CDK6/KITLG/LIF/LEF1	15
GO:0003203	endocardial cushion morphogenesis	7/1113	35/18670	0.00405465	0.0169002	0.0102061	ROBO2/TGFBR2/TWIST1/TGFB2/RBPJ/NOS3/ISL1	7
GO:0051954	positive regulation of amine transport	7/1113	35/18670	0.00405465	0.0169002	0.0102061	STXBP1/NTSR1/KCNB1/P2RX7/CXCL12/VIP/DRD2	7
GO:0098751	bone cell development	7/1113	35/18670	0.00405465	0.0169002	0.0102061	FLI1/LILRB1/ANXA2/PIP4K2A/FBN1/MED1/SRC	7
GO:1901030	positive regulation of mitochondrial outer membrane permeabilization involved in apoptotic signaling pathway	7/1113	35/18670	0.00405465	0.0169002	0.0102061	TP73/ZNF205/SFN/GZMB/CASP8/TP63/BBC3	7
GO:2001024	negative regulation of response to drug	7/1113	35/18670	0.00405465	0.0169002	0.0102061	SNCA/MET/PARK7/HGF/ARL6IP5/DRD2/NFE2L2	7
GO:0048562	embryonic organ morphogenesis	29/1113	288/18670	0.00407407	0.0169609	0.0102428	RYR2/GRHL2/RUNX2/DSCAML1/FBN2/MICAL2/SALL1/FGF9/PRRX1/EPHA2/MEF2C/RARB/SOX11/FBN1/GLI2/TGFBR2/TFAP2A/SIX4/GNAS/ITGA8/TWIST1/SETDB2/GRHL3/TH/SMAD3/EPHB2/MTHFD1L/HIF1A/EYA1	29
GO:0046330	positive regulation of JNK cascade	17/1113	140/18670	0.00407505	0.0169609	0.0102428	TIAM1/HMGB1/IL1RN/ERN1/FLT4/CCR7/MAP4K5/DBNL/LTBR/PAK1/TLR6/TNIK/RIPK2/F2RL1/IL1B/MAP4K1/TPD52L1	17
GO:1903076	regulation of protein localization to plasma membrane	13/1113	95/18670	0.00411766	0.0171196	0.0103386	SPTBN1/EGFR/EPHA3/VAMP8/EPHA2/PRKCE/PPP2R5A/EPHB2/NKD2/CLTC/KCNJ11/STX8/RER1	13
GO:0003300	cardiac muscle hypertrophy	14/1113	106/18670	0.00411903	0.0171196	0.0103386	RYR2/ATP2B4/TIAM1/DDX39B/SLC9A1/MEF2C/TNFRSF1B/HDAC4/PRKCA/MTOR/IGF1/PAK1/SMAD3/SORBS2	14
GO:0001678	cellular glucose homeostasis	18/1113	152/18670	0.00416021	0.0172783	0.0104345	CMA1/NR1H4/TIAM1/RAB11FIP5/AACS/RAC1/GRIK5/KCNB1/ERN1/PRKCE/PPARGC1A/ADCY5/TH/MAP4K4/LRP5/KCNJ11/HIF1A/PRKAA2	18
GO:0009408	response to heat	20/1113	176/18670	0.00420006	0.017376	0.0104935	EIF2B5/NDC1/NOS1/LYN/ABCC2/IGFBP7/FGF1/RPTOR/CRYAB/MTOR/HSP90AA1/IGF1/CXCL12/MAPT/TFEC/HSPA1B/DNAJC2/NOS3/DNAJB1/IL1A	20
GO:0002551	mast cell chemotaxis	4/1113	12/18670	0.00422548	0.017376	0.0104935	CHGA/RAC1/PIK3CD/CCL11	4
GO:0010649	regulation of cell communication by electrical coupling	4/1113	12/18670	0.00422548	0.017376	0.0104935	SLC8A1/TRDN/CASQ2/PDE4D	4
GO:0021559	trigeminal nerve development	4/1113	12/18670	0.00422548	0.017376	0.0104935	PLXNA4/NRP1/TFAP2A/ISL1	4
GO:0045161	neuronal ion channel clustering	4/1113	12/18670	0.00422548	0.017376	0.0104935	CNTNAP2/NFASC/SPTBN4/CNTN2	4
GO:0048642	negative regulation of skeletal muscle tissue development	4/1113	12/18670	0.00422548	0.017376	0.0104935	MYOCD/EPHB1/SIX4/TWIST1	4
GO:0060081	membrane hyperpolarization	4/1113	12/18670	0.00422548	0.017376	0.0104935	KCNQ3/PRKCZ/KCNA5/PARK7	4
GO:0060368	regulation of Fc receptor mediated stimulatory signaling pathway	4/1113	12/18670	0.00422548	0.017376	0.0104935	LYN/PTPRC/CD226/RAPGEF1	4
GO:0070586	cell-cell adhesion involved in gastrulation	4/1113	12/18670	0.00422548	0.017376	0.0104935	ADIPOQ/MAP2K5/IL1RN/MBP	4
GO:0071107	response to parathyroid hormone	4/1113	12/18670	0.00422548	0.017376	0.0104935	MEF2C/HDAC4/ITGA2/SLC34A1	4
GO:0071679	commissural neuron axon guidance	4/1113	12/18670	0.00422548	0.017376	0.0104935	NRP1/EPHB2/NCAM1/RYK	4
GO:0072540	T-helper 17 cell lineage commitment	4/1113	12/18670	0.00422548	0.017376	0.0104935	LY9/IRF4/IL6/SLAMF6	4
GO:0097531	mast cell migration	4/1113	12/18670	0.00422548	0.017376	0.0104935	CHGA/RAC1/PIK3CD/CCL11	4
GO:1904424	regulation of GTP binding	4/1113	12/18670	0.00422548	0.017376	0.0104935	STMN1/MET/GPSM1/ARHGEF7	4
GO:0060998	regulation of dendritic spine development	11/1113	74/18670	0.00424065	0.0174016	0.0105089	KALRN/TIAM1/ADAM10/SHANK1/MEF2C/DNM1L/DBNL/MTOR/NLGN1/DISC1/SIPA1L1	11
GO:1900006	positive regulation of dendrite development	11/1113	74/18670	0.00424065	0.0174016	0.0105089	KALRN/ALK/TIAM1/CUX1/PTN/SHANK1/DNM1L/DBNL/MTOR/NLGN1/PTPRD	11
GO:1903036	positive regulation of response to wounding	11/1113	74/18670	0.00424065	0.0174016	0.0105089	NTRK3/PTN/PRKCE/F7/TGFBR2/MYLK/MTOR/CXCR4/PPARD/NFE2L2/TBXA2R	11
GO:0030258	lipid modification	25/1113	238/18670	0.00427822	0.0174991	0.0105678	PRKAG2/PIK3CG/POR/PIK3C2G/ADIPOQ/INPP5A/ACSM1/APOD/MTMR7/ACOX3/PPARGC1A/PIP4K2A/PIK3CD/SOCS5/MTMR2/AGTR1/MTOR/CYP3A7/TWIST1/PIP5K1A/PIP5K1B/ACACB/PPARD/EHHADH/ACOX1	25
GO:0051048	negative regulation of secretion	25/1113	238/18670	0.00427822	0.0174991	0.0105678	GRM7/ERBB3/KALRN/NR1H4/CARD16/RAB11FIP5/CHGA/ANGPT1/ADIPOQ/LILRB1/NLRP3/VAMP8/KCNB1/TNFRSF1B/SNCA/TRIM27/TLR6/MAP4K4/RAB11FIP1/F2RL1/IL1B/LIF/DRD2/KCNJ11/HLA-F	25
GO:0001991	regulation of systemic arterial blood pressure by circulatory renin-angiotensin	5/1113	19/18670	0.00429744	0.0174991	0.0105678	CMA1/CES1/PCSK5/CTSG/F2RL1	5
GO:0002710	negative regulation of T cell mediated immunity	5/1113	19/18670	0.00429744	0.0174991	0.0105678	LILRB1/PTPRC/IL20RB/HLA-F/IL7R	5
GO:0016048	detection of temperature stimulus	5/1113	19/18670	0.00429744	0.0174991	0.0105678	NTSR1/EPHB1/CXCR4/CXCL12/NTRK1	5
GO:0034063	stress granule assembly	5/1113	19/18670	0.00429744	0.0174991	0.0105678	BICD1/MAPT/GRB7/DYNC1H1/PRKAA2	5
GO:0046112	nucleobase biosynthetic process	5/1113	19/18670	0.00429744	0.0174991	0.0105678	SHMT1/CPS1/MTOR/APRT/MTHFD1L	5
GO:0048486	parasympathetic nervous system development	5/1113	19/18670	0.00429744	0.0174991	0.0105678	PLXNA4/NAV2/NRP2/NRP1/TFAP2A	5
GO:0051546	keratinocyte migration	5/1113	19/18670	0.00429744	0.0174991	0.0105678	FERMT1/MTOR/MAP4K4/PPARD/FGF7	5
GO:0060252	positive regulation of glial cell proliferation	5/1113	19/18670	0.00429744	0.0174991	0.0105678	LYN/MTOR/IL6/IL1B/MYB	5
GO:0071800	podosome assembly	5/1113	19/18670	0.00429744	0.0174991	0.0105678	LCP1/HCK/ARHGEF2/DBNL/SRC	5
GO:0051290	protein heterotetramerization	9/1113	54/18670	0.0043229	0.0175537	0.0106007	GRIN2B/HSD17B8/RCC1/S100A10/ANXA2/KRT1/NLGN1/GRIN1/INSR	9
GO:0051703	intraspecies interaction between organisms	9/1113	54/18670	0.0043229	0.0175537	0.0106007	CNTNAP2/KALRN/NRXN1/SHANK1/ATXN1/NRXN2/MTOR/GRIN1/TH	9
GO:1900047	negative regulation of hemostasis	9/1113	54/18670	0.0043229	0.0175537	0.0106007	SERPING1/PRKG1/PROC/ANXA2/CD9/KRT1/C1QTNF1/PLAUR/NOS3	9
GO:1904645	response to amyloid-beta	9/1113	54/18670	0.0043229	0.0175537	0.0106007	CACNA1A/FPR2/FYN/IGF1/CACNA1B/TLR6/MMP13/MMP12/VCAM1	9
GO:0043550	regulation of lipid kinase activity	10/1113	64/18670	0.0043606	0.0176777	0.0106756	FPR2/LYN/PRKD1/VAV3/PPP2R5A/CCR7/SOCS5/FLT1/VAV2/SRC	10
GO:0048645	animal organ formation	10/1113	64/18670	0.0043606	0.0176777	0.0106756	ROBO2/LRP2/FGF1/MEF2C/TP63/GLI2/TGFBR2/RBPJ/EYA1/ISL1	10
GO:0045637	regulation of myeloid cell differentiation	26/1113	251/18670	0.00436255	0.0176777	0.0106756	RUNX1/PRKCB/ADIPOQ/LILRB1/LILRB4/LYN/PRKCQ/MITF/ZBTB16/CASP8/MEF2C/FBN1/SCIN/MPL/PRKCA/MTOR/MED1/GNAS/CDC73/ARNT/CDK6/HSPA1B/KITLG/LIF/LEF1/HIF1A	26
GO:0051186	cofactor metabolic process	41/1113	449/18670	0.00443034	0.0178771	0.010796	GCH1/EGFR/HSD17B8/MPC1/SHMT1/AFMID/RAC1/ZNF205/FYN/PDXK/ACSM1/ACSM3/GSTP1/COASY/PC/PRDX1/HSD17B12/SNCA/HMGCL/GAMT/MGST1/ACSL5/HSP90AA1/IDO2/MCCC1/PPCDC/PARK7/CNDP2/NNMT/ACSM5/ACACB/EIF2AK1/OGDH/HBB/BLVRA/MTHFD1L/NFE2L2/KYNU/ACOT7/NOS3/VNN2	41
GO:0045682	regulation of epidermis development	12/1113	85/18670	0.00443796	0.0178771	0.010796	SULT2B1/RUNX1/GRHL2/SFN/TP63/FERMT1/GRHL1/MED1/GAL/PPARD/TGFB2/KRT17	12
GO:1904705	regulation of vascular smooth muscle cell proliferation	12/1113	85/18670	0.00443796	0.0178771	0.010796	TERT/ADIPOQ/DDX39B/FGF9/MYOCD/PRKG1/GSTP1/MEF2C/ERN1/IGF1/PAK1/IGFBP5	12
GO:1990874	vascular smooth muscle cell proliferation	12/1113	85/18670	0.00443796	0.0178771	0.010796	TERT/ADIPOQ/DDX39B/FGF9/MYOCD/PRKG1/GSTP1/MEF2C/ERN1/IGF1/PAK1/IGFBP5	12
GO:0032673	regulation of interleukin-4 production	6/1113	27/18670	0.00444242	0.0178771	0.010796	NLRP3/PRKCQ/PRKCZ/IRF4/LEF1/IL20RB	6
GO:0046885	regulation of hormone biosynthetic process	6/1113	27/18670	0.00444242	0.0178771	0.010796	POR/PPARGC1A/BMP6/ARNT/IL1B/HIF1A	6
GO:0048143	astrocyte activation	6/1113	27/18670	0.00444242	0.0178771	0.010796	EGFR/FPR2/MAPT/IL6/IL1B/TTBK1	6
GO:0071450	cellular response to oxygen radical	6/1113	27/18670	0.00444242	0.0178771	0.010796	GCH1/PRDX1/NQO1/PARK7/NFE2L2/NOS3	6
GO:0071451	cellular response to superoxide	6/1113	27/18670	0.00444242	0.0178771	0.010796	GCH1/PRDX1/NQO1/PARK7/NFE2L2/NOS3	6
GO:2000144	positive regulation of DNA-templated transcription, initiation	6/1113	27/18670	0.00444242	0.0178771	0.010796	ESR1/SUB1/MITF/GTF2B/TWIST1/PSMC2	6
GO:0090277	positive regulation of peptide hormone secretion	13/1113	96/18670	0.00450942	0.0181341	0.0109513	NR1H4/PFKFB2/EGFR/AACS/RAC1/PRKCE/RPH3AL/PPARD/DRD2/MYRIP/HIF1A/RAB8B/ISL1	13
GO:0033143	regulation of intracellular steroid hormone receptor signaling pathway	11/1113	75/18670	0.00470838	0.0188796	0.0114015	RUNX1/ESR1/TP63/DDX5/CALR/MED1/PAK1/PARK7/BRCA1/SRC/ISL1	11
GO:0038094	Fc-gamma receptor signaling pathway	17/1113	142/18670	0.004711	0.0188796	0.0114015	LYN/ELMO1/RAC1/FYN/PRKCE/HCK/VAV3/WIPF3/VAV1/HSP90AA1/PTPRC/RAPGEF1/VAV2/PAK1/CD247/DOCK1/SRC	17
GO:0038127	ERBB signaling pathway	17/1113	142/18670	0.004711	0.0188796	0.0114015	RTN4/CDH13/ERBB3/EGFR/CBLC/ERBB2/SOCS5/PRKCA/HSP90AA1/CHMP6/AFAP1L2/GRB7/HGS/PLAUR/SRC/RBPJ/ARHGEF7	17
GO:0072006	nephron development	17/1113	142/18670	0.004711	0.0188796	0.0114015	MAGI2/ANGPT1/PDGFD/ADIPOQ/SALL1/NOTCH3/MTSS1/SOX8/FGF1/MEF2C/WWTR1/SIX4/IL6R/LAMA5/LIF/EYA1/PBX1	17
GO:1902904	negative regulation of supramolecular fiber organization	17/1113	142/18670	0.004711	0.0188796	0.0114015	STMN2/SPTBN1/PHLDB2/MAP1B/CORO2B/SHANK1/EPS8/STMN1/SCIN/SNCA/CRYAB/ARHGEF2/MET/PFN2/SPTBN4/GMFG/DLC1	17
GO:0035137	hindlimb morphogenesis	7/1113	36/18670	0.00477925	0.01914	0.0115587	ZBTB16/TP63/RARB/GDF5/MED1/GNAS/TWIST1	7
GO:0032526	response to retinoic acid	14/1113	108/18670	0.00487901	0.0195099	0.0117821	NTRK3/LYN/ALDH1A2/IGFBP7/EPHA3/HSD17B2/RARB/BMP6/NCOA1/RXRB/ABL2/RORB/RXRA/MYB	14
GO:0006940	regulation of smooth muscle contraction	10/1113	65/18670	0.00488464	0.0195099	0.0117821	CHRM2/KCNMA1/MYOCD/NMUR2/PRKG1/ADRA1B/CHRM3/TACR1/ITGA2/TBXA2R	10
GO:0060291	long-term synaptic potentiation	12/1113	86/18670	0.00488501	0.0195099	0.0117821	GRIN2B/GRIN2A/SLC8A3/PTN/SHANK1/SNCA/PRKCZ/NLGN1/LILRB2/EPHB2/SNAP25/DRD2	12
GO:0090559	regulation of membrane permeability	12/1113	86/18670	0.00488501	0.0195099	0.0117821	F11R/TP73/ZNF205/SFN/SLC9A1/GZMB/CASP8/TP63/MTOR/TJP2/BBC3/RASIP1	12
GO:0043551	regulation of phosphatidylinositol 3-kinase activity	9/1113	55/18670	0.00490144	0.0195353	0.0117975	FPR2/LYN/PRKD1/VAV3/CCR7/SOCS5/FLT1/VAV2/SRC	9
GO:0070830	bicellular tight junction assembly	9/1113	55/18670	0.00490144	0.0195353	0.0117975	OCLN/CLDN1/RUNX1/F11R/GRHL2/EPHA2/PARD6B/NPHP1/TJP1	9
GO:0097479	synaptic vesicle localization	9/1113	55/18670	0.00490144	0.0195353	0.0117975	CDH2/MAGI2/AP3S1/SNCA/SYN2/NLGN1/SYN3/LIN7A/RAB27A	9
GO:0030500	regulation of bone mineralization	11/1113	76/18670	0.00521608	0.0207468	0.0125291	SLC8A1/FBN2/PTN/MEF2C/BMP6/P2RX7/TFAP2A/TWIST1/SMAD3/LTBP3/HIF1A	11
GO:0046785	microtubule polymerization	11/1113	76/18670	0.00521608	0.0207468	0.0125291	STMN2/MAP1B/RAC1/STMN1/TUBGCP2/SNCA/MET/CENPJ/MAPT/PAK1/HSPA1B	11
GO:0061045	negative regulation of wound healing	11/1113	76/18670	0.00521608	0.0207468	0.0125291	PHLDB2/SERPING1/PRKG1/PROC/ANXA2/CD9/KRT1/SMAD3/C1QTNF1/PLAUR/NOS3	11
GO:0021761	limbic system development	14/1113	109/18670	0.00529933	0.0210636	0.0127204	ATP2B4/EIF2B5/CNTNAP2/ALK/DAB1/FEZ1/NRP2/LMX1A/NCOA1/NRP1/KCNA1/CDK6/LEF1/DRD2	14
GO:0031333	negative regulation of protein-containing complex assembly	16/1113	132/18670	0.00532335	0.0211302	0.0127606	STMN2/STXBP1/SPTBN1/HMGB1/EPS8/STMN1/SCIN/SNCA/PRKCZ/CRYAB/ARHGEF2/PFN2/PARK7/SPTBN4/ALB/SRC	16
GO:0043280	positive regulation of cysteine-type endopeptidase activity involved in apoptotic process	16/1113	132/18670	0.00532335	0.0211302	0.0127606	NGF/HMGB1/NLRP3/CASP8/LCK/SNCA/S100A8/EGLN3/MAPT/SMAD3/DLC1/ARL6IP5/TNFRSF10A/CASP10/XDH/BBC3	16
GO:0002437	inflammatory response to antigenic stimulus	8/1113	46/18670	0.00535915	0.0211859	0.0127942	HMGB1/CCR7/IL5RA/CD6/PARK7/ELANE/RBPJ/IL20RB	8
GO:0002715	regulation of natural killer cell mediated immunity	8/1113	46/18670	0.00535915	0.0211859	0.0127942	LILRB1/IL12A/VAV1/CADM1/CD226/IL18RAP/SLAMF6/HLA-F	8
GO:0033628	regulation of cell adhesion mediated by integrin	8/1113	46/18670	0.00535915	0.0211859	0.0127942	PIK3CG/LYN/EPHA2/FERMT1/DPP4/CXCL13/TGFB2/MUC1	8
GO:0051339	regulation of lyase activity	8/1113	46/18670	0.00535915	0.0211859	0.0127942	TIMP2/CACNA1C/NOS1/RCVRN/EDNRB/PARK7/NPR3/NOS3	8
GO:0071675	regulation of mononuclear cell migration	8/1113	46/18670	0.00535915	0.0211859	0.0127942	PDGFD/FPR2/LYN/HMGB1/CMKLR1/C3AR1/CXCL12/S100A14	8
GO:0006732	coenzyme metabolic process	26/1113	255/18670	0.00536489	0.0211859	0.0127942	GCH1/HSD17B8/MPC1/SHMT1/AFMID/PDXK/ACSM1/ACSM3/COASY/PC/HSD17B12/SNCA/HMGCL/GAMT/ACSL5/IDO2/MCCC1/PPCDC/NNMT/ACSM5/ACACB/OGDH/MTHFD1L/KYNU/ACOT7/VNN2	26
GO:0043470	regulation of carbohydrate catabolic process	12/1113	87/18670	0.00536726	0.0211859	0.0127942	PRKAG2/NDC1/CBFA2T3/PFKFB2/PPARGC1A/HDAC4/P2RX7/IGF1/ARNT/INSR/HIF1A/PRKAA2	12
GO:0010818	T cell chemotaxis	6/1113	28/18670	0.00537372	0.0211859	0.0127942	PIK3CG/ADAM10/PIK3CD/TNFSF14/CCL26/CXCL13	6
GO:0035116	embryonic hindlimb morphogenesis	6/1113	28/18670	0.00537372	0.0211859	0.0127942	ZBTB16/TP63/RARB/MED1/GNAS/TWIST1	6
GO:0045745	positive regulation of G protein-coupled receptor signaling pathway	6/1113	28/18670	0.00537372	0.0211859	0.0127942	CHGA/NOS1/NECAB2/PRKCA/CNTN2/DRD2	6
GO:0022408	negative regulation of cell-cell adhesion	20/1113	180/18670	0.0054023	0.0212841	0.0128536	RUNX1/ADIPOQ/MAP2K5/LILRB1/CD80/HMGB1/IL1RN/EPCAM/PRKG1/ERBB2/BMP6/CD9/SOCS5/MAD1L1/CXCL12/LILRB2/C1QTNF1/DTX1/IL20RB/MBP	20
GO:0031668	cellular response to extracellular stimulus	27/1113	268/18670	0.00540967	0.0212988	0.0128624	KRT20/ATF3/NR1H4/RYR3/LYN/ITGA6/PTN/FYN/MYOCD/PRKD1/RPTOR/GSTP1/KCNB1/EIF2AK2/WIPI1/UPP1/DNM1L/NCOA1/P2RX7/MTOR/MED1/NR4A2/PTPRC/ALB/NFE2L2/VCAM1/PRKAA2	27
GO:0002374	cytokine secretion involved in immune response	5/1113	20/18670	0.0054526	0.0214122	0.0129309	ANGPT1/LILRB1/NLRP3/TNFRSF1B/F2RL1	5
GO:0097062	dendritic spine maintenance	5/1113	20/18670	0.0054526	0.0214122	0.0129309	GRIN2B/TANC1/FYN/MTMR2/INSR	5
GO:0015800	acidic amino acid transport	10/1113	66/18670	0.00545685	0.0214122	0.0129309	GRM7/STXBP1/NTSR1/RIMS1/SNCA/P2RX7/PPFIA2/SYT1/SNAP25/ARL6IP5	10
GO:0045428	regulation of nitric oxide biosynthetic process	10/1113	66/18670	0.00545685	0.0214122	0.0129309	ATP2B4/RAC1/ITGB2/MTOR/HSP90AA1/INSR/TLR6/SMAD3/HBB/IL1B	10
GO:1905207	regulation of cardiocyte differentiation	10/1113	66/18670	0.00545685	0.0214122	0.0129309	EGFR/DDX39B/MYOCD/MEF2C/MTOR/IGF1/PAK1/TGFB2/RBPJ/EFNB2	10
GO:0043535	regulation of blood vessel endothelial cell migration	18/1113	156/18670	0.00546612	0.0214341	0.0129441	MAP3K3/ANGPT1/MAP2K5/HMGB1/JUP/PRKD1/EPHA2/MEF2C/CD40/NRP1/PRKCA/SP1/NFE2L2/HIF1A/RHOJ/NOS3/TBXA2R/AKT3	18
GO:0120192	tight junction assembly	9/1113	56/18670	0.0055383	0.0216879	0.0130974	OCLN/CLDN1/RUNX1/F11R/GRHL2/EPHA2/PARD6B/NPHP1/TJP1	9
GO:1903078	positive regulation of protein localization to plasma membrane	9/1113	56/18670	0.0055383	0.0216879	0.0130974	SPTBN1/EGFR/EPHA3/EPHA2/PRKCE/EPHB2/NKD2/KCNJ11/RER1	9
GO:0001704	formation of primary germ layer	15/1113	121/18670	0.0055592	0.021726	0.0131204	ETS2/LAMB3/COL4A2/ITGB2/HMGA2/COL5A1/EPHA2/ITGB3/ITGA8/CDC73/SMAD3/ITGA2/LEF1/LAMA3/EYA1	15
GO:0043618	regulation of transcription from RNA polymerase II promoter in response to stress	15/1113	121/18670	0.0055592	0.021726	0.0131204	ATF3/RPS27A/EGLN3/PSMB2/ARNT/CREB3L3/VHL/HIF3A/EPAS1/PSMC2/NFE2L2/RBPJ/HIF1A/MUC1/DNAJB1	15
GO:1903578	regulation of ATP metabolic process	15/1113	121/18670	0.0055592	0.021726	0.0131204	PRKAG2/NDC1/CBFA2T3/PFKFB2/PPARGC1A/DNM1L/SNCA/HDAC4/P2RX7/IGF1/ARNT/INSR/PARK7/HIF1A/PRKAA2	15
GO:1900026	positive regulation of substrate adhesion-dependent cell spreading	7/1113	37/18670	0.00559715	0.021845	0.0131923	RAC1/S100A10/NRP1/CALR/LIMS2/DOCK1/ARHGEF7	7
GO:2000142	regulation of DNA-templated transcription, initiation	7/1113	37/18670	0.00559715	0.021845	0.0131923	ESR1/HMGB1/SUB1/MITF/GTF2B/TWIST1/PSMC2	7
GO:0006470	protein dephosphorylation	31/1113	321/18670	0.00563941	0.0219952	0.013283	PTPRG/MAGI2/PHACTR1/PTN/FCRL3/PTPRB/MTMR7/EIF2AK2/PPP2R5A/LCK/DAPP1/MTMR2/PTPRT/MTOR/RCAN2/PTPRZ1/PTPRC/PTPRD/LILRB2/PTPRE/PTPN14/FBXW11/DLC1/PTPN5/DRD2/PPP2CB/STK11/CD33/EYA1/PTPRH/ACP1	31
GO:0043687	post-translational protein modification	34/1113	361/18670	0.0056914	0.0221831	0.0133965	SPP1/SERPINA1/CDH2/MSLN/ADAM10/IGFBP7/APOB/ZBTB16/PROC/LAMC1/FBN1/SOCS5/RABGGTB/SCG3/PSMB2/PRSS23/LMO7/COMMD1/FBXW11/SKP1/VHL/IL6/ASB2/HIF3A/RAB1A/IGFBP5/EPAS1/ALB/PSMC2/UBD/TGOLN2/LTBP1/HIF1A/PRKCSH	34
GO:0044262	cellular carbohydrate metabolic process	28/1113	282/18670	0.00569929	0.022199	0.0134061	PRKAG2/LHCGR/CBFA2T3/PFKFB2/RORA/NCOA2/ADCYAP1R1/NTSR1/ADIPOQ/PTH1R/INPP5A/LEPR/CSGALNACT1/PRKCE/MTMR7/PPARGC1A/SNCA/MTMR2/HDAC4/MTOR/RBKS/IGF1/B4GALT1/INSR/ACACB/C1QTNF1/SRC/B3GNT5	28
GO:0051937	catecholamine transport	11/1113	77/18670	0.00576606	0.0224227	0.0135411	CHGA/KCNB1/SYT6/SNCA/MAPK15/SYT1/CXCL12/VIP/PARK7/SYT3/DRD2	11
GO:0061418	regulation of transcription from RNA polymerase II promoter in response to hypoxia	11/1113	77/18670	0.00576606	0.0224227	0.0135411	RPS27A/EGLN3/PSMB2/ARNT/VHL/HIF3A/EPAS1/PSMC2/NFE2L2/RBPJ/HIF1A	11
GO:0038095	Fc-epsilon receptor signaling pathway	19/1113	169/18670	0.00581283	0.0224227	0.0135411	ITK/GRAP2/LYN/NFATC1/RAC1/PRKCQ/VAV3/GAB2/CARD11/VAV1/PSMB2/VAV2/PAK1/FBXW11/SKP1/PSMC2/TAB2/LCP2/MS4A2	19
GO:0060538	skeletal muscle organ development	19/1113	169/18670	0.00581283	0.0224227	0.0135411	KCNAB1/ATF3/RYR1/FOXP2/MYOCD/KLF5/SOX8/EPHB1/MEF2C/MYOM2/SOX11/DDX5/HDAC4/SIX4/TWIST1/DCN/ELN/FLOT1/ASB2	19
GO:0001886	endothelial cell morphogenesis	4/1113	13/18670	0.00581828	0.0224227	0.0135411	COL18A1/NOTCH4/MET/PLOD3	4
GO:0002430	complement receptor mediated signaling pathway	4/1113	13/18670	0.00581828	0.0224227	0.0135411	FPR1/FPR2/CMKLR1/C3AR1	4
GO:0005513	detection of calcium ion	4/1113	13/18670	0.00581828	0.0224227	0.0135411	RYR2/SYT1/CASQ2/KCNMB1	4
GO:0006703	estrogen biosynthetic process	4/1113	13/18670	0.00581828	0.0224227	0.0135411	HSD17B8/HSD17B1/HSD17B2/HSD17B12	4
GO:0009162	deoxyribonucleoside monophosphate metabolic process	4/1113	13/18670	0.00581828	0.0224227	0.0135411	DGUOK/SHMT1/TK1/DUT	4
GO:0010763	positive regulation of fibroblast migration	4/1113	13/18670	0.00581828	0.0224227	0.0135411	SLC8A1/PRKCE/PAK1/ARHGEF7	4
GO:0032725	positive regulation of granulocyte macrophage colony-stimulating factor production	4/1113	13/18670	0.00581828	0.0224227	0.0135411	CD80/IL1B/ISL1/IL18	4
GO:0038065	collagen-activated signaling pathway	4/1113	13/18670	0.00581828	0.0224227	0.0135411	DDR1/COL4A1/COL4A2/ITGA2	4
GO:0042635	positive regulation of hair cycle	4/1113	13/18670	0.00581828	0.0224227	0.0135411	TERT/GAL/TGFB2/KRT17	4
GO:0098703	calcium ion import across plasma membrane	4/1113	13/18670	0.00581828	0.0224227	0.0135411	ATP2B4/SLC8A3/FYN/TRPV6	4
GO:1902285	semaphorin-plexin signaling pathway involved in neuron projection guidance	4/1113	13/18670	0.00581828	0.0224227	0.0135411	PLXNA4/NRP2/NRP1/PLXND1	4
GO:1902306	negative regulation of sodium ion transmembrane transport	4/1113	13/18670	0.00581828	0.0224227	0.0135411	HECW1/NEDD4L/PRKCE/COMMD1	4
GO:0030509	BMP signaling pathway	18/1113	157/18670	0.00584019	0.0224923	0.0135832	RYR2/BMPER/ZNF423/HTRA1/GREM2/RUNX2/SMURF1/LRP2/SMPD3/SOX11/BMP6/GDF5/FBN1/DDX5/AMHR2/LEF1/SOSTDC1/RBPJ	18
GO:0051817	modulation of process of other organism involved in symbiotic interaction	13/1113	99/18670	0.00586759	0.0225679	0.0136289	CCL8/NTRK3/HMGA2/CASP8/PC/EIF2AK2/ANXA2/GTF2B/SP1/INSR/RXRA/SMAD3/LEF1	13
GO:0070301	cellular response to hydrogen peroxide	13/1113	99/18670	0.00586759	0.0225679	0.0136289	PDGFD/SMPD3/MAPK13/STAT6/NQO1/MET/PARK7/HGF/IL6/SRC/IL18RAP/NFE2L2/MYB	13
GO:0009791	post-embryonic development	12/1113	88/18670	0.00588659	0.0225963	0.013646	DSCAM/PPP1R13L/FOXP2/APOB/FBN1/MTOR/GNAS/NR4A2/NDN/ACO1/PRDM1/SCUBE1	12
GO:0034103	regulation of tissue remodeling	12/1113	88/18670	0.00588659	0.0225963	0.013646	SPP1/IL20RA/EGFR/LEPR/FLT4/P2RX7/PRKCA/ITGB3/IL6/SRC/LTBP3/IL18	12
GO:1901863	positive regulation of muscle tissue development	12/1113	88/18670	0.00588659	0.0225963	0.013646	ZFPM2/ERBB3/DDX39B/FGF9/MYOCD/MEF2C/PPARGC1A/MTOR/IGF1/FLOT1/RBPJ/EFNB2	12
GO:0001818	negative regulation of cytokine production	29/1113	296/18670	0.0059668	0.0228891	0.0138228	NR1H4/CARD16/ANGPT1/ADIPOQ/MAP2K5/LILRB1/HMGB1/RAC1/NLRP3/GSTP1/APOD/EPHA2/SOCS5/CMKLR1/IL12A/TWIST1/PTPRC/IGF1/TRIM27/TLR6/HGF/IL6/F2RL1/TGFB2/LEF1/ELANE/IL20RB/HLA-F/CD33	29
GO:2000573	positive regulation of DNA biosynthetic process	10/1113	67/18670	0.00608013	0.0233085	0.0140761	GRHL2/DDX39B/PRKCQ/PKIB/MAPK15/HSP90AA1/HGF/CCT4/CCT5/SRC	10
GO:0070169	positive regulation of biomineral tissue development	8/1113	47/18670	0.00612858	0.023448	0.0141603	SLC8A1/FBN2/PTN/MEF2C/BMP6/P2RX7/TFAP2A/SMAD3	8
GO:0110151	positive regulation of biomineralization	8/1113	47/18670	0.00612858	0.023448	0.0141603	SLC8A1/FBN2/PTN/MEF2C/BMP6/P2RX7/TFAP2A/SMAD3	8
GO:2000107	negative regulation of leukocyte apoptotic process	8/1113	47/18670	0.00612858	0.023448	0.0141603	LILRB1/PRKCQ/CCR7/CXCL12/KITLG/RAG1/HIF1A/IL7R	8
GO:0006766	vitamin metabolic process	16/1113	134/18670	0.00615325	0.0235115	0.0141987	SHMT1/CRABP1/ALDH1A2/LRP2/PDXK/PC/MCCC1/RXRA/AOX1/PPARD/IL1B/MTHFD1L/KYNU/CYP11A1/VNN2/RPE65	16
GO:0046683	response to organophosphorus	16/1113	134/18670	0.00615325	0.0235115	0.0141987	PIK3CG/SLC8A1/SLC8A3/ADIPOQ/RYR3/HCN2/PDE2A/CPS1/P2RX7/ALDH3A1/PDE3A/RAPGEF1/AANAT/IL1B/IGFBP5/KCNJ11	16
GO:0071772	response to BMP	19/1113	170/18670	0.00618964	0.0236195	0.0142639	RYR2/BMPER/ZNF423/HTRA1/GREM2/RUNX2/SMURF1/LRP2/SPINT1/SMPD3/SOX11/BMP6/GDF5/FBN1/DDX5/AMHR2/LEF1/SOSTDC1/RBPJ	19
GO:0071773	cellular response to BMP stimulus	19/1113	170/18670	0.00618964	0.0236195	0.0142639	RYR2/BMPER/ZNF423/HTRA1/GREM2/RUNX2/SMURF1/LRP2/SPINT1/SMPD3/SOX11/BMP6/GDF5/FBN1/DDX5/AMHR2/LEF1/SOSTDC1/RBPJ	19
GO:0051384	response to glucocorticoid	17/1113	146/18670	0.00622694	0.0237323	0.014332	NTRK3/CLDN1/EGFR/ADIPOQ/ABCC2/IL1RN/IGFBP7/GSTP1/CPS1/BMP6/HNMT/ALDH3A1/PAPPA/TH/IL6/AANAT/ISL1	17
GO:1904019	epithelial cell apoptotic process	14/1113	111/18670	0.00622733	0.0237323	0.014332	RYR2/PIK3CG/TERT/COL18A1/ANGPT1/CCL2/PPARGC1A/CD40/TGFBR2/MTOR/JAG2/IL6/KRT8/NFE2L2	14
GO:0050819	negative regulation of coagulation	9/1113	57/18670	0.00623723	0.0237545	0.0143454	SERPING1/PRKG1/PROC/ANXA2/CD9/KRT1/C1QTNF1/PLAUR/NOS3	9
GO:0031647	regulation of protein stability	28/1113	284/18670	0.00626573	0.0238474	0.0144016	RTN4/STXBP1/TERT/NEDD4L/PRKD1/DSG1/PPARGC1A/SNCA/CRYAB/CALR/ANK2/HSP90AA1/IGF1/CDC73/PFN2/PARK7/DERL1/CCT4/SMAD3/FBXW11/HSPA1B/FLOT1/VHL/CCT5/PEX19/INSC/SRC/PRKDC	28
GO:0072347	response to anesthetic	11/1113	78/18670	0.00636066	0.0241929	0.0146102	TIAM1/PRKCE/F7/HNMT/SNCA/GNAO1/MTOR/CXCR4/GRIN1/DRD2/PEA15	11
GO:0055024	regulation of cardiac muscle tissue development	13/1113	100/18670	0.00638655	0.0242756	0.0146601	ZFPM2/ERBB3/DDX39B/TP73/FGF9/MYOCD/MEF2C/TGFBR2/MTOR/IGF1/PAK1/RBPJ/EFNB2	13
GO:0000303	response to superoxide	6/1113	29/18670	0.00644016	0.0243546	0.0147078	GCH1/PRDX1/NQO1/PARK7/NFE2L2/NOS3	6
GO:0021602	cranial nerve morphogenesis	6/1113	29/18670	0.00644016	0.0243546	0.0147078	PLXNA4/NRP2/EPHB1/NRP1/TFAP2A/EPHB2	6
GO:0031116	positive regulation of microtubule polymerization	6/1113	29/18670	0.00644016	0.0243546	0.0147078	MAP1B/RAC1/MET/MAPT/PAK1/HSPA1B	6
GO:0032232	negative regulation of actin filament bundle assembly	6/1113	29/18670	0.00644016	0.0243546	0.0147078	PHLDB2/CORO2B/SHANK1/STMN1/MET/DLC1	6
GO:0050974	detection of mechanical stimulus involved in sensory perception	6/1113	29/18670	0.00644016	0.0243546	0.0147078	FYN/CXCR4/CXCL12/KCNA1/ITGA2/NTRK1	6
GO:0060914	heart formation	6/1113	29/18670	0.00644016	0.0243546	0.0147078	ROBO2/LRP2/MEF2C/RBPJ/EYA1/ISL1	6
GO:0007193	adenylate cyclase-inhibiting G protein-coupled receptor signaling pathway	12/1113	89/18670	0.00644495	0.0243546	0.0147078	GRM7/CHRM2/FPR2/PDE2A/ADCY2/GABBR1/CHRM3/GRIK3/ADCY5/GNAI1/DRD2/NPR3	12
GO:0046427	positive regulation of receptor signaling pathway via JAK-STAT	12/1113	89/18670	0.00644495	0.0243546	0.0147078	GHR/LYN/PRLR/FYN/CD40/IL12A/IGF1/IL6R/IL6/LIF/ISL1/IL18	12
GO:1901019	regulation of calcium ion transmembrane transporter activity	12/1113	89/18670	0.00644495	0.0243546	0.0147078	RYR2/NOS1/SLC9A1/PDE4B/CACNB2/REM1/GEM/TRDN/ANK2/CASQ2/DRD2/PDE4D	12
GO:0051928	positive regulation of calcium ion transport	15/1113	123/18670	0.00646681	0.0244213	0.0147481	RYR2/ADCYAP1R1/NTSR1/SLC9A1/CACNB2/BDKRB1/CCL2/ANXA2/SNCA/P2RX7/MYLK/TRDN/ANK2/CXCL12/GRIN1	15
GO:0007340	acrosome reaction	7/1113	38/18670	0.00651542	0.0245413	0.0148206	CACNA1H/STXBP1/RIMS1/SYT6/B4GALT1/STX2/AKAP3	7
GO:0032350	regulation of hormone metabolic process	7/1113	38/18670	0.00651542	0.0245413	0.0148206	POR/PPARGC1A/BMP6/GAL/ARNT/IL1B/HIF1A	7
GO:0032620	interleukin-17 production	7/1113	38/18670	0.00651542	0.0245413	0.0148206	NR1H4/PRKCQ/IL12A/LY9/IL6/SLAMF6/IL18	7
GO:0086005	ventricular cardiac muscle cell action potential	7/1113	38/18670	0.00651542	0.0245413	0.0148206	RYR2/CACNA1C/DSP/NEDD4L/JUP/KCNH2/ANK2	7
GO:0030010	establishment of cell polarity	16/1113	135/18670	0.00660574	0.0248654	0.0150163	PARD3B/DOCK2/FEZ1/MAP1B/EPHB1/CCR7/JAM3/FERMT1/PRKCZ/ARHGEF2/HSP90AA1/PAK1/LAMA1/CYTH3/FBF1/STK11	16
GO:0060419	heart growth	14/1113	112/18670	0.00673775	0.0253296	0.0152966	ZFPM2/DDX39B/TP73/FGF9/MEF2C/TGFBR2/MTOR/IGF1/RXRA/PAK1/ACACB/TGFB2/RBPJ/SORBS2	14
GO:1903828	negative regulation of cellular protein localization	14/1113	112/18670	0.00673775	0.0253296	0.0152966	ACTN2/TRIM29/ANGPT1/ADIPOQ/LILRB4/NEDD4L/APOD/PPP2R5A/FERMT1/UBAC2/MAPT/PARK7/COMMD1/CLTC	14
GO:0035914	skeletal muscle cell differentiation	10/1113	68/18670	0.00675743	0.0253872	0.0153314	ATF3/MYOCD/KLF5/SOX8/EPHB1/MEF2C/SOX11/DDX5/SIX4/ASB2	10
GO:0002438	acute inflammatory response to antigenic stimulus	5/1113	21/18670	0.00681077	0.0254074	0.0153436	CCR7/CD6/PARK7/ELANE/IL20RB	5
GO:0010893	positive regulation of steroid biosynthetic process	5/1113	21/18670	0.00681077	0.0254074	0.0153436	POR/FGF1/PPARGC1A/BMP6/IL1B	5
GO:0031290	retinal ganglion cell axon guidance	5/1113	21/18670	0.00681077	0.0254074	0.0153436	ROBO2/EPHB1/NRP1/EPHB2/ISL1	5
GO:0032516	positive regulation of phosphoprotein phosphatase activity	5/1113	21/18670	0.00681077	0.0254074	0.0153436	MAGI2/FCRL3/MTOR/PTPRC/CD33	5
GO:0032674	regulation of interleukin-5 production	5/1113	21/18670	0.00681077	0.0254074	0.0153436	NLRP3/IL5RA/PRKCZ/LEF1/PDE4D	5
GO:0035162	embryonic hemopoiesis	5/1113	21/18670	0.00681077	0.0254074	0.0153436	TGFBR2/MED1/KITLG/HIF1A/PBX1	5
GO:0048791	calcium ion-regulated exocytosis of neurotransmitter	5/1113	21/18670	0.00681077	0.0254074	0.0153436	STXBP1/RIMS1/SYT6/SYT1/RIMS2	5
GO:0050951	sensory perception of temperature stimulus	5/1113	21/18670	0.00681077	0.0254074	0.0153436	NTSR1/EPHB1/CXCR4/CXCL12/NTRK1	5
GO:0140058	neuron projection arborization	5/1113	21/18670	0.00681077	0.0254074	0.0153436	PHACTR1/PTN/LRP2/NRP1/NLGN1	5
GO:1904753	negative regulation of vascular associated smooth muscle cell migration	5/1113	21/18670	0.00681077	0.0254074	0.0153436	ADIPOQ/MYOCD/PRKG1/MEF2C/NFE2L2	5
GO:2001014	regulation of skeletal muscle cell differentiation	5/1113	21/18670	0.00681077	0.0254074	0.0153436	MYOCD/EPHB1/MEF2C/DDX5/SIX4	5
GO:0034440	lipid oxidation	13/1113	101/18670	0.00694135	0.025878	0.0156278	PRKAG2/POR/ADIPOQ/ACSM1/APOD/ACOX3/PPARGC1A/MTOR/TWIST1/ACACB/PPARD/EHHADH/ACOX1	13
GO:0046717	acid secretion	15/1113	124/18670	0.00696325	0.0258859	0.0156326	GRM7/STXBP1/NTSR1/ABCC2/NMUR2/RIMS1/SNCA/P2RX7/PPFIA2/SYT1/TRPC4/SNAP25/IL1B/SGK1/DRD2	15
GO:0051101	regulation of DNA binding	15/1113	124/18670	0.00696325	0.0258859	0.0156326	NGF/HMGB1/MYOCD/HMGA2/SOX11/GTF2B/TWIST1/IGF1/PARK7/IRF4/PLAUR/ITGA2/LIF/LEF1/ISL1	15
GO:0002063	chondrocyte development	8/1113	48/18670	0.00697901	0.0258859	0.0156326	COL20A1/RUNX2/ACAN/SMPD3/COL6A3/TGFBR2/COL6A2/COL14A1	8
GO:0002279	mast cell activation involved in immune response	8/1113	48/18670	0.00697901	0.0258859	0.0156326	PIK3CG/STXBP1/CHGA/LYN/VAMP8/PIK3CD/GAB2/ENPP3	8
GO:0007595	lactation	8/1113	48/18670	0.00697901	0.0258859	0.0156326	KALRN/PRLR/DDR1/NCOA1/MED1/APRT/HIF1A/XDH	8
GO:0008542	visual learning	8/1113	48/18670	0.00697901	0.0258859	0.0156326	GRIN2A/TANC1/DBH/MTOR/GRIN1/RAG1/DRD2/HIF1A	8
GO:0051972	regulation of telomerase activity	8/1113	48/18670	0.00697901	0.0258859	0.0156326	GRHL2/PRKCQ/PKIB/MAPK15/HSP90AA1/CCT4/PARP4/SRC	8
GO:0140115	export across plasma membrane	8/1113	48/18670	0.00697901	0.0258859	0.0156326	SLC8A1/ATP4B/SLC8A3/SLC9A1/KCNH2/KCNA5/RALBP1/SLC15A2	8
GO:0032722	positive regulation of chemokine production	9/1113	58/18670	0.00700205	0.0259383	0.0156642	ADIPOQ/EIF2AK2/TWIST1/IL6R/IL6/RIPK2/IL1B/HIF1A/MBP	9
GO:1902041	regulation of extrinsic apoptotic signaling pathway via death domain receptors	9/1113	58/18670	0.00700205	0.0259383	0.0156642	ATF3/CASP8/ARHGEF2/PARK7/HGF/BRCA1/TNFRSF10A/NOS3/PEA15	9
GO:0032651	regulation of interleukin-1 beta production	12/1113	90/18670	0.0070443	0.0260782	0.0157487	CARD16/HMGB1/NLRP3/CASP8/GSTP1/CCR7/P2RX7/IGF1/SMAD3/RIPK2/CD33/ISL1	12
GO:0046661	male sex differentiation	18/1113	160/18670	0.00708934	0.0262283	0.0158394	ZFPM2/LHCGR/ESR1/MSH2/LRP2/FGF9/SOX8/BMP6/NCOA1/SIX4/AMHR2/MGST1/INSR/KITLG/TGFB2/NTRK1/CSDE1/CTNNA1	18
GO:0002792	negative regulation of peptide secretion	17/1113	148/18670	0.00712119	0.0263294	0.0159004	KALRN/NR1H4/CARD16/RAB11FIP5/CHGA/ANGPT1/LILRB1/NLRP3/KCNB1/TRIM27/TLR6/MAP4K4/RAB11FIP1/F2RL1/IL1B/DRD2/KCNJ11	17
GO:0005996	monosaccharide metabolic process	28/1113	287/18670	0.00720258	0.0266135	0.016072	ATF3/PFKFB2/RORA/NCOA2/ADIPOQ/FUT9/FUT1/LEPR/APOD/PC/CHST15/PRKCE/PPARGC1A/MTOR/RBKS/IGF1/B4GALT1/INSR/ACACB/C1QTNF1/LRP5/TALDO1/PPARD/SRC/UGT2B15/KCNJ11/PKM/PFKM	28
GO:0021987	cerebral cortex development	14/1113	113/18670	0.00728101	0.0268692	0.0162264	RTN4/CNTNAP2/CDH2/DAB1/EGFR/PHACTR1/GNG12/FOXP2/TACC2/NCOA1/GRIN1/TH/DISC1/HIF1A	14
GO:0035821	modulation of process of other organism	14/1113	113/18670	0.00728101	0.0268692	0.0162264	CCL8/NTRK3/HMGA2/CASP8/PC/EIF2AK2/ANXA2/SLPI/GTF2B/SP1/INSR/RXRA/SMAD3/LEF1	14
GO:0045444	fat cell differentiation	23/1113	223/18670	0.00741421	0.0273434	0.0165128	RUNX1T1/ZFPM2/RORA/LAMB3/ADIPOQ/ITGA6/AACS/KLF5/SOX8/ZBTB16/HMGA2/PPARGC1A/GRK5/CMKLR1/WWTR1/MTOR/MED1/NR4A2/SMAD3/IL6/LRP5/PPARD/SULT1E1	23
GO:0050771	negative regulation of axonogenesis	10/1113	69/18670	0.00749176	0.0276119	0.016675	RTN4/SPP1/DAB1/MAG/NRP1/SEMA4B/SEMA4A/EPHB2/DCC/RYK	10
GO:0001823	mesonephros development	13/1113	102/18670	0.00753366	0.0277238	0.0167425	BMPER/SALL1/ROBO2/EPCAM/SOX8/FGF1/ZBTB16/RARB/SIX4/SMAD3/LAMA5/EYA1/PBX1	13
GO:0045684	positive regulation of epidermis development	7/1113	39/18670	0.00754113	0.0277238	0.0167425	SULT2B1/SFN/MED1/GAL/PPARD/TGFB2/KRT17	7
GO:0060306	regulation of membrane repolarization	7/1113	39/18670	0.00754113	0.0277238	0.0167425	KCNJ2/NEDD4L/SCN1B/KCNH2/ANK2/KCNA5/CASQ2	7
GO:2000826	regulation of heart morphogenesis	7/1113	39/18670	0.00754113	0.0277238	0.0167425	ROBO2/TGFBR2/TWIST1/TGFB2/RBPJ/EYA1/ISL1	7
GO:0046425	regulation of receptor signaling pathway via JAK-STAT	16/1113	137/18670	0.0075911	0.0278899	0.0168428	GHR/DAB1/LYN/PRLR/FYN/CD40/IL12A/PTPRC/IGF1/IL6R/HGS/VHL/IL6/LIF/ISL1/IL18	16
GO:0000305	response to oxygen radical	6/1113	30/18670	0.00765224	0.0280085	0.0169145	GCH1/PRDX1/NQO1/PARK7/NFE2L2/NOS3	6
GO:0001844	protein insertion into mitochondrial membrane involved in apoptotic signaling pathway	6/1113	30/18670	0.00765224	0.0280085	0.0169145	TP73/SFN/GZMB/CASP8/TP63/BBC3	6
GO:0002828	regulation of type 2 immune response	6/1113	30/18670	0.00765224	0.0280085	0.0169145	NLRP3/SOCS5/STAT6/PRKCZ/IL6/IL18	6
GO:0003413	chondrocyte differentiation involved in endochondral bone morphogenesis	6/1113	30/18670	0.00765224	0.0280085	0.0169145	COL20A1/SMPD3/COL6A3/TGFBR2/COL6A2/COL14A1	6
GO:0009595	detection of biotic stimulus	6/1113	30/18670	0.00765224	0.0280085	0.0169145	NLRP3/CD1D/PAK1/TLR1/TLR6/DACH1	6
GO:0045940	positive regulation of steroid metabolic process	6/1113	30/18670	0.00765224	0.0280085	0.0169145	POR/FGF1/PPARGC1A/BMP6/AGTR1/IL1B	6
GO:0060333	interferon-gamma-mediated signaling pathway	12/1113	91/18670	0.00768665	0.0281168	0.0169798	HLA-DPA1/IRF8/TRIM5/HCK/HLA-DPB1/MED1/TXK/IRF4/HLA-DRA/HLA-F/NCAM1/VCAM1	12
GO:0046394	carboxylic acid biosynthetic process	33/1113	355/18670	0.00771787	0.0281765	0.0170159	ATP2B4/PRKAG2/GCH1/NR1H4/SEPHS2/HSD17B8/ADIPOQ/SHMT1/ALDH1A2/ACSM1/ACSM3/SMPD3/CPS1/HSD17B12/GAMT/DCN/PARK7/DPYD/OSBPL3/BRCA1/ACSM5/ACACB/IL1B/CLTC/TBXAS1/PHGDH/MTHFD1L/KYNU/ACOT7/PKM/THNSL2/PLOD3/PRKAA2	33
GO:0016311	dephosphorylation	42/1113	478/18670	0.00773375	0.0281765	0.0170159	PTPRG/DLG2/MAGI2/PFKFB2/PHACTR1/PTN/INPP5A/FCRL3/MEF2C/PTPRB/MTMR7/EIF2AK2/PPP2R5A/LCK/DAPP1/MTMR2/PTPRT/NT5E/MTOR/RCAN2/PTPRZ1/PTPRC/PTPRD/LILRB2/PTPRE/PHOSPHO2/SMAD3/PTPN14/FBXW11/ITGA2/DLC1/TGFB2/PTPN5/SRC/DRD2/PPP2CB/STK11/CD33/THNSL2/EYA1/PTPRH/ACP1	42
GO:0001771	immunological synapse formation	4/1113	14/18670	0.00776583	0.0281765	0.0170159	DOCK2/EPHB1/CCR7/CD6	4
GO:0014854	response to inactivity	4/1113	14/18670	0.00776583	0.0281765	0.0170159	HDAC4/UTRN/DRD2/PKM	4
GO:0045064	T-helper 2 cell differentiation	4/1113	14/18670	0.00776583	0.0281765	0.0170159	NLRP3/SOCS5/PRKCZ/IL18	4
GO:0046629	gamma-delta T cell activation	4/1113	14/18670	0.00776583	0.0281765	0.0170159	CXADR/LILRB1/PTPRC/JAG2	4
GO:0050862	positive regulation of T cell receptor signaling pathway	4/1113	14/18670	0.00776583	0.0281765	0.0170159	CCR7/LCK/CD226/TRAT1	4
GO:0051775	response to redox state	4/1113	14/18670	0.00776583	0.0281765	0.0170159	RYR2/ARHGDIB/NPAS2/SMPD3	4
GO:0060397	growth hormone receptor signaling pathway via JAK-STAT	4/1113	14/18670	0.00776583	0.0281765	0.0170159	GHR/LYN/PRLR/STAT6	4
GO:0086069	bundle of His cell to Purkinje myocyte communication	4/1113	14/18670	0.00776583	0.0281765	0.0170159	DSP/JUP/TNNI3K/KCNA5	4
GO:0106070	regulation of adenylate cyclase-activating G protein-coupled receptor signaling pathway	4/1113	14/18670	0.00776583	0.0281765	0.0170159	ATP2B4/NOS1/PRKCA/APLP1	4
GO:1900452	regulation of long-term synaptic depression	4/1113	14/18670	0.00776583	0.0281765	0.0170159	KCNB1/GRID2/MAPT/LILRB2	4
GO:1902656	calcium ion import into cytosol	4/1113	14/18670	0.00776583	0.0281765	0.0170159	ATP2B4/SLC8A3/FYN/TRPV6	4
GO:0120178	steroid hormone biosynthetic process	9/1113	59/18670	0.00783662	0.0284157	0.0171603	CACNA1H/HSD17B8/HSD17B1/HSD17B2/PPARGC1A/BMP6/HSD17B12/MED1/CYP11A1	9
GO:0042035	regulation of cytokine biosynthetic process	14/1113	114/18670	0.00785853	0.0284774	0.0171976	MAP2K5/LILRB1/CD80/PRKCQ/TNFRSF8/CARD11/PTPRC/TLR1/TLR6/IRF4/IL6/IL1B/ELANE/IL1A	14
GO:0008347	glial cell migration	8/1113	49/18670	0.00791556	0.0286484	0.0173009	RTN4/TIAM1/DAB1/CCL2/NDN/TGFB2/DISC1/HEXB	8
GO:0043124	negative regulation of I-kappaB kinase/NF-kappaB signaling	8/1113	49/18670	0.00791556	0.0286484	0.0173009	NR1H4/ESR1/RORA/ADIPOQ/CASP8/GSTP1/RHOH/ZMYND11	8
GO:0050866	negative regulation of cell activation	21/1113	199/18670	0.00794507	0.0287374	0.0173546	RUNX1/LILRB1/CD80/LYN/HMGB1/PRKG1/ERBB2/SOX11/CD9/SOCS5/MAD1L1/CST7/PTPRC/GAL/LILRB2/C1QTNF1/DTX1/IL20RB/HLA-F/NOS3/ENPP3	21
GO:0031960	response to corticosteroid	18/1113	162/18670	0.00803621	0.0290311	0.017532	NTRK3/CLDN1/EGFR/ADIPOQ/ABCC2/IL1RN/IGFBP7/GSTP1/CPS1/BMP6/HNMT/ALDH3A1/PAPPA/TH/IL6/AANAT/SRC/ISL1	18
GO:0016053	organic acid biosynthetic process	33/1113	356/18670	0.00803623	0.0290311	0.017532	ATP2B4/PRKAG2/GCH1/NR1H4/SEPHS2/HSD17B8/ADIPOQ/SHMT1/ALDH1A2/ACSM1/ACSM3/SMPD3/CPS1/HSD17B12/GAMT/DCN/PARK7/DPYD/OSBPL3/BRCA1/ACSM5/ACACB/IL1B/CLTC/TBXAS1/PHGDH/MTHFD1L/KYNU/ACOT7/PKM/THNSL2/PLOD3/PRKAA2	33
GO:0018958	phenol-containing compound metabolic process	13/1113	103/18670	0.00816517	0.0294603	0.0177912	GCH1/GRIN2A/ITGB2/SNCAIP/DBH/SNCA/MED1/NR4A2/PARK7/TH/TGFB2/EPAS1/DRD2	13
GO:0032652	regulation of interleukin-1 production	13/1113	103/18670	0.00816517	0.0294603	0.0177912	NR1H4/CARD16/HMGB1/NLRP3/CASP8/GSTP1/CCR7/P2RX7/IGF1/SMAD3/RIPK2/CD33/ISL1	13
GO:0034121	regulation of toll-like receptor signaling pathway	10/1113	70/18670	0.00828616	0.0298784	0.0180437	RTN4/ESR1/LYN/HMGB1/FCRL3/TLR1/TLR6/IRF4/FLOT1/F2RL1	10
GO:0007398	ectoderm development	5/1113	22/18670	0.00838883	0.0300626	0.0181549	ETS2/SMURF1/ITGA6/GRHL3/STX2	5
GO:0031281	positive regulation of cyclase activity	5/1113	22/18670	0.00838883	0.0300626	0.0181549	TIMP2/CACNA1C/NOS1/RCVRN/NOS3	5
GO:0031342	negative regulation of cell killing	5/1113	22/18670	0.00838883	0.0300626	0.0181549	LILRB1/KRT6A/PTPRC/HLA-F/IL7R	5
GO:0031629	synaptic vesicle fusion to presynaptic active zone membrane	5/1113	22/18670	0.00838883	0.0300626	0.0181549	STXBP1/GRIK5/SYT1/SNAP25/STX2	5
GO:0032634	interleukin-5 production	5/1113	22/18670	0.00838883	0.0300626	0.0181549	NLRP3/IL5RA/PRKCZ/LEF1/PDE4D	5
GO:0033233	regulation of protein sumoylation	5/1113	22/18670	0.00838883	0.0300626	0.0181549	TOLLIP/HDAC4/ARNT/GNL3/PARK7	5
GO:0033622	integrin activation	5/1113	22/18670	0.00838883	0.0300626	0.0181549	FERMT2/CXCL12/CXCL13/SRC/RASIP1	5
GO:0035024	negative regulation of Rho protein signal transduction	5/1113	22/18670	0.00838883	0.0300626	0.0181549	STMN1/MET/ABL2/DLC1/RASIP1	5
GO:0071379	cellular response to prostaglandin stimulus	5/1113	22/18670	0.00838883	0.0300626	0.0181549	APOB/PRKCE/GNG2/PTGFR/PRKAA2	5
GO:1901522	positive regulation of transcription from RNA polymerase II promoter involved in cellular response to chemical stimulus	5/1113	22/18670	0.00838883	0.0300626	0.0181549	RUNX2/CARF/NFE2L2/RBPJ/HIF1A	5
GO:0014855	striated muscle cell proliferation	11/1113	81/18670	0.0084363	0.0302141	0.0182464	ZFPM2/ANGPT1/TP73/FGF9/EPHB1/MEF2C/TGFBR2/RXRA/PPARD/TGFB2/RBPJ	11
GO:0010927	cellular component assembly involved in morphogenesis	14/1113	115/18670	0.00847178	0.0303225	0.0183119	ACTN2/OBSCN/PHLDB2/NFASC/TNNT2/MEF2C/MYOM2/CD9/MTMR2/KRT19/SIX4/ANK2/CASQ2/KRT8	14
GO:0051783	regulation of nuclear division	20/1113	188/18670	0.00865771	0.030969	0.0187023	TRIP13/RCC1/SMPD3/CHMP4C/MAD1L1/MAPK15/CALR/IGF1/PDE3A/NEK6/INSR/HSPA1B/PTTG1/LRP5/IL1B/LIF/TOM1L2/BUB3/STAG1/IL1A	20
GO:0001990	regulation of systemic arterial blood pressure by hormone	7/1113	40/18670	0.00868138	0.0310346	0.0187419	CMA1/CES1/AGTR1/PCSK5/CTSG/F2RL1/NOS3	7
GO:0009913	epidermal cell differentiation	33/1113	358/18670	0.00870567	0.0311024	0.0187828	KRT20/KAZN/SULT2B1/RUNX1/GRHL2/DSP/PI3/SFN/KRT6A/PKP3/JUP/IVL/EPHA2/DSG1/TP63/KRT19/TGM3/GRHL1/KRT7/MED1/KRT1/ASAH1/ACER1/PIP5K1A/CSTA/PALLD/JAG2/KRT5/KRT8/KRT15/RBPJ/SPRR3/KRT17	33
GO:0018149	peptide cross-linking	9/1113	60/18670	0.00874483	0.0311658	0.0188212	DSP/PI3/IVL/F13A1/TGM3/KRT1/DCN/CSTA/SPRR3	9
GO:0046128	purine ribonucleoside metabolic process	9/1113	60/18670	0.00874483	0.0311658	0.0188212	DLG2/DGUOK/HDDC3/CARD11/GAMT/NT5E/TJP2/APRT/PRTFDC1	9
GO:0090342	regulation of cell aging	9/1113	60/18670	0.00874483	0.0311658	0.0188212	TERT/MAP3K3/TERF2/HMGA2/TWIST1/NEK6/CDK6/PRKDC/AKT3	9
GO:0120193	tight junction organization	9/1113	60/18670	0.00874483	0.0311658	0.0188212	OCLN/CLDN1/RUNX1/F11R/GRHL2/EPHA2/PARD6B/NPHP1/TJP1	9
GO:0032414	positive regulation of ion transmembrane transporter activity	13/1113	104/18670	0.00883761	0.031458	0.0189976	RYR2/ACTN2/NTSR1/SLC9A1/ABCB1/CACNB2/CCL2/TRDN/ANK2/GAL/KCNA1/EPHB2/KCNJ11	13
GO:0071887	leukocyte apoptotic process	13/1113	104/18670	0.00883761	0.031458	0.0189976	LILRB1/LYN/PRKCQ/MEF2C/CCR7/PIK3CD/P2RX7/CXCL12/IL6/KITLG/RAG1/HIF1A/IL7R	13
GO:0034656	nucleobase-containing small molecule catabolic process	8/1113	50/18670	0.00894337	0.0317569	0.0191781	DPYS/HDDC3/UPP1/ENTPD8/NT5E/ENTPD1/DPYD/ENTPD3	8
GO:0060976	coronary vasculature development	8/1113	50/18670	0.00894337	0.0317569	0.0191781	LRP2/MYOCD/SGCD/NRP1/PCSK5/PRDM1/LTBP1/PLXND1	8
GO:0086009	membrane repolarization	8/1113	50/18670	0.00894337	0.0317569	0.0191781	KCNJ2/NEDD4L/SCN1B/KCNH2/ANK2/KCNA5/CASQ2/KCNN2	8
GO:2000725	regulation of cardiac muscle cell differentiation	8/1113	50/18670	0.00894337	0.0317569	0.0191781	DDX39B/MYOCD/MEF2C/MTOR/IGF1/PAK1/RBPJ/EFNB2	8
GO:0002675	positive regulation of acute inflammatory response	6/1113	31/18670	0.00902036	0.0319524	0.0192961	PIK3CG/CCR7/PARK7/CREB3L3/IL6/IL1B	6
GO:0019048	modulation by virus of host process	6/1113	31/18670	0.00902036	0.0319524	0.0192961	NTRK3/CASP8/EIF2AK2/INSR/RXRA/SMAD3	6
GO:0051955	regulation of amino acid transport	6/1113	31/18670	0.00902036	0.0319524	0.0192961	GRM7/STXBP1/NTSR1/SNCA/P2RX7/ARL6IP5	6
GO:0060292	long-term synaptic depression	6/1113	31/18670	0.00902036	0.0319524	0.0192961	STXBP1/KCNB1/GRIA1/GRID2/MAPT/LILRB2	6
GO:1901184	regulation of ERBB signaling pathway	12/1113	93/18670	0.00910846	0.0322448	0.0194728	RTN4/CDH13/EGFR/CBLC/ERBB2/SOCS5/CHMP6/AFAP1L2/HGS/PLAUR/RBPJ/ARHGEF7	12
GO:0010822	positive regulation of mitochondrion organization	14/1113	116/18670	0.00912223	0.032274	0.0194904	SMURF1/TP73/ZNF205/SFN/GZMB/CASP8/TP63/PPARGC1A/DNM1L/DCN/PARK7/PLAUR/HIF1A/BBC3	14
GO:0006637	acyl-CoA metabolic process	13/1113	105/18670	0.00955273	0.0337356	0.0203731	HSD17B8/MPC1/ACSM1/ACSM3/HSD17B12/SNCA/HMGCL/ACSL5/ACSM5/ACACB/OGDH/KYNU/ACOT7	13
GO:0035383	thioester metabolic process	13/1113	105/18670	0.00955273	0.0337356	0.0203731	HSD17B8/MPC1/ACSM1/ACSM3/HSD17B12/SNCA/HMGCL/ACSL5/ACSM5/ACACB/OGDH/KYNU/ACOT7	13
GO:0055017	cardiac muscle tissue growth	13/1113	105/18670	0.00955273	0.0337356	0.0203731	ZFPM2/DDX39B/TP73/FGF9/MEF2C/TGFBR2/MTOR/IGF1/RXRA/PAK1/TGFB2/RBPJ/SORBS2	13
GO:0050954	sensory perception of mechanical stimulus	18/1113	165/18670	0.00964494	0.0340406	0.0205573	GABRB3/GRM7/THRB/NAV2/FYN/LRP2/TFAP2A/CXCR4/CXCL12/KCNA1/TH/SPTBN4/ITGA2/CLIC5/NTRK1/HEXB/MBP/EYA1	18
GO:0016266	O-glycan processing	9/1113	61/18670	0.0097306	0.0342807	0.0207022	GALNT9/MUC16/GALNT8/MUC20/MUC2/MUC4/B3GNT5/ST6GAL1/MUC1	9
GO:0032233	positive regulation of actin filament bundle assembly	9/1113	61/18670	0.0097306	0.0342807	0.0207022	RAC1/S100A10/EPHA1/NRP1/MTOR/PFN2/PAK1/SMAD3/EVL	9
GO:0090303	positive regulation of wound healing	9/1113	61/18670	0.0097306	0.0342807	0.0207022	PRKCE/F7/TGFBR2/MYLK/MTOR/CXCR4/PPARD/NFE2L2/TBXA2R	9
GO:0006906	vesicle fusion	12/1113	94/18670	0.00989206	0.0347864	0.0210076	STXBP1/GRIK5/VAV3/ANXA2/SNCA/CALR/SYT1/SNAP25/NKD2/STX2/STX8/RAB8B	12
GO:0070167	regulation of biomineral tissue development	12/1113	94/18670	0.00989206	0.0347864	0.0210076	SLC8A1/FBN2/PTN/MEF2C/BMP6/P2RX7/TFAP2A/TWIST1/SMAD3/LTBP3/HIF1A/NOS3	12
GO:0110149	regulation of biomineralization	12/1113	94/18670	0.00989206	0.0347864	0.0210076	SLC8A1/FBN2/PTN/MEF2C/BMP6/P2RX7/TFAP2A/TWIST1/SMAD3/LTBP3/HIF1A/NOS3	12
GO:0050709	negative regulation of protein secretion	16/1113	141/18670	0.00991405	0.0348427	0.0210416	NR1H4/CARD16/RAB11FIP5/CHGA/ANGPT1/LILRB1/NLRP3/KCNB1/TRIM27/TLR6/MAP4K4/RAB11FIP1/F2RL1/IL1B/DRD2/KCNJ11	16
GO:0090224	regulation of spindle organization	7/1113	41/18670	0.00994321	0.0349031	0.0210781	CHMP4C/MAPK15/DYNC1H1/GNAI1/HSPA1B/CLTC/STAG1	7
GO:1901381	positive regulation of potassium ion transmembrane transport	7/1113	41/18670	0.00994321	0.0349031	0.0210781	ACTN2/KCNJ2/KCNH2/ANK2/GAL/KCNA1/KCNMB1	7
GO:0032869	cellular response to insulin stimulus	22/1113	216/18670	0.00999554	0.0350656	0.0211763	NR1H4/PRKCB/ADIPOQ/GRB10/AP3S1/SLC9A1/PRKCQ/GSTP1/PRKCZ/CPEB1/SP1/INSR/PAK1/PTPRE/APRT/SRSF5/IL1B/SRC/PRKDC/PKM/RAB8B/RPE65	22
GO:0032024	positive regulation of insulin secretion	10/1113	72/18670	0.0100675	0.0351052	0.0212002	NR1H4/PFKFB2/AACS/RAC1/PRKCE/RPH3AL/PPARD/MYRIP/HIF1A/ISL1	10
GO:2001259	positive regulation of cation channel activity	10/1113	72/18670	0.0100675	0.0351052	0.0212002	ACTN2/NTSR1/CACNB2/CCL2/TRDN/ANK2/GAL/KCNA1/EPHB2/KCNJ11	10
GO:0045668	negative regulation of osteoblast differentiation	8/1113	51/18670	0.0100676	0.0351052	0.0212002	TWIST2/HDAC4/TWIST1/RORB/CDK6/SMAD3/LRP5/IGFBP5	8
GO:0048641	regulation of skeletal muscle tissue development	8/1113	51/18670	0.0100676	0.0351052	0.0212002	MYOCD/EPHB1/MEF2C/DDX5/HDAC4/SIX4/TWIST1/FLOT1	8
GO:0097366	response to bronchodilator	8/1113	51/18670	0.0100676	0.0351052	0.0212002	GRIN2A/TRDMT1/DBH/CCR7/NR4A2/GRIN1/TH/DRD2	8
GO:2001258	negative regulation of cation channel activity	8/1113	51/18670	0.0100676	0.0351052	0.0212002	KCNAB1/FGF12/REM1/GEM/TRDN/CASQ2/EPHB2/DRD2	8
GO:0042509	regulation of tyrosine phosphorylation of STAT protein	11/1113	83/18670	0.0100879	0.0351052	0.0212002	GHR/LYN/FYN/CD40/IL12A/IGF1/IL6R/IL6/LIF/ISL1/IL18	11
GO:0071277	cellular response to calcium ion	11/1113	83/18670	0.0100879	0.0351052	0.0212002	RYR1/RYR3/MEF2C/SYT6/KCNH1/NLGN1/SYT1/ACER1/CARF/SYT3/PRKAA2	11
GO:0032645	regulation of granulocyte macrophage colony-stimulating factor production	4/1113	15/18670	0.0100972	0.0351052	0.0212002	CD80/IL1B/ISL1/IL18	4
GO:0033151	V(D)J recombination	4/1113	15/18670	0.0100972	0.0351052	0.0212002	HMGB1/RAG1/LEF1/PRKDC	4
GO:0051883	killing of cells in other organism involved in symbiotic interaction	4/1113	15/18670	0.0100972	0.0351052	0.0212002	KRT6A/CTSG/F2RL1/ELANE	4
GO:0071801	regulation of podosome assembly	4/1113	15/18670	0.0100972	0.0351052	0.0212002	LCP1/HCK/ARHGEF2/SRC	4
GO:0072160	nephron tubule epithelial cell differentiation	4/1113	15/18670	0.0100972	0.0351052	0.0212002	MTSS1/MEF2C/WWTR1/LIF	4
GO:0090494	dopamine uptake	4/1113	15/18670	0.0100972	0.0351052	0.0212002	SNCA/MAPK15/PARK7/DRD2	4
GO:1901841	regulation of high voltage-gated calcium channel activity	4/1113	15/18670	0.0100972	0.0351052	0.0212002	PDE4B/CACNB2/REM1/GEM	4
GO:0009310	amine catabolic process	5/1113	23/18670	0.010203	0.0353254	0.0213332	ATP2B4/AFMID/HNMT/IDO2/KYNU	5
GO:0032753	positive regulation of interleukin-4 production	5/1113	23/18670	0.010203	0.0353254	0.0213332	NLRP3/PRKCQ/PRKCZ/IRF4/IL20RB	5
GO:0032799	low-density lipoprotein receptor particle metabolic process	5/1113	23/18670	0.010203	0.0353254	0.0213332	ADIPOQ/ANXA2/ITGB3/AP2A2/CLTC	5
GO:0034123	positive regulation of toll-like receptor signaling pathway	5/1113	23/18670	0.010203	0.0353254	0.0213332	RTN4/HMGB1/TLR1/FLOT1/F2RL1	5
GO:0034695	response to prostaglandin E	5/1113	23/18670	0.010203	0.0353254	0.0213332	PRKCE/CCR7/GNG2/AANAT/PRKAA2	5
GO:0070841	inclusion body assembly	5/1113	23/18670	0.010203	0.0353254	0.0213332	SNCAIP/MAPT/HSPA1B/UBD/DNAJB1	5
GO:0099500	vesicle fusion to plasma membrane	5/1113	23/18670	0.010203	0.0353254	0.0213332	STXBP1/GRIK5/SYT1/SNAP25/STX2	5
GO:0009116	nucleoside metabolic process	13/1113	106/18670	0.0103123	0.0356827	0.0215489	DPYS/DLG2/DGUOK/TK1/HDDC3/UPP1/CARD11/GAMT/NT5E/DPYD/TJP2/APRT/PRTFDC1	13
GO:1901605	alpha-amino acid metabolic process	21/1113	204/18670	0.0104041	0.0359791	0.0217279	ATP2B4/NR1H4/SEPHS2/NOS1/SHMT1/AFMID/ATCAY/CPS1/HNMT/HMGCL/GAMT/IDO2/MCCC1/PARK7/TH/OGDH/PHGDH/KYNU/THNSL2/NOS3/PLOD3	21
GO:0001569	branching involved in blood vessel morphogenesis	6/1113	32/18670	0.0105547	0.0363918	0.0219772	NOTCH4/COL4A1/NRP1/TGFBR2/LEF1/PLXND1	6
GO:0008210	estrogen metabolic process	6/1113	32/18670	0.0105547	0.0363918	0.0219772	HSD17B8/HSD17B1/HSD17B2/HSD17B12/CYP3A7/SULT1E1	6
GO:0055094	response to lipoprotein particle	6/1113	32/18670	0.0105547	0.0363918	0.0219772	CDH13/ITGB2/SMPD3/CD9/SOCS5/TLR6	6
GO:0070570	regulation of neuron projection regeneration	6/1113	32/18670	0.0105547	0.0363918	0.0219772	SPP1/NTRK3/PTN/PRRX1/HGF/MAP4K4	6
GO:2000778	positive regulation of interleukin-6 secretion	6/1113	32/18670	0.0105547	0.0363918	0.0219772	HMGB1/TWIST1/DHX9/F2RL1/IL1B/MBP	6
GO:0030111	regulation of Wnt signaling pathway	33/1113	363/18670	0.0105831	0.036468	0.0220232	TERT/HECW1/CDH2/RUNX1/ESR1/TIAM1/EGFR/TLE3/WWOX/SALL1/NFATC1/GRB10/FGF9/JUP/CDK14/FERMT1/WWTR1/PSMB2/CDC73/CTNND2/RAPGEF1/SMAD3/MACF1/NKD2/LEF1/SRC/PSMC2/TSKU/SOSTDC1/DISC1/RBPJ/STK11/ISL1	33
GO:1901657	glycosyl compound metabolic process	15/1113	130/18670	0.0106173	0.0365644	0.0220814	DPYS/DLG2/DGUOK/TK1/HDDC3/UPP1/CARD11/GAMT/NT5E/DPYD/TJP2/TH/APRT/SLC34A1/PRTFDC1	15
GO:0042116	macrophage activation	12/1113	95/18670	0.0107269	0.0368983	0.022283	RORA/FPR2/ITGB2/PRKCE/SNCA/CST7/PTPRC/MAPT/TLR1/TLR6/IL6/TTBK1	12
GO:0061326	renal tubule development	12/1113	95/18670	0.0107269	0.0368983	0.022283	SALL1/MTSS1/COL4A1/SOX8/FGF1/MEF2C/WWTR1/SIX4/LAMA5/LIF/EYA1/PBX1	12
GO:1901136	carbohydrate derivative catabolic process	20/1113	192/18670	0.0107978	0.0370548	0.0223775	DPYS/PDE1A/GNS/PDE10A/SLC9A1/PDE4B/PDE2A/ACAN/HDDC3/PDE7B/UPP1/NT5E/DCN/DPYD/NEU4/ACOT7/HEXB/MMP12/DUT/PDE4D	20
GO:0032835	glomerulus development	9/1113	62/18670	0.0107979	0.0370548	0.0223775	MAGI2/ANGPT1/PDGFD/ADIPOQ/NOTCH3/MTSS1/MEF2C/WWTR1/IL6R	9
GO:0050433	regulation of catecholamine secretion	9/1113	62/18670	0.0107979	0.0370548	0.0223775	CHGA/KCNB1/SYT6/SNCA/SYT1/CXCL12/VIP/SYT3/DRD2	9
GO:1901862	negative regulation of muscle tissue development	9/1113	62/18670	0.0107979	0.0370548	0.0223775	TP73/MYOCD/EPHB1/TGFBR2/SIX4/TWIST1/PAK1/IGFBP5/LEF1	9
GO:0009615	response to virus	30/1113	323/18670	0.0108321	0.0371506	0.0224354	CCL8/CHRM2/LAMTOR5/HTRA1/LILRB1/LGALS8/NLRP3/TRIM5/APOB/HMGA2/EIF2AK2/STMN1/CD40/CCL11/ZMYND11/IL12A/PTPRC/CXCR4/CXCL12/CDK6/MST1R/DHX9/IL6/CCT5/F2RL1/IL1B/ABCC9/SRC/MMP12/DMBT1	30
GO:0060420	regulation of heart growth	11/1113	84/18670	0.0110016	0.0377097	0.022773	ZFPM2/DDX39B/TP73/FGF9/MEF2C/TGFBR2/MTOR/IGF1/PAK1/ACACB/RBPJ	11
GO:0010977	negative regulation of neuron projection development	17/1113	155/18670	0.0110964	0.0380123	0.0229558	RTN4/SPP1/STMN2/PTPRG/DAB1/DGUOK/MAG/NRP1/NLGN1/SEMA4B/MAP4K4/SEMA4A/EPHB2/CRMP1/DCC/EFNB2/RYK	17
GO:0019318	hexose metabolic process	24/1113	244/18670	0.0111031	0.0380129	0.0229561	ATF3/PFKFB2/RORA/NCOA2/ADIPOQ/FUT9/FUT1/LEPR/APOD/PC/CHST15/PPARGC1A/MTOR/IGF1/B4GALT1/INSR/ACACB/C1QTNF1/LRP5/PPARD/SRC/KCNJ11/PKM/PFKM	24
GO:0050905	neuromuscular process	13/1113	107/18670	0.011118	0.0380416	0.0229734	KCNAB2/GCH1/GRIN2A/NRXN1/SHANK1/FGF12/GRID2/ADCY5/GRIN1/KCNA1/GRIN3A/DRD2/HEXB	13
GO:0010565	regulation of cellular ketone metabolic process	19/1113	180/18670	0.0111673	0.0381654	0.0230482	ATP2B4/PRKAG2/NR1H4/ADIPOQ/ATCAY/PRKCE/PPARGC1A/BMP6/SNCA/NQO1/MTOR/TWIST1/PSMB2/PARK7/BRCA1/ACACB/IL1B/PSMC2/PRKAA2	19
GO:0043534	blood vessel endothelial cell migration	19/1113	180/18670	0.0111673	0.0381654	0.0230482	MAP3K3/ANGPT1/MAP2K5/HMGB1/JUP/PRKD1/EPHA2/MEF2C/CD40/NRP1/PRKCA/SP1/NFE2L2/HIF1A/RHOJ/NOS3/EFNB2/TBXA2R/AKT3	19
GO:0015872	dopamine transport	8/1113	52/18670	0.0112933	0.0385281	0.0232672	SYT6/SNCA/MAPK15/SYT1/CXCL12/PARK7/SYT3/DRD2	8
GO:0055078	sodium ion homeostasis	8/1113	52/18670	0.0112933	0.0385281	0.0232672	SLC8A1/ATP4B/NEDD4L/SCNN1A/SLC9A1/AGTR1/EDNRB/DRD2	8
GO:0060421	positive regulation of heart growth	8/1113	52/18670	0.0112933	0.0385281	0.0232672	ZFPM2/DDX39B/FGF9/MEF2C/MTOR/IGF1/ACACB/RBPJ	8
GO:0017145	stem cell division	7/1113	42/18670	0.0113336	0.038643	0.0233366	SOX5/ZBTB16/WWTR1/ARHGEF2/GNL3/TGFB2/LEF1	7
GO:0034614	cellular response to reactive oxygen species	18/1113	168/18670	0.0115013	0.0391918	0.0236681	GCH1/EGFR/PDGFD/SMPD3/MAPK13/PRDX1/STAT6/NQO1/MET/MAPT/PARK7/HGF/IL6/SRC/IL18RAP/NFE2L2/NOS3/MYB	18
GO:0009314	response to radiation	39/1113	448/18670	0.0115334	0.0392782	0.0237202	GRIN2A/CARD16/TANC1/F11R/EGFR/CCL7/PTN/MSH2/HMGA2/IVL/MAPK13/DBH/RCVRN/CCL11/CRYAB/IL12A/MTOR/RAD9A/NPHP1/NPM1/PTPRC/CXCL12/GRIN1/RAD18/TH/BRCA1/RAG1/AANAT/ELANE/NTRK1/DRD2/CDS1/PRKDC/HIF1A/STK11/EYA1/VCAM1/HUS1/RPE65	39
GO:0006835	dicarboxylic acid transport	12/1113	96/18670	0.0116151	0.0394874	0.0238466	GRM7/STXBP1/NTSR1/ABCC2/LRP2/RIMS1/SNCA/P2RX7/PPFIA2/SYT1/SNAP25/ARL6IP5	12
GO:0008585	female gonad development	12/1113	96/18670	0.0116151	0.0394874	0.0238466	ZFPM2/EIF2B5/ESR1/ROBO2/AMHR2/INSR/PGR/TAF4/KITLG/SRC/NOS3/CTNNA1	12
GO:0097327	response to antineoplastic agent	12/1113	96/18670	0.0116151	0.0394874	0.0238466	CLDN1/EGFR/ABCC2/ADAM10/JUP/MAPK13/RECQL5/CPS1/F7/BRCA1/MAP4K1/CTNNA1	12
GO:0042278	purine nucleoside metabolic process	9/1113	63/18670	0.0119505	0.0406039	0.0245208	DLG2/DGUOK/HDDC3/CARD11/GAMT/NT5E/TJP2/APRT/PRTFDC1	9
GO:0034308	primary alcohol metabolic process	11/1113	85/18670	0.0119773	0.0406712	0.0245615	CACNA1H/ALDH1A2/BMP6/ALDH3B2/ALDH2/IGF1/PARK7/TTR/SULT1E1/CYP11A1/RPE65	11
GO:0032868	response to insulin	26/1113	272/18670	0.0119962	0.0407117	0.024586	NR1H4/PRKCB/ADIPOQ/LYN/GRB10/AP3S1/SLC9A1/PRKCQ/GSTP1/PRKCZ/CPEB1/MTOR/SP1/GAL/INSR/PAK1/PTPRE/APRT/SRSF5/AANAT/IL1B/SRC/PRKDC/PKM/RAB8B/RPE65	26
GO:0045995	regulation of embryonic development	15/1113	132/18670	0.0121237	0.0410575	0.0247948	PHLDB2/ADIPOQ/MAP2K5/LAMA4/IL1RN/COL5A1/SIX4/IGF1/INSR/GRHL3/LAMA5/LAMA1/NFE2L2/LAMA3/MBP	15
GO:0009119	ribonucleoside metabolic process	10/1113	74/18670	0.0121263	0.0410575	0.0247948	DLG2/DGUOK/HDDC3/UPP1/CARD11/GAMT/NT5E/TJP2/APRT/PRTFDC1	10
GO:1900182	positive regulation of protein localization to nucleus	10/1113	74/18670	0.0121263	0.0410575	0.0247948	TERT/FYN/JUP/PARK7/CCT4/SMAD3/CCT5/LIF/SRC/STK11	10
GO:0002698	negative regulation of immune effector process	14/1113	120/18670	0.0121263	0.0410575	0.0247948	A2M/HTRA1/ANGPT1/LILRB1/SERPING1/FCRL3/SOCS5/PTPRC/TGFB2/PRKDC/IL20RB/HLA-F/ENPP3/IL7R	14
GO:0042180	cellular ketone metabolic process	24/1113	246/18670	0.012192	0.0411328	0.0248403	ATP2B4/CACNA1H/PRKAG2/NR1H4/ADIPOQ/AFMID/ATCAY/PRKCE/PPARGC1A/BMP6/SNCA/NQO1/MTOR/TWIST1/PSMB2/IDO2/PARK7/BRCA1/ACACB/IL1B/PSMC2/KYNU/CYP11A1/PRKAA2	24
GO:0010039	response to iron ion	6/1113	33/18670	0.0122652	0.0411328	0.0248403	BMP6/SNCA/TFAP2A/ACO1/DRD2/HIF1A	6
GO:0010464	regulation of mesenchymal cell proliferation	6/1113	33/18670	0.0122652	0.0411328	0.0248403	PTN/FOXP2/FGF9/PRRX1/TGFBR2/LRP5	6
GO:0010837	regulation of keratinocyte proliferation	6/1113	33/18670	0.0122652	0.0411328	0.0248403	SFN/PRKD1/TP63/MED1/FGF7/EFNB2	6
GO:0035115	embryonic forelimb morphogenesis	6/1113	33/18670	0.0122652	0.0411328	0.0248403	RUNX2/CACNA1C/ALDH1A2/TP63/TFAP2A/TWIST1	6
GO:0036003	positive regulation of transcription from RNA polymerase II promoter in response to stress	6/1113	33/18670	0.0122652	0.0411328	0.0248403	ATF3/CREB3L3/NFE2L2/RBPJ/HIF1A/MUC1	6
GO:0048011	neurotrophin TRK receptor signaling pathway	6/1113	33/18670	0.0122652	0.0411328	0.0248403	NTRK3/NGF/NTF3/NDN/SRC/NTRK1	6
GO:0002092	positive regulation of receptor internalization	5/1113	24/18670	0.0122685	0.0411328	0.0248403	MAGI2/ANGPT1/NTF3/SELE/DRD2	5
GO:0003418	growth plate cartilage chondrocyte differentiation	5/1113	24/18670	0.0122685	0.0411328	0.0248403	COL20A1/COL6A3/TGFBR2/COL6A2/COL14A1	5
GO:0010804	negative regulation of tumor necrosis factor-mediated signaling pathway	5/1113	24/18670	0.0122685	0.0411328	0.0248403	NR1H4/CARD16/ADIPOQ/GSTP1/F2RL1	5
GO:0010881	regulation of cardiac muscle contraction by regulation of the release of sequestered calcium ion	5/1113	24/18670	0.0122685	0.0411328	0.0248403	RYR2/SLC8A1/CACNA1C/ANK2/CASQ2	5
GO:0014850	response to muscle activity	5/1113	24/18670	0.0122685	0.0411328	0.0248403	RYR2/PPARGC1A/ITGA2/HIF1A/PRKAA2	5
GO:0031579	membrane raft organization	5/1113	24/18670	0.0122685	0.0411328	0.0248403	DOCK2/S100A10/ANXA2/PTPRC/FLOT1	5
GO:0034162	toll-like receptor 9 signaling pathway	5/1113	24/18670	0.0122685	0.0411328	0.0248403	RTN4/NR1H4/HMGB1/FCRL3/PIK3AP1	5
GO:0062009	secondary palate development	5/1113	24/18670	0.0122685	0.0411328	0.0248403	SOX11/TGFBR2/JAG2/TGFB2/LEF1	5
GO:0071677	positive regulation of mononuclear cell migration	5/1113	24/18670	0.0122685	0.0411328	0.0248403	PDGFD/FPR2/HMGB1/CXCL12/S100A14	5
GO:2000178	negative regulation of neural precursor cell proliferation	5/1113	24/18670	0.0122685	0.0411328	0.0248403	PTN/SPINT1/LIMS2/RAPGEF1/CTNNA1	5
GO:0001657	ureteric bud development	12/1113	97/18670	0.0125588	0.0420576	0.0253987	BMPER/SALL1/ROBO2/EPCAM/SOX8/FGF1/RARB/SIX4/SMAD3/LAMA5/EYA1/PBX1	12
GO:0090630	activation of GTPase activity	12/1113	97/18670	0.0125588	0.0420576	0.0253987	NTRK3/TIAM1/TBC1D8/NTF3/EPHA1/EPHA2/CCR7/PIP5K1A/RAPGEF1/CXCL13/SGSM2/SIPA1L1	12
GO:0022029	telencephalon cell migration	8/1113	53/18670	0.0126256	0.0422327	0.0255045	RTN4/DAB1/EGFR/CXCR4/CXCL12/CNTN2/DRD2/DISC1	8
GO:0050702	interleukin-1 beta secretion	8/1113	53/18670	0.0126256	0.0422327	0.0255045	CARD16/HMGB1/NLRP3/CCR7/P2RX7/TLR6/RIPK2/F2RL1	8
GO:0008654	phospholipid biosynthetic process	25/1113	260/18670	0.0126684	0.0423514	0.0255762	PIK3CG/SGMS2/NR1H4/PIK3C2G/FPR2/LPCAT2/DHDDS/MTMR7/RUFY1/PIP4K2A/PIK3CD/MTMR2/PLA2G4B/PIP5K1A/PIP5K1B/ACHE/AGPAT4/PLEKHA8/AGPAT2/PPARD/CDS1/HEXB/PCYT1A/MBOAT2/SH3YL1	25
GO:0007623	circadian rhythm	21/1113	208/18670	0.0127831	0.0425045	0.0256686	NTRK3/RORA/EGFR/NCOA2/ADIPOQ/NPAS2/CLDN4/PPARGC1A/F7/MTOR/NLGN1/RORB/NFIL3/TH/FBXW11/AANAT/NTRK1/DRD2/PRKDC/PRKAA2/RPE65	21
GO:0016051	carbohydrate biosynthetic process	21/1113	208/18670	0.0127831	0.0425045	0.0256686	LHCGR/ATF3/ADCYAP1R1/NTSR1/ADIPOQ/PTH1R/LEPR/CSGALNACT1/SMPD3/PC/CHST15/PPARGC1A/SNCA/MTOR/IGF1/B4GALT1/INSR/TALDO1/CLTC/B3GNT5/FUT3	21
GO:0002475	antigen processing and presentation via MHC class Ib	4/1113	16/18670	0.0128381	0.0425045	0.0256686	CD1B/CD1E/CD1D/HLA-F	4
GO:0002739	regulation of cytokine secretion involved in immune response	4/1113	16/18670	0.0128381	0.0425045	0.0256686	ANGPT1/LILRB1/TNFRSF1B/F2RL1	4
GO:0002830	positive regulation of type 2 immune response	4/1113	16/18670	0.0128381	0.0425045	0.0256686	NLRP3/PRKCZ/IL6/IL18	4
GO:0006206	pyrimidine nucleobase metabolic process	4/1113	16/18670	0.0128381	0.0425045	0.0256686	DPYS/CPS1/MTOR/DPYD	4
GO:0006837	serotonin transport	4/1113	16/18670	0.0128381	0.0425045	0.0256686	NOS1/LILRB1/SNCA/ITGB3	4
GO:0032604	granulocyte macrophage colony-stimulating factor production	4/1113	16/18670	0.0128381	0.0425045	0.0256686	CD80/IL1B/ISL1/IL18	4
GO:0042033	chemokine biosynthetic process	4/1113	16/18670	0.0128381	0.0425045	0.0256686	IL6/IL1B/ELANE/IL18	4
GO:0043174	nucleoside salvage	4/1113	16/18670	0.0128381	0.0425045	0.0256686	TK1/UPP1/APRT/PRTFDC1	4
GO:0050755	chemokine metabolic process	4/1113	16/18670	0.0128381	0.0425045	0.0256686	IL6/IL1B/ELANE/IL18	4
GO:0055012	ventricular cardiac muscle cell differentiation	4/1113	16/18670	0.0128381	0.0425045	0.0256686	MYOCD/MEF2C/RARB/RXRA	4
GO:0070293	renal absorption	4/1113	16/18670	0.0128381	0.0425045	0.0256686	ADIPOQ/CLDN4/HBB/SGK1	4
GO:0070593	dendrite self-avoidance	4/1113	16/18670	0.0128381	0.0425045	0.0256686	DSCAM/DSCAML1/CNTN2/PALLD	4
GO:0071545	inositol phosphate catabolic process	4/1113	16/18670	0.0128381	0.0425045	0.0256686	NTSR1/INPP5A/MTMR7/MTMR2	4
GO:0090493	catecholamine uptake	4/1113	16/18670	0.0128381	0.0425045	0.0256686	SNCA/MAPK15/PARK7/DRD2	4
GO:2000846	regulation of corticosteroid hormone secretion	4/1113	16/18670	0.0128381	0.0425045	0.0256686	BMP6/AGTR1/GAL/C1QTNF1	4
GO:0006775	fat-soluble vitamin metabolic process	7/1113	43/18670	0.0128594	0.0425265	0.0256819	CRABP1/ALDH1A2/LRP2/PPARD/IL1B/CYP11A1/RPE65	7
GO:0045197	establishment or maintenance of epithelial cell apical/basal polarity	7/1113	43/18670	0.0128594	0.0425265	0.0256819	DLG2/PARD3B/FAT1/LRRC7/ANK1/LIN7A/LAMA1	7
GO:0051149	positive regulation of muscle cell differentiation	13/1113	109/18670	0.0128754	0.042531	0.0256846	MAPK12/CDH2/DDX39B/MYOCD/MEF2C/MTOR/TNFSF14/IGF1/FLOT1/RBPJ/BOC/CTNNA1/EFNB2	13
GO:0072009	nephron epithelium development	13/1113	109/18670	0.0128754	0.042531	0.0256846	MAGI2/ADIPOQ/SALL1/MTSS1/SOX8/FGF1/MEF2C/WWTR1/SIX4/LAMA5/LIF/EYA1/PBX1	13
GO:0007260	tyrosine phosphorylation of STAT protein	11/1113	86/18670	0.0130175	0.0429763	0.0259535	GHR/LYN/FYN/CD40/IL12A/IGF1/IL6R/IL6/LIF/ISL1/IL18	11
GO:0030032	lamellipodium assembly	9/1113	64/18670	0.0131925	0.0434555	0.0262429	CDH13/RAC1/EPHA2/VAV3/HDAC4/MTOR/VAV2/VCL/ARHGEF7	9
GO:0035773	insulin secretion involved in cellular response to glucose stimulus	9/1113	64/18670	0.0131925	0.0434555	0.0262429	NR1H4/TIAM1/RAB11FIP5/RAC1/PRKCE/ADCY5/MAP4K4/LRP5/HIF1A	9
GO:0050432	catecholamine secretion	9/1113	64/18670	0.0131925	0.0434555	0.0262429	CHGA/KCNB1/SYT6/SNCA/SYT1/CXCL12/VIP/SYT3/DRD2	9
GO:0050922	negative regulation of chemotaxis	9/1113	64/18670	0.0131925	0.0434555	0.0262429	ROBO2/GSTP1/CCL2/NRP1/SEMA4B/SEMA4A/CXCL13/ELANE/RYK	9
GO:0072163	mesonephric epithelium development	12/1113	98/18670	0.0135601	0.0446159	0.0269437	BMPER/SALL1/ROBO2/EPCAM/SOX8/FGF1/RARB/SIX4/SMAD3/LAMA5/EYA1/PBX1	12
GO:0072164	mesonephric tubule development	12/1113	98/18670	0.0135601	0.0446159	0.0269437	BMPER/SALL1/ROBO2/EPCAM/SOX8/FGF1/RARB/SIX4/SMAD3/LAMA5/EYA1/PBX1	12
GO:0009108	coenzyme biosynthetic process	16/1113	146/18670	0.0135723	0.0446309	0.0269528	GCH1/HSD17B8/MPC1/AFMID/PDXK/COASY/HSD17B12/SNCA/ACSL5/IDO2/PPCDC/NNMT/ACACB/MTHFD1L/KYNU/ACOT7	16
GO:0097193	intrinsic apoptotic signaling pathway	27/1113	289/18670	0.0140349	0.0461261	0.0278557	IL20RA/WWOX/TP73/MSH2/SFN/EPHA2/ERN1/TP63/TNFRSF1B/DNM1L/LCK/DDX5/ARHGEF2/S100A8/RAD9A/CXCL12/PARK7/BRCA1/PLAUR/ARL6IP5/SRC/NFE2L2/PRKDC/HIF1A/MUC1/STK11/BBC3	27
GO:0030199	collagen fibril organization	8/1113	54/18670	0.0140695	0.0461617	0.0278772	TNXB/ACAN/COL5A1/ANXA2/COL5A3/COL14A1/TGFB2/PLOD3	8
GO:0032655	regulation of interleukin-12 production	8/1113	54/18670	0.0140695	0.0461617	0.0278772	LILRB1/HMGB1/IRF8/CD40/CCR7/CMKLR1/RIPK2/ISL1	8
GO:0045747	positive regulation of Notch signaling pathway	8/1113	54/18670	0.0140695	0.0461617	0.0278772	NOTCH4/ROBO2/MAML3/TP63/JAG2/TGFB2/RBPJ/NOS3	8
GO:0045844	positive regulation of striated muscle tissue development	11/1113	87/18670	0.0141248	0.0462286	0.0279176	ZFPM2/ERBB3/DDX39B/FGF9/MYOCD/MEF2C/MTOR/IGF1/FLOT1/RBPJ/EFNB2	11
GO:0048636	positive regulation of muscle organ development	11/1113	87/18670	0.0141248	0.0462286	0.0279176	ZFPM2/ERBB3/DDX39B/FGF9/MYOCD/MEF2C/MTOR/IGF1/FLOT1/RBPJ/EFNB2	11
GO:0010092	specification of animal organ identity	6/1113	34/18670	0.0141613	0.0462286	0.0279176	ROBO2/LRP2/FGF1/MEF2C/RBPJ/ISL1	6
GO:0016601	Rac protein signal transduction	6/1113	34/18670	0.0141613	0.0462286	0.0279176	CDH13/TIAM1/ELMO1/RAC1/EPS8/DBNL	6
GO:0032660	regulation of interleukin-17 production	6/1113	34/18670	0.0141613	0.0462286	0.0279176	PRKCQ/IL12A/LY9/IL6/SLAMF6/IL18	6
GO:0043094	cellular metabolic compound salvage	6/1113	34/18670	0.0141613	0.0462286	0.0279176	DGUOK/TK1/PDXK/UPP1/APRT/PRTFDC1	6
GO:0062208	positive regulation of pattern recognition receptor signaling pathway	6/1113	34/18670	0.0141613	0.0462286	0.0279176	RTN4/HMGB1/TLR1/HSPA1B/FLOT1/F2RL1	6
GO:0071402	cellular response to lipoprotein particle stimulus	6/1113	34/18670	0.0141613	0.0462286	0.0279176	CDH13/ITGB2/SMPD3/CD9/SOCS5/TLR6	6
GO:0098901	regulation of cardiac muscle cell action potential	6/1113	34/18670	0.0141613	0.0462286	0.0279176	RYR2/CXADR/CACNA1C/DSP/JUP/ANK2	6
GO:0002262	myeloid cell homeostasis	16/1113	147/18670	0.0144163	0.0469244	0.0283378	IKZF1/LYN/HMGB1/PDE4B/PRDX1/JAM3/PIK3CD/MPL/MED1/ARNT/CDK6/HSPA1B/IL6/KITLG/EPAS1/HIF1A	16
GO:0009124	nucleoside monophosphate biosynthetic process	7/1113	44/18670	0.0145273	0.0469244	0.0283378	DGUOK/SHMT1/TK1/UPP1/ENTPD8/APRT/DUT	7
GO:0010463	mesenchymal cell proliferation	7/1113	44/18670	0.0145273	0.0469244	0.0283378	PTN/FOXP2/FGF9/PRRX1/TGFBR2/LRP5/FGF7	7
GO:0014003	oligodendrocyte development	7/1113	44/18670	0.0145273	0.0469244	0.0283378	EIF2B5/LYN/GSTP1/SOX11/CD9/MAG/CNTN2	7
GO:0035850	epithelial cell differentiation involved in kidney development	7/1113	44/18670	0.0145273	0.0469244	0.0283378	MAGI2/ADIPOQ/SALL1/MTSS1/MEF2C/WWTR1/LIF	7
GO:0038084	vascular endothelial growth factor signaling pathway	7/1113	44/18670	0.0145273	0.0469244	0.0283378	NRP2/PRKD1/FLT4/NRP1/DCN/FLT1/XDH	7
GO:0046189	phenol-containing compound biosynthetic process	7/1113	44/18670	0.0145273	0.0469244	0.0283378	GCH1/DBH/SNCA/NR4A2/PARK7/TH/TGFB2	7
GO:0050982	detection of mechanical stimulus	7/1113	44/18670	0.0145273	0.0469244	0.0283378	FYN/JUP/CXCR4/CXCL12/KCNA1/ITGA2/NTRK1	7
GO:0060412	ventricular septum morphogenesis	7/1113	44/18670	0.0145273	0.0469244	0.0283378	ZFPM2/ROBO2/SOX11/TGFBR2/TGFB2/RBPJ/NOS3	7
GO:0060999	positive regulation of dendritic spine development	7/1113	44/18670	0.0145273	0.0469244	0.0283378	KALRN/TIAM1/SHANK1/DNM1L/DBNL/MTOR/NLGN1	7
GO:0061001	regulation of dendritic spine morphogenesis	7/1113	44/18670	0.0145273	0.0469244	0.0283378	KALRN/TIAM1/ADAM10/DNM1L/DBNL/NLGN1/SIPA1L1	7
GO:1901028	regulation of mitochondrial outer membrane permeabilization involved in apoptotic signaling pathway	7/1113	44/18670	0.0145273	0.0469244	0.0283378	TP73/ZNF205/SFN/GZMB/CASP8/TP63/BBC3	7
GO:1902667	regulation of axon guidance	7/1113	44/18670	0.0145273	0.0469244	0.0283378	PLXNA4/DSCAM/NRP1/CXCL12/SEMA4B/SEMA4A/RYK	7
GO:1903539	protein localization to postsynaptic membrane	7/1113	44/18670	0.0145273	0.0469244	0.0283378	GRIN2A/DLG2/ADAM10/LRRC7/PRKCZ/GRIN1/SNAP25	7
GO:0072678	T cell migration	9/1113	65/18670	0.0145277	0.0469244	0.0283378	PIK3CG/ADAM10/CCL2/APOD/PIK3CD/TNFSF14/CCL26/CXCL12/CXCL13	9
GO:0001945	lymph vessel development	5/1113	25/18670	0.0145999	0.0469244	0.0283378	LGALS8/EPHA2/FLT4/PTPN14/EFNB2	5
GO:0002053	positive regulation of mesenchymal cell proliferation	5/1113	25/18670	0.0145999	0.0469244	0.0283378	FOXP2/FGF9/PRRX1/TGFBR2/LRP5	5
GO:0031664	regulation of lipopolysaccharide-mediated signaling pathway	5/1113	25/18670	0.0145999	0.0469244	0.0283378	CARD16/TRIM5/BMP6/LY86/PRKCA	5
GO:0032616	interleukin-13 production	5/1113	25/18670	0.0145999	0.0469244	0.0283378	NLRP3/PRKCZ/IRF4/LEF1/IL18	5
GO:0042537	benzene-containing compound metabolic process	5/1113	25/18670	0.0145999	0.0469244	0.0283378	AFMID/ACSM1/IDO2/TH/KYNU	5
GO:0045662	negative regulation of myoblast differentiation	5/1113	25/18670	0.0145999	0.0469244	0.0283378	SOX8/EID2B/PPARD/SOSTDC1/IL18	5
GO:0051894	positive regulation of focal adhesion assembly	5/1113	25/18670	0.0145999	0.0469244	0.0283378	RAC1/S100A10/NRP1/MAP4K4/SMAD3	5
GO:0051953	negative regulation of amine transport	5/1113	25/18670	0.0145999	0.0469244	0.0283378	GRM7/CHGA/SNCA/ARL6IP5/DRD2	5
GO:0060219	camera-type eye photoreceptor cell differentiation	5/1113	25/18670	0.0145999	0.0469244	0.0283378	DSCAM/THRB/PTN/SOX8/RORB	5
GO:0060561	apoptotic process involved in morphogenesis	5/1113	25/18670	0.0145999	0.0469244	0.0283378	TNFRSF1B/CRYAB/JAG2/TGFB2/LEF1	5
GO:0060571	morphogenesis of an epithelial fold	5/1113	25/18670	0.0145999	0.0469244	0.0283378	EGFR/TP63/GLI2/SOSTDC1/HIF1A	5
GO:0090025	regulation of monocyte chemotaxis	5/1113	25/18670	0.0145999	0.0469244	0.0283378	FPR2/LYN/HMGB1/CXCL12/S100A14	5
GO:2000679	positive regulation of transcription regulatory region DNA binding	5/1113	25/18670	0.0145999	0.0469244	0.0283378	HMGA2/GTF2B/TWIST1/IGF1/PARK7	5
GO:0019395	fatty acid oxidation	12/1113	99/18670	0.0146212	0.0469408	0.0283477	PRKAG2/POR/ADIPOQ/ACSM1/ACOX3/PPARGC1A/MTOR/TWIST1/ACACB/PPARD/EHHADH/ACOX1	12
GO:0062014	negative regulation of small molecule metabolic process	12/1113	99/18670	0.0146212	0.0469408	0.0283477	ATP2B4/CBFA2T3/NR1H4/ADIPOQ/LEPR/SMPD3/ATCAY/PPARGC1A/HDAC4/BRCA1/ACACB/CLTC	12
GO:0007050	cell cycle arrest	23/1113	237/18670	0.0147496	0.0473271	0.028581	LAMTOR5/PRKAG2/MAPK12/MAGI2/TP73/MSH2/SFN/HMGA2/RPTOR/GAS7/ERN1/IL12A/CALR/MTOR/CDK6/SMAD3/BRCA1/TGFB2/ARID3A/SETMAR/MUC1/STK11/PRKAA2	23
GO:0022037	metencephalon development	13/1113	111/18670	0.0148391	0.0475881	0.0287386	RORA/DAB1/PTN/LMX1A/FOXP2/CNTN1/PPARGC1A/MYO16/GLI2/NCOA1/GRID2/GRIN1/PAK1	13
GO:0032680	regulation of tumor necrosis factor production	17/1113	160/18670	0.0148828	0.0477018	0.0288073	NR1H4/ANGPT1/ADIPOQ/LILRB1/HMGB1/GSTP1/TNFRSF8/ARHGEF2/TWIST1/PTPRC/IGF1/TRIM27/TLR1/DHX9/RIPK2/CD33/ISL1	17
[truncated: 398 more rows]

## Sheet: BRCA_down
ID	Description	GeneRatio	BgRatio	pvalue	p.adjust	qvalue	geneID	Count
[truncated: 2,548 more rows]

[truncated: 20 more sheets: COAD_down, HNSC_down, KIRC_down, KIRP_down, LIHC_down, LUAD_down, PRAD_down, THCA_down, UCEC_down, BLCA_up, BRCA_up, COAD_up, HNSC_up, KIRC_up, KIRP_up, LIHC_up, LUAD_up, PRAD_up, THCA_up, UCEC_up]
