# Supplementary material for: Pan-Cancer DNA Methylation Analysis and Tumor Origin Identification of Carcinoma of Unknown Primary Site Based on Multi-Omics
Source: Front Genet. 2022 Jan 6;12:798748. doi: 10.3389/fgene.2021.798748 (PMC8770539; doi:10.3389/fgene.2021.798748)
Supplement: Supplementary file 14 [file Table8.XLSX]

## Sheet: Description
	Supplementary Table 5 Correlations between gene expression and nearby CpG sites.
	Note: Linear regression models evaluated significant correlations when correcting for cancer type. The Estimates were the regression coefficient, and its value was equal to the average change in the gene expression levels for a unit change in the methylation levels. Based on the principles of linear regression, the results indicated the presence of relationship. After correcting for cancer type, …

## Sheet: Supplementary Table 5
CpGs	Gene Symbol	Transcript ID	Chromosome	Start	End	Position to TSS	CGI Coordinate	Feature Type	Estimate	Std. Error	t value	Pr(>|t|)	FDR
cg00000321	SFRP1	ENST00000220772	chr8	41310283	41310284	-785	CGI:chr8:41308333-41309621	S_Shore	-4.15126	0.509959	-8.14037	1.92217e-15	5.089e-15
cg00009053	SYT7	ENST00000263846	chr11	61516393	61516394	64756	CGI:chr11:61516392-61516675	Island	3.65247	0.462591	7.89567	1.18065e-14	2.99138e-14
cg00011482	PAX9	ENST00000402703	chr14	36659585	36659586	2016	CGI:chr14:36657581-36659069	S_Shore	0.826541	0.178111	4.6406	4.1787e-06	6.50025e-06
cg00014112	GYPC	ENST00000356887	chr2	126655954	126655955	18	CGI:chr2:126656120-126656595	N_Shore	-3.35067	0.233736	-14.3353	7.46878e-41	9.82006e-40
cg00017271	BIRC5	ENST00000301633	chr17	78224662	78224663	10475	CGI:chr17:78232029-78232299	Opne Sea	4.66589	0.375288	12.4328	4.3958e-32	3.40165e-31
cg00017489	DPP6	ENST00000404039	chr7	153886233	153886234	-865	CGI:chr7:153886232-153888581	Island	-0.866205	0.123818	-6.9958	6.39814e-12	1.37449e-11
cg00021978	DPYS	ENST00000521573	chr8	104464689	104464690	2356	CGI:chr8:104466444-104467112	N_Shore	-0.539585	0.225129	-2.39678	0.0168123	0.0206679
cg00024967	MECOM	ENST00000486748	chr3	169660030	169660031	3361	CGI:chr3:169661649-169663268	N_Shore	-1.58861	0.198983	-7.98364	6.17415e-15	1.59405e-14
cg00025591	S100B	ENST00000291700	chr21	46606130	46606131	-921	CGI:chr21:46598629-46598878	Opne Sea	-1.09672	0.358625	-3.05813	0.00231581	0.00304514
cg00027570	CD2	ENST00000369478	chr1	116764047	116764048	9661	CGI:chr1:116667202-116667999	Opne Sea	-2.72408	0.310747	-8.76621	1.50789e-17	4.6568e-17
cg00028336	SORBS2	ENST00000488562	chr4	185820634	185820635	112737	CGI:chr4:185638877-185639207	Opne Sea	-1.61891	0.220362	-7.3466	5.92017e-13	1.35493e-12
cg00035220	PTPRN2	ENST00000409483	chr7	158405288	158405289	182501	CGI:chr7:158405853-158406215	N_Shore	1.9581	0.182543	10.7268	6.93693e-25	3.45387e-24
cg00044665	CDH5	ENST00000614547	chr16	66366508	66366509	-115	CGI:chr16:66402674-66403176	Opne Sea	-1.42799	0.208972	-6.83339	1.86405e-11	3.91416e-11
cg00049440	KLF9	ENST00000377126	chr9	70411727	70411728	2898	CGI:chr9:70412414-70414268	N_Shore	-2.07151	0.204666	-10.1214	1.66343e-22	7.0499e-22
cg00049475	SVIL	ENST00000355867	chr10	29634807	29634808	166	CGI:chr10:29735143-29737148	Opne Sea	-2.22853	0.199886	-11.149	1.3344e-26	7.51773e-26
cg00050792	COL4A1	ENST00000375820	chr13	110152380	110152381	154770	CGI:chr13:110138181-110138659	Opne Sea	-1.05148	0.369743	-2.8438	0.00459363	0.00589726
cg00057231	COL7A1	ENST00000328333	chr3	48594525	48594526	743	CGI:chr3:48594449-48595468	Island	-1.08231	0.260564	-4.15371	3.6939e-05	5.42209e-05
cg00061039	F11	ENST00000403665	chr4	186265799	186265800	-147	CGI:chr4:186298166-186298591	Opne Sea	-2.72562	0.239521	-11.3795	1.47849e-27	8.77699e-27
cg00085122	FBXO2	ENST00000354287	chr1	11648961	11648962	5722	CGI:chr1:11648710-11649220	Island	1.47809	0.309037	4.7829	2.14089e-06	3.3865e-06
cg00088885	SPP1	ENST00000614857	chr4	87975482	87975483	-169	CGI:chr4:88007328-88008507	Opne Sea	-6.92242	0.53819	-12.8624	5.32133e-34	4.68607e-33
cg00091693	KRT20	ENST00000167588	chr17	40885350	40885351	-122	CGI:chr17:40863135-40863849	Opne Sea	-0.556434	0.255792	-2.17533	0.0299535	0.0362053
cg00096603	PDLIM5	ENST00000506632	chr4	94650971	94650972	65343	CGI:chr4:94757647-94758658	Opne Sea	-0.671838	0.173832	-3.86487	0.000121943	0.000173977
cg00097800	EPAS1	ENST00000263734	chr2	46366119	46366120	68716	CGI:chr2:46296650-46300001	Opne Sea	-0.88589	0.382032	-2.31889	0.0207005	0.0253021
cg00108454	C1QA	ENST00000374642	chr1	22637121	22637122	614	CGI:chr1:22647557-22647810	Opne Sea	2.77643	0.547687	5.06938	5.16817e-07	8.50383e-07
cg00108938	PTPRN2	ENST00000409483	chr7	157840560	157840561	747229	CGI:chr7:157838627-157838923	S_Shore	1.38619	0.28023	4.94662	9.55573e-07	1.5481e-06
cg00113321	PTPRN2	ENST00000409483	chr7	157737485	157737486	850304	CGI:chr7:157731465-157734049	S_Shelf	1.89062	0.222184	8.50925	1.14363e-16	3.33462e-16
cg00134295	A2M	ENST00000404455	chr12	9116582	9116583	-352	CGI:chr12:9064732-9065119	Opne Sea	-1.50414	0.265843	-5.65798	2.26926e-08	4.03147e-08
cg00136477	C1QC	ENST00000374637	chr1	22643846	22643847	192	CGI:chr1:22647557-22647810	N_Shelf	-2.00166	0.408504	-4.89998	1.20282e-06	1.93894e-06
cg00136547	DST	ENST00000244364	chr6	56642998	56642999	-1	CGI:chr6:56542666-56543128	Opne Sea	-0.525638	0.202001	-2.60215	0.00946853	0.011888
cg00141548	ABCB1	ENST00000622132	chr7	87600652	87600653	422	CGI:chr7:87600235-87600574	S_Shore	-2.6763	0.274528	-9.74873	4.3313e-21	1.66161e-20
cg00141925	A2M	ENST00000318602	chr12	9079271	9079272	36887	CGI:chr12:9064732-9065119	Opne Sea	2.1864	0.298229	7.3313	6.58083e-13	1.50455e-12
cg00142933	LIMS2	ENST00000476932	chr2	127663210	127663211	1210	CGI:chr2:127664145-127664608	N_Shore	-3.2245	0.330899	-9.74468	4.48528e-21	1.7179e-20
cg00145141	GGT6	ENST00000574154	chr17	4560727	4560728	92	CGI:chr17:4554888-4555689	Opne Sea	-5.9636	0.281643	-21.1743	1.32848e-76	1.68432e-74
cg00155310	TFAP2B	ENST00000393655	chr6	50846298	50846299	27574	CGI:chr6:50845601-50845986	S_Shore	0.401482	0.19297	2.08054	0.0378553	0.0454027
cg00155526	NPR3	ENST00000507141	chr5	32713184	32713185	852	CGI:chr5:32709804-32714344	Island	-1.04533	0.246303	-4.24407	2.50411e-05	3.71347e-05
cg00159243	SELPLG	ENST00000228463	chr12	108630023	108630024	2056	CGI:chr12:108591848-108592051	Opne Sea	-1.99094	0.195559	-10.1808	9.81574e-23	4.22246e-22
cg00169019	TNXB	ENST00000375244	chr6	32088661	32088662	20714	CGI:chr6:32087290-32087824	S_Shore	4.52518	0.336958	13.4295	1.37066e-36	1.4181e-35
cg00171421	KCNMA1	ENST00000372437	chr10	77636369	77636370	1079	CGI:chr10:77636337-77638737	Island	-1.8868	0.196829	-9.58599	1.74833e-20	6.45511e-20
cg00172849	COL11A1	ENST00000427239	chr1	103108976	103108977	-797	CGI:chr1:103525470-103526291	Opne Sea	3.2493	0.294492	11.0336	3.97039e-26	2.14167e-25
cg00181125	ABCC9	ENST00000326684	chr12	21942248	21942249	-845	CGI:chr12:21941020-21942423	Island	-1.78799	0.158734	-11.264	4.46731e-27	2.58658e-26
cg00182727	MMP9	ENST00000372330	chr20	46011862	46011863	2953	CGI:chr20:46011649-46012571	Island	4.30981	0.565345	7.62333	8.46844e-14	2.04806e-13
cg00184953	POU5F1	ENST00000441888	chr6	31178445	31178446	2287	CGI:chr6:31180592-31180800	N_Shelf	-0.964748	0.14823	-6.50847	1.48663e-10	2.9935e-10
cg00185066	SPRY2	ENST00000377102	chr13	80336628	80336629	3032	CGI:chr13:80339022-80339326	N_Shelf	-2.82519	0.193185	-14.6243	3.0354e-42	4.38035e-41
cg00188654	DNASE1	ENST00000407479	chr16	3646401	3646402	3462	CGI:chr16:3674343-3674848	Opne Sea	-1.38646	0.215499	-6.43373	2.37031e-10	4.70878e-10
cg00194126	NR4A2	ENST00000406048	chr2	156329800	156329801	322	CGI:chr2:156329045-156329843	Island	-2.05724	0.320071	-6.42745	2.46208e-10	4.88426e-10
cg00198603	ITGA8	ENST00000378076	chr10	15719193	15719194	933	CGI:chr10:15719424-15720102	N_Shore	-1.7326	0.202826	-8.54233	8.83741e-17	2.60139e-16
cg00201234	FBLN2	ENST00000295760	chr3	13549468	13549469	286	CGI:chr3:13548914-13549508	Island	-2.36835	0.436862	-5.42129	8.26259e-08	1.41796e-07
cg00208830	LAMC2	ENST00000493293	chr1	183185643	183185644	-596	CGI:chr1:183022669-183024235	Opne Sea	-3.0508	0.365549	-8.34579	4.03219e-16	1.13437e-15
cg00220102	ABAT	ENST00000268251	chr16	8712899	8712900	38333	CGI:chr16:8674399-8674762	Opne Sea	1.52963	0.262057	5.83699	8.2763e-09	1.49759e-08
cg00231389	ABAT	ENST00000268251	chr16	8712896	8712897	38330	CGI:chr16:8674399-8674762	Opne Sea	1.21526	0.275969	4.40361	1.23872e-05	1.87395e-05
cg00231927	PTPRN2	ENST00000409483	chr7	157709928	157709929	877861	CGI:chr7:157710777-157711452	N_Shore	2.73733	0.229124	11.9469	5.7918e-30	3.91729e-29
cg00232679	SLC6A3	ENST00000270349	chr5	1405473	1405474	39958	CGI:chr5:1416677-1416889	Opne Sea	1.02501	0.237533	4.31523	1.83449e-05	2.74395e-05
cg00234625	COL23A1	ENST00000390654	chr5	178384647	178384648	205909	CGI:chr5:178394851-178396864	Opne Sea	1.2537	0.331326	3.78389	0.000168197	0.000237782
cg00240195	NR4A2	ENST00000406048	chr2	156328368	156328369	1754	CGI:chr2:156327877-156328120	S_Shore	-2.60563	0.488329	-5.3358	1.3024e-07	2.20116e-07
cg00249032	SDC4	ENST00000372733	chr20	45347112	45347113	1313	CGI:chr20:45347893-45348602	N_Shore	-3.07879	0.226905	-13.5686	3.1045e-37	3.31833e-36
cg00250414	PTPRN2	ENST00000409483	chr7	157729681	157729682	858108	CGI:chr7:157731465-157734049	N_Shore	1.72568	0.202818	8.50852	1.14715e-16	3.3435e-16
cg00252418	DPP6	ENST00000404039	chr7	154748615	154748616	861517	CGI:chr7:154750349-154750638	N_Shore	1.59055	0.154595	10.2885	3.74875e-23	1.67318e-22
cg00252615	GABRB2	ENST00000523730	chr5	161549277	161549278	-232	CGI:chr5:161547686-161548378	S_Shore	-0.414301	0.149824	-2.76525	0.00584417	0.0074408
cg00253735	CTSK	ENST00000443913	chr1	150807300	150807301	135	CGI:chr1:150926143-150926363	Opne Sea	-3.59549	0.350628	-10.2544	5.16693e-23	2.28462e-22
cg00259388	MATN2	ENST00000521689	chr8	97895270	97895271	26429	CGI:chr8:97868809-97869615	Opne Sea	3.36696	0.456855	7.36987	5.03853e-13	1.16016e-12
cg00261668	HSPB7	ENST00000375718	chr1	16019822	16019823	-227	CGI:chr1:15975407-15976177	Opne Sea	-3.8447	0.556634	-6.90705	1.15061e-11	2.44134e-11
cg00262446	EMCN	ENST00000296420	chr4	100518071	100518072	23	CGI:chr4:100189989-100190340	Opne Sea	-2.78936	0.222643	-12.5284	1.65895e-32	1.32417e-31
cg00266286	NPR3	ENST00000507141	chr5	32713617	32713618	1285	CGI:chr5:32709804-32714344	Island	-0.955093	0.284717	-3.35453	0.000839734	0.00113661
cg00268185	MYLK	ENST00000464489	chr3	123883921	123883922	388	CGI:chr3:123884309-123884693	N_Shore	-2.2975	0.213035	-10.7846	4.06258e-25	2.0548e-24
cg00270878	SLC22A11	ENST00000301891	chr11	64566745	64566746	11118	CGI:chr11:64568017-64568493	N_Shore	1.15709	0.224178	5.16149	3.23395e-07	5.38866e-07
cg00286125	HSPB6	ENST00000587965	chr19	35756005	35756006	1005	CGI:chr19:35755583-35757081	Island	-6.17507	0.343572	-17.9731	2.94075e-59	1.2228e-57
cg00288736	COL14A1	ENST00000498051	chr8	120128718	120128719	68937	CGI:chr8:120125247-120125539	S_Shelf	2.19939	0.359185	6.12327	1.56046e-09	2.94524e-09
cg00293599	SPDEF	ENST00000374037	chr6	34537833	34537834	18482	CGI:chr6:34531536-34531803	Opne Sea	-5.46375	0.467209	-11.6944	6.96967e-29	4.49759e-28
cg00297950	GSTM3	ENST00000488824	chr1	109739903	109739904	399	CGI:chr1:109739729-109740684	Island	-3.58824	0.344144	-10.4266	1.08037e-23	4.98659e-23
cg00297950	GSTM5	ENST00000429410	chr1	109739903	109739904	27635	CGI:chr1:109739729-109740684	Island	-0.727549	0.247576	-2.93869	0.00340918	0.00441378
cg00300794	CACNA1H	ENST00000348261	chr16	1181723	1181724	28481	CGI:chr16:1180112-1180317	S_Shore	0.80428	0.214141	3.75584	0.000187762	0.000264414
cg00303111	PLAU	ENST00000372764	chr10	73912965	73912966	1807	CGI:chr10:73910938-73911621	S_Shore	-5.86982	0.480138	-12.2253	3.58897e-31	2.61083e-30
cg00306728	CACNA1H	ENST00000348261	chr16	1198836	1198837	45594	CGI:chr16:1198853-1199446	N_Shore	2.65313	0.351367	7.55089	1.4169e-13	3.38157e-13
cg00308438	TGFBR3	ENST00000370399	chr1	91863842	91863843	42494	CGI:chr1:91885356-91886528	Opne Sea	1.3523	0.319606	4.23117	2.64821e-05	3.92001e-05
cg00321638	MASP1	ENST00000337774	chr3	187281106	187281107	10917	CGI:chr3:187199623-187199968	Opne Sea	1.34343	0.219471	6.12119	1.57987e-09	2.9799e-09
cg00322919	CUBN	ENST00000377833	chr10	17130001	17130002	-169	CGI:chr10:17201305-17201788	Opne Sea	-1.69214	0.267125	-6.33466	4.35943e-10	8.51558e-10
cg00329618	DTX1	ENST00000257600	chr12	113077634	113077635	19943	CGI:chr12:113077359-113078165	Island	-1.29027	0.323872	-3.98389	7.52155e-05	0.000108471
cg00333843	MAF	ENST00000569649	chr16	79593987	79593988	5916	CGI:chr16:79589594-79590060	S_Shelf	-0.869751	0.231154	-3.76264	0.000182833	0.000257729
cg00347729	MMP10	ENST00000279441	chr11	102781022	102781023	-393	CGI:chr11:103091545-103092320	Opne Sea	-1.63836	0.291788	-5.6149	2.88113e-08	5.10125e-08
cg00353353	PTPRN2	ENST00000409483	chr7	157579288	157579289	1008501	CGI:chr7:157576428-157576702	S_Shelf	1.6841	0.183655	9.16991	5.7201e-19	1.92068e-18
cg00353571	RASIP1	ENST00000594232	chr19	48735396	48735397	3310	CGI:chr19:48735170-48735556	Island	-1.22264	0.229234	-5.33357	1.31784e-07	2.22646e-07
cg00353773	CXCL12	ENST00000395795	chr10	44385260	44385261	-162	CGI:chr10:44384266-44386943	Island	-2.83424	0.244598	-11.5874	1.98085e-28	1.24681e-27
cg00355019	TRIM29	ENST00000525327	chr11	120124169	120124170	-726	CGI:chr11:120137338-120138002	Opne Sea	-2.25622	0.236607	-9.53573	2.68083e-20	9.70622e-20
cg00355613	TNXB	ENST00000375244	chr6	32097179	32097180	12196	CGI:chr6:32095756-32097267	Island	2.00058	0.355168	5.63277	2.6099e-08	4.63316e-08
cg00356916	CASQ2	ENST00000261448	chr1	115713997	115713998	54785	CGI:chr1:115642094-115642940	Opne Sea	2.10723	0.302739	6.96054	8.08395e-12	1.72775e-11
cg00359661	BMP6	ENST00000283147	chr6	7725554	7725555	-1244	CGI:chr6:7725862-7727928	N_Shore	1.98268	0.264566	7.49408	2.11551e-13	4.99132e-13
cg00368577	KRT5	ENST00000252242	chr12	52521280	52521281	-592	CGI:chr12:52600988-52601528	Opne Sea	-1.03608	0.500552	-2.06987	0.0388469	0.0465395
cg00369194	PTPRN2	ENST00000409483	chr7	158157819	158157820	429970	CGI:chr7:158158562-158159108	N_Shore	2.28256	0.271196	8.41664	2.33811e-16	6.64223e-16
cg00379467	EDNRA	ENST00000358556	chr4	147480721	147480722	-197	CGI:chr4:147481046-147481608	N_Shore	-1.56153	0.252501	-6.18423	1.08438e-09	2.06355e-09
cg00382185	GGT6	ENST00000574154	chr17	4560716	4560717	103	CGI:chr17:4554888-4555689	Opne Sea	-5.59631	0.359499	-15.567	7.06917e-47	1.33045e-45
cg00394261	GHR	ENST00000230882	chr5	42483630	42483631	59852	CGI:chr5:42424236-42424945	Opne Sea	2.12553	0.21482	9.89447	1.2235e-21	4.87612e-21
cg00396667	PITX1	ENST00000506438	chr5	135028697	135028698	5938	CGI:chr5:135027402-135029456	Island	1.65199	0.160053	10.3215	2.78773e-23	1.25351e-22
cg00396699	CACNA1H	ENST00000348261	chr16	1176067	1176068	22825	CGI:chr16:1177260-1177476	N_Shore	3.7272	0.346151	10.7675	4.75986e-25	2.39766e-24
cg00401433	ZFPM2	ENST00000407775	chr8	105662011	105662012	343318	CGI:chr8:105318277-105319892	Opne Sea	0.533894	0.138048	3.86744	0.000120692	0.00017227
cg00401972	CDH5	ENST00000614547	chr16	66366501	66366502	-122	CGI:chr16:66402674-66403176	Opne Sea	-1.53229	0.217732	-7.03749	4.84599e-12	1.05074e-11
cg00403478	HLA-DPA1	ENST00000479107	chr6	33072992	33072993	624	CGI:chr6:33080639-33081037	Opne Sea	-2.34417	0.300586	-7.79868	2.39681e-14	6.00154e-14
cg00405699	ST8SIA4	ENST00000231461	chr5	100904215	100904216	-948	CGI:chr5:100903018-100903434	S_Shore	-0.795178	0.156722	-5.07381	5.05377e-07	8.32234e-07
cg00421221	INHBB	ENST00000295228	chr2	120348515	120348516	2371	CGI:chr2:120349370-120349960	N_Shore	-0.769206	0.303857	-2.53148	0.0115856	0.0144185
cg00426720	NR4A2	ENST00000409108	chr2	156330692	156330693	16	CGI:chr2:156329045-156329843	S_Shore	-3.03	0.482475	-6.28012	6.0789e-10	1.17747e-09
cg00436254	BIN1	ENST00000376113	chr2	127105038	127105039	1964	CGI:chr2:127106066-127107712	N_Shore	-2.48249	0.276606	-8.97483	2.8195e-18	9.00716e-18
cg00437969	TRIM29	ENST00000341846	chr11	120138427	120138428	27	CGI:chr11:120137338-120138002	S_Shore	-3.40369	0.272088	-12.5095	2.01242e-32	1.58934e-31
cg00439089	COL1A1	ENST00000225964	chr17	50185789	50185790	15844	CGI:chr17:50199516-50201370	Opne Sea	-1.47316	0.660373	-2.2308	0.0260244	0.0316461
cg00440980	ST6GALNAC1	ENST00000592042	chr17	76643812	76643813	-25	CGI:chr17:76671742-76672008	Opne Sea	-2.89465	0.269319	-10.7481	5.70038e-25	2.86178e-24
cg00449390	PTPRN2	ENST00000389418	chr7	158586531	158586532	1149	CGI:chr7:158586636-158588529	N_Shore	-2.78401	0.27009	-10.3077	3.15539e-23	1.41123e-22
cg00452252	SCNN1G	ENST00000300061	chr16	23216073	23216074	33357	CGI:chr16:23186229-23186494	Opne Sea	1.56135	0.322512	4.84121	1.60309e-06	2.56394e-06
cg00457087	DDR2	ENST00000367921	chr1	162632505	162632506	34	CGI:chr1:162561066-162562063	Opne Sea	-3.14045	0.22842	-13.7486	4.48913e-38	5.08542e-37
cg00463367	GATA3	ENST00000461472	chr10	8061710	8061711	3310	CGI:chr10:8058421-8058805	S_Shelf	-4.58044	0.305558	-14.9904	5.00704e-44	7.81319e-43
cg00465319	MYLK	ENST00000583087	chr3	123620721	123620722	-94	CGI:chr3:123584492-123585371	Opne Sea	-4.27836	0.279067	-15.3309	1.05303e-45	1.83811e-44
cg00469240	CACNA1H	ENST00000348261	chr16	1196033	1196034	42791	CGI:chr16:1194669-1195128	S_Shore	3.14789	0.358434	8.78236	1.3258e-17	4.09715e-17
cg00470341	PDE1A	ENST00000495511	chr2	182373060	182373061	150133	CGI:chr2:182715966-182716475	Opne Sea	1.73573	0.160375	10.823	2.84621e-25	1.45775e-24
cg00471857	DPP6	ENST00000404039	chr7	154302931	154302932	415833	CGI:chr7:154304879-154305196	N_Shore	1.17592	0.17136	6.86227	1.54356e-11	3.25732e-11
cg00476944	PTPRN2	ENST00000409483	chr7	157618450	157618451	969339	CGI:chr7:157617154-157617549	S_Shore	2.91767	0.264364	11.0365	3.8609e-26	2.08499e-25
cg00478479	PRX	ENST00000291825	chr19	40398944	40398945	14421	CGI:chr19:40398537-40399048	Island	-0.750958	0.144404	-5.2004	2.64399e-07	4.42144e-07
cg00484803	NR4A2	ENST00000409572	chr2	156339787	156339788	2562	CGI:chr2:156341556-156342834	N_Shore	0.912399	0.320885	2.84339	0.00459951	0.00590453
cg00486998	MECOM	ENST00000494292	chr3	169354917	169354918	308554	CGI:chr3:169149423-169149625	Opne Sea	-1.18164	0.223271	-5.2924	1.63704e-07	2.75344e-07
cg00491021	PLAT	ENST00000429089	chr8	42207362	42207363	204	CGI:chr8:42152205-42153580	Opne Sea	-3.04784	0.224021	-13.6051	2.09993e-37	2.3044e-36
cg00491404	GSTM5	ENST00000429410	chr1	109763969	109763970	51701	CGI:chr1:109739729-109740684	Opne Sea	1.9786	0.332787	5.94554	4.43177e-09	8.16122e-09
cg00495433	CACNA1H	ENST00000348261	chr16	1218551	1218552	65309	CGI:chr16:1217865-1218605	Island	3.96581	0.327579	12.1064	1.1828e-30	8.27785e-30
cg00498816	FBLN2	ENST00000404922	chr3	13623522	13623523	74390	CGI:chr3:13637567-13637836	Opne Sea	2.28871	0.242864	9.42384	6.90107e-20	2.45264e-19
cg00501869	PTPRN2	ENST00000409483	chr7	157898040	157898041	689749	CGI:chr7:157897867-157898078	Island	0.617207	0.20639	2.99048	0.00288736	0.00375893
cg00504902	HLA-F	ENST00000606273	chr6	29724406	29724407	-12	CGI:chr6:29723329-29724316	S_Shore	-1.46845	0.282682	-5.19472	2.72283e-07	4.54552e-07
cg00506866	RRM2	ENST00000491447	chr2	10123353	10123354	600	CGI:chr2:10121942-10123354	Island	-3.92565	0.491536	-7.98649	6.04557e-15	1.56342e-14
cg00508659	CACNA1H	ENST00000348261	chr16	1187043	1187044	33801	CGI:chr16:1185566-1187262	Island	2.8492	0.361862	7.87371	1.3868e-14	3.50402e-14
cg00514609	CRYAB	ENST00000528628	chr11	111912624	111912625	304	CGI:chr11:111926827-111927306	Opne Sea	-4.12805	0.28731	-14.3679	5.21093e-41	6.91544e-40
cg00515905	GSTM5	ENST00000429410	chr1	109763885	109763886	51617	CGI:chr1:109739729-109740684	Opne Sea	1.52188	0.312707	4.86678	1.41525e-06	2.27645e-06
cg00516481	PDE9A	ENST00000460905	chr21	42653092	42653093	-545	CGI:chr21:42653091-42653446	Island	-0.830296	0.191591	-4.33369	1.69095e-05	2.53446e-05
cg00519185	NPHS1	ENST00000591817	chr19	35857005	35857006	12283	CGI:chr19:35856142-35857199	Island	-0.376339	0.180595	-2.08389	0.0375482	0.0450534
cg00520135	TPM1	ENST00000288398	chr15	63041647	63041648	-986	CGI:chr15:63042034-63043864	N_Shore	-3.48251	0.305579	-11.3964	1.25608e-27	7.49739e-27
cg00522048	GRK5	ENST00000392870	chr10	119412919	119412920	205329	CGI:chr10:119541966-119543657	Opne Sea	-0.894287	0.208571	-4.28769	2.07037e-05	3.08605e-05
cg00525277	TNXB	ENST00000375244	chr6	32096462	32096463	12913	CGI:chr6:32095756-32097267	Island	0.484257	0.23396	2.06983	0.0388506	0.0465395
cg00533183	PSMB9	ENST00000395330	chr6	32842965	32842966	-1172	CGI:chr6:32843717-32844062	N_Shore	-3.94614	0.251481	-15.6916	1.68659e-47	3.28301e-46
cg00534540	PTPRN2	ENST00000409483	chr7	157794097	157794098	793692	CGI:chr7:157794019-157794420	Island	2.34857	0.269489	8.71492	2.26683e-17	6.90676e-17
cg00535576	CACNA1H	ENST00000348261	chr16	1210577	1210578	57335	CGI:chr16:1215151-1215661	Opne Sea	2.54446	0.262344	9.69894	6.64982e-21	2.52886e-20
cg00537335	PTPRN2	ENST00000409483	chr7	158196648	158196649	391141	CGI:chr7:158203950-158204335	Opne Sea	3.07835	0.242237	12.708	2.62681e-33	2.19804e-32
cg00539360	VEGFA	ENST00000476772	chr6	43769399	43769400	-786	CGI:chr6:43769895-43772115	N_Shore	-1.03051	0.313572	-3.28637	0.00106773	0.00143286
cg00543460	TPM1	ENST00000559831	chr15	63045297	63045298	1155	CGI:chr15:63042034-63043864	S_Shore	-2.2977	0.24619	-9.33303	1.47755e-19	5.13364e-19
cg00553487	GRIK5	ENST00000593562	chr19	42066254	42066255	3245	CGI:chr19:42075783-42076524	Opne Sea	1.84756	0.182911	10.1009	1.99522e-22	8.38848e-22
cg00563926	TGFBR3	ENST00000212355	chr1	91886924	91886925	-644	CGI:chr1:91885356-91886528	S_Shore	-1.60445	0.279593	-5.73852	1.44624e-08	2.59399e-08
cg00573606	COL6A3	ENST00000347401	chr2	237414037	237414038	112	CGI:chr2:237371832-237372126	Opne Sea	-0.975254	0.322887	-3.02042	0.00262018	0.00342838
cg00575769	PHYHIP	ENST00000523252	chr8	22221742	22221743	5952	CGI:chr8:22221587-22221833	Island	-5.063	0.497788	-10.171	1.0709e-22	4.60395e-22
cg00577167	ALDOB	ENST00000616752	chr9	101435393	101435394	382	CGI:chr9:101449175-101449548	Opne Sea	-3.67787	0.42622	-8.62905	4.4667e-17	1.33855e-16
cg00579402	FUT6	ENST00000531199	chr19	5838988	5838989	-197	CGI:chr19:5843853-5844362	Opne Sea	-3.7977	0.238777	-15.9048	1.43366e-48	3.07987e-47
cg00583003	SPP1	ENST00000614857	chr4	87974539	87974540	-1112	CGI:chr4:88007328-88008507	Opne Sea	-4.24309	0.511585	-8.29401	5.99155e-16	1.66139e-15
cg00588517	C2	ENST00000418949	chr6	31927687	31927688	-17	CGI:chr6:31901004-31902308	Opne Sea	-1.77588	0.23891	-7.43327	3.24023e-13	7.55895e-13
cg00590324	TCF21	ENST00000237316	chr6	133891594	133891595	2258	CGI:chr6:133891552-133891960	Island	-1.05868	0.20764	-5.09862	4.45596e-07	7.36823e-07
cg00592007	CACNA1H	ENST00000348261	chr16	1176235	1176236	22993	CGI:chr16:1177260-1177476	N_Shore	4.1137	0.436673	9.42055	7.09481e-20	2.51394e-19
cg00593243	DUSP1	ENST00000239223	chr5	172769150	172769151	2046	CGI:chr5:172770479-172772603	N_Shore	-3.44001	0.303854	-11.3213	2.58413e-27	1.51537e-26
cg00608965	DCN	ENST00000052754	chr12	91178414	91178415	4710	CGI:chr12:90954027-90954319	Opne Sea	1.11168	0.375164	2.9632	0.00315241	0.00408843
cg00609834	SPON1	ENST00000576479	chr11	13963049	13963050	359	CGI:chr11:13962519-13964802	Island	-2.69344	0.296419	-9.08661	1.134e-18	3.74178e-18
cg00622010	AQP1	ENST00000311813	chr7	30911471	30911472	-385	CGI:chr7:30771247-30771934	Opne Sea	-4.50171	0.381018	-11.815	2.13474e-29	1.40177e-28
cg00631482	RAP1GAP	ENST00000374761	chr1	21622728	21622729	-159	CGI:chr1:21622181-21622770	Island	-1.42482	0.428444	-3.32558	0.000930405	0.0012548
cg00633740	EDN3	ENST00000337938	chr20	59304850	59304851	4422	CGI:chr20:59300262-59301071	S_Shelf	2.06184	0.236532	8.71694	2.23068e-17	6.79955e-17
cg00638020	PTPRN2	ENST00000409483	chr7	158488446	158488447	99343	CGI:chr7:158488681-158489042	N_Shore	2.62221	0.194675	13.4697	8.93603e-37	9.39242e-36
cg00638021	COL1A1	ENST00000511732	chr17	50189701	50189702	-916	CGI:chr17:50199516-50201370	Opne Sea	-2.42211	0.575691	-4.20731	2.93565e-05	4.33171e-05
cg00644554	DTX1	ENST00000553140	chr12	113093660	113093661	169	CGI:chr12:113093109-113093671	Island	-1.09591	0.249458	-4.39315	1.29812e-05	1.96141e-05
cg00645339	GATM	ENST00000396659	chr15	45378677	45378678	117	CGI:chr15:45377772-45378831	Island	-2.72615	0.33885	-8.04529	3.90652e-15	1.0216e-14
cg00646084	ADAMTS5	ENST00000284987	chr21	26964849	26964850	1665	CGI:chr21:26965537-26967918	N_Shore	-1.17508	0.180297	-6.51749	1.40493e-10	2.83543e-10
cg00647317	DDC	ENST00000444124	chr7	50566028	50566029	-570	CGI:chr7:50468042-50468255	Opne Sea	-1.56306	0.291543	-5.36132	1.13772e-07	1.93261e-07
cg00652846	BOC	ENST00000484034	chr3	113215240	113215241	-1112	CGI:chr3:113211590-113212659	S_Shelf	-0.62494	0.230704	-2.70884	0.00692409	0.00877093
cg00660167	SLC16A3	ENST00000583025	chr17	82243098	82243099	5927	CGI:chr17:82242728-82243000	S_Shore	0.464299	0.181781	2.55416	0.0108642	0.0135712
cg00661399	TNXB	ENST00000613214	chr6	32081400	32081401	16799	CGI:chr6:32079038-32079317	S_Shelf	-1.36521	0.300971	-4.536	6.79149e-06	1.04422e-05
cg00685014	AHNAK	ENST00000525875	chr11	62444723	62444724	72635	CGI:chr11:62444517-62444724	Island	-1.32389	0.209364	-6.3234	4.6699e-10	9.11263e-10
cg00689580	TFAP2A	ENST00000464323	chr6	10420565	10420566	-1010	CGI:chr6:10419166-10420090	S_Shore	1.85444	0.231253	8.0191	4.74671e-15	1.2354e-14
cg00689835	SPC25	ENST00000451987	chr2	168901108	168901109	12170	CGI:chr2:168890209-168890495	Opne Sea	-1.92691	0.175384	-10.9868	6.16115e-26	3.27059e-25
cg00691999	PDGFRA	ENST00000257290	chr4	54227844	54227845	-1254	CGI:chr4:54228154-54228426	N_Shore	-1.70564	0.209268	-8.15049	1.77743e-15	4.71545e-15
cg00698688	SULT2B1	ENST00000201586	chr19	48552175	48552176	99	CGI:chr19:48558288-48558512	Opne Sea	-2.04036	0.266647	-7.65192	6.90457e-14	1.67341e-13
cg00705808	SFRP2	ENST00000274063	chr4	153790031	153790032	-910	CGI:chr4:153788360-153789675	S_Shore	-0.973151	0.470053	-2.0703	0.0388062	0.0465039
cg00729275	AQP4	ENST00000578776	chr18	26865170	26865171	538	CGI:chr18:26863236-26863446	S_Shore	-0.539794	0.212243	-2.54328	0.011205	0.0139792
cg00734629	FLNC	ENST00000346177	chr7	128831092	128831093	665	CGI:chr7:128830152-128831107	Island	-4.68846	0.36874	-12.7148	2.44967e-33	2.05283e-32
cg00750366	HLA-DPA1	ENST00000419277	chr6	33076733	33076734	3978	CGI:chr6:33080639-33081037	N_Shelf	-1.09355	0.271468	-4.02828	6.26114e-05	9.08014e-05
cg00750366	HLA-DPB1	ENST00000469120	chr6	33076733	33076734	722	CGI:chr6:33080639-33081037	N_Shelf	-0.97928	0.264009	-3.70926	0.000225063	0.000315489
cg00765737	COL4A2	ENST00000360467	chr13	110341146	110341147	33878	CGI:chr13:110313427-110313876	Opne Sea	-1.31529	0.2522	-5.21527	2.44805e-07	4.10174e-07
cg00768179	ERRFI1	ENST00000474874	chr1	8023832	8023833	2452	CGI:chr1:8025494-8026794	N_Shore	-1.0528	0.270957	-3.88547	0.000112259	0.000160636
cg00773370	SCNN1A	ENST00000338748	chr12	6374606	6374607	198	CGI:chr12:6383723-6384356	Opne Sea	-4.57958	0.215774	-21.224	7.0614e-77	9.19926e-75
cg00777079	SERPINF1	ENST00000570731	chr17	1763313	1763314	483	CGI:chr17:1754153-1754383	Opne Sea	-3.37156	0.271835	-12.403	5.95221e-32	4.57119e-31
cg00779476	TNXB	ENST00000375244	chr6	32095949	32095950	13426	CGI:chr6:32095756-32097267	Island	3.8564	0.406946	9.47645	4.42852e-20	1.58401e-19
cg00786305	HOXD10	ENST00000549469	chr2	176112492	176112493	3614	CGI:chr2:176112556-176112812	N_Shore	-0.769292	0.207043	-3.71562	0.000219593	0.000307957
cg00791764	RASL11B	ENST00000248706	chr4	52861672	52861673	-619	CGI:chr4:52861870-52862833	N_Shore	-2.32028	0.214028	-10.841	2.40641e-25	1.2401e-24
cg00798281	HLA-DPA1	ENST00000463066	chr6	33073920	33073921	-286	CGI:chr6:33080639-33081037	Opne Sea	-1.41723	0.216197	-6.5553	1.10787e-10	2.24402e-10
cg00798431	SLC27A6	ENST00000506176	chr5	129001892	129001893	36363	CGI:chr5:128965107-128965636	Opne Sea	-2.17352	0.216595	-10.035	3.57085e-22	1.48112e-21
cg00802237	SERPINA1	ENST00000393088	chr14	94391729	94391730	-1035	CGI:chr14:94174002-94175311	Opne Sea	-3.05555	0.462943	-6.60028	8.33895e-11	1.70146e-10
cg00803692	CCR5	ENST00000292303	chr3	46369983	46369984	-872	CGI:chr3:46464671-46464926	Opne Sea	-0.936964	0.187934	-4.98561	7.87223e-07	1.28231e-06
cg00804587	CLDN1	ENST00000295522	chr3	190320890	190320891	1586	CGI:chr3:190322028-190322676	N_Shore	-4.0491	0.255892	-15.8235	3.67668e-48	7.41603e-47
cg00804634	PDE2A	ENST00000540380	chr11	72615112	72615113	59480	CGI:chr11:72590258-72590702	Opne Sea	2.08429	0.225174	9.25635	2.79815e-19	9.55598e-19
cg00809969	HOXA5	ENST00000222726	chr7	27141448	27141449	2221	CGI:chr7:27142994-27145943	N_Shore	-1.67159	0.196866	-8.49101	1.31453e-16	3.80828e-16
cg00810908	FBLN2	ENST00000404922	chr3	13570819	13570820	21687	CGI:chr3:13570423-13570935	Island	2.12545	0.420299	5.05699	5.50214e-07	9.0434e-07
cg00816609	FBLN2	ENST00000404922	chr3	13637971	13637972	88839	CGI:chr3:13637567-13637836	S_Shore	1.7949	0.362267	4.95462	9.18418e-07	1.48867e-06
cg00819233	DDR2	ENST00000415555	chr1	162632015	162632016	3	CGI:chr1:162561066-162562063	Opne Sea	-5.11655	0.269329	-18.9974	1.01188e-64	6.51642e-63
cg00826640	PTPRN2	ENST00000409483	chr7	157588386	157588387	999403	CGI:chr7:157594361-157594630	Opne Sea	1.12765	0.188852	5.97109	3.82298e-09	7.05566e-09
cg00831276	PRIMA1	ENST00000393140	chr14	93785619	93785620	2863	CGI:chr14:93787606-93789387	N_Shore	0.555308	0.194954	2.8484	0.00452846	0.00581543
cg00839579	MEOX2	ENST00000262041	chr7	15687816	15687817	-1003	CGI:chr7:16399497-16399700	Opne Sea	-1.13168	0.131665	-8.59512	5.83121e-17	1.73428e-16
cg00840332	LEP	ENST00000308868	chr7	128241216	128241217	-69	CGI:chr7:128240697-128241322	Island	-2.29138	0.221926	-10.3249	2.70277e-23	1.2182e-22
cg00843634	SOX7	ENST00000304501	chr8	10726659	10726660	3854	CGI:chr8:10726306-10726746	Island	-0.93167	0.198387	-4.69623	3.21498e-06	5.03865e-06
cg00852921	EEF1A2	ENST00000217182	chr20	63489191	63489192	10125	CGI:chr20:63487845-63489267	Island	4.44699	0.390779	11.3798	1.47377e-27	8.75449e-27
cg00857921	TGFBR3	ENST00000525962	chr1	91791823	91791824	69771	CGI:chr1:91885356-91886528	Opne Sea	-0.885522	0.393717	-2.24913	0.0248275	0.0302322
cg00860808	GAD1	ENST00000454603	chr2	170813990	170813991	776	CGI:chr2:170813600-170814039	Island	0.43026	0.107944	3.98594	7.45826e-05	0.000107575
cg00862116	ABCB1	ENST00000622132	chr7	87601028	87601029	46	CGI:chr7:87600743-87600944	S_Shore	-1.78339	0.191741	-9.30103	1.9296e-19	6.64652e-19
cg00863893	TIMP2	ENST00000536189	chr17	78880157	78880158	42245	CGI:chr17:78900996-78901216	Opne Sea	-1.50993	0.220741	-6.8403	1.78184e-11	3.74652e-11
cg00870269	ALDH1A2	ENST00000560863	chr15	58490489	58490490	7378	CGI:chr15:58748882-58750084	Opne Sea	-1.34172	0.163519	-8.2053	1.17546e-15	3.17904e-15
cg00872170	PTPRN2	ENST00000409483	chr7	157774751	157774752	813038	CGI:chr7:157775471-157775712	N_Shore	2.1341	0.216942	9.83721	2.02279e-21	7.9314e-21
cg00872984	TNXB	ENST00000375244	chr6	32096214	32096215	13161	CGI:chr6:32095756-32097267	Island	1.81302	0.237508	7.6335	7.87592e-14	1.90492e-13
cg00887295	FLT1	ENST00000615840	chr13	28435739	28435740	59341	CGI:chr13:28493651-28495840	Opne Sea	-0.78413	0.178623	-4.38986	1.31738e-05	1.98861e-05
cg00895324	PCP4	ENST00000468717	chr21	39866591	39866592	-861	CGI:chr21:39612682-39613067	Opne Sea	2.25577	0.359875	6.26822	6.53442e-10	1.26157e-09
cg00898102	TNXB	ENST00000375244	chr6	32061375	32061376	48000	CGI:chr6:32079038-32079317	Opne Sea	3.26239	0.353373	9.23214	3.43245e-19	1.16828e-18
cg00901161	PEBP4	ENST00000256404	chr8	22928199	22928200	-290	CGI:chr8:22864800-22866039	Opne Sea	-1.04743	0.303255	-3.45397	0.000587148	0.000803538
cg00904407	PTPRN2	ENST00000409483	chr7	158571834	158571835	15955	CGI:chr7:158569217-158570278	S_Shore	2.52932	0.279063	9.06359	1.38247e-18	4.5306e-18
cg00913604	RRAD	ENST00000566577	chr16	66924747	66924748	206	CGI:chr16:66924830-66925752	N_Shore	-2.00651	0.398265	-5.03813	6.0511e-07	9.91412e-07
cg00917847	SERPINA5	ENST00000329597	chr14	94581254	94581255	-116	CGI:chr14:94768275-94770232	Opne Sea	-1.93629	0.361853	-5.35105	1.2014e-07	2.03663e-07
cg00922781	ADAM12	ENST00000368676	chr10	126388511	126388512	-55	CGI:chr10:126387586-126388913	Island	1.49273	0.311531	4.79158	2.03846e-06	3.23349e-06
cg00925717	SCNN1B	ENST00000343070	chr16	23301827	23301828	-444	CGI:chr16:23301918-23302625	N_Shore	-1.90866	0.42708	-4.4691	9.21902e-06	1.40183e-05
cg00929658	COL6A2	ENST00000300527	chr21	46126116	46126117	28018	CGI:chr21:46125696-46126298	Island	0.8919	0.411012	2.17001	0.0303564	0.0366658
cg00930873	ALDH1A2	ENST00000347587	chr15	58065775	58065776	-36	CGI:chr15:58065111-58066578	Island	-2.29965	0.180453	-12.7438	1.81705e-33	1.53675e-32
cg00933411	DLC1	ENST00000316609	chr8	13515581	13515582	-815	CGI:chr8:13276333-13276791	Opne Sea	1.4928	0.180269	8.28098	6.61714e-16	1.82879e-15
cg00938816	PER1	ENST00000584202	chr17	8154831	8154832	1525	CGI:chr17:8156238-8156919	N_Shore	-2.6915	0.262951	-10.2357	6.04396e-23	2.65916e-22
cg00939627	PPL	ENST00000592772	chr16	4944684	4944685	16058	CGI:chr16:4936166-4937532	Opne Sea	-2.55346	0.354905	-7.19477	1.67812e-12	3.73821e-12
cg00946316	PTPRN2	ENST00000409483	chr7	157759467	157759468	828322	CGI:chr7:157757855-157758333	S_Shore	1.6748	0.189288	8.84789	7.84915e-18	2.458e-17
cg00952789	ADAMTS1	ENST00000517777	chr21	26842887	26842888	132	CGI:chr21:26844333-26845798	N_Shore	-1.11587	0.298765	-3.73494	0.000203715	0.000286482
cg00961617	PPP1R1B	ENST00000580825	chr17	39626127	39626128	-614	CGI:chr17:39627061-39627666	N_Shore	-1.90768	0.285488	-6.68219	4.95041e-11	1.02241e-10
cg00962903	MECOM	ENST00000433243	chr3	169145240	169145241	1049	CGI:chr3:169146242-169146661	N_Shore	-1.83697	0.213596	-8.60019	5.60349e-17	1.66917e-16
cg00969405	HOXA5	ENST00000222726	chr7	27144822	27144823	-1153	CGI:chr7:27142994-27145943	Island	-1.21856	0.19493	-6.25129	7.24026e-10	1.39396e-09
cg00970313	PAX9	ENST00000555639	chr14	36656709	36656710	-963	CGI:chr14:36656014-36656456	S_Shore	0.567394	0.11865	4.78207	2.13406e-06	3.37589e-06
cg00974629	EDNRA	ENST00000358556	chr4	147480751	147480752	-167	CGI:chr4:147481046-147481608	N_Shore	-2.43992	0.258412	-9.44196	5.92442e-20	2.11105e-19
cg00981146	KCNMA1	ENST00000286627	chr10	77357938	77357939	280658	CGI:chr10:77636337-77638737	Opne Sea	1.13708	0.237282	4.79211	2.03325e-06	3.22576e-06
cg00986130	COL23A1	ENST00000390654	chr5	178394798	178394799	195758	CGI:chr5:178394851-178396864	N_Shore	1.34958	0.270804	4.98359	7.95202e-07	1.29524e-06
cg00986320	CYFIP2	ENST00000618329	chr5	157268541	157268542	-802	CGI:chr5:157265802-157266739	S_Shore	-3.52815	0.315793	-11.1724	1.06896e-26	6.04026e-26
cg00989961	DPP6	ENST00000404039	chr7	154892852	154892853	1005754	CGI:chr7:154892692-154892920	Island	0.792191	0.156971	5.04675	5.79397e-07	9.50105e-07
cg00990769	MATN2	ENST00000521041	chr8	97944250	97944251	12824	CGI:chr8:97868809-97869615	Opne Sea	-4.08579	0.361749	-11.2946	3.33683e-27	1.94232e-26
cg00992239	MME	ENST00000460393	chr3	155079560	155079561	-88	CGI:chr3:155079609-155080199	N_Shore	-3.45522	0.416203	-8.30176	5.96095e-16	1.65517e-15
cg00999988	GALNT3	ENST00000414977	chr2	165793400	165793401	480	CGI:chr2:165793399-165794456	Island	-3.49978	0.27986	-12.5055	2.0974e-32	1.65232e-31
cg01010188	STC2	ENST00000518455	chr5	173326738	173326739	60	CGI:chr5:173327053-173330095	N_Shore	-2.09209	0.336547	-6.21634	8.94084e-10	1.71059e-09
cg01032398	APOE	ENST00000252486	chr19	44904864	44904865	-891	CGI:chr19:44908463-44909343	N_Shelf	-1.21165	0.437607	-2.7688	0.00578171	0.00736689
cg01033871	TNXB	ENST00000375244	chr6	32097060	32097061	12315	CGI:chr6:32095756-32097267	Island	1.50447	0.399829	3.76278	0.000182735	0.000257615
cg01037823	ZG16B	ENST00000382280	chr16	2829997	2829998	-173	CGI:chr16:2817191-2818001	Opne Sea	-4.11386	0.374425	-10.9871	6.14473e-26	3.26798e-25
cg01045132	CNN1	ENST00000592923	chr19	11538756	11538757	-12	CGI:chr19:11536035-11536295	S_Shelf	-4.09626	0.40299	-10.1647	1.13275e-22	4.85735e-22
cg01051098	LGALS3	ENST00000556263	chr14	55137736	55137737	-309	CGI:chr14:55128979-55129974	Opne Sea	-1.74421	0.272169	-6.40856	2.76737e-10	5.4685e-10
cg01055633	CACNA1H	ENST00000348261	chr16	1190831	1190832	37589	CGI:chr16:1185566-1187262	S_Shelf	1.65603	0.254469	6.5078	1.49287e-10	3.00543e-10
cg01064286	ATF3	ENST00000366981	chr1	212603876	212603877	38541	CGI:chr1:212606809-212609744	N_Shelf	2.89246	0.331606	8.72259	2.13303e-17	6.51377e-17
cg01078989	ITGA8	ENST00000378076	chr10	15719658	15719659	468	CGI:chr10:15719424-15720102	Island	-1.68819	0.227512	-7.42024	3.54876e-13	8.26445e-13
cg01085837	ABCC9	ENST00000326684	chr12	21941527	21941528	-124	CGI:chr12:21941020-21942423	Island	-1.61911	0.156442	-10.3496	2.16487e-23	9.82616e-23
cg01089249	GAD1	ENST00000454603	chr2	170820043	170820044	6829	CGI:chr2:170820042-170820470	Island	1.04493	0.143016	7.30641	7.81374e-13	1.77415e-12
cg01102073	GATA2	ENST00000430265	chr3	128485970	128485971	1947	CGI:chr3:128486652-128493431	N_Shore	-0.926902	0.179199	-5.17247	3.05391e-07	5.09254e-07
cg01119135	C1orf116	ENST00000359470	chr1	207032180	207032181	568	CGI:chr1:207050744-207051105	Opne Sea	-3.1791	0.262456	-12.1129	1.1085e-30	7.78668e-30
cg01119452	ELMO1	ENST00000310758	chr7	37248245	37248246	201005	CGI:chr7:37447751-37449069	Opne Sea	1.09184	0.174802	6.24618	7.46719e-10	1.43717e-09
cg01128460	CACNA1H	ENST00000348261	chr16	1193544	1193545	40302	CGI:chr16:1194669-1195128	N_Shore	0.655188	0.273258	2.39769	0.0167712	0.0206192
cg01132696	HLA-DPA1	ENST00000419277	chr6	33080781	33080782	-70	CGI:chr6:33080639-33081037	Island	1.61845	0.220909	7.32632	6.81127e-13	1.55511e-12
cg01132696	HLA-DPB1	ENST00000418931	chr6	33080781	33080782	4854	CGI:chr6:33080639-33081037	Island	1.5514	0.214668	7.22697	1.34749e-12	3.0216e-12
cg01134967	SFTPA1	ENST00000398636	chr10	79610658	79610659	-282	CGI:chr10:79684407-79684718	Opne Sea	-0.754137	0.286893	-2.62864	0.00876895	0.0110375
cg01136183	DPYS	ENST00000521601	chr8	104338864	104338865	80049	CGI:chr8:104329985-104330330	Opne Sea	0.631185	0.245258	2.57355	0.0102795	0.0128715
cg01148731	MSX2	ENST00000239243	chr5	174729293	174729294	4759	CGI:chr5:174731677-174732726	N_Shelf	0.714353	0.25778	2.77117	0.0057402	0.00731859
cg01154527	AKAP12	ENST00000402676	chr6	151340714	151340715	100714	CGI:chr6:151341470-151341921	N_Shore	2.91599	0.306338	9.51885	3.09339e-20	1.11629e-19
cg01158277	CRYAB	ENST00000528628	chr11	111912603	111912604	325	CGI:chr11:111926827-111927306	Opne Sea	-4.68609	0.290116	-16.1525	8.03345e-50	1.90284e-48
cg01166071	GATA3	ENST00000481743	chr10	8053724	8053725	119	CGI:chr10:8049411-8056366	Island	-2.38469	0.487235	-4.89433	1.23665e-06	1.99244e-06
cg01167274	ITGB2	ENST00000522931	chr21	44914299	44914300	-15	CGI:chr21:44903745-44904037	Opne Sea	-4.1461	0.281135	-14.7477	7.65006e-43	1.11075e-41
cg01172234	PTPRN2	ENST00000409483	chr7	157610422	157610423	977367	CGI:chr7:157612317-157613916	N_Shore	2.16289	0.23948	9.0316	1.77716e-18	5.77607e-18
cg01174264	ANTXR2	ENST00000449651	chr4	80071845	80071846	-224	CGI:chr4:80072221-80073256	N_Shore	-0.959809	0.203535	-4.7157	2.93125e-06	4.59829e-06
cg01175876	TACC3	ENST00000612220	chr4	1737033	1737034	15542	CGI:chr4:1735214-1735419	S_Shore	1.14647	0.361998	3.16705	0.00160972	0.00213816
cg01176047	GREM2	ENST00000318160	chr1	240492062	240492063	120088	CGI:chr1:240492874-240493420	N_Shore	2.14277	0.217766	9.83982	1.96876e-21	7.73023e-21
cg01178971	KCNQ1	ENST00000496887	chr11	2443621	2443622	-1064	CGI:chr11:2443941-2444418	N_Shore	-1.68147	0.228149	-7.37003	5.03291e-13	1.15952e-12
cg01181150	DPP6	ENST00000404039	chr7	154616168	154616169	729070	CGI:chr7:154750349-154750638	Opne Sea	1.20858	0.131195	9.21207	4.03859e-19	1.36967e-18
cg01185754	F3	ENST00000370207	chr1	94541173	94541174	465	CGI:chr1:94541281-94542083	N_Shore	-1.84041	0.307206	-5.9908	3.40567e-09	6.30104e-09
cg01189638	TNFAIP6	ENST00000243347	chr2	151356990	151356991	-603	CGI:chr2:151409757-151410772	Opne Sea	-1.81938	0.292481	-6.2205	8.71956e-10	1.66907e-09
cg01191920	PTPRN2	ENST00000409483	chr7	158424869	158424870	162920	CGI:chr7:158425159-158428017	N_Shore	2.01596	0.251678	8.01004	5.07692e-15	1.32037e-14
cg01198661	TPD52L1	ENST00000534199	chr6	125182919	125182920	28537	CGI:chr6:125153658-125154598	Opne Sea	-1.23538	0.225673	-5.47423	6.21376e-08	1.07486e-07
cg01200965	HK2	ENST00000409174	chr2	74838386	74838387	3215	CGI:chr2:74833752-74835537	S_Shelf	-0.670664	0.299623	-2.23836	0.0255247	0.0310663
cg01203113	DNASE1	ENST00000246949	chr16	3652881	3652882	1043	CGI:chr16:3674343-3674848	Opne Sea	-1.04706	0.232218	-4.50896	7.68793e-06	1.17721e-05
cg01210663	FBP1	ENST00000375326	chr9	94638551	94638552	957	CGI:chr9:94639070-94639785	N_Shore	-3.36075	0.361308	-9.30161	1.92032e-19	6.61859e-19
cg01211283	PEBP4	ENST00000256404	chr8	22877763	22877764	50146	CGI:chr8:22864800-22866039	Opne Sea	-0.551514	0.268485	-2.05417	0.0403462	0.0482639
cg01213447	NR2F2	ENST00000421109	chr15	96328347	96328348	2408	CGI:chr15:96330179-96330751	N_Shore	-0.880284	0.188228	-4.67668	3.52636e-06	5.51418e-06
cg01217071	AOX1	ENST00000374700	chr2	200585600	200585601	-269	CGI:chr2:200585803-200586304	N_Shore	-2.35675	0.298861	-7.88577	1.26954e-14	3.21031e-14
cg01244342	HLA-DQA2	ENST00000374940	chr6	32741693	32741694	350	CGI:chr6:32761565-32761883	Opne Sea	0.830265	0.325134	2.55361	0.0108813	0.013592
cg01252136	CENPA	ENST00000475662	chr2	26766635	26766636	2345	CGI:chr2:26764162-26764632	S_Shelf	1.18003	0.206666	5.70984	1.69899e-08	3.0364e-08
cg01254707	IL1RL1	ENST00000233954	chr2	102336961	102336962	25458	CGI:chr2:102355658-102356136	Opne Sea	0.556063	0.216647	2.56668	0.0104836	0.0131143
cg01255894	GATA3	ENST00000461472	chr10	8057255	8057256	-1145	CGI:chr10:8049411-8056366	S_Shore	-4.50233	0.315444	-14.273	1.48343e-40	1.92108e-39
cg01261351	GFRA1	ENST00000369236	chr10	116270780	116270781	1503	CGI:chr10:116271067-116274718	N_Shore	-2.07608	0.292361	-7.10108	3.16353e-12	6.92868e-12
cg01262413	PTPRN2	ENST00000409483	chr7	157898849	157898850	688940	CGI:chr7:157897867-157898078	S_Shore	2.26819	0.182924	12.3996	6.15998e-32	4.70784e-31
cg01266287	RRAD	ENST00000299759	chr16	66925930	66925931	-285	CGI:chr16:66924830-66925752	S_Shore	-4.25973	0.348735	-12.2148	3.98667e-31	2.88683e-30
cg01267709	SLC7A8	ENST00000422941	chr14	23154547	23154548	-96	CGI:chr14:23094769-23095515	Opne Sea	-1.60095	0.285144	-5.61453	2.88692e-08	5.10895e-08
cg01271455	PTPRN2	ENST00000409483	chr7	157569370	157569371	1018419	CGI:chr7:157568820-157569113	S_Shore	0.376523	0.171997	2.18912	0.0289316	0.0350611
cg01277372	MECOM	ENST00000486748	chr3	169660976	169660977	2415	CGI:chr3:169661649-169663268	N_Shore	-1.14472	0.197198	-5.80492	9.93527e-09	1.79275e-08
cg01280390	CSGALNACT1	ENST00000517494	chr8	19505941	19505942	252089	CGI:chr8:19461519-19461744	Opne Sea	0.817961	0.23784	3.43912	0.00061971	0.000846835
cg01284193	TEK	ENST00000519097	chr9	27109113	27109114	-29	CGI:chr9:26956303-26956772	Opne Sea	-1.74772	0.223827	-7.80835	2.23422e-14	5.60528e-14
cg01286319	GNG7	ENST00000382159	chr19	2695345	2695346	7365	CGI:chr19:2702534-2702771	Opne Sea	0.516893	0.195296	2.64671	0.00831847	0.0104858
cg01292175	AQP4	ENST00000578776	chr18	26865276	26865277	432	CGI:chr18:26863236-26863446	S_Shore	-0.806498	0.22891	-3.52321	0.000455292	0.00062668
cg01295188	SLC9A3	ENST00000514375	chr5	476676	476677	47655	CGI:chr5:476202-476818	Island	-1.12618	0.34147	-3.29803	0.00102507	0.00137847
cg01296705	HRH2	ENST00000377291	chr5	175681266	175681267	23235	CGI:chr5:175658012-175658753	Opne Sea	0.428884	0.112992	3.7957	0.000160552	0.000227132
cg01305625	P4HA2	ENST00000416053	chr5	132258119	132258120	19482	CGI:chr5:132257732-132258120	Island	-0.406914	0.188692	-2.1565	0.0313995	0.0378596
cg01305625	PDLIM4	ENST00000379018	chr5	132258119	132258120	411	CGI:chr5:132257732-132258120	Island	-5.09998	0.210348	-24.2454	9.51267e-94	3.07e-91
cg01307684	ANTXR2	ENST00000404191	chr4	79964989	79964990	108484	CGI:chr4:79964690-79964994	Island	1.15494	0.234754	4.91978	1.09113e-06	1.76228e-06
cg01322975	GFRA1	ENST00000369236	chr10	116271744	116271745	539	CGI:chr10:116271067-116274718	Island	-2.89124	0.289832	-9.97557	6.01942e-22	2.44916e-21
cg01323381	HOXA5	ENST00000222726	chr7	27144645	27144646	-976	CGI:chr7:27142994-27145943	Island	-0.896245	0.181943	-4.92596	1.05834e-06	1.7101e-06
cg01324550	HOXB6	ENST00000490419	chr17	48598737	48598738	5396	CGI:chr17:48597682-48598227	S_Shore	-2.77674	0.290436	-9.56058	2.17042e-20	7.92492e-20
cg01324802	CDH16	ENST00000565235	chr16	66918238	66918239	610	CGI:chr16:66922040-66922348	N_Shelf	-3.32519	0.386629	-8.60048	5.59095e-17	1.66771e-16
cg01329434	PDLIM4	ENST00000484620	chr5	132270700	132270701	267	CGI:chr5:132271325-132272196	N_Shore	-2.26188	0.359175	-6.29744	5.47132e-10	1.06545e-09
cg01330316	CLIC5	ENST00000339561	chr6	45946545	45946546	69305	CGI:chr6:46015140-46015897	Opne Sea	-0.965842	0.335559	-2.87831	0.00412534	0.0053194
cg01337207	TNXB	ENST00000375244	chr6	32096058	32096059	13317	CGI:chr6:32095756-32097267	Island	1.85661	0.219288	8.46656	1.58919e-16	4.58016e-16
cg01358444	DST	ENST00000340834	chr6	56541286	56541287	-625	CGI:chr6:56542666-56543128	N_Shore	-0.903736	0.199245	-4.53581	6.79743e-06	1.04474e-05
cg01370449	HOXA5	ENST00000222726	chr7	27143750	27143751	-81	CGI:chr7:27142994-27145943	Island	-1.57323	0.17048	-9.22826	3.53204e-19	1.20132e-18
cg01372107	PTPRN2	ENST00000409483	chr7	157560284	157560285	1027505	CGI:chr7:157560301-157560538	N_Shore	1.78148	0.195101	9.13106	7.87525e-19	2.61404e-18
cg01383203	CACNA1H	ENST00000348261	chr16	1170524	1170525	17282	CGI:chr16:1169429-1169641	S_Shore	3.15111	0.277486	11.3559	1.85364e-27	1.09241e-26
cg01384290	MECOM	ENST00000481315	chr3	169152499	169152500	116740	CGI:chr3:169149423-169149625	S_Shelf	-1.73132	0.1889	-9.1653	5.94182e-19	1.99089e-18
cg01392772	HLF	ENST00000226067	chr17	55265379	55265380	366	CGI:chr17:55264837-55265673	Island	-2.9744	0.249417	-11.9254	7.16945e-30	4.81126e-29
cg01405445	HSPB6	ENST00000587965	chr19	35755505	35755506	1505	CGI:chr19:35755583-35757081	N_Shore	-5.11856	0.265561	-19.2745	3.24523e-66	2.3632e-64
cg01405582	HLA-F	ENST00000606273	chr6	29724588	29724589	170	CGI:chr6:29723329-29724316	S_Shore	-4.47652	0.327686	-13.661	1.16941e-37	1.28925e-36
cg01407062	PRC1	ENST00000361188	chr15	90995345	90995346	285	CGI:chr15:90994006-90994988	S_Shore	-3.42536	0.21056	-16.2678	2.0847e-50	5.2348e-49
cg01410279	MYOC	ENST00000037502	chr1	171652801	171652802	-117	CGI:chr1:171670807-171671084	Opne Sea	-2.88061	0.547581	-5.26062	1.93344e-07	3.24833e-07
cg01412469	INHBA	ENST00000464515	chr7	41692639	41692640	-74	CGI:chr7:41705580-41705864	Opne Sea	-1.43717	0.326627	-4.40002	1.25882e-05	1.90354e-05
cg01418162	NFASC	ENST00000404977	chr1	204922439	204922440	93787	CGI:chr1:204981854-204982082	Opne Sea	1.0525	0.181796	5.78944	1.08479e-08	1.95259e-08
cg01419713	PLAT	ENST00000522812	chr8	42180617	42180618	148	CGI:chr8:42152205-42153580	Opne Sea	-2.04196	0.302701	-6.74578	3.28991e-11	6.84996e-11
cg01420388	FBXO2	ENST00000466919	chr1	11654197	11654198	1	CGI:chr1:11654160-11655249	Island	-5.46637	0.344811	-15.8532	2.60536e-48	5.50537e-47
cg01422262	VAV3	ENST00000469325	chr1	107963669	107963670	-72	CGI:chr1:107964629-107965419	N_Shore	-0.873283	0.196504	-4.4441	1.0324e-05	1.5686e-05
cg01424901	RAP1GAP	ENST00000374761	chr1	21622187	21622188	382	CGI:chr1:21622181-21622770	Island	-5.47575	0.502998	-10.8862	1.57952e-25	8.20528e-25
cg01426795	CACNA1H	ENST00000348261	chr16	1210017	1210018	56775	CGI:chr16:1204801-1205081	Opne Sea	4.33019	0.397201	10.9018	1.36649e-25	7.13127e-25
cg01441421	ELMO1	ENST00000310758	chr7	36870348	36870349	578902	CGI:chr7:36389641-36390197	Opne Sea	1.14913	0.267957	4.28848	2.06316e-05	3.07675e-05
cg01443318	HSD11B2	ENST00000566606	chr16	67432357	67432358	990	CGI:chr16:67430485-67431559	S_Shore	-5.19198	0.355681	-14.5973	4.09964e-42	5.83608e-41
cg01443755	CNTN1	ENST00000547702	chr12	40827837	40827838	135394	CGI:chr12:40692720-40693300	Opne Sea	0.768403	0.208149	3.69159	0.000240954	0.000336949
cg01444677	DPP6	ENST00000404039	chr7	154054213	154054214	167115	CGI:chr7:154051322-154053359	S_Shore	0.469211	0.193661	2.42285	0.0156628	0.0192941
cg01445163	ARL4D	ENST00000320033	chr17	43399932	43399933	972	CGI:chr17:43399902-43400114	Island	-3.19101	0.267023	-11.9503	5.60115e-30	3.79196e-29
cg01446393	FAM107A	ENST00000360997	chr3	58577882	58577883	-117	CGI:chr3:58586762-58587176	Opne Sea	-3.77115	0.346431	-10.8857	1.58734e-25	8.23686e-25
cg01447828	PRX	ENST00000324001	chr19	40413558	40413559	-191	CGI:chr19:40420733-40421461	Opne Sea	-2.67025	0.221242	-12.0694	1.71208e-30	1.18477e-29
cg01464748	ALOX5	ENST00000542434	chr10	45427429	45427430	53252	CGI:chr10:45427383-45427927	Island	2.86899	0.363075	7.90194	1.12753e-14	2.86089e-14
cg01473816	ELF5	ENST00000532417	chr11	34513734	34513735	32	CGI:chr11:34438618-34439310	Opne Sea	-3.2866	0.288801	-11.3802	1.46844e-27	8.72644e-27
cg01476044	MGAM	ENST00000549489	chr7	141995493	141995494	-346	CGI:chr7:141738204-141738593	Opne Sea	-0.745378	0.168824	-4.41512	1.17639e-05	1.78241e-05
cg01485117	TNXB	ENST00000375244	chr6	32096900	32096901	12475	CGI:chr6:32095756-32097267	Island	2.04091	0.282913	7.21391	1.47309e-12	3.28741e-12
cg01496696	PTPRN2	ENST00000409483	chr7	158019172	158019173	568617	CGI:chr7:158085292-158085953	Opne Sea	2.32872	0.210791	11.0476	3.48069e-26	1.88648e-25
cg01497747	ST14	ENST00000278742	chr11	130209305	130209306	49742	CGI:chr11:130209304-130209746	Island	-1.08433	0.398012	-2.72436	0.00661031	0.00838205
cg01502353	DST	ENST00000449297	chr6	56869045	56869046	85584	CGI:chr6:56843261-56844368	Opne Sea	0.725647	0.337824	2.148	0.0320709	0.0386626
cg01502428	TIMP2	ENST00000262768	chr17	78854184	78854185	71204	CGI:chr17:78855677-78855891	N_Shore	2.40249	0.228851	10.498	5.64803e-24	2.64955e-23
cg01519063	GRHL2	ENST00000395927	chr8	101493065	101493066	306	CGI:chr8:101493284-101494202	N_Shore	-4.11162	0.161505	-25.4583	1.41833e-100	7.60011e-98
cg01536803	PTPRN2	ENST00000409483	chr7	158175886	158175887	411903	CGI:chr7:158164219-158164581	Opne Sea	2.57384	0.184111	13.9798	3.66989e-39	4.4238e-38
cg01537645	ESRRG	ENST00000366940	chr1	216937263	216937264	200493	CGI:chr1:217089656-217089872	Opne Sea	0.455367	0.150829	3.01911	0.00263594	0.00344679
cg01539849	SPI1	ENST00000378538	chr11	47355203	47355204	23374	CGI:chr11:47355100-47355797	Island	4.6197	0.188408	24.5197	2.72826e-95	1.29138e-92
cg01554539	PTPRN2	ENST00000409483	chr7	157621210	157621211	966579	CGI:chr7:157621209-157621454	Island	0.809339	0.258263	3.13377	0.00180093	0.00238757
cg01561304	COL23A1	ENST00000390654	chr5	178486484	178486485	104072	CGI:chr5:178525109-178525737	Opne Sea	0.924448	0.19852	4.65671	3.87643e-06	6.04031e-06
cg01561916	HAAO	ENST00000406924	chr2	42793029	42793030	-435	CGI:chr2:42792525-42793369	Island	-2.39198	0.184453	-12.9679	1.77476e-34	1.60878e-33
cg01562813	NUP210	ENST00000254508	chr3	13379326	13379327	40984	CGI:chr3:13419470-13420646	Opne Sea	3.47713	0.220112	15.7971	4.98801e-48	9.96899e-47
cg01564640	LTBP4	ENST00000204005	chr19	40624057	40624058	30890	CGI:chr19:40623942-40624207	Island	1.06397	0.25641	4.14949	3.76087e-05	5.51756e-05
cg01569346	TNXB	ENST00000375244	chr6	32096371	32096372	13004	CGI:chr6:32095756-32097267	Island	1.26313	0.325531	3.88023	0.000114653	0.000164012
cg01573747	CPAMD8	ENST00000388925	chr19	16897929	16897930	128887	CGI:chr19:16896290-16898046	Island	0.435355	0.199701	2.18004	0.0296014	0.0358025
cg01580568	LAMB3	ENST00000356082	chr1	209652511	209652512	-44	CGI:chr1:209675098-209676083	Opne Sea	-7.4861	0.387897	-19.2992	2.38816e-66	1.75709e-64
cg01580681	HAND2	ENST00000503024	chr4	173528865	173528866	48	CGI:chr4:173528895-173530318	N_Shore	-1.92917	0.123855	-15.576	6.37235e-47	1.21053e-45
cg01591152	TRIM29	ENST00000525327	chr11	120124092	120124093	-649	CGI:chr11:120137338-120138002	Opne Sea	-1.65518	0.335078	-4.93969	9.88922e-07	1.60058e-06
cg01593385	FGG	ENST00000443553	chr4	154612997	154612998	-29	CGI:chr4:154626832-154627170	Opne Sea	-0.801316	0.243187	-3.29506	0.00103579	0.00139216
cg01614020	NEFL	ENST00000615973	chr8	24956623	24956624	99	CGI:chr8:24955432-24956785	Island	-0.579472	0.235069	-2.46512	0.013946	0.0172428
cg01617990	CACNA1H	ENST00000348261	chr16	1195967	1195968	42725	CGI:chr16:1194669-1195128	S_Shore	2.83032	0.270992	10.4443	9.20273e-24	4.2608e-23
cg01635878	NMU	ENST00000505262	chr4	55636682	55636683	-422	CGI:chr4:55635745-55636498	S_Shore	0.942435	0.302911	3.11127	0.0019419	0.00256666
cg01637090	CACNA1H	ENST00000348261	chr16	1163672	1163673	10430	CGI:chr16:1167128-1167406	N_Shelf	3.09876	0.282642	10.9635	7.66603e-26	4.05958e-25
cg01656470	PEG3	ENST00000326441	chr19	56838728	56838729	1969	CGI:chr19:56838629-56839102	Island	-3.20756	0.360886	-8.88801	5.68612e-18	1.79788e-17
cg01667319	IGF2	ENST00000416167	chr11	2139898	2139899	-508	CGI:chr11:2137721-2141254	Island	-3.16125	0.420687	-7.51449	1.83232e-13	4.34155e-13
cg01672322	FOSL1	ENST00000448083	chr11	65892301	65892302	8119	CGI:chr11:65890403-65891499	S_Shore	-1.47501	0.46404	-3.17864	0.00154768	0.00205652
cg01673307	PSMB9	ENST00000414474	chr6	32852134	32852135	7297	CGI:chr6:32853072-32854593	N_Shore	-3.17139	0.220617	-14.3751	4.81583e-41	6.43925e-40
cg01678309	CORO2B	ENST00000543950	chr15	68637916	68637917	5927	CGI:chr15:68578294-68579635	Opne Sea	-1.18489	0.215537	-5.49741	5.48092e-08	9.52386e-08
cg01684586	IGFBP7	ENST00000512512	chr4	57043912	57043913	21692	CGI:chr4:56978691-56979036	Opne Sea	-0.962191	0.202612	-4.74894	2.50159e-06	3.94082e-06
cg01693193	KCNQ1	ENST00000335475	chr11	2683923	2683924	222486	CGI:chr11:2699180-2700857	Opne Sea	-1.15057	0.40093	-2.86975	0.00423726	0.00546073
cg01693350	WT1	ENST00000379079	chr11	32430641	32430642	173	CGI:chr11:32430598-32431162	Island	-0.761359	0.183669	-4.14527	3.82899e-05	5.60533e-05
cg01708273	HOXD10	ENST00000549469	chr2	176109332	176109333	454	CGI:chr2:176108699-176108990	S_Shore	-0.567294	0.163418	-3.47143	0.000550897	0.000755163
cg01708636	CPE	ENST00000480404	chr4	165379933	165379934	646	CGI:chr4:165378823-165379516	S_Shore	-4.36853	0.321856	-13.5729	2.96462e-37	3.17958e-36
cg01716499	TNXB	ENST00000375244	chr6	32043793	32043794	65582	CGI:chr6:32079038-32079317	Opne Sea	3.2023	0.420258	7.61984	8.68217e-14	2.09689e-13
cg01723575	SOSTDC1	ENST00000396652	chr7	16525572	16525573	5009	CGI:chr7:16526627-16527049	N_Shore	1.19537	0.293072	4.07876	5.07145e-05	7.39673e-05
cg01731500	SLC16A3	ENST00000617373	chr17	82234361	82234362	-539	CGI:chr17:82236548-82236901	N_Shelf	-1.96251	0.330953	-5.92988	4.85264e-09	8.89416e-09
cg01738524	CDH3	ENST00000566808	chr16	68668724	68668725	23086	CGI:chr16:68644783-68646246	Opne Sea	-1.91812	0.478997	-4.00444	6.91063e-05	9.99958e-05
cg01744331	KCNQ1	ENST00000335475	chr11	2701128	2701129	239691	CGI:chr11:2699180-2700857	S_Shore	-0.877873	0.283312	-3.09861	0.00202553	0.00267223
cg01744552	CACNA1H	ENST00000348261	chr16	1211315	1211316	58073	CGI:chr16:1215151-1215661	N_Shelf	3.0862	0.261704	11.7927	2.65678e-29	1.73494e-28
cg01745499	HMGA1	ENST00000374116	chr6	34238307	34238308	-485	CGI:chr6:34234790-34238416	Island	-4.49913	0.364198	-12.3535	9.83062e-32	7.43316e-31
cg01748892	HOXA5	ENST00000222726	chr7	27145048	27145049	-1379	CGI:chr7:27142994-27145943	Island	-1.38708	0.266775	-5.19945	2.65705e-07	4.44302e-07
cg01754267	NDUFA4L2	ENST00000556732	chr12	57235457	57235458	1636	CGI:chr12:57236323-57236686	N_Shore	-2.83123	0.309111	-9.15926	6.24465e-19	2.08891e-18
cg01761729	LIMS2	ENST00000476932	chr2	127662076	127662077	2344	CGI:chr2:127664145-127664608	N_Shelf	-3.36405	0.357034	-9.4222	7.07749e-20	2.51e-19
cg01761758	TIMP2	ENST00000262768	chr17	78854195	78854196	71193	CGI:chr17:78855677-78855891	N_Shore	2.78362	0.225652	12.3359	1.18684e-31	8.93589e-31
cg01770232	IL6	ENST00000406575	chr7	22726536	22726537	-705	CGI:chr7:22665204-22665802	Opne Sea	1.36521	0.506957	2.69295	0.00725909	0.00917686
cg01774894	HOXB6	ENST00000470193	chr17	48597033	48597034	102	CGI:chr17:48596170-48596819	S_Shore	-1.65982	0.150002	-11.0653	3.0462e-26	1.6605e-25
cg01794555	LCP1	ENST00000416500	chr13	46168632	46168633	-112	CGI:chr13:46052319-46052884	Opne Sea	-1.79047	0.356786	-5.01832	6.68434e-07	1.0912e-06
cg01798157	BTG2	ENST00000290551	chr1	203307467	203307468	1930	CGI:chr1:203305169-203306210	S_Shore	-1.37855	0.247033	-5.58044	3.48338e-08	6.14803e-08
cg01802532	NMU	ENST00000509371	chr4	55609738	55609739	20725	CGI:chr4:55635745-55636498	Opne Sea	-2.29578	0.284866	-8.05916	3.52299e-15	9.24446e-15
cg01804036	TESC	ENST00000470612	chr12	117045505	117045506	53975	CGI:chr12:117046500-117046822	N_Shore	4.45583	0.406324	10.9662	7.47657e-26	3.96147e-25
cg01804934	HLA-DPA1	ENST00000479107	chr6	33073452	33073453	164	CGI:chr6:33080639-33081037	Opne Sea	-2.0962	0.228895	-9.15791	6.3145e-19	2.11103e-18
cg01807946	SLC16A3	ENST00000583025	chr17	82247605	82247606	10434	CGI:chr17:82248813-82249051	N_Shore	2.63913	0.421581	6.26007	6.86523e-10	1.32337e-09
cg01812328	ACADL	ENST00000233710	chr2	210226786	210226787	-1294	CGI:chr2:210224689-210225452	S_Shore	-0.690716	0.212967	-3.24331	0.00124043	0.00165616
cg01817009	LCAT	ENST00000264005	chr16	67944279	67944280	-147	CGI:chr16:67935387-67936515	Opne Sea	-3.38572	0.213378	-15.8672	2.21541e-48	4.70236e-47
cg01818715	PTPRN2	ENST00000409483	chr7	157700753	157700754	887036	CGI:chr7:157701818-157702047	N_Shore	3.7435	0.270896	13.819	2.10048e-38	2.42692e-37
cg01819502	GGT6	ENST00000574154	chr17	4561084	4561085	-265	CGI:chr17:4554888-4555689	Opne Sea	-3.15862	0.381887	-8.27108	7.13547e-16	1.96516e-15
cg01831657	COL23A1	ENST00000390654	chr5	178587588	178587589	2968	CGI:chr5:178589557-178590669	N_Shore	-1.76611	0.25732	-6.86348	1.53134e-11	3.23227e-11
cg01833485	ESRRG	ENST00000366940	chr1	216687350	216687351	450406	CGI:chr1:216600997-216601392	Opne Sea	0.695706	0.181808	3.8266	0.000142059	0.000201824
cg01835489	KRT8	ENST00000293308	chr12	52905526	52905527	-453	CGI:chr12:52903565-52904040	S_Shore	-5.86778	0.330895	-17.7331	5.42534e-58	2.01411e-56
cg01855013	TGFB1I1	ENST00000394863	chr16	31477888	31477889	5828	CGI:chr16:31475831-31477646	S_Shore	2.27185	0.307948	7.37737	4.783e-13	1.1032e-12
cg01856645	DMGDH	ENST00000521052	chr5	79069824	79069825	-149	CGI:chr5:79069475-79069888	Island	-1.32871	0.162603	-8.17146	1.51775e-15	4.06144e-15
cg01856752	SLC7A5	ENST00000261622	chr16	87834459	87834460	35030	CGI:chr16:87860753-87860960	Opne Sea	1.2722	0.438299	2.9026	0.00382225	0.00493664
cg01858517	KCNMA1	ENST00000372437	chr10	77636826	77636827	622	CGI:chr10:77636337-77638737	Island	-1.90196	0.165784	-11.4725	6.07646e-28	3.71761e-27
cg01871907	GNG7	ENST00000382159	chr19	2703057	2703058	-347	CGI:chr19:2702534-2702771	S_Shore	-1.92847	0.270519	-7.12877	2.62482e-12	5.76304e-12
cg01878960	PTPRN2	ENST00000409483	chr7	158565602	158565603	22187	CGI:chr7:158569217-158570278	N_Shelf	2.41188	0.209063	11.5366	3.24202e-28	2.00815e-27
cg01881182	ABAT	ENST00000268251	chr16	8712674	8712675	38108	CGI:chr16:8674399-8674762	Opne Sea	1.54419	0.257558	5.99552	3.31311e-09	6.13819e-09
cg01889448	HLA-DQB1	ENST00000484729	chr6	32668094	32668095	-1455	CGI:chr6:32664381-32665250	S_Shelf	2.13575	0.314924	6.7818	2.71989e-11	5.68311e-11
cg01889574	CD82	ENST00000524704	chr11	44569339	44569340	3615	CGI:chr11:44565052-44565837	S_Shelf	-0.728148	0.182559	-3.98856	7.37821e-05	0.000106426
cg01894322	PPP1R1B	ENST00000580029	chr17	39633322	39633323	1183	CGI:chr17:39637012-39637469	N_Shelf	-5.03087	0.362383	-13.8828	1.05274e-38	1.24367e-37
cg01902605	DMGDH	ENST00000521052	chr5	79070253	79070254	-578	CGI:chr5:79069475-79069888	S_Shore	-2.33301	0.174095	-13.4008	1.8598e-36	1.89381e-35
cg01903241	PTPRN2	ENST00000409483	chr7	158257254	158257255	330535	CGI:chr7:158266059-158266367	Opne Sea	1.85652	0.265172	7.0012	6.17225e-12	1.32978e-11
cg01908177	BOC	ENST00000473008	chr3	113286356	113286357	1795	CGI:chr3:113211590-113212659	Opne Sea	-5.82888	0.364687	-15.9832	5.7672e-49	1.26869e-47
cg01915791	HSPB6	ENST00000587965	chr19	35756625	35756626	385	CGI:chr19:35755583-35757081	Island	-6.3893	0.336399	-18.9932	1.06581e-64	6.81733e-63
cg01916918	CLU	ENST00000316403	chr8	27603682	27603683	11350	CGI:chr8:27614437-27615006	Opne Sea	2.72977	0.367361	7.43076	3.29749e-13	7.68935e-13
cg01921323	DPP6	ENST00000404039	chr7	154184107	154184108	297009	CGI:chr7:154304879-154305196	Opne Sea	2.61738	0.183501	14.2636	1.6458e-40	2.12844e-39
cg01924561	SLC2A1	ENST00000372500	chr1	42950432	42950433	8405	CGI:chr1:42957796-42959097	Opne Sea	-4.15435	0.25584	-16.2381	2.9536e-50	7.31956e-49
cg01933073	SORBS2	ENST00000428330	chr4	185811788	185811789	-30	CGI:chr4:185638877-185639207	Opne Sea	-0.664323	0.279021	-2.3809	0.0175483	0.0215252
cg01934626	SCGB3A1	ENST00000292641	chr5	180591562	180591563	-21	CGI:chr5:180590099-180592062	Island	-2.52164	0.317978	-7.93021	9.15953e-15	2.34479e-14
cg01942558	TNFAIP6	ENST00000243347	chr2	151357513	151357514	-80	CGI:chr2:151409757-151410772	Opne Sea	-2.77701	0.234837	-11.8252	1.92901e-29	1.26844e-28
cg01942646	NR0B2	ENST00000254227	chr1	26914203	26914204	-236	CGI:chr1:26921557-26922128	Opne Sea	-1.55776	0.243576	-6.39538	3.00194e-10	5.91968e-10
cg01952226	GRHL2	ENST00000395927	chr8	101495154	101495155	2395	CGI:chr8:101493284-101494202	S_Shore	-3.73672	0.166645	-22.4233	5.14761e-83	9.19447e-81
cg01955203	FBXO32	ENST00000524000	chr8	123503262	123503263	3364	CGI:chr8:123540299-123541777	Opne Sea	-0.872898	0.306477	-2.84817	0.00453181	0.00581868
cg01956154	ASB2	ENST00000556793	chr14	93957053	93957054	-3	CGI:chr14:93938889-93939824	Opne Sea	-1.55565	0.228569	-6.80604	2.22713e-11	4.66518e-11
cg01959838	VAV3	ENST00000529809	chr1	107750291	107750292	-782	CGI:chr1:107964629-107965419	Opne Sea	-1.11655	0.315294	-3.54131	0.000425696	0.000586256
cg01965462	ERBB4	ENST00000260943	chr2	212535973	212535974	2557	CGI:chr2:212537456-212538523	N_Shore	-1.29763	0.162683	-7.97643	6.51277e-15	1.6798e-14
cg01967399	HAND2	ENST00000503024	chr4	173526933	173526934	1980	CGI:chr4:173528895-173530318	N_Shore	-1.13796	0.156133	-7.2884	8.84507e-13	2.00032e-12
cg01970383	COL23A1	ENST00000407622	chr5	178302223	178302224	4712	CGI:chr5:178302222-178302465	Island	-0.913202	0.276886	-3.29812	0.00102474	0.00137815
cg01971813	PKLR	ENST00000342741	chr1	155295389	155295390	6046	CGI:chr1:155294527-155295745	Island	0.635692	0.190463	3.33762	0.000891657	0.00120494
cg01971940	CACNA1H	ENST00000348261	chr16	1209322	1209323	56080	CGI:chr16:1204801-1205081	Opne Sea	3.36719	0.365704	9.20742	4.19669e-19	1.42007e-18
cg01974138	TNFAIP6	ENST00000243347	chr2	151356836	151356837	-757	CGI:chr2:151409757-151410772	Opne Sea	-1.05997	0.236884	-4.47465	8.98974e-06	1.36726e-05
cg01980810	SPTBN2	ENST00000309996	chr11	66721530	66721531	-130	CGI:chr11:66727466-66728916	Opne Sea	-3.73607	0.403296	-9.26383	2.62948e-19	9.01897e-19
cg01984798	GGT6	ENST00000301395	chr17	4560616	4560617	-34	CGI:chr17:4554888-4555689	Opne Sea	-5.56703	0.352383	-15.7982	4.92238e-48	9.85169e-47
cg01992382	TNXB	ENST00000375244	chr6	32096435	32096436	12940	CGI:chr6:32095756-32097267	Island	0.723663	0.215224	3.36237	0.000816662	0.00110618
cg01999622	PTPRN2	ENST00000409483	chr7	157901881	157901882	685908	CGI:chr7:157901695-157901969	Island	2.20315	0.235671	9.34841	1.2993e-19	4.52816e-19
cg02000275	EGLN3	ENST00000550114	chr14	34018853	34018854	-197	CGI:chr14:34059914-34060753	Opne Sea	-0.48186	0.217617	-2.21426	0.0271467	0.0329698
cg02003184	KLK1	ENST00000596300	chr19	50821209	50821210	-359	CGI:chr19:50818011-50818525	S_Shelf	-1.17752	0.294313	-4.00089	7.01276e-05	0.000101376
cg02005600	HOXA5	ENST00000222726	chr7	27144067	27144068	-398	CGI:chr7:27142994-27145943	Island	-1.79611	0.190074	-9.44953	5.55807e-20	1.98328e-19
cg02006615	PTPRN2	ENST00000409483	chr7	157692538	157692539	895251	CGI:chr7:157688558-157694027	Island	1.0654	0.240452	4.43081	1.09619e-05	1.66268e-05
cg02006915	CDHR2	ENST00000510636	chr5	176564128	176564129	21616	CGI:chr5:176542748-176544052	Opne Sea	2.22862	0.211675	10.5285	4.28008e-24	2.02253e-23
cg02009395	ACSM1	ENST00000307493	chr16	20691422	20691423	-165	CGI:chr16:20741324-20741958	Opne Sea	-1.50084	0.280728	-5.34624	1.23242e-07	2.08797e-07
cg02029908	DUSP1	ENST00000239223	chr5	172768599	172768600	2597	CGI:chr5:172770479-172772603	N_Shore	-2.81843	0.247757	-11.3758	1.53194e-27	9.09242e-27
cg02029926	CXCL1	ENST00000509101	chr4	73869157	73869158	-237	CGI:chr4:73869201-73869827	N_Shore	-1.89926	0.293406	-6.47316	1.85341e-10	3.70369e-10
cg02031308	GREM2	ENST00000318160	chr1	240490713	240490714	121437	CGI:chr1:240492874-240493420	N_Shelf	2.20544	0.192277	11.4701	6.17112e-28	3.7739e-27
cg02033258	P4HA2	ENST00000471826	chr5	132257568	132257569	37748	CGI:chr5:132257732-132258120	N_Shore	1.24825	0.165851	7.52631	1.68569e-13	3.99979e-13
cg02033258	PDLIM4	ENST00000253754	chr5	132257568	132257569	-104	CGI:chr5:132257732-132258120	N_Shore	-1.8078	0.253365	-7.13518	2.5136e-12	5.52867e-12
cg02034887	SLC15A2	ENST00000489711	chr3	121894144	121894145	54	CGI:chr3:121834973-121835389	Opne Sea	-2.26318	0.193022	-11.725	5.16577e-29	3.34187e-28
cg02037307	PITX1	ENST00000265340	chr5	135027872	135027873	6427	CGI:chr5:135027402-135029456	Island	1.55172	0.188882	8.21531	1.08964e-15	2.95143e-15
cg02045936	IGF2	ENST00000416167	chr11	2131347	2131348	8043	CGI:chr11:2132803-2133110	N_Shore	3.81732	0.512018	7.45544	2.77458e-13	6.50097e-13
cg02054792	FHL2	ENST00000408995	chr2	105398493	105398494	558	CGI:chr2:105398421-105399427	Island	-1.81858	0.233316	-7.79447	2.47119e-14	6.16549e-14
cg02054964	PTPRN2	ENST00000409483	chr7	157851078	157851079	736711	CGI:chr7:157855108-157855315	Opne Sea	1.70556	0.214101	7.96614	7.02743e-15	1.81057e-14
cg02058108	SSPN	ENST00000422622	chr12	26195184	26195185	-157	CGI:chr12:26195327-26196197	N_Shore	-2.18289	0.180406	-12.0999	1.2623e-30	8.77801e-30
cg02059952	MYH10	ENST00000476737	chr17	8481277	8481278	169	CGI:chr17:8476854-8477221	Opne Sea	-0.693061	0.332994	-2.0813	0.0377851	0.0453204
cg02061229	MMP10	ENST00000279441	chr11	102780477	102780478	152	CGI:chr11:103091545-103092320	Opne Sea	-1.17777	0.280162	-4.20387	2.97953e-05	4.39486e-05
cg02066184	AGR2	ENST00000450569	chr7	16801880	16801881	-683	CGI:chr7:16753639-16754475	Opne Sea	-3.83095	0.467416	-8.19603	1.26079e-15	3.39075e-15
cg02076020	ELF3	ENST00000446188	chr1	202010810	202010811	165	CGI:chr1:201982457-201983451	Opne Sea	-4.66539	0.302769	-15.4091	4.31546e-46	7.63609e-45
cg02077256	PMP22	ENST00000494511	chr17	15230664	15230665	34656	CGI:chr17:15260613-15261493	Opne Sea	2.1886	0.185051	11.827	1.89585e-29	1.24692e-28
cg02078164	PTPRN2	ENST00000409483	chr7	158189532	158189533	398257	CGI:chr7:158188094-158188770	S_Shore	2.07866	0.178136	11.6689	8.94239e-29	5.71733e-28
cg02078525	CDH5	ENST00000614547	chr16	66366492	66366493	-131	CGI:chr16:66402674-66403176	Opne Sea	-1.27317	0.232819	-5.4685	6.40938e-08	1.10836e-07
cg02085119	MAL2	ENST00000534619	chr8	119207663	119207664	-287	CGI:chr8:119208149-119208982	N_Shore	-2.34231	0.3124	-7.4978	2.06094e-13	4.86297e-13
cg02089348	TACC3	ENST00000458173	chr4	1722722	1722723	-389	CGI:chr4:1720452-1722123	S_Shore	-2.92056	0.306021	-9.54366	2.50612e-20	9.1015e-20
cg02097420	HRG	ENST00000232003	chr3	186666085	186666086	132	CGI:chr3:186570459-186570849	Opne Sea	-2.52384	0.313289	-8.05595	3.60835e-15	9.46583e-15
cg02099543	FBLN1	ENST00000439835	chr22	45503306	45503307	259	CGI:chr22:45502414-45503477	Island	-1.99197	0.32436	-6.14125	1.40212e-09	2.65416e-09
cg02099572	COL4A1	ENST00000615732	chr13	110232998	110232999	65902	CGI:chr13:110306544-110308243	Opne Sea	-1.34384	0.197366	-6.80887	2.18655e-11	4.58254e-11
cg02100373	PITX1	ENST00000507253	chr5	135031400	135031401	3414	CGI:chr5:135031223-135031748	Island	0.916926	0.278346	3.29419	0.00103893	0.00139598
cg02105211	ITPR1	ENST00000443694	chr3	4583504	4583505	67011	CGI:chr3:4492728-4493683	Opne Sea	-2.21883	0.272994	-8.12776	2.10855e-15	5.57465e-15
cg02105856	PIGR	ENST00000356495	chr1	206946439	206946440	28	CGI:chr1:206909348-206909857	Opne Sea	-5.23059	0.642946	-8.13535	1.9917e-15	5.27014e-15
cg02106682	HOXA5	ENST00000222726	chr7	27144842	27144843	-1173	CGI:chr7:27142994-27145943	Island	-1.01934	0.266389	-3.82649	0.000142126	0.00020191
cg02117924	ITGB2	ENST00000397850	chr21	44901670	44901671	27204	CGI:chr21:44901482-44901729	Island	1.61367	0.261373	6.17383	1.15413e-09	2.19245e-09
cg02125316	FGF18	ENST00000274625	chr5	171451205	171451206	31548	CGI:chr5:171450628-171450863	S_Shore	0.699512	0.143751	4.86614	1.41969e-06	2.28347e-06
cg02126235	SERPINA1	ENST00000554720	chr14	94388697	94388698	-31	CGI:chr14:94174002-94175311	Opne Sea	-5.82555	0.31953	-18.2316	1.25594e-60	5.68877e-59
cg02131995	HAMP	ENST00000222304	chr19	35282014	35282015	-333	CGI:chr19:35278974-35279201	S_Shelf	-0.968409	0.324397	-2.98526	0.0029365	0.00381538
cg02134720	TNFRSF11B	ENST00000297350	chr8	118936262	118936263	15939	CGI:chr8:118951707-118951939	Opne Sea	1.31332	0.31253	4.20224	3.00057e-05	4.42498e-05
cg02134839	COL1A1	ENST00000225964	chr17	50183600	50183601	18033	CGI:chr17:50199516-50201370	Opne Sea	-1.72339	0.731497	-2.35598	0.0187608	0.0229935
cg02144933	AOX1	ENST00000374700	chr2	200585967	200585968	98	CGI:chr2:200585803-200586304	Island	-3.6156	0.43613	-8.29021	6.16762e-16	1.70938e-15
cg02156769	PTGDS	ENST00000371623	chr9	136977794	136977795	277	CGI:chr9:136977785-136979061	Island	-3.76957	0.493266	-7.64206	7.40875e-14	1.79285e-13
cg02161503	PTPRN2	ENST00000409483	chr7	158163000	158163001	424789	CGI:chr7:158164219-158164581	N_Shore	2.15728	0.188984	11.4151	1.04935e-27	6.30451e-27
cg02162069	PEG3	ENST00000598410	chr19	56840766	56840767	-39	CGI:chr19:56839915-56840916	Island	-4.362	0.347303	-12.5596	1.20553e-32	9.69886e-32
cg02162897	CYP1B1	ENST00000492443	chr2	38073394	38073395	543	CGI:chr2:38074133-38077376	N_Shore	-3.5475	0.324132	-10.9446	9.15409e-26	4.82868e-25
cg02164225	HOXD10	ENST00000549469	chr2	176113045	176113046	4167	CGI:chr2:176112556-176112812	S_Shore	-0.700912	0.196012	-3.57585	0.00037416	0.000517062
cg02170525	CD8A	ENST00000352580	chr2	86791259	86791260	-363	CGI:chr2:86788851-86791059	S_Shore	-1.04956	0.230079	-4.56172	6.03238e-06	9.30883e-06
cg02173484	GJA5	ENST00000430508	chr1	147773064	147773065	291	CGI:chr1:147669720-147670796	Opne Sea	-1.69609	0.249745	-6.79128	2.45112e-11	5.12908e-11
cg02174225	JAM3	ENST00000441717	chr11	134069046	134069047	-26	CGI:chr11:134068955-134069786	Island	-2.25922	0.21872	-10.3293	2.59879e-23	1.17245e-22
cg02176069	PYGM	ENST00000377432	chr11	64759826	64759827	149	CGI:chr11:64765464-64766291	Opne Sea	-2.60047	0.322856	-8.05457	3.64575e-15	9.55865e-15
cg02181920	PSMB9	ENST00000414474	chr6	32852252	32852253	7415	CGI:chr6:32853072-32854593	N_Shore	-3.38381	0.210329	-16.0882	1.69993e-49	3.85607e-48
cg02186748	COL1A1	ENST00000225964	chr17	50203009	50203010	-1376	CGI:chr17:50199516-50201370	S_Shore	-2.66763	0.523755	-5.09328	4.57846e-07	7.56198e-07
cg02202742	DNASE1	ENST00000407479	chr16	3645594	3645595	2655	CGI:chr16:3674343-3674848	Opne Sea	-2.08615	0.18952	-11.0075	5.07246e-26	2.70684e-25
cg02212836	LY86	ENST00000230568	chr6	6588842	6588843	172	CGI:chr6:6546137-6546997	Opne Sea	-2.46625	0.250957	-9.82736	2.19369e-21	8.59677e-21
cg02213684	PITX1	ENST00000506438	chr5	135030844	135030845	3791	CGI:chr5:135031223-135031748	N_Shore	1.10385	0.24086	4.58294	5.46804e-06	8.46418e-06
cg02223801	PTPRN2	ENST00000409483	chr7	157574241	157574242	1013548	CGI:chr7:157576428-157576702	N_Shelf	1.29236	0.175202	7.37639	4.81556e-13	1.11035e-12
cg02232988	FERMT2	ENST00000341590	chr14	52874030	52874031	77068	CGI:chr14:52950390-52951621	Opne Sea	0.601023	0.212852	2.82367	0.0048886	0.0062567
cg02235049	ADIPOQ	ENST00000444204	chr3	186841397	186841398	-1308	CGI:chr3:186827127-186827682	Opne Sea	3.15992	0.446865	7.0713	3.86443e-12	8.4235e-12
cg02235497	ADAM12	ENST00000368676	chr10	126253420	126253421	135036	CGI:chr10:126387586-126388913	Opne Sea	-0.485536	0.177258	-2.73915	0.00632339	0.00802971
cg02236650	VIM	ENST00000544301	chr10	17227776	17227777	-484	CGI:chr10:17228431-17230618	N_Shore	-1.63197	0.171838	-9.4971	3.71899e-20	1.33493e-19
cg02238178	IL2RB	ENST00000216223	chr22	37149929	37149930	62	CGI:chr22:37182192-37182620	Opne Sea	-2.00425	0.220665	-9.08279	1.16998e-18	3.8489e-18
cg02245794	TACC1	ENST00000522474	chr8	38728363	38728364	18	CGI:chr8:38756896-38757718	Opne Sea	-1.77087	0.17981	-9.84856	1.8247e-21	7.18769e-21
cg02248486	HOXA5	ENST00000222726	chr7	27143577	27143578	92	CGI:chr7:27142994-27145943	Island	-1.42497	0.169395	-8.41212	2.42112e-16	6.87392e-16
cg02249732	HOXD10	ENST00000249501	chr2	176117380	176117381	800	CGI:chr2:176117379-176117674	Island	-1.45053	0.283914	-5.10903	4.22596e-07	6.99769e-07
cg02254407	PLEKHB1	ENST00000398494	chr11	73646114	73646115	-1496	CGI:chr11:73660755-73661587	Opne Sea	0.957783	0.224611	4.26418	2.29436e-05	3.41241e-05
cg02264895	ITGAX	ENST00000571644	chr16	31373961	31373962	14023	CGI:chr16:31371605-31371818	S_Shelf	-0.745552	0.223714	-3.33262	0.000907571	0.00122551
cg02272968	TNXB	ENST00000375244	chr6	32047996	32047997	61379	CGI:chr6:32079038-32079317	Opne Sea	3.72053	0.230858	16.1161	1.22797e-49	2.87031e-48
cg02273436	PDGFRA	ENST00000507536	chr4	54277102	54277103	-75	CGI:chr4:54229872-54234164	Opne Sea	-1.16455	0.227982	-5.10808	4.24646e-07	7.02957e-07
cg02275418	SH3BP5	ENST00000459627	chr3	15331219	15331220	845	CGI:chr3:15331807-15332702	N_Shore	-0.885912	0.194454	-4.5559	6.19655e-06	9.54712e-06
cg02280309	PKLR	ENST00000392414	chr1	155301169	155301170	-167	CGI:chr1:155294527-155295745	Opne Sea	-3.12887	0.293297	-10.6679	1.1936e-24	5.83548e-24
cg02286081	HLA-DPA1	ENST00000419277	chr6	33076064	33076065	4647	CGI:chr6:33080639-33081037	Opne Sea	-1.92491	0.233515	-8.24322	8.81859e-16	2.39755e-15
cg02286081	HLA-DPB1	ENST00000469120	chr6	33076064	33076065	53	CGI:chr6:33080639-33081037	Opne Sea	-1.92354	0.226006	-8.51099	1.12527e-16	3.28512e-16
cg02286091	BHMT	ENST00000520335	chr5	79111855	79111856	45	CGI:chr5:79069475-79069888	Opne Sea	-1.86628	0.228541	-8.16607	1.58059e-15	4.22164e-15
cg02286091	DMGDH	ENST00000520388	chr5	79111855	79111856	124184	CGI:chr5:79069475-79069888	Opne Sea	-1.19031	0.124547	-9.55704	2.23674e-20	8.16183e-20
cg02291556	PDZK1IP1	ENST00000294338	chr1	47190468	47190469	-412	CGI:chr1:47225308-47226055	Opne Sea	-6.94494	0.376593	-18.4415	9.6005e-62	5.03052e-60
cg02306139	ABLIM3	ENST00000326685	chr5	149258470	149258471	116986	CGI:chr5:149271580-149272209	Opne Sea	2.5122	0.244827	10.2611	4.79117e-23	2.12111e-22
cg02306654	PTPRN2	ENST00000409483	chr7	157565194	157565195	1022595	CGI:chr7:157568820-157569113	N_Shelf	1.9358	0.222054	8.7177	2.21738e-17	6.76263e-17
cg02309655	GNG7	ENST00000382159	chr19	2588631	2588632	114079	CGI:chr19:2588377-2588592	S_Shore	0.926902	0.172423	5.37574	1.05378e-07	1.79593e-07
cg02311374	ITGAX	ENST00000268296	chr16	31371815	31371816	16680	CGI:chr16:31371605-31371818	Island	0.678541	0.179613	3.7778	0.000172276	0.000243342
cg02322205	KRT7	ENST00000548657	chr12	52246326	52246327	886	CGI:chr12:52245411-52245632	S_Shore	-5.78524	0.475915	-12.156	7.19529e-31	5.12532e-30
cg02323699	NCAM1	ENST00000615112	chr11	113264710	113264711	303462	CGI:chr11:113314610-113314941	Opne Sea	2.22258	0.238604	9.31491	1.71883e-19	5.94505e-19
cg02335533	PTHLH	ENST00000395872	chr12	27971937	27971938	34	CGI:chr12:27970090-27970840	S_Shore	-1.35184	0.283389	-4.77024	2.25883e-06	3.56928e-06
cg02352370	TNXB	ENST00000375244	chr6	32087068	32087069	22307	CGI:chr6:32087290-32087824	N_Shore	1.39716	0.324873	4.30063	1.95616e-05	2.92226e-05
cg02358382	PTPRN2	ENST00000409483	chr7	158264156	158264157	323633	CGI:chr7:158266059-158266367	N_Shore	2.18945	0.31399	6.973	7.4437e-12	1.59199e-11
cg02358862	CORO1A	ENST00000567034	chr16	30185890	30185891	-43	CGI:chr16:30183426-30184036	S_Shore	-7.21483	0.275239	-26.213	7.95059e-105	5.0177e-102
cg02361027	LRP2	ENST00000443831	chr2	169360891	169360892	1644	CGI:chr2:169361804-169363035	N_Shore	-3.31624	0.205265	-16.1559	7.71647e-50	1.84468e-48
cg02363677	SVIL	ENST00000464984	chr10	29522601	29522602	-32	CGI:chr10:29409433-29410115	Opne Sea	-1.58656	0.230691	-6.87744	1.39761e-11	2.95394e-11
cg02367708	CXCR4	ENST00000409817	chr2	136116219	136116220	25	CGI:chr2:136116516-136118454	N_Shore	-2.08612	0.434489	-4.8013	1.9451e-06	3.08937e-06
cg02369113	PTPRN2	ENST00000409483	chr7	157844868	157844869	742921	CGI:chr7:157838627-157838923	Opne Sea	1.61072	0.209176	7.70029	4.88033e-14	1.19753e-13
cg02370232	SORBS1	ENST00000486141	chr10	95415608	95415609	88	CGI:chr10:95295371-95295691	Opne Sea	-3.97013	0.291881	-13.6019	2.17399e-37	2.37193e-36
cg02370707	ZFPM2	ENST00000407775	chr8	105774436	105774437	455743	CGI:chr8:106215557-106215779	Opne Sea	1.30621	0.17713	7.37428	4.88649e-13	1.12625e-12
cg02371408	VCAN	ENST00000502527	chr5	83471461	83471462	-465	CGI:chr5:83472568-83473428	N_Shore	1.08161	0.291851	3.70605	0.000227876	0.000319274
cg02372889	HSPB6	ENST00000587965	chr19	35756622	35756623	388	CGI:chr19:35755583-35757081	Island	-8.03873	0.488981	-16.4397	2.77224e-51	7.24301e-50
cg02383154	HLF	ENST00000430986	chr17	55265922	55265923	111	CGI:chr17:55264837-55265673	S_Shore	-2.9916	0.270908	-11.0428	3.63872e-26	1.9665e-25
cg02386822	MUC1	ENST00000466913	chr1	155193080	155193081	-163	CGI:chr1:155193643-155194027	N_Shore	-5.29841	0.528085	-10.0332	3.62525e-22	1.498e-21
cg02400942	CSPG4	ENST00000308508	chr15	75713784	75713785	-935	CGI:chr15:75738223-75739341	Opne Sea	-1.05065	0.286492	-3.66729	0.000264541	0.000368862
cg02401639	CCND2	ENST00000261254	chr12	4296383	4296384	22610	CGI:chr12:4269236-4275239	Opne Sea	1.79941	0.256438	7.01695	5.55756e-12	1.19944e-11
cg02407720	TFAP2A	ENST00000473652	chr6	10421139	10421140	-1479	CGI:chr6:10421181-10421494	N_Shore	2.53058	0.16432	15.4003	4.77123e-46	8.4111e-45
cg02416424	KRT19	ENST00000361566	chr17	41528573	41528574	-264	CGI:chr17:41527656-41528347	S_Shore	-5.73173	0.513267	-11.1671	1.12328e-26	6.3346e-26
cg02419321	ITGA5	ENST00000553071	chr12	54417978	54417979	1150	CGI:chr12:54419151-54419407	N_Shore	-2.47718	0.204914	-12.0889	1.40973e-30	9.77448e-30
cg02425416	IGF2	ENST00000434045	chr11	2142578	2142579	-1339	CGI:chr11:2137721-2141254	S_Shore	5.32022	0.413514	12.8659	5.13334e-34	4.55157e-33
cg02428056	PAX9	ENST00000555639	chr14	36656667	36656668	-1005	CGI:chr14:36656014-36656456	S_Shore	0.60769	0.18651	3.25822	0.00117765	0.00157338
cg02436004	GATA2	ENST00000341105	chr3	128492697	128492698	489	CGI:chr3:128486652-128493431	Island	1.30588	0.266318	4.90347	1.18238e-06	1.90837e-06
cg02441982	TK1	ENST00000301634	chr17	78187560	78187561	-326	CGI:chr17:78186996-78187368	S_Shore	-2.73504	0.282166	-9.693	6.99806e-21	2.63903e-20
cg02455397	THY1	ENST00000528522	chr11	119422675	119422676	-112	CGI:chr11:119422636-119423233	Island	-0.533144	0.252686	-2.10991	0.0352359	0.0423451
cg02464338	SEMA6A	ENST00000343348	chr5	116448598	116448599	126337	CGI:chr5:116447379-116447729	S_Shore	0.956408	0.254682	3.7553	0.000188161	0.000264885
cg02478023	PEG3	ENST00000326441	chr19	56839954	56839955	743	CGI:chr19:56839915-56840916	Island	-2.83918	0.267958	-10.5956	2.31766e-24	1.11505e-23
cg02478172	PTPRN2	ENST00000409483	chr7	157675390	157675391	912399	CGI:chr7:157684194-157686254	Opne Sea	1.17123	0.202444	5.78543	1.10972e-08	1.99696e-08
cg02483931	CCL5	ENST00000605509	chr17	35875457	35875458	4835	CGI:chr17:35930642-35930844	Opne Sea	-1.89091	0.482452	-3.91938	9.78848e-05	0.00014045
cg02484352	PDLIM4	ENST00000418373	chr5	132264197	132264198	2747	CGI:chr5:132257732-132258120	Opne Sea	-3.2867	0.249089	-13.1949	1.64426e-35	1.58349e-34
cg02485566	DPP6	ENST00000377770	chr7	154052674	154052675	-7	CGI:chr7:154051322-154053359	Island	-1.40139	0.221705	-6.32098	4.73949e-10	9.2446e-10
cg02486145	CYP1B1	ENST00000494864	chr2	38107036	38107037	2867	CGI:chr2:38074133-38077376	Opne Sea	-2.54703	0.348433	-7.30997	7.62455e-13	1.73549e-12
cg02491878	ATP6V0A4	ENST00000353492	chr7	138797835	138797836	270	CGI:chr7:138867915-138868124	Opne Sea	-3.94062	0.340473	-11.574	2.25642e-28	1.41743e-27
cg02494582	ADAM12	ENST00000368676	chr10	126373266	126373267	15190	CGI:chr10:126387586-126388913	Opne Sea	-0.484565	0.201257	-2.4077	0.0163222	0.0200741
cg02495310	PITX1	ENST00000506438	chr5	135031141	135031142	3494	CGI:chr5:135031223-135031748	N_Shore	0.921483	0.216251	4.26118	2.32455e-05	3.45333e-05
cg02499967	KCNMA1	ENST00000286627	chr10	77428453	77428454	210143	CGI:chr10:77636337-77638737	Opne Sea	1.2136	0.250211	4.85031	1.53364e-06	2.457e-06
cg02506908	HPD	ENST00000289004	chr12	121859502	121859503	-642	CGI:chr12:121839395-121839633	Opne Sea	-1.66217	0.37113	-4.47867	8.82675e-06	1.34312e-05
cg02510853	PKMYT1	ENST00000572619	chr16	2981706	2981707	-1423	CGI:chr16:2979751-2980953	S_Shore	2.38959	0.186134	12.8381	6.84961e-34	5.98735e-33
cg02511723	MAP1B	ENST00000511641	chr5	72106204	72106205	-1283	CGI:chr5:72107050-72109041	N_Shore	0.780785	0.195247	3.99895	7.06896e-05	0.000102151
cg02516134	CALD1	ENST00000393118	chr7	134890436	134890437	-965	CGI:chr7:134986368-134986999	Opne Sea	-0.928555	0.250579	-3.70564	0.000228238	0.000319544
cg02520020	SERPING1	ENST00000405496	chr11	57597417	57597418	29	CGI:chr11:57567575-57568013	Opne Sea	-3.04914	0.22922	-13.3023	5.28918e-36	5.27989e-35
cg02524475	HHIP	ENST00000296575	chr4	144645443	144645444	-579	CGI:chr4:144645090-144646120	Island	-0.36398	0.140349	-2.5934	0.00971049	0.0121821
cg02524954	WT1	ENST00000452863	chr11	32433418	32433419	1928	CGI:chr11:32433328-32435765	Island	-1.70615	0.242362	-7.03966	4.78227e-12	1.0378e-11
cg02527190	SLC27A6	ENST00000506176	chr5	128966555	128966556	1026	CGI:chr5:128965107-128965636	S_Shore	-2.01722	0.261373	-7.7178	4.3027e-14	1.05725e-13
cg02527881	PTH1R	ENST00000449590	chr3	46895165	46895166	17418	CGI:chr3:46892256-46892803	S_Shelf	2.05961	0.218942	9.40713	7.94198e-20	2.8005e-19
cg02528159	PKMYT1	ENST00000571102	chr16	2971098	2971099	-856	CGI:chr16:2963650-2970325	S_Shore	-3.07084	0.263241	-11.6655	9.24595e-29	5.89416e-28
cg02543462	IL1RN	ENST00000409930	chr2	113127539	113127540	-23	CGI:chr2:113157104-113157819	Opne Sea	-2.67411	0.432126	-6.18826	1.0585e-09	2.0147e-09
cg02546477	ERP27	ENST00000540097	chr12	14929118	14929119	8	CGI:chr12:14803057-14803537	Opne Sea	-2.81936	0.312009	-9.03615	1.71244e-18	5.58299e-18
cg02551029	VCAN	ENST00000502527	chr5	83471575	83471576	-351	CGI:chr5:83472568-83473428	N_Shore	1.0855	0.314165	3.45518	0.000584555	0.000800104
cg02558132	MYLK	ENST00000508240	chr3	123692351	123692352	29	CGI:chr3:123584492-123585371	Opne Sea	-1.48796	0.381047	-3.90492	0.00010379	0.000148796
cg02558162	CRABP1	ENST00000406419	chr15	78339310	78339311	-1167	CGI:chr15:78340229-78341747	N_Shore	1.69982	0.437884	3.8819	0.000113884	0.000162945
cg02558476	ZG16B	ENST00000571723	chr16	2830325	2830326	18	CGI:chr16:2842578-2842809	Opne Sea	-3.29461	0.359693	-9.1595	6.23245e-19	2.08581e-18
cg02558625	COL4A1	ENST00000615732	chr13	110299071	110299072	-171	CGI:chr13:110306544-110308243	Opne Sea	-0.851016	0.224567	-3.78958	0.000164473	0.000232575
cg02562602	PTPRN2	ENST00000409483	chr7	157901824	157901825	685965	CGI:chr7:157901695-157901969	Island	2.47482	0.263742	9.3835	9.68477e-20	3.40153e-19
cg02563530	SLC27A6	ENST00000508645	chr5	128699171	128699172	161157	CGI:chr5:128536870-128538947	Opne Sea	1.39082	0.225701	6.1622	1.23723e-09	2.34891e-09
cg02564259	LCAT	ENST00000264005	chr16	67944526	67944527	-394	CGI:chr16:67935387-67936515	Opne Sea	-2.77567	0.217843	-12.7416	1.85845e-33	1.56943e-32
cg02569115	TIMP2	ENST00000262768	chr17	78926056	78926057	-668	CGI:chr17:78924640-78925879	S_Shore	-1.46343	0.187724	-7.79566	2.44998e-14	6.11872e-14
cg02571560	TNXB	ENST00000375244	chr6	32069810	32069811	39565	CGI:chr6:32079038-32079317	Opne Sea	4.29205	0.285383	15.0396	2.87299e-44	4.59075e-43
cg02571816	PPP1R14A	ENST00000301242	chr19	38256738	38256739	-146	CGI:chr19:38255998-38256739	Island	-2.35893	0.158781	-14.8565	2.26047e-43	3.42569e-42
cg02572796	SORBS2	ENST00000420158	chr4	185810970	185810971	43	CGI:chr4:185638877-185639207	Opne Sea	-0.929911	0.205087	-4.53423	6.84705e-06	1.05072e-05
cg02573468	DLL4	ENST00000559440	chr15	40932339	40932340	1458	CGI:chr15:40925591-40930982	S_Shore	-1.31956	0.185212	-7.1246	2.69989e-12	5.92557e-12
cg02576915	COL9A2	ENST00000482722	chr1	40303997	40303998	13392	CGI:chr1:40303514-40304199	Island	1.84539	0.341911	5.39727	9.39516e-08	1.6063e-07
cg02577267	GREM2	ENST00000318160	chr1	240493213	240493214	118937	CGI:chr1:240492874-240493420	Island	-0.436748	0.209619	-2.08354	0.0375802	0.0450876
cg02593205	SSPN	ENST00000544231	chr12	26195410	26195411	53	CGI:chr12:26195327-26196197	Island	-1.88019	0.311057	-6.04454	2.48584e-09	4.64582e-09
cg02612045	CKMT2	ENST00000505704	chr5	81234124	81234125	784	CGI:chr5:81301501-81301915	Opne Sea	-4.17645	0.425584	-9.81345	2.47496e-21	9.64579e-21
cg02613624	IGF2	ENST00000434045	chr11	2133156	2133157	8083	CGI:chr11:2132803-2133110	S_Shore	3.29699	0.557331	5.91569	5.26748e-09	9.62716e-09
cg02615468	FAM107A	ENST00000360997	chr3	58577891	58577892	-126	CGI:chr3:58586762-58587176	Opne Sea	-2.74296	0.387149	-7.08501	3.52464e-12	7.69821e-12
cg02615833	CDHR2	ENST00000261944	chr5	176549341	176549342	-51	CGI:chr5:176542748-176544052	Opne Sea	-0.808098	0.281385	-2.87186	0.00420944	0.0054266
cg02616418	TRIM2	ENST00000338700	chr4	153204529	153204530	62	CGI:chr4:153222882-153223311	Opne Sea	-2.3857	0.168051	-14.1963	3.44707e-40	4.39393e-39
cg02619001	NGFR	ENST00000172229	chr17	49514971	49514972	19677	CGI:chr17:49512780-49513053	S_Shore	-3.39958	0.267217	-12.7222	2.27013e-33	1.90576e-32
cg02627216	IGFBP4	ENST00000269593	chr17	40442804	40442805	-658	CGI:chr17:40443018-40443272	N_Shore	-2.72859	0.250527	-10.8914	1.50504e-25	7.837e-25
cg02628680	TNXB	ENST00000375244	chr6	32047841	32047842	61534	CGI:chr6:32079038-32079317	Opne Sea	5.06798	0.317484	15.963	7.29699e-49	1.6015e-47
cg02629281	TUB	ENST00000299506	chr11	8080903	8080904	-460	CGI:chr11:8080811-8081680	Island	-1.28066	0.191241	-6.6966	4.51383e-11	9.35168e-11
cg02637474	PTPRN2	ENST00000409483	chr7	157547860	157547861	1039929	CGI:chr7:157553919-157554375	Opne Sea	1.94609	0.185791	10.4746	6.98838e-24	3.25948e-23
cg02643433	DSP	ENST00000418664	chr6	7543964	7543965	2346	CGI:chr6:7541285-7543239	S_Shore	-3.20097	0.277192	-11.5478	2.90765e-28	1.81249e-27
cg02654940	HMGA1	ENST00000374116	chr6	34238623	34238624	-169	CGI:chr6:34234790-34238416	S_Shore	-4.36562	0.248394	-17.5754	3.65316e-57	1.30503e-55
cg02657012	PSMB9	ENST00000414474	chr6	32845188	32845189	351	CGI:chr6:32843717-32844062	S_Shore	-4.54672	0.238286	-19.0809	3.59384e-65	2.36262e-63
cg02657832	AOX1	ENST00000374700	chr2	200585910	200585911	41	CGI:chr2:200585803-200586304	Island	-3.83617	0.530146	-7.23606	1.26631e-12	2.84451e-12
cg02658690	COL4A1	ENST00000615732	chr13	110233499	110233500	65401	CGI:chr13:110306544-110308243	Opne Sea	-1.52283	0.241136	-6.31524	4.9086e-10	9.5692e-10
cg02659086	GSTP1	ENST00000398606	chr11	67583505	67583506	-91	CGI:chr11:67583457-67584482	Island	-3.80961	0.307073	-12.4062	5.75967e-32	4.43653e-31
cg02660277	PTPRN2	ENST00000409483	chr7	157645924	157645925	941865	CGI:chr7:157647332-157650029	N_Shore	1.7969	0.191141	9.40088	8.36993e-20	2.94994e-19
cg02661034	LPCAT1	ENST00000475622	chr5	1477154	1477155	46809	CGI:chr5:1483648-1483954	Opne Sea	-1.96888	0.317802	-6.19531	1.01462e-09	1.93326e-09
cg02668248	KLF2	ENST00000592003	chr19	16326978	16326979	2137	CGI:chr19:16324391-16327088	Island	-3.45672	0.305791	-11.3042	3.04322e-27	1.77433e-26
cg02673901	NFASC	ENST00000404977	chr1	204858928	204858929	30276	CGI:chr1:204981854-204982082	Opne Sea	0.902057	0.227821	3.95951	8.3126e-05	0.000119606
cg02677198	PRNP	ENST00000379440	chr20	4690285	4690286	4048	CGI:chr20:4686181-4687228	S_Shelf	1.12743	0.20574	5.4799	6.02617e-08	1.04324e-07
cg02684964	TACR2	ENST00000373306	chr10	69416983	69416984	-115	CGI:chr10:69408649-69409196	Opne Sea	-0.729975	0.204088	-3.57677	0.000372876	0.000515614
cg02688422	SLC6A3	ENST00000270349	chr5	1409822	1409823	35609	CGI:chr5:1416677-1416889	Opne Sea	0.592118	0.204169	2.90014	0.00385198	0.00497437
cg02692313	HLA-DPA1	ENST00000417724	chr6	33080667	33080668	109	CGI:chr6:33080639-33081037	Island	1.61996	0.219796	7.37028	5.23616e-13	1.20323e-12
cg02692313	HLA-DPB1	ENST00000418931	chr6	33080667	33080668	4740	CGI:chr6:33080639-33081037	Island	1.81852	0.211342	8.60462	5.82396e-17	1.73231e-16
cg02695704	CACNA1H	ENST00000348261	chr16	1200494	1200495	47252	CGI:chr16:1200277-1200687	Island	3.93659	0.547609	7.18868	1.74916e-12	3.89007e-12
cg02696428	LCP1	ENST00000416500	chr13	46169400	46169401	-880	CGI:chr13:46052319-46052884	Opne Sea	-1.3867	0.264238	-5.24795	2.06649e-07	3.46693e-07
cg02701024	PTN	ENST00000348225	chr7	137305151	137305152	38715	CGI:chr7:137164307-137164599	Opne Sea	2.87369	0.299249	9.60299	1.51237e-20	5.61674e-20
cg02704570	PTPRN2	ENST00000409483	chr7	157854417	157854418	733372	CGI:chr7:157855108-157855315	N_Shore	3.23996	0.284222	11.3994	1.22048e-27	7.3049e-27
cg02708121	LDB2	ENST00000304523	chr4	16668753	16668754	230057	CGI:chr4:16360793-16361143	Opne Sea	1.15552	0.175027	6.60194	8.25172e-11	1.68596e-10
cg02709725	TNFRSF18	ENST00000379268	chr1	1207237	1207238	-545	CGI:chr1:1206290-1206770	S_Shore	-2.22556	0.360781	-6.16873	1.18989e-09	2.25964e-09
cg02716826	AQP3	ENST00000473153	chr9	33447034	33447035	476	CGI:chr9:33447448-33447826	N_Shore	-3.78793	0.45479	-8.32897	4.58686e-16	1.28671e-15
cg02722188	PDGFRA	ENST00000504461	chr4	54232891	54232892	2568	CGI:chr4:54229872-54234164	Island	-2.1209	0.231365	-9.16693	5.86227e-19	1.96655e-18
cg02723395	GAD1	ENST00000454603	chr2	170822241	170822242	9027	CGI:chr2:170822036-170823848	Island	1.26881	0.120537	10.5263	4.36685e-24	2.05942e-23
cg02727484	KCNMA1	ENST00000372437	chr10	77524255	77524256	113193	CGI:chr10:77636337-77638737	Opne Sea	-1.26337	0.251021	-5.03291	6.21198e-07	1.01654e-06
cg02732252	TNFRSF12A	ENST00000573001	chr16	3018013	3018014	-433	CGI:chr16:3017520-3018357	Island	1.88635	0.230063	8.19927	1.23028e-15	3.31592e-15
cg02734600	HSD11B2	ENST00000566606	chr16	67433848	67433849	2481	CGI:chr16:67430485-67431559	S_Shelf	-14.1753	0.739563	-19.1672	1.23216e-65	8.37163e-64
cg02735733	TRIM29	ENST00000528870	chr11	120124979	120124980	600	CGI:chr11:120137338-120138002	Opne Sea	-1.05318	0.336085	-3.13368	0.00180149	0.00238775
cg02737268	CDC25B	ENST00000340833	chr20	3799535	3799536	3103	CGI:chr20:3795971-3796727	S_Shelf	-0.636852	0.1912	-3.33082	0.000913365	0.00123269
cg02744046	ALDH1A2	ENST00000560863	chr15	58490486	58490487	7381	CGI:chr15:58748882-58750084	Opne Sea	-1.51421	0.185182	-8.17687	1.45699e-15	3.90436e-15
cg02746869	VIM	ENST00000469543	chr10	17229930	17229931	-75	CGI:chr10:17228431-17230618	Island	-2.06076	0.247349	-8.33139	4.50261e-16	1.26358e-15
cg02747210	F10	ENST00000375551	chr13	113122603	113122604	-212	CGI:chr13:113118413-113118698	S_Shelf	-2.98717	0.276076	-10.8201	2.92409e-25	1.49521e-24
cg02748539	SLC9A3	ENST00000514375	chr5	524154	524155	177	CGI:chr5:523561-524680	Island	-2.08287	0.343534	-6.06307	2.22877e-09	4.17858e-09
cg02749784	MAL2	ENST00000534619	chr8	119207688	119207689	-262	CGI:chr8:119208149-119208982	N_Shore	-1.50698	0.283941	-5.30738	1.51308e-07	2.546e-07
cg02760280	RAP1GAP	ENST00000482984	chr1	21667062	21667063	620	CGI:chr1:21668570-21669450	N_Shore	-1.42952	0.25131	-5.68827	1.91682e-08	3.41773e-08
cg02763536	WNK4	ENST00000246914	chr17	42780497	42780498	-182	CGI:chr17:42780311-42781281	Island	-1.091	0.290897	-3.75045	0.000191762	0.000269794
cg02765962	HRH2	ENST00000377291	chr5	175680769	175680770	22738	CGI:chr5:175658012-175658753	Opne Sea	0.375121	0.143363	2.61658	0.0090816	0.0114259
cg02768721	PTPRN2	ENST00000409483	chr7	158428678	158428679	159111	CGI:chr7:158425159-158428017	S_Shore	1.25143	0.160644	7.79005	2.55179e-14	6.36099e-14
cg02770061	PTPRN2	ENST00000409483	chr7	158253474	158253475	334315	CGI:chr7:158245016-158245356	Opne Sea	1.04794	0.176234	5.9463	4.41221e-09	8.12573e-09
cg02771362	SH2D3C	ENST00000314830	chr9	127779580	127779581	-838	CGI:chr9:127784985-127786838	Opne Sea	-1.01819	0.232446	-4.38035	1.37448e-05	2.07051e-05
cg02772663	GRK5	ENST00000392870	chr10	119413386	119413387	205796	CGI:chr10:119541966-119543657	Opne Sea	-1.88	0.247838	-7.58559	1.10788e-13	2.65899e-13
cg02774439	HAND2	ENST00000505300	chr4	173530100	173530101	107	CGI:chr4:173528895-173530318	Island	-1.66211	0.134541	-12.3539	9.79206e-32	7.41585e-31
cg02793099	PEG3	ENST00000326441	chr19	56838636	56838637	2061	CGI:chr19:56838629-56839102	Island	-3.63722	0.284286	-12.7942	1.07894e-33	9.2239e-33
cg02793162	CORO2B	ENST00000261861	chr15	68666195	68666196	87225	CGI:chr15:68578294-68579635	Opne Sea	2.65567	0.203169	13.0712	6.02798e-35	5.62031e-34
cg02794784	SYNM	ENST00000328642	chr15	99106531	99106532	1450	CGI:chr15:99104824-99106239	S_Shore	-3.93347	0.333118	-11.8081	2.2849e-29	1.49588e-28
cg02800711	USH1C	ENST00000005226	chr11	17542878	17542879	1430	CGI:chr11:17544219-17544505	N_Shore	-5.39835	0.31663	-17.0494	2.0183e-54	6.00206e-53
cg02801114	TPD52L1	ENST00000534199	chr6	125155016	125155017	634	CGI:chr6:125153658-125154598	S_Shore	-3.08399	0.221885	-13.8991	8.82113e-39	1.04908e-37
cg02802834	PTPRN2	ENST00000409483	chr7	157857513	157857514	730276	CGI:chr7:157855108-157855315	S_Shelf	2.59698	0.234971	11.0524	3.32601e-26	1.80955e-25
cg02804819	RASIP1	ENST00000594232	chr19	48735107	48735108	3599	CGI:chr19:48735170-48735556	N_Shore	-0.918145	0.198579	-4.62357	4.52543e-06	7.02291e-06
cg02810967	NCAPG	ENST00000513226	chr4	17811935	17811936	906	CGI:chr4:17810331-17811604	S_Shore	-2.56906	0.174132	-14.7535	7.17112e-43	1.04979e-41
cg02811197	ATP6V0A4	ENST00000353492	chr7	138796996	138796997	1109	CGI:chr7:138867915-138868124	Opne Sea	-6.20788	0.388005	-15.9995	4.77327e-49	1.06489e-47
cg02818143	PTPRN2	ENST00000409483	chr7	157540316	157540317	1047473	CGI:chr7:157527768-157527975	Opne Sea	1.52957	0.20301	7.53448	1.59127e-13	3.78209e-13
cg02823457	NGFR	ENST00000504201	chr17	49506558	49506559	9166	CGI:chr17:49506244-49506646	Island	-1.6237	0.408007	-3.97958	7.65591e-05	0.000110398
cg02838589	UBE2C	ENST00000496085	chr20	45815891	45815892	1480	CGI:chr20:45812307-45813016	S_Shelf	-4.85125	0.469193	-10.3396	2.36972e-23	1.0732e-22
cg02847425	UPK3B	ENST00000334348	chr7	76515963	76515964	5534	CGI:chr7:76516079-76516464	N_Shore	0.87852	0.308832	2.84465	0.00466712	0.00598456
cg02850452	PTPRN2	ENST00000409483	chr7	157561360	157561361	1026429	CGI:chr7:157560301-157560538	S_Shore	2.03442	0.240917	8.44448	1.88559e-16	5.41081e-16
cg02860108	PTPRN2	ENST00000409483	chr7	157902538	157902539	685251	CGI:chr7:157902333-157902666	Island	2.10895	0.24352	8.66029	3.49196e-17	1.053e-16
cg02865101	PTPRN2	ENST00000409483	chr7	157987202	157987203	600587	CGI:chr7:157910162-157910799	Opne Sea	1.56089	0.242559	6.43509	2.34823e-10	4.66623e-10
cg02867514	CCL5	ENST00000605509	chr17	35880337	35880338	-45	CGI:chr17:35930642-35930844	Opne Sea	-3.03309	0.396469	-7.65025	6.98719e-14	1.693e-13
cg02868521	PTPRN2	ENST00000409483	chr7	157908180	157908181	679609	CGI:chr7:157910162-157910799	N_Shore	2.33315	0.239514	9.74118	4.62275e-21	1.7684e-20
cg02874145	CLDN4	ENST00000340958	chr7	73832076	73832077	1212	CGI:chr7:73831104-73831715	S_Shore	-5.24869	0.407639	-12.8758	4.62906e-34	4.14586e-33
cg02875118	NCAM1	ENST00000621850	chr11	112962287	112962288	806	CGI:chr11:112961802-112963768	Island	-2.36176	0.435421	-5.42409	8.13914e-08	1.39728e-07
cg02875120	DTX1	ENST00000257600	chr12	113058248	113058249	557	CGI:chr12:113056584-113057729	S_Shore	-2.3048	0.369359	-6.24	7.75168e-10	1.4895e-09
cg02881684	FOSB	ENST00000353609	chr19	45474895	45474896	6899	CGI:chr19:45472590-45473004	S_Shore	1.73159	0.586323	2.9533	0.00325388	0.00421599
cg02882375	ELF5	ENST00000312319	chr11	34496204	34496205	15596	CGI:chr11:34438618-34439310	Opne Sea	-2.74469	0.35221	-7.79277	2.50194e-14	6.23891e-14
cg02891686	SOD3	ENST00000382120	chr4	24799803	24799804	4339	CGI:chr4:24799487-24800280	Island	-3.1546	0.41272	-7.64345	7.33527e-14	1.77597e-13
cg02892577	GRK5	ENST00000392870	chr10	119422247	119422248	214657	CGI:chr10:119541966-119543657	Opne Sea	-1.46678	0.223203	-6.5715	1.00032e-10	2.02995e-10
cg02895447	SYT7	ENST00000539008	chr11	61568128	61568129	12693	CGI:chr11:61567640-61567868	S_Shore	-0.634503	0.29985	-2.11607	0.0347069	0.0417429
cg02900766	ALDH1A2	ENST00000430119	chr15	58065121	58065122	548	CGI:chr15:58065111-58066578	Island	-2.36615	0.183914	-12.8655	5.15164e-34	4.55217e-33
cg02900995	SHH	ENST00000297261	chr7	155805324	155805325	6950	CGI:chr7:155802998-155810541	Island	1.25299	0.214846	5.83205	8.51334e-09	1.54009e-08
cg02902102	GRIN2D	ENST00000263269	chr19	48399033	48399034	4157	CGI:chr19:48398222-48398866	S_Shore	-1.80257	0.144889	-12.441	4.04515e-32	3.13972e-31
cg02902948	ELMO1	ENST00000310758	chr7	37259259	37259260	189991	CGI:chr7:37447751-37449069	Opne Sea	1.2988	0.194966	6.66168	5.6435e-11	1.16167e-10
cg02908900	MEOX2	ENST00000262041	chr7	15687196	15687197	-383	CGI:chr7:16399497-16399700	Opne Sea	-1.97159	0.190903	-10.3277	2.63606e-23	1.18832e-22
cg02926033	DPP6	ENST00000404039	chr7	154748870	154748871	861772	CGI:chr7:154750349-154750638	N_Shore	1.5379	0.159843	9.6213	1.29347e-20	4.81829e-20
cg02936493	CLDN4	ENST00000466411	chr7	73809605	73809606	10062	CGI:chr7:73831104-73831715	Opne Sea	-2.98167	0.298132	-10.0012	4.80714e-22	1.9743e-21
cg02941741	NGEF	ENST00000264051	chr2	232929211	232929212	84062	CGI:chr2:232927073-232929212	Island	0.707761	0.256121	2.76338	0.00587742	0.00748213
cg02945866	PTPRN2	ENST00000409483	chr7	157764769	157764770	823020	CGI:chr7:157768282-157768503	N_Shelf	1.73157	0.229798	7.53517	1.58346e-13	3.76478e-13
cg02948264	NDUFA4L2	ENST00000554688	chr12	57236476	57236477	610	CGI:chr12:57236323-57236686	Island	-2.81884	0.443243	-6.35959	3.74156e-10	7.33791e-10
cg02950892	ANKRD2	ENST00000298808	chr10	97571587	97571588	-913	CGI:chr10:97570203-97570447	S_Shore	-2.07307	0.212713	-9.74584	4.44089e-21	1.70273e-20
cg02952984	ALDH1A2	ENST00000560863	chr15	58431842	58431843	66025	CGI:chr15:58748882-58750084	Opne Sea	0.983152	0.229387	4.286	2.08576e-05	3.10768e-05
cg02954123	MGAM	ENST00000549489	chr7	141995516	141995517	-323	CGI:chr7:141738204-141738593	Opne Sea	-1.00892	0.182672	-5.52311	4.76647e-08	8.31702e-08
cg02958180	SLC16A3	ENST00000619321	chr17	82235895	82235896	120	CGI:chr17:82236548-82236901	N_Shore	-1.83408	0.304525	-6.02277	2.82474e-09	5.26741e-09
cg02964031	COL14A1	ENST00000432943	chr8	120125379	120125380	234	CGI:chr8:120125247-120125539	Island	-3.75164	0.429259	-8.73981	1.86034e-17	5.72227e-17
cg02964555	NR4A2	ENST00000409108	chr2	156327889	156327890	2819	CGI:chr2:156327877-156328120	Island	-2.72581	0.53584	-5.08699	4.72715e-07	7.79894e-07
cg02969141	MEOX2	ENST00000262041	chr7	15687973	15687974	-1160	CGI:chr7:16399497-16399700	Opne Sea	-1.05975	0.160914	-6.58583	9.13773e-11	1.8591e-10
cg02986643	GGT6	ENST00000574154	chr17	4560780	4560781	39	CGI:chr17:4554888-4555689	Opne Sea	-5.78645	0.305042	-18.9694	1.4322e-64	9.03875e-63
cg02989255	TNXB	ENST00000375244	chr6	32095997	32095998	13378	CGI:chr6:32095756-32097267	Island	2.18257	0.263135	8.29449	5.96952e-16	1.6569e-15
cg02993070	FERMT2	ENST00000554712	chr14	52952393	52952394	43	CGI:chr14:52950390-52951621	S_Shore	-1.53342	0.175746	-8.72517	2.08976e-17	6.38712e-17
cg02994974	SPON1	ENST00000576479	chr11	13962997	13962998	307	CGI:chr11:13962519-13964802	Island	-2.99013	0.346826	-8.6214	4.74366e-17	1.41945e-16
cg03021296	PTPRN2	ENST00000409483	chr7	158267922	158267923	319867	CGI:chr7:158268202-158268408	N_Shore	1.47957	0.180509	8.19663	1.25505e-15	3.38045e-15
cg03023152	GRHL2	ENST00000395927	chr8	101493328	101493329	569	CGI:chr8:101493284-101494202	Island	-3.90129	0.220583	-17.6863	9.56102e-58	3.50818e-56
cg03034070	COL5A2	ENST00000374866	chr2	189180115	189180116	-235	CGI:chr2:189441431-189441707	Opne Sea	0.828132	0.263657	3.14095	0.00175813	0.00233125
cg03053980	COL1A1	ENST00000494334	chr17	50190872	50190873	53	CGI:chr17:50199516-50201370	Opne Sea	-1.85304	0.647241	-2.86298	0.00432771	0.00556921
cg03058660	GRIN2D	ENST00000263269	chr19	48415941	48415942	21065	CGI:chr19:48415916-48416155	Island	1.48428	0.125563	11.8211	2.0103e-29	1.32159e-28
cg03066050	KLF4	ENST00000497048	chr9	107487468	107487469	980	CGI:chr9:107487467-107490379	Island	-2.79476	0.250182	-11.1709	1.0838e-26	6.11438e-26
cg03070741	GNG7	ENST00000382159	chr19	2650729	2650730	51981	CGI:chr19:2650661-2650913	Island	0.464439	0.214871	2.16148	0.031011	0.0374071
cg03071124	PTPRN2	ENST00000409483	chr7	157654486	157654487	933303	CGI:chr7:157653827-157654245	S_Shore	1.39599	0.310742	4.49246	8.28985e-06	1.2661e-05
cg03075966	GRK5	ENST00000392870	chr10	119222251	119222252	14661	CGI:chr10:119207870-119208111	Opne Sea	-1.48937	0.245006	-6.0789	2.02995e-09	3.81312e-09
cg03078169	FXYD1	ENST00000592818	chr19	35138887	35138888	45	CGI:chr19:35141315-35141668	N_Shelf	-3.1327	0.238657	-13.1264	3.37963e-35	3.20472e-34
cg03083695	ST6GALNAC6	ENST00000373141	chr9	127896863	127896864	546	CGI:chr9:127898828-127899768	N_Shore	-2.3428	0.190855	-12.2753	2.16837e-31	1.60578e-30
cg03089475	ST14	ENST00000278742	chr11	130160564	130160565	1001	CGI:chr11:130159846-130160367	S_Shore	-6.29809	0.319886	-19.6886	1.85315e-68	1.59001e-66
cg03089940	DOK2	ENST00000276420	chr8	21909635	21909636	4226	CGI:chr8:21912183-21912569	N_Shelf	0.977317	0.247558	3.94783	8.71889e-05	0.000125363
cg03091070	THBS2	ENST00000366787	chr6	169241193	169241194	12852	CGI:chr6:169241708-169241925	N_Shore	0.774784	0.329448	2.35176	0.0189728	0.0232514
cg03095800	NOL3	ENST00000564860	chr16	67174825	67174826	-20	CGI:chr16:67174164-67174775	S_Shore	-1.345	0.244406	-5.50315	5.31289e-08	9.24548e-08
cg03100024	GRIK5	ENST00000593562	chr19	42067250	42067251	2249	CGI:chr19:42075783-42076524	Opne Sea	1.21972	0.110238	11.0644	2.96995e-26	1.62018e-25
cg03100639	TGFB1I1	ENST00000567066	chr16	31471816	31471817	-215	CGI:chr16:31475831-31477646	Opne Sea	-2.69186	0.173856	-15.4832	1.84758e-46	3.36787e-45
cg03102879	SCNN1B	ENST00000343070	chr16	23301974	23301975	-297	CGI:chr16:23301918-23302625	Island	-1.25729	0.285737	-4.40017	1.25939e-05	1.9042e-05
cg03106852	LAMA4	ENST00000521398	chr6	112234345	112234346	20141	CGI:chr6:112253889-112254281	Opne Sea	-1.34133	0.336046	-3.99149	7.28976e-05	0.000105198
cg03107393	HOXB8	ENST00000239144	chr17	48615191	48615192	-251	CGI:chr17:48613028-48614660	S_Shore	-1.87733	0.216552	-8.66916	3.25573e-17	9.82289e-17
cg03121136	FLNC	ENST00000325888	chr7	128854458	128854459	24080	CGI:chr7:128854457-128854676	Island	4.15417	0.39756	10.4492	8.80337e-24	4.08389e-23
cg03122427	ENTPD1	ENST00000483213	chr10	95792808	95792809	36629	CGI:chr10:95693721-95694256	Opne Sea	-0.767367	0.143486	-5.34801	1.22095e-07	2.06903e-07
cg03122624	EFEMP1	ENST00000452161	chr2	55923206	55923207	571	CGI:chr2:55923205-55923813	Island	-4.38922	0.369766	-11.8703	1.23721e-29	8.16754e-29
cg03128499	MAP2K6	ENST00000590474	chr17	69461687	69461688	46988	CGI:chr17:69326568-69327696	Opne Sea	1.47554	0.227258	6.4928	1.63965e-10	3.2888e-10
cg03130418	TNXB	ENST00000375244	chr6	32095662	32095663	13713	CGI:chr6:32095756-32097267	N_Shore	1.91926	0.222522	8.62506	4.60896e-17	1.37929e-16
cg03140421	HSF4	ENST00000522870	chr16	67166278	67166279	1596	CGI:chr16:67162889-67166085	S_Shore	1.4238	0.259595	5.48472	5.87102e-08	1.01665e-07
cg03143849	CDKN1C	ENST00000471157	chr11	2883721	2883722	981	CGI:chr11:2883793-2885894	N_Shore	-2.83363	0.189782	-14.931	9.78302e-44	1.49536e-42
cg03148457	PDZRN3	ENST00000308537	chr3	73621612	73621613	3229	CGI:chr3:73624079-73625224	N_Shelf	-1.2352	0.214699	-5.75318	1.33161e-08	2.39005e-08
cg03158310	SLC9A3R2	ENST00000564033	chr16	2036234	2036235	252	CGI:chr16:2036419-2036891	N_Shore	-1.72855	0.201247	-8.58916	6.11002e-17	1.81397e-16
cg03170016	KCNQ1	ENST00000335475	chr11	2460912	2460913	-525	CGI:chr11:2444907-2445588	Opne Sea	-1.39172	0.259328	-5.36664	1.10604e-07	1.88183e-07
cg03170878	PTPRN2	ENST00000409483	chr7	157837482	157837483	750307	CGI:chr7:157838627-157838923	N_Shore	2.03717	0.203212	10.0248	3.90472e-22	1.61043e-21
cg03172688	PCDH1	ENST00000503492	chr5	141874564	141874565	3846	CGI:chr5:141875999-141878403	N_Shore	-1.08149	0.237713	-4.54957	6.38008e-06	9.82137e-06
cg03180768	CORO2B	ENST00000261861	chr15	68631061	68631062	52091	CGI:chr15:68578294-68579635	Opne Sea	1.81836	0.150974	12.0442	2.20173e-30	1.51366e-29
cg03188976	CALD1	ENST00000417172	chr7	134759113	134759114	14860	CGI:chr7:134986368-134986999	Opne Sea	2.06745	0.249772	8.27735	6.8028e-16	1.87773e-15
cg03193505	DPYS	ENST00000521573	chr8	104462746	104462747	4299	CGI:chr8:104466444-104467112	N_Shelf	-1.80352	0.239018	-7.54553	1.4717e-13	3.50727e-13
cg03193847	PALLD	ENST00000510998	chr4	168716345	168716346	4185	CGI:chr4:168631565-168631796	Opne Sea	-0.458095	0.223153	-2.05282	0.0404769	0.0484121
cg03196720	SCNN1A	ENST00000540037	chr12	6364133	6364134	15	CGI:chr12:6363310-6364156	Island	-1.7543	0.348271	-5.03716	6.08062e-07	9.95674e-07
cg03197835	KCNQ1	ENST00000155840	chr11	2814766	2814767	369774	CGI:chr11:2807215-2807654	Opne Sea	1.80478	0.232533	7.76139	3.14093e-14	7.78583e-14
cg03198029	LIMS2	ENST00000409455	chr2	127673811	127673812	499	CGI:chr2:127674620-127675916	N_Shore	-6.03067	0.284952	-21.1638	1.51747e-76	1.88193e-74
cg03199651	MSX1	ENST00000382723	chr4	4861043	4861044	1376	CGI:chr4:4859521-4860514	S_Shore	-0.414984	0.187132	-2.2176	0.0269165	0.0327001
cg03207666	HOXA5	ENST00000222726	chr7	27144331	27144332	-662	CGI:chr7:27142994-27145943	Island	-1.58625	0.198193	-8.00356	5.32717e-15	1.38469e-14
cg03217572	EPHB6	ENST00000619012	chr7	142864160	142864161	9098	CGI:chr7:142854117-142855424	Opne Sea	2.43224	0.227277	10.7016	8.75027e-25	4.33393e-24
cg03228449	FN1	ENST00000421182	chr2	215434822	215434823	1246	CGI:chr2:215435544-215436137	N_Shore	-3.82688	0.356741	-10.7273	6.90337e-25	3.43957e-24
cg03229061	HLA-DPA1	ENST00000417724	chr6	33080706	33080707	70	CGI:chr6:33080639-33081037	Island	2.73982	0.294159	9.31408	1.73082e-19	5.9836e-19
cg03229061	HLA-DPB1	ENST00000418931	chr6	33080706	33080707	4779	CGI:chr6:33080639-33081037	Island	2.54155	0.287163	8.85053	7.6848e-18	2.41052e-17
cg03240059	NR4A1	ENST00000360284	chr12	52036616	52036617	13783	CGI:chr12:52036735-52037814	N_Shore	3.1491	0.441657	7.13019	2.59987e-12	5.70869e-12
cg03241461	SVIL	ENST00000355867	chr10	29635329	29635330	-356	CGI:chr10:29735143-29737148	Opne Sea	-2.25173	0.246859	-9.1215	8.5184e-19	2.82093e-18
cg03254928	CD3D	ENST00000300692	chr11	118344095	118344096	-1350	CGI:chr11:118359449-118359653	Opne Sea	-1.95632	0.389105	-5.02775	6.37534e-07	1.04237e-06
cg03258927	OLFML3	ENST00000491700	chr1	113981968	113981969	2476	CGI:chr1:113929343-113930277	Opne Sea	-4.84913	0.391253	-12.3938	6.53231e-32	4.98436e-31
cg03271813	CACNA1H	ENST00000348261	chr16	1220680	1220681	67438	CGI:chr16:1217865-1218605	S_Shelf	3.5242	0.294642	11.961	5.0392e-30	3.41804e-29
cg03276000	DPP6	ENST00000404039	chr7	154390890	154390891	503792	CGI:chr7:154304879-154305196	Opne Sea	1.02146	0.119429	8.5528	8.12168e-17	2.3922e-16
cg03283429	CACNA1H	ENST00000348261	chr16	1165641	1165642	12399	CGI:chr16:1167128-1167406	N_Shore	3.14518	0.335645	9.37054	1.07961e-19	3.7867e-19
cg03286076	CACNA1H	ENST00000348261	chr16	1214599	1214600	61357	CGI:chr16:1215151-1215661	N_Shore	3.52176	0.344451	10.2243	6.66077e-23	2.91923e-22
cg03290131	DUSP5	ENST00000468749	chr10	110504073	110504074	1325	CGI:chr10:110497405-110498926	Opne Sea	-0.926201	0.298969	-3.09799	0.00202974	0.00267753
cg03292149	CBLC	ENST00000341505	chr19	44776508	44776509	-1362	CGI:chr19:44777876-44778098	N_Shore	-3.39833	0.208987	-16.261	2.2595e-50	5.65871e-49
cg03294207	ADAMTS5	ENST00000284987	chr21	26964578	26964579	1936	CGI:chr21:26965537-26967918	N_Shore	-2.1272	0.199286	-10.6741	1.12786e-24	5.52262e-24
cg03294458	WNK4	ENST00000246914	chr17	42783980	42783981	3301	CGI:chr17:42783946-42784162	Island	1.19574	0.284987	4.19575	3.08542e-05	4.54609e-05
cg03294496	DST	ENST00000449297	chr6	56852723	56852724	101906	CGI:chr6:56843261-56844368	Opne Sea	1.58389	0.183175	8.64685	3.88247e-17	1.16877e-16
cg03302259	ACP5	ENST00000591319	chr19	11579040	11579041	-31	CGI:chr19:11578611-11579114	Island	-2.99153	0.256173	-11.6778	8.20346e-29	5.25555e-28
cg03303655	NGFR	ENST00000504201	chr17	49506492	49506493	9100	CGI:chr17:49506244-49506646	Island	-1.07197	0.366326	-2.92628	0.00354636	0.00458386
cg03304660	PTPRN2	ENST00000409483	chr7	157793527	157793528	794262	CGI:chr7:157794019-157794420	N_Shore	1.96392	0.186093	10.5534	3.40943e-24	1.62436e-23
cg03308120	PTPRN2	ENST00000409483	chr7	158141092	158141093	446697	CGI:chr7:158144922-158145149	N_Shelf	1.89288	0.176735	10.7102	8.08358e-25	4.01353e-24
cg03310518	AQP1	ENST00000482461	chr7	30914907	30914908	1615	CGI:chr7:31052102-31053462	Opne Sea	-3.63309	0.39922	-9.10048	1.0122e-18	3.34523e-18
cg03314569	TINAGL1	ENST00000457433	chr1	31576131	31576132	-355	CGI:chr1:31586870-31587170	Opne Sea	-3.08554	0.252747	-12.208	4.2683e-31	3.08134e-30
cg03314963	PTN	ENST00000393083	chr7	137344226	137344227	-451	CGI:chr7:137164307-137164599	Opne Sea	2.34431	0.377126	6.21625	8.94557e-10	1.71126e-09
cg03321142	IGSF9	ENST00000611023	chr1	159929850	159929851	15755	CGI:chr1:159929642-159930063	Island	1.84677	0.296132	6.23632	7.92603e-10	1.52218e-09
cg03327403	KRT8	ENST00000293308	chr12	52905127	52905128	-54	CGI:chr12:52903565-52904040	S_Shore	-4.54125	0.32124	-14.1366	6.84107e-40	8.52882e-39
cg03335246	MSX1	ENST00000382723	chr4	4858704	4858705	-963	CGI:chr4:4857905-4858464	S_Shore	-0.641837	0.237585	-2.70151	0.00707697	0.00896019
cg03339537	NR4A2	ENST00000406048	chr2	156328304	156328305	1818	CGI:chr2:156327877-156328120	S_Shore	-2.00019	0.59683	-3.35135	0.000849289	0.00114905
cg03347018	MSC	ENST00000325509	chr8	71844647	71844648	-178	CGI:chr8:71843548-71844432	S_Shore	-1.33752	0.264977	-5.04768	5.76681e-07	9.46088e-07
cg03354113	KCNMA1	ENST00000372437	chr10	77637035	77637036	413	CGI:chr10:77636337-77638737	Island	-1.66083	0.183804	-9.03585	1.71668e-18	5.58782e-18
cg03354707	LTBP4	ENST00000204005	chr19	40609484	40609485	16317	CGI:chr19:40609539-40609861	N_Shore	4.29181	0.371136	11.564	2.48629e-28	1.55325e-27
cg03361379	PTPRN2	ENST00000409483	chr7	157574467	157574468	1013322	CGI:chr7:157576428-157576702	N_Shore	2.04011	0.178807	11.4096	1.10633e-27	6.64124e-27
cg03368099	HOXA5	ENST00000222726	chr7	27144902	27144903	-1233	CGI:chr7:27142994-27145943	Island	-1.17975	0.205736	-5.73428	1.48115e-08	2.6556e-08
cg03379100	FLNC	ENST00000325888	chr7	128854171	128854172	23793	CGI:chr7:128854005-128854255	Island	3.21152	0.399303	8.0428	3.97979e-15	1.03951e-14
cg03386791	CACNA1H	ENST00000348261	chr16	1217474	1217475	64232	CGI:chr16:1217865-1218605	N_Shore	3.27859	0.308143	10.6398	1.54531e-24	7.511e-24
cg03387092	MYLK	ENST00000510571	chr3	123774401	123774402	19487	CGI:chr3:123884309-123884693	Opne Sea	-1.40578	0.288227	-4.87733	1.34413e-06	2.16414e-06
cg03388679	BMP7	ENST00000433911	chr20	57263422	57263423	2357	CGI:chr20:57264231-57264710	N_Shore	-1.97492	0.333491	-5.92197	5.07977e-09	9.30564e-09
cg03400060	DMGDH	ENST00000521052	chr5	79069978	79069979	-303	CGI:chr5:79069475-79069888	S_Shore	-1.97816	0.207902	-9.51488	3.21187e-20	1.15728e-19
cg03404339	KRT7	ENST00000548657	chr12	52245535	52245536	95	CGI:chr12:52245411-52245632	Island	-7.37229	0.473422	-15.5724	6.64657e-47	1.25823e-45
cg03406844	TNFAIP6	ENST00000243347	chr2	151364015	151364016	6422	CGI:chr2:151409757-151410772	Opne Sea	-0.797428	0.281509	-2.83269	0.00475428	0.00609221
cg03411938	KCNQ1	ENST00000335475	chr11	2678773	2678774	217336	CGI:chr11:2699180-2700857	Opne Sea	-1.24397	0.307695	-4.04288	5.8923e-05	8.5693e-05
cg03415545	ADH1C	ENST00000511397	chr4	99352882	99352883	-135	CGI:chr4:99563570-99564127	Opne Sea	-2.05782	0.379434	-5.42338	8.17022e-08	1.40227e-07
cg03417182	SORBS1	ENST00000354106	chr10	95361484	95361485	79652	CGI:chr10:95295371-95295691	Opne Sea	-3.02397	0.564824	-5.35382	1.18389e-07	2.00899e-07
cg03421270	TNXB	ENST00000375244	chr6	32096376	32096377	12999	CGI:chr6:32095756-32097267	Island	1.1408	0.365091	3.12471	0.00185655	0.00245993
cg03421300	SFN	ENST00000339276	chr1	26863296	26863297	157	CGI:chr1:26863421-26863637	N_Shore	-7.59353	0.425574	-17.8431	1.42931e-58	5.70922e-57
cg03429569	HOXD10	ENST00000549469	chr2	176113561	176113562	4683	CGI:chr2:176112556-176112812	S_Shore	-0.910925	0.174895	-5.2084	2.53785e-07	4.25171e-07
cg03443455	GAD1	ENST00000454603	chr2	170815285	170815286	2071	CGI:chr2:170815088-170815294	Island	0.75867	0.131465	5.77089	1.20489e-08	2.16601e-08
cg03456220	FLNC	ENST00000325888	chr7	128854642	128854643	24264	CGI:chr7:128854457-128854676	Island	3.53968	0.43475	8.14188	1.89627e-15	5.0209e-15
cg03456938	HSF4	ENST00000522870	chr16	67163181	67163182	-1501	CGI:chr16:67162889-67166085	Island	0.956289	0.186745	5.12082	3.97936e-07	6.60397e-07
cg03462053	KRT6A	ENST00000330722	chr12	52493479	52493480	-221	CGI:chr12:52600988-52601528	Opne Sea	-2.29581	0.373754	-6.14256	1.39114e-09	2.63494e-09
cg03468382	KIF11	ENST00000260731	chr10	92594195	92594196	908	CGI:chr10:92592910-92593402	S_Shore	-2.6999	0.324637	-8.31669	5.18826e-16	1.45355e-15
cg03469869	COL4A2	ENST00000360467	chr13	110347996	110347997	40728	CGI:chr13:110313427-110313876	Opne Sea	-0.972781	0.25915	-3.75374	0.000189317	0.000266484
cg03485669	DLC1	ENST00000512044	chr8	13159126	13159127	117421	CGI:chr8:13132581-13133405	Opne Sea	-1.83164	0.25474	-7.19024	1.7307e-12	3.84991e-12
cg03495053	THBS2	ENST00000435791	chr6	169250737	169250738	1415	CGI:chr6:169248451-169248952	S_Shore	-2.18288	0.315106	-6.92744	1.00602e-11	2.14175e-11
cg03499905	COL4A1	ENST00000375820	chr13	110180417	110180418	126733	CGI:chr13:110138181-110138659	Opne Sea	-0.929357	0.311821	-2.98042	0.00298269	0.00387434
cg03501953	CACNA1H	ENST00000348261	chr16	1215196	1215197	61954	CGI:chr16:1215151-1215661	Island	2.78226	0.423152	6.57508	9.77966e-11	1.98572e-10
cg03503046	ZFPM2	ENST00000407775	chr8	105582963	105582964	264270	CGI:chr8:105318277-105319892	Opne Sea	1.47383	0.118184	12.4707	2.99001e-32	2.34316e-31
cg03503087	GFRA1	ENST00000369234	chr10	116273114	116273115	-80	CGI:chr10:116271067-116274718	Island	-2.64749	0.371993	-7.11705	2.841e-12	6.22901e-12
cg03512098	KCNQ1	ENST00000155840	chr11	2708899	2708900	263907	CGI:chr11:2699180-2700857	Opne Sea	0.990472	0.276239	3.58556	0.000360773	0.000499437
cg03514843	EMILIN1	ENST00000380320	chr2	27078327	27078328	-241	CGI:chr2:27082444-27082744	Opne Sea	-3.50365	0.381747	-9.17793	5.35431e-19	1.80105e-18
cg03518457	BDKRB2	ENST00000542454	chr14	96235729	96235730	31049	CGI:chr14:96363129-96363997	Opne Sea	1.22549	0.278988	4.3926	1.30129e-05	1.96524e-05
cg03520644	COL11A1	ENST00000427239	chr1	103108967	103108968	-788	CGI:chr1:103525470-103526291	Opne Sea	2.68607	0.224754	11.9512	5.55332e-30	3.76048e-29
cg03526468	TGFB1I1	ENST00000394858	chr16	31473250	31473251	44	CGI:chr16:31475831-31477646	N_Shelf	-2.01775	0.262871	-7.67582	5.81806e-14	1.41855e-13
cg03527077	PTPRN2	ENST00000409483	chr7	158267012	158267013	320777	CGI:chr7:158266059-158266367	S_Shore	0.636657	0.220494	2.88742	0.00400921	0.00517253
cg03529184	REM1	ENST00000201979	chr20	31474359	31474360	-935	CGI:chr20:31475246-31475478	N_Shore	0.508617	0.122778	4.14259	3.87298e-05	5.66643e-05
cg03532926	DPP6	ENST00000404039	chr7	153887754	153887755	656	CGI:chr7:153886232-153888581	Island	-0.84699	0.115699	-7.32065	7.08325e-13	1.61254e-12
cg03536289	ASB2	ENST00000555019	chr14	93976774	93976775	18	CGI:chr14:93938889-93939824	Opne Sea	-0.936865	0.213667	-4.38469	1.34811e-05	2.03207e-05
cg03538499	FGR	ENST00000374005	chr1	27615183	27615184	20095	CGI:chr1:27615354-27615813	N_Shore	1.11007	0.154741	7.1737	1.96113e-12	4.34514e-12
cg03543593	TNXB	ENST00000486148	chr6	32108640	32108641	582	CGI:chr6:32095756-32097267	Opne Sea	-1.5976	0.276659	-5.77461	1.17982e-08	2.12204e-08
cg03550233	KRT19	ENST00000361566	chr17	41529230	41529231	-921	CGI:chr17:41527656-41528347	S_Shore	-5.95803	0.736197	-8.09299	2.73625e-15	7.196e-15
cg03553819	CACNA1H	ENST00000348261	chr16	1221741	1221742	68499	CGI:chr16:1217865-1218605	S_Shelf	2.47267	0.236567	10.4523	8.55626e-24	3.97055e-23
cg03554736	KIF1A	ENST00000498729	chr2	240780238	240780239	40071	CGI:chr2:240780048-240780284	Island	1.64135	0.195038	8.41555	2.35783e-16	6.69557e-16
cg03556669	TNXB	ENST00000375244	chr6	32096720	32096721	12655	CGI:chr6:32095756-32097267	Island	1.41408	0.277024	5.10455	4.32351e-07	7.15546e-07
cg03559682	APBB1	ENST00000299402	chr11	6418634	6418635	437	CGI:chr11:6418633-6419502	Island	-2.12908	0.135589	-15.7024	1.48779e-47	2.89803e-46
cg03560850	CACNA1H	ENST00000348261	chr16	1215557	1215558	62315	CGI:chr16:1215151-1215661	Island	2.85635	0.345091	8.27711	6.81522e-16	1.88006e-15
cg03573747	ADIPOQ	ENST00000320741	chr3	186842828	186842829	137	CGI:chr3:186827127-186827682	Opne Sea	3.224	0.492651	6.54417	1.18824e-10	2.40579e-10
cg03574765	CACNA1H	ENST00000348261	chr16	1215266	1215267	62024	CGI:chr16:1215151-1215661	Island	3.94837	0.297686	13.2635	7.96912e-36	7.80424e-35
cg03577139	SOD3	ENST00000382120	chr4	24795366	24795367	-98	CGI:chr4:24799487-24800280	Opne Sea	-2.35563	0.328841	-7.16343	2.07614e-12	4.58851e-12
cg03583111	DES	ENST00000373960	chr2	219418720	219418721	342	CGI:chr2:219418478-219419028	Island	-4.25575	0.540879	-7.86822	1.4437e-14	3.64453e-14
cg03593823	GREM2	ENST00000318160	chr1	240527104	240527105	85046	CGI:chr1:240492874-240493420	Opne Sea	2.03662	0.194492	10.4715	7.18828e-24	3.34613e-23
cg03595478	RASIP1	ENST00000599291	chr19	48729347	48729348	9672	CGI:chr19:48728899-48729568	Island	-1.70499	0.216165	-7.88746	1.2539e-14	3.17217e-14
cg03600094	KCNQ1	ENST00000335475	chr11	2460245	2460246	-1192	CGI:chr11:2444907-2445588	Opne Sea	-1.98633	0.317308	-6.25996	6.87003e-10	1.32394e-09
cg03600605	KRT8	ENST00000550170	chr12	52904640	52904641	405	CGI:chr12:52903565-52904040	S_Shore	-5.9101	0.341879	-17.2871	1.17376e-55	3.72871e-54
cg03601836	CLDN1	ENST00000295522	chr3	190319906	190319907	2570	CGI:chr3:190322028-190322676	N_Shelf	-4.84269	0.308164	-15.7147	1.29232e-47	2.53467e-46
cg03610280	ENTPD1	ENST00000490659	chr10	95832661	95832662	9422	CGI:chr10:95907486-95908221	Opne Sea	-0.778792	0.162786	-4.78414	2.11284e-06	3.34567e-06
cg03611852	PLCD3	ENST00000619929	chr17	45128172	45128173	4327	CGI:chr17:45131980-45133379	N_Shelf	-2.39543	0.313243	-7.64718	7.14262e-14	1.73007e-13
cg03627295	LCP1	ENST00000323076	chr13	46182304	46182305	21	CGI:chr13:46052319-46052884	Opne Sea	-2.47662	0.350195	-7.07214	3.88899e-12	8.47444e-12
cg03630088	CPXM2	ENST00000615851	chr10	123892010	123892011	-25	CGI:chr10:123891304-123891937	S_Shore	-2.36004	0.226907	-10.4009	1.36224e-23	6.24965e-23
cg03630790	TGFBR2	ENST00000359013	chr3	30660526	30660527	53924	CGI:chr3:30606495-30607389	Opne Sea	-2.10248	0.302462	-6.95122	8.59837e-12	1.83563e-11
cg03634729	LAMA3	ENST00000269217	chr18	23872865	23872866	24	CGI:chr18:24014049-24015500	Opne Sea	-0.775109	0.323781	-2.39393	0.0169425	0.0208244
cg03637878	JAM3	ENST00000299106	chr11	134068893	134068894	-33	CGI:chr11:134068955-134069786	N_Shore	-1.56342	0.16394	-9.53657	2.66179e-20	9.64834e-20
cg03648334	MME	ENST00000460393	chr3	155079719	155079720	71	CGI:chr3:155079609-155080199	Island	-2.96013	0.317302	-9.32907	1.52726e-19	5.29535e-19
cg03649589	CSGALNACT1	ENST00000517494	chr8	19603424	19603425	154606	CGI:chr8:19602394-19602626	S_Shore	1.26647	0.263182	4.81216	1.84565e-06	2.93453e-06
cg03650674	GRHL2	ENST00000395927	chr8	101493758	101493759	999	CGI:chr8:101493284-101494202	Island	-1.34286	0.269024	-4.99161	7.63999e-07	1.24491e-06
cg03651715	AKAP12	ENST00000402676	chr6	151323919	151323920	83919	CGI:chr6:151325533-151325823	N_Shore	3.19119	0.317541	10.0497	3.15092e-22	1.30828e-21
cg03652339	DUSP5	ENST00000369583	chr10	110498883	110498884	1044	CGI:chr10:110497405-110498926	Island	-4.05489	0.352288	-11.5102	4.18984e-28	2.58228e-27
cg03658557	BMPR1B	ENST00000502683	chr4	95091166	95091167	-269	CGI:chr4:94757647-94758658	Opne Sea	-1.56153	0.265741	-5.87611	6.6374e-09	1.20842e-08
cg03663788	PYGM	ENST00000164139	chr11	64747186	64747187	13112	CGI:chr11:64741961-64746354	S_Shore	1.1563	0.378318	3.05642	0.0023289	0.00306165
cg03670302	SLC2A4	ENST00000317370	chr17	7287579	7287580	5911	CGI:chr17:7290278-7290494	N_Shelf	1.81359	0.378984	4.7854	2.10009e-06	3.3279e-06
cg03674282	FHL2	ENST00000393352	chr2	105432335	105432336	6169	CGI:chr2:105398421-105399427	Opne Sea	-1.46921	0.261196	-5.62491	2.72601e-08	4.83202e-08
cg03676512	HAND2	ENST00000359562	chr4	173530262	173530263	-32	CGI:chr4:173528895-173530318	Island	-1.34505	0.153908	-8.7393	1.86796e-17	5.74258e-17
cg03679456	MECOM	ENST00000486748	chr3	169660158	169660159	3233	CGI:chr3:169661649-169663268	N_Shore	-0.972147	0.239289	-4.06264	5.42578e-05	7.90014e-05
cg03679504	TDGF1	ENST00000296145	chr3	46580066	46580067	2828	CGI:chr3:46576817-46577179	S_Shelf	-1.47774	0.111748	-13.2238	1.21158e-35	1.17517e-34
cg03685392	MGST1	ENST00000539036	chr12	16458509	16458510	110856	CGI:chr12:15911146-15911600	Opne Sea	0.909241	0.378859	2.39994	0.0166692	0.0204991
cg03689092	LIMS2	ENST00000410011	chr2	127681771	127681772	16	CGI:chr2:127674620-127675916	Opne Sea	-3.19788	0.236081	-13.5457	3.96736e-37	4.23901e-36
cg03695236	PTPRN2	ENST00000409483	chr7	157576429	157576430	1011360	CGI:chr7:157576428-157576702	Island	0.761458	0.249239	3.05514	0.00233875	0.00307346
cg03699566	FOLR1	ENST00000312293	chr11	72189608	72189609	49	CGI:chr11:72223203-72225277	Opne Sea	-4.85282	0.304893	-15.9165	1.25207e-48	2.74161e-47
cg03703111	NR2F1	ENST00000615873	chr5	93590015	93590016	4990	CGI:chr5:93587781-93588791	S_Shore	-4.19972	0.258495	-16.2468	2.66738e-50	6.64506e-49
cg03703171	IL1RN	ENST00000361779	chr2	113117649	113117650	-245	CGI:chr2:113157104-113157819	Opne Sea	-1.33632	0.296893	-4.50101	7.97619e-06	1.21925e-05
cg03706175	EPCAM	ENST00000419334	chr2	47370192	47370193	696	CGI:chr2:47369490-47370117	S_Shore	-5.09847	0.25758	-19.7938	6.86159e-69	5.99598e-67
cg03707168	PPP1R15A	ENST00000600406	chr19	48875870	48875871	1551	CGI:chr19:48872227-48872671	S_Shelf	-1.52726	0.232934	-6.5566	1.09882e-10	2.22665e-10
cg03714110	NR2F1	ENST00000502982	chr5	93587917	93587918	456	CGI:chr5:93587781-93588791	Island	-1.8135	0.249047	-7.28176	9.25787e-13	2.09167e-12
cg03719155	ACP5	ENST00000591319	chr19	11579065	11579066	-56	CGI:chr19:11578611-11579114	Island	-2.77521	0.265923	-10.4361	9.90644e-24	4.57617e-23
cg03727673	RAP1GAP	ENST00000290101	chr1	21639927	21639928	29437	CGI:chr1:21651791-21652220	Opne Sea	1.44346	0.315434	4.57612	5.64361e-06	8.71979e-06
cg03731131	KCNN4	ENST00000615047	chr19	43774122	43774123	7136	CGI:chr19:43774121-43774625	Island	2.62289	0.364325	7.19932	1.62702e-12	3.62609e-12
cg03732056	DOK2	ENST00000518197	chr8	21913548	21913549	116	CGI:chr8:21912183-21912569	S_Shore	-2.17988	0.215458	-10.1174	1.72329e-22	7.27535e-22
cg03736789	ELMO1	ENST00000310758	chr7	36986205	36986206	463045	CGI:chr7:37447751-37449069	Opne Sea	0.686501	0.196617	3.49156	0.000511681	0.000702662
cg03744763	HOXA5	ENST00000222726	chr7	27145118	27145119	-1449	CGI:chr7:27142994-27145943	Island	-1.54297	0.218239	-7.07011	3.89538e-12	8.48771e-12
cg03755566	ACTA2	ENST00000224784	chr10	88935806	88935807	16968	CGI:chr10:88990536-88991383	Opne Sea	-1.63832	0.355046	-4.61439	4.72362e-06	7.32544e-06
cg03760951	IGF2	ENST00000416167	chr11	2139645	2139646	-255	CGI:chr11:2137721-2141254	Island	-2.77966	0.368249	-7.54832	1.44285e-13	3.44027e-13
cg03761113	CD5L	ENST00000484609	chr1	157841934	157841935	56323	CGI:chr1:157978930-157979263	Opne Sea	0.487149	0.153013	3.18372	0.00152116	0.00202309
cg03761750	VWF	ENST00000261405	chr12	6075189	6075190	49487	CGI:chr12:6057776-6058092	Opne Sea	-1.67838	0.240741	-6.97174	7.50589e-12	1.60505e-11
cg03762081	KLK10	ENST00000391805	chr19	51020309	51020310	-133	CGI:chr19:51018748-51019547	S_Shore	-4.32143	0.340484	-12.692	3.09699e-33	2.58082e-32
cg03767475	COMP	ENST00000222271	chr19	18791918	18791919	-603	CGI:chr19:18788228-18791475	S_Shore	-1.26761	0.481912	-2.63037	0.00872477	0.0109872
cg03811260	HSF4	ENST00000517729	chr16	67164312	67164313	-1214	CGI:chr16:67162889-67166085	Island	0.572122	0.23473	2.43736	0.0150537	0.0185756
cg03811829	ISG15	ENST00000624652	chr1	1014069	1014070	12923	CGI:chr1:1013949-1014471	Island	-3.73184	0.4126	-9.0447	1.59715e-18	5.21308e-18
cg03818307	ECM1	ENST00000470432	chr1	150508058	150508059	-5	CGI:chr1:150515560-150515940	Opne Sea	-4.11087	0.277204	-14.8298	3.05141e-43	4.53243e-42
cg03820120	SEMA6A	ENST00000515009	chr5	116528511	116528512	7918	CGI:chr5:116572701-116575096	Opne Sea	-3.23278	0.288739	-11.1962	8.52152e-27	4.83926e-26
cg03825234	CACNA1H	ENST00000348261	chr16	1163894	1163895	10652	CGI:chr16:1167128-1167406	N_Shelf	2.22671	0.22325	9.97406	6.09931e-22	2.47706e-21
cg03826594	ITGA5	ENST00000553071	chr12	54418301	54418302	827	CGI:chr12:54419151-54419407	N_Shore	-0.580493	0.154014	-3.76909	0.00017827	0.000251659
cg03830585	ITPR1	ENST00000357086	chr3	4495093	4495094	1742	CGI:chr3:4492728-4493683	S_Shore	-1.53255	0.210561	-7.27839	9.47503e-13	2.13972e-12
cg03839949	GATA2	ENST00000492608	chr3	128491698	128491699	-1049	CGI:chr3:128486652-128493431	Island	-0.614025	0.247551	-2.4804	0.0133678	0.0165538
cg03844894	ACTC1	ENST00000290378	chr15	34794766	34794767	1374	CGI:chr15:34754242-34755211	Opne Sea	-1.71673	0.262318	-6.54445	1.18616e-10	2.40192e-10
cg03846076	STC2	ENST00000265087	chr5	173316834	173316835	12670	CGI:chr5:173327053-173330095	Opne Sea	-1.25816	0.264174	-4.7626	2.34317e-06	3.70111e-06
cg03848004	MAN1C1	ENST00000487493	chr1	25781026	25781027	311	CGI:chr1:25771413-25771616	Opne Sea	-2.046	0.453537	-4.51121	7.60927e-06	1.16542e-05
cg03848545	KCNIP2	ENST00000348850	chr10	101832737	101832738	7136	CGI:chr10:101830529-101830870	S_Shore	-1.58521	0.36705	-4.31878	1.80598e-05	2.70203e-05
cg03850256	HOXD10	ENST00000549469	chr2	176109864	176109865	986	CGI:chr2:176108699-176108990	S_Shore	-0.940646	0.180175	-5.22074	2.37953e-07	3.98811e-07
cg03866211	ALOX5	ENST00000542434	chr10	45443661	45443662	69484	CGI:chr10:45443178-45444231	Island	1.2329	0.442566	2.7858	0.0054903	0.00700626
cg03873281	P4HA2	ENST00000416053	chr5	132273262	132273263	4339	CGI:chr5:132271325-132272196	S_Shore	-0.966985	0.160431	-6.02743	2.74855e-09	5.13241e-09
cg03873281	PDLIM4	ENST00000253754	chr5	132273262	132273263	15590	CGI:chr5:132271325-132272196	S_Shore	2.1867	0.235994	9.26592	2.58427e-19	8.87035e-19
cg03874653	MYLK	ENST00000508240	chr3	123661359	123661360	31021	CGI:chr3:123584492-123585371	Opne Sea	-3.27649	0.330291	-9.92002	9.78923e-22	3.94011e-21
cg03877418	NEU4	ENST00000407683	chr2	241816118	241816119	7292	CGI:chr2:241816063-241816404	Island	1.08113	0.212845	5.07945	4.91129e-07	8.09099e-07
cg03883256	USP2	ENST00000525735	chr11	119365092	119365093	-884	CGI:chr11:119363770-119364504	S_Shore	-0.806806	0.225602	-3.57623	0.000373634	0.000516562
cg03885119	GFRA1	ENST00000355422	chr10	116125517	116125518	147951	CGI:chr10:116125302-116125518	Island	3.07536	0.332961	9.2364	3.30155e-19	1.124e-18
cg03891384	MYOCD	ENST00000425538	chr17	12758291	12758292	92301	CGI:chr17:12789420-12790373	Opne Sea	1.16398	0.140877	8.26238	7.62383e-16	2.09499e-15
cg03899215	PTPRN2	ENST00000409483	chr7	158203731	158203732	384058	CGI:chr7:158203950-158204335	N_Shore	2.57553	0.190725	13.5039	6.20437e-37	6.5601e-36
cg03900492	PTPRN2	ENST00000409483	chr7	157552965	157552966	1034824	CGI:chr7:157553919-157554375	N_Shore	2.0613	0.166573	12.3747	7.92925e-32	6.0099e-31
cg03907016	TNFSF9	ENST00000245817	chr19	6534749	6534750	3749	CGI:chr19:6534748-6535068	Island	2.5862	0.157216	16.45	2.45625e-51	6.43521e-50
cg03918304	HOXD10	ENST00000249501	chr2	176116926	176116927	346	CGI:chr2:176116037-176116695	S_Shore	-0.656338	0.154917	-4.23671	2.5854e-05	3.83143e-05
cg03928887	PLCD3	ENST00000619929	chr17	45122762	45122763	9737	CGI:chr17:45120910-45121406	S_Shore	-2.23366	0.201978	-11.059	3.14687e-26	1.71406e-25
cg03929366	DPYS	ENST00000521601	chr8	104365494	104365495	53419	CGI:chr8:104367338-104367758	N_Shore	1.00463	0.26721	3.75969	0.000184958	0.000260504
cg03935183	GATA3	ENST00000461472	chr10	8058600	8058601	200	CGI:chr10:8058421-8058805	Island	-5.62842	0.292316	-19.2546	4.15974e-66	3.00602e-64
cg03940047	EEF1A2	ENST00000217182	chr20	63488764	63488765	10552	CGI:chr20:63487845-63489267	Island	5.3174	0.334279	15.907	1.39652e-48	3.02065e-47
cg03941587	FGF2	ENST00000264498	chr4	122826479	122826480	-230	CGI:chr4:122826585-122827825	N_Shore	-3.07783	0.161556	-19.0512	5.19605e-65	3.40018e-63
cg03949391	PTGFR	ENST00000370756	chr1	78491160	78491161	87	CGI:chr1:78490939-78491831	Island	-2.00848	0.226968	-8.8492	7.76727e-18	2.43424e-17
cg03957440	PROX1	ENST00000498508	chr1	214035981	214035982	48045	CGI:chr1:213989165-213989394	Opne Sea	2.03686	0.190196	10.7093	8.15675e-25	4.04702e-24
cg03960595	PTPRN2	ENST00000409483	chr7	158166861	158166862	420928	CGI:chr7:158164219-158164581	S_Shelf	2.41134	0.230115	10.4788	6.72443e-24	3.14464e-23
cg03962783	PDE2A	ENST00000540380	chr11	72601018	72601019	73574	CGI:chr11:72590258-72590702	Opne Sea	2.56245	0.252625	10.1433	1.36993e-22	5.8173e-22
cg03967293	LAMB3	ENST00000356082	chr1	209653518	209653519	-1051	CGI:chr1:209675098-209676083	Opne Sea	-2.45677	0.552776	-4.44442	1.03092e-05	1.56677e-05
cg03977657	LAMB3	ENST00000356082	chr1	209652402	209652403	65	CGI:chr1:209675098-209676083	Opne Sea	-6.77577	0.428527	-15.8118	4.2103e-48	8.4683e-47
cg03981793	FGF7	ENST00000560979	chr15	49424073	49424074	812	CGI:chr15:49620788-49621285	Opne Sea	-1.13201	0.220721	-5.1287	3.82257e-07	6.34896e-07
cg03984758	IGFBP7	ENST00000295666	chr4	57078468	57078469	31918	CGI:chr4:57109694-57110750	Opne Sea	0.632962	0.137232	4.61236	4.77753e-06	7.40824e-06
cg03985727	MEOX2	ENST00000262041	chr7	15687900	15687901	-1087	CGI:chr7:16399497-16399700	Opne Sea	-1.55747	0.172045	-9.05272	1.49597e-18	4.88958e-18
cg03986934	CACNA1H	ENST00000348261	chr16	1198980	1198981	45738	CGI:chr16:1198853-1199446	Island	0.998264	0.35277	2.82979	0.0047971	0.00614458
cg03993839	CES1	ENST00000422046	chr16	55817486	55817487	15852	CGI:chr16:55832735-55833086	Opne Sea	4.89367	0.355403	13.7693	3.58964e-38	4.0975e-37
cg03998066	TGFB1I1	ENST00000565454	chr16	31471525	31471526	-61	CGI:chr16:31475831-31477646	Opne Sea	-5.00992	0.295207	-16.9709	5.14938e-54	1.47869e-52
cg04006839	APOH	ENST00000205948	chr17	66229318	66229319	100	CGI:chr17:66191594-66192468	Opne Sea	-1.96123	0.270099	-7.26117	1.06634e-12	2.40158e-12
cg04011470	PHYHIP	ENST00000523252	chr8	22221817	22221818	5877	CGI:chr8:22221587-22221833	Island	-2.65152	0.308939	-8.58266	6.42917e-17	1.90812e-16
cg04033580	UPB1	ENST00000382760	chr22	24495698	24495699	455	CGI:chr22:24494444-24495485	S_Shore	-4.41961	0.215361	-20.5218	5.20624e-73	5.09852e-71
cg04035597	LPL	ENST00000520959	chr8	19937028	19937029	35310	CGI:chr8:19939332-19940495	N_Shelf	-1.63352	0.407193	-4.01165	6.70771e-05	9.70893e-05
cg04048259	EDN3	ENST00000337938	chr20	59300291	59300292	-137	CGI:chr20:59300262-59301071	Island	-1.71607	0.25224	-6.80333	2.26677e-11	4.74646e-11
cg04052038	CLDN8	ENST00000399899	chr21	30215805	30215806	269	CGI:chr21:29939068-29939788	Opne Sea	-2.33122	0.285618	-8.16202	1.62958e-15	4.34636e-15
cg04055490	PER1	ENST00000584202	chr17	8155694	8155695	662	CGI:chr17:8156238-8156919	N_Shore	-3.33606	0.353787	-9.42958	6.57528e-20	2.33773e-19
cg04060128	TGFB1I1	ENST00000567066	chr16	31477531	31477532	5500	CGI:chr16:31475831-31477646	Island	2.02764	0.209296	9.68795	7.30866e-21	2.74922e-20
cg04066265	CSGALNACT1	ENST00000519222	chr8	19602732	19602733	28	CGI:chr8:19602394-19602626	S_Shore	-0.606676	0.19551	-3.10305	0.00199585	0.00263332
cg04073265	SLC6A3	ENST00000270349	chr5	1442808	1442809	2623	CGI:chr5:1444144-1444352	N_Shore	0.414288	0.19577	2.1162	0.0346951	0.0417429
cg04087039	PTPRN2	ENST00000409483	chr7	157904767	157904768	683022	CGI:chr7:157902333-157902666	S_Shelf	2.47231	0.214228	11.5405	3.12131e-28	1.94184e-27
cg04087271	CDA	ENST00000375071	chr1	20588841	20588842	-108	CGI:chr1:20552401-20554002	Opne Sea	-1.89782	0.293762	-6.46041	2.00652e-10	4.00514e-10
cg04093645	FBN2	ENST00000508989	chr5	128536344	128536345	1478	CGI:chr5:128536265-128536570	Island	-1.15786	0.188967	-6.12729	1.52366e-09	2.87884e-09
cg04099454	ABCB1	ENST00000543898	chr7	87624984	87624985	88340	CGI:chr7:87627642-87629128	N_Shelf	0.867826	0.238965	3.6316	0.00030314	0.000421255
cg04100190	COL9A2	ENST00000482722	chr1	40317592	40317593	-203	CGI:chr1:40316548-40317473	S_Shore	-2.70717	0.255302	-10.6038	2.15078e-24	1.0374e-23
cg04100843	MSX1	ENST00000382723	chr4	4858928	4858929	-739	CGI:chr4:4857905-4858464	S_Shore	-0.86906	0.21438	-4.05382	5.62942e-05	8.19581e-05
cg04101060	PITX1	ENST00000506438	chr5	135029278	135029279	5357	CGI:chr5:135027402-135029456	Island	0.86522	0.417557	2.0721	0.0386374	0.0463036
cg04105250	GAD1	ENST00000454603	chr2	170822604	170822605	9390	CGI:chr2:170822036-170823848	Island	1.55722	0.136354	11.4204	9.96844e-28	6.00815e-27
cg04106390	CACNA1H	ENST00000348261	chr16	1174897	1174898	21655	CGI:chr16:1177260-1177476	N_Shelf	1.08744	0.251331	4.32674	1.74373e-05	2.61247e-05
cg04125586	ELF3	ENST00000475698	chr1	202013276	202013277	-503	CGI:chr1:201982457-201983451	Opne Sea	-4.08613	0.275277	-14.8437	2.60963e-43	3.89456e-42
cg04130572	JPH2	ENST00000342272	chr20	44177360	44177361	9734	CGI:chr20:44159576-44160528	Opne Sea	-1.06679	0.280463	-3.80366	0.000155581	0.000220198
cg04138181	PLK1	ENST00000567897	chr16	23679597	23679598	13	CGI:chr16:23678570-23679350	S_Shore	-2.1955	0.270762	-8.10861	2.46664e-15	6.49717e-15
cg04147593	SLC16A3	ENST00000583025	chr17	82238843	82238844	1672	CGI:chr17:82237167-82237990	S_Shore	-0.90091	0.233514	-3.85805	0.000125318	0.000178585
cg04178131	ZFPM2	ENST00000521923	chr8	104746945	104746946	156211	CGI:chr8:104588225-104589476	Opne Sea	0.968732	0.127336	7.60769	9.46696e-14	2.28061e-13
cg04178266	UCHL1	ENST00000503431	chr4	41256773	41256774	3	CGI:chr4:41256742-41257850	Island	-2.77692	0.351524	-7.89967	1.14653e-14	2.9052e-14
cg04178634	GNG7	ENST00000382159	chr19	2525233	2525234	177477	CGI:chr19:2524730-2525462	Island	0.625837	0.208274	3.00487	0.00275602	0.00359701
cg04186657	HLA-F	ENST00000259951	chr6	29723116	29723117	-164	CGI:chr6:29723329-29724316	N_Shore	-2.85479	0.247717	-11.5244	3.67793e-28	2.26826e-27
cg04187185	CCL28	ENST00000513525	chr5	43396851	43396852	414	CGI:chr5:43396795-43397262	Island	-1.64609	0.208713	-7.88683	1.25973e-14	3.18578e-14
cg04191300	KCNJ1	ENST00000392665	chr11	128859757	128859758	7540	CGI:chr11:128890546-128891338	Opne Sea	-2.40249	0.291271	-8.24829	8.48567e-16	2.31058e-15
cg04194852	TPM1	ENST00000288398	chr15	63042307	63042308	-326	CGI:chr15:63042034-63043864	Island	-1.57867	0.317946	-4.96521	8.7137e-07	1.41395e-06
cg04203508	ATF3	ENST00000366981	chr1	212606190	212606191	40855	CGI:chr1:212606809-212609744	N_Shore	-1.50907	0.484364	-3.11558	0.00191414	0.00253281
cg04212285	PTPRN2	ENST00000409483	chr7	157549944	157549945	1037845	CGI:chr7:157553919-157554375	N_Shelf	1.9149	0.258103	7.41914	3.57627e-13	8.32303e-13
cg04213746	GATA3	ENST00000461472	chr10	8064040	8064041	5640	CGI:chr10:8058421-8058805	Opne Sea	-5.27239	0.357279	-14.7571	6.89103e-43	1.01035e-41
cg04215238	COL17A1	ENST00000483876	chr10	104082139	104082140	-1484	CGI:chr10:104121691-104122189	Opne Sea	-2.49044	0.391226	-6.36571	3.60347e-10	7.07294e-10
cg04221461	AKT3	ENST00000463991	chr1	243713722	243713723	100961	CGI:chr1:243849410-243851290	Opne Sea	-0.568059	0.188233	-3.01785	0.00264216	0.00345381
cg04223420	PITX1	ENST00000265340	chr5	135028187	135028188	6112	CGI:chr5:135027402-135029456	Island	2.18032	0.179053	12.177	5.83108e-31	4.19035e-30
cg04235075	HSF4	ENST00000520247	chr16	67165927	67165928	-1495	CGI:chr16:67162889-67166085	Island	2.02671	0.211636	9.57639	1.8973e-20	6.98151e-20
cg04236178	ESRRG	ENST00000493603	chr1	217137230	217137231	525	CGI:chr1:217137407-217137836	N_Shore	-0.34805	0.16002	-2.17504	0.0299759	0.0362293
cg04237822	PTPRN2	ENST00000409483	chr7	157730849	157730850	856940	CGI:chr7:157731465-157734049	N_Shore	2.03466	0.193416	10.5196	4.64201e-24	2.18774e-23
cg04242021	COL14A1	ENST00000297848	chr8	120125049	120125050	-60	CGI:chr8:120124860-120125090	Island	-1.86278	0.264691	-7.03757	4.84337e-12	1.05041e-11
cg04243401	PAX9	ENST00000402703	chr14	36659173	36659174	1604	CGI:chr14:36657581-36659069	S_Shore	0.719361	0.152031	4.73167	2.71666e-06	4.2711e-06
cg04254916	KRT5	ENST00000549420	chr12	52520263	52520264	109	CGI:chr12:52600988-52601528	Opne Sea	-4.06332	0.48264	-8.41896	2.29671e-16	6.53116e-16
cg04256466	PALLD	ENST00000393726	chr4	168831247	168831248	-759	CGI:chr4:168831897-168833384	N_Shore	-1.63642	0.21722	-7.53346	1.60275e-13	3.80744e-13
cg04267101	EPN3	ENST00000268933	chr17	50541676	50541677	9132	CGI:chr17:50541750-50542433	N_Shore	3.28166	0.3071	10.6859	1.01128e-24	4.98272e-24
cg04269530	GRIN2D	ENST00000263269	chr19	48416144	48416145	21268	CGI:chr19:48415916-48416155	Island	1.76879	0.209167	8.45638	1.71957e-16	4.95344e-16
cg04271991	PTGIS	ENST00000244043	chr20	49507577	49507578	60570	CGI:chr20:49481975-49484485	Opne Sea	3.65837	0.311942	11.7277	5.03057e-29	3.25663e-28
cg04286337	TNXB	ENST00000375244	chr6	32095724	32095725	13651	CGI:chr6:32095756-32097267	N_Shore	3.52472	0.352485	9.99961	4.87369e-22	2.00048e-21
cg04290826	PTPRN2	ENST00000409483	chr7	158136961	158136962	450828	CGI:chr7:158144922-158145149	Opne Sea	2.24626	0.211566	10.6173	1.90055e-24	9.19675e-24
cg04293175	SPON1	ENST00000591785	chr11	14261229	14261230	-1219	CGI:chr11:14259195-14259618	S_Shore	-1.22929	0.52986	-2.32002	0.0206387	0.0252277
cg04303033	PTPRN2	ENST00000409483	chr7	157793653	157793654	794136	CGI:chr7:157794019-157794420	N_Shore	2.72205	0.261142	10.4236	1.10935e-23	5.10954e-23
cg04313735	PLEKHB1	ENST00000543085	chr11	73646149	73646150	-1478	CGI:chr11:73660755-73661587	Opne Sea	1.88137	0.313167	6.00756	3.08791e-09	5.75286e-09
cg04317962	MAF	ENST00000569649	chr16	79589728	79589729	10175	CGI:chr16:79589594-79590060	Island	-1.35035	0.128815	-10.4829	6.48095e-24	3.03778e-23
cg04324521	CACNA1H	ENST00000348261	chr16	1198501	1198502	45259	CGI:chr16:1198853-1199446	N_Shore	3.157	0.279144	11.3096	2.88929e-27	1.687e-26
cg04324758	KLF2	ENST00000592003	chr19	16325860	16325861	1019	CGI:chr19:16324391-16327088	Island	-2.84609	0.2527	-11.2627	4.52306e-27	2.61566e-26
cg04332526	DNASE1	ENST00000576792	chr16	3657038	3657039	-213	CGI:chr16:3674343-3674848	Opne Sea	-3.56742	0.229751	-15.5273	1.11464e-46	2.07307e-45
cg04332619	ABAT	ENST00000268251	chr16	8713109	8713110	38543	CGI:chr16:8674399-8674762	Opne Sea	1.22922	0.284502	4.32061	1.79146e-05	2.68171e-05
cg04339360	KLF5	ENST00000476859	chr13	73061430	73061431	850	CGI:chr13:73058722-73060232	S_Shore	-3.0749	0.213556	-14.3985	3.71641e-41	5.0308e-40
cg04340918	CSGALNACT1	ENST00000517494	chr8	19719517	19719518	38513	CGI:chr8:19756620-19757796	Opne Sea	1.34084	0.190004	7.05694	4.26034e-12	9.26373e-12
cg04343101	CACNA1H	ENST00000348261	chr16	1188642	1188643	35400	CGI:chr16:1185566-1187262	S_Shore	2.23044	0.230265	9.6864	7.40629e-21	2.78336e-20
cg04345118	PAX8	ENST00000485840	chr2	113237879	113237880	-370	CGI:chr2:113235627-113236498	S_Shore	-1.48659	0.22178	-6.70301	4.33211e-11	8.98306e-11
cg04353106	RGS5	ENST00000527988	chr1	163166877	163166878	35959	CGI:chr1:163321689-163322231	Opne Sea	-0.595285	0.287712	-2.06903	0.0389258	0.0466039
cg04363282	NGEF	ENST00000264051	chr2	233013259	233013260	14	CGI:chr2:233060381-233060608	Opne Sea	-0.61467	0.221836	-2.77084	0.00574608	0.00732577
cg04367216	KCNJ1	ENST00000392665	chr11	128867306	128867307	-9	CGI:chr11:128890546-128891338	Opne Sea	-1.05465	0.285726	-3.69113	0.000241386	0.000337437
cg04372674	AQP1	ENST00000311813	chr7	30911766	30911767	-90	CGI:chr7:30771247-30771934	Opne Sea	-3.62534	0.264373	-13.713	6.59137e-38	7.37569e-37
cg04376312	MYLK	ENST00000464489	chr3	123883638	123883639	671	CGI:chr3:123884309-123884693	N_Shore	-2.19435	0.298362	-7.35468	5.59811e-13	1.28432e-12
cg04376887	CDT1	ENST00000301019	chr16	88802431	88802432	-783	CGI:chr16:88803372-88804184	N_Shore	0.999931	0.21574	4.6349	4.29186e-06	6.67446e-06
cg04380340	AOX1	ENST00000374700	chr2	200585783	200585784	-86	CGI:chr2:200585803-200586304	N_Shore	-3.31942	0.335756	-9.88641	1.31254e-21	5.23029e-21
cg04384208	FCGR3A	ENST00000476031	chr1	161549606	161549607	125	CGI:chr1:161530638-161530962	Opne Sea	-1.70423	0.309412	-5.50795	5.17603e-08	9.01228e-08
cg04388278	PRKAR2B	ENST00000265717	chr7	107090041	107090042	45391	CGI:chr7:107044368-107045320	Opne Sea	2.28883	0.232308	9.85256	1.76241e-21	6.95849e-21
cg04389897	TFAP2A	ENST00000319516	chr6	10398368	10398369	21271	CGI:chr6:10404129-10404947	Opne Sea	2.59403	0.145471	17.832	1.63561e-58	6.45158e-57
cg04390523	EDNRB	ENST00000626030	chr13	77918965	77918966	-165	CGI:chr13:77918290-77919247	Island	-2.05463	0.236988	-8.66976	3.24037e-17	9.7786e-17
cg04396998	PPP1R15A	ENST00000600406	chr19	48873465	48873466	-854	CGI:chr19:48872227-48872671	S_Shore	-1.75096	0.246541	-7.10211	3.15022e-12	6.90166e-12
cg04406454	TFAP2A	ENST00000319516	chr6	10398261	10398262	21378	CGI:chr6:10404129-10404947	Opne Sea	2.36086	0.163154	14.4701	1.68247e-41	2.31727e-40
cg04415798	PAX9	ENST00000402703	chr14	36659381	36659382	1812	CGI:chr14:36657581-36659069	S_Shore	0.465561	0.100501	4.6324	4.34233e-06	6.75147e-06
cg04423635	CACNA1H	ENST00000348261	chr16	1172519	1172520	19277	CGI:chr16:1171808-1172208	S_Shore	4.0712	0.300745	13.537	4.35285e-37	4.64566e-36
cg04425701	FXYD1	ENST00000455515	chr19	35139570	35139571	128	CGI:chr19:35141315-35141668	N_Shore	-5.01702	0.260823	-19.2354	5.28098e-66	3.69408e-64
cg04428163	SDCBP2	ENST00000360779	chr20	1313377	1313378	15863	CGI:chr20:1313037-1313684	Island	0.650259	0.213874	3.04039	0.00245475	0.00322277
cg04428453	ACSM5	ENST00000331849	chr16	20409330	20409331	-205	CGI:chr16:20348445-20349176	Opne Sea	-2.40025	0.267064	-8.98754	2.54314e-18	8.17675e-18
cg04435975	HOXB6	ENST00000484302	chr17	48605685	48605686	-692	CGI:chr17:48607882-48608087	N_Shelf	-1.009	0.181276	-5.56611	3.77038e-08	6.62535e-08
cg04450599	ALB	ENST00000484992	chr4	73412006	73412007	-1252	CGI:chr4:73258688-73259413	Opne Sea	-1.85411	0.487039	-3.80691	0.000153597	0.000217498
cg04452432	CX3CL1	ENST00000564948	chr16	57372599	57372600	73	CGI:chr16:57382062-57382426	Opne Sea	-3.76842	0.260835	-14.4475	2.16132e-41	2.95388e-40
cg04453971	GYPC	ENST00000259254	chr2	126655929	126655930	-5	CGI:chr2:126656120-126656595	N_Shore	-3.58055	0.207008	-17.2966	1.04703e-55	3.35996e-54
cg04456029	DTX1	ENST00000257600	chr12	113058321	113058322	630	CGI:chr12:113056584-113057729	S_Shore	-3.31759	0.314165	-10.56	3.21e-24	1.53423e-23
cg04460609	LDB2	ENST00000304523	chr4	16531185	16531186	367625	CGI:chr4:16360793-16361143	Opne Sea	2.05129	0.208872	9.82078	2.32254e-21	9.0754e-21
cg04463638	CLDN5	ENST00000403084	chr22	19525189	19525190	195	CGI:chr22:19523440-19524731	S_Shore	-2.95716	0.422813	-6.99402	6.47408e-12	1.38943e-11
cg04463816	CACNA1H	ENST00000348261	chr16	1213766	1213767	60524	CGI:chr16:1215151-1215661	N_Shore	2.33574	0.260215	8.97621	2.78805e-18	8.91774e-18
cg04467618	TCF21	ENST00000237316	chr6	133889808	133889809	472	CGI:chr6:133889501-133890080	Island	-2.21533	0.166291	-13.322	4.29172e-36	4.31604e-35
cg04470557	P4HA2	ENST00000471826	chr5	132295302	132295303	14	CGI:chr5:132293537-132294884	S_Shore	-1.35769	0.179778	-7.55207	1.40516e-13	3.35744e-13
cg04474049	CAV1	ENST00000341049	chr7	116524479	116524480	-307	CGI:chr7:116525377-116526424	N_Shore	-3.30826	0.306526	-10.7928	3.76814e-25	1.91269e-24
cg04479876	LIFR	ENST00000263409	chr5	38479634	38479635	115771	CGI:chr5:38556120-38557461	Opne Sea	2.53357	0.297383	8.51955	1.05272e-16	3.07395e-16
cg04480708	CACNA1H	ENST00000348261	chr16	1175588	1175589	22346	CGI:chr16:1177260-1177476	N_Shore	3.13449	0.343321	9.12991	7.95024e-19	2.63677e-18
cg04492228	GATA3	ENST00000461472	chr10	8059550	8059551	1150	CGI:chr10:8058421-8058805	S_Shore	-3.69291	0.31605	-11.6846	7.67618e-29	4.93779e-28
cg04498153	PTPRN2	ENST00000409483	chr7	157897447	157897448	690342	CGI:chr7:157897867-157898078	N_Shore	1.4149	0.173474	8.15631	1.70118e-15	4.52617e-15
cg04498679	C2	ENST00000383177	chr6	31927821	31927822	57	CGI:chr6:31901004-31902308	Opne Sea	-2.30476	0.307925	-7.48479	2.2583e-13	5.31717e-13
cg04500312	FGF1	ENST00000378046	chr5	142675098	142675099	10575	CGI:chr5:142770034-142771267	Opne Sea	-1.38957	0.364	-3.8175	0.000147284	0.000208934
cg04510153	DDR2	ENST00000367921	chr1	162691161	162691162	58690	CGI:chr1:162790460-162790932	Opne Sea	-2.48013	0.234574	-10.5729	2.85294e-24	1.36702e-23
cg04511534	GGT6	ENST00000573591	chr17	4560076	4560077	-140	CGI:chr17:4554888-4555689	Opne Sea	-8.23425	0.210141	-39.1844	1.33333e-175	6.3111e-172
cg04518342	P4HA2	ENST00000471826	chr5	132257413	132257414	37903	CGI:chr5:132257732-132258120	N_Shore	0.605775	0.114525	5.28944	1.66268e-07	2.79558e-07
cg04518342	PDLIM4	ENST00000253754	chr5	132257413	132257414	-259	CGI:chr5:132257732-132258120	N_Shore	-1.96683	0.16084	-12.2285	3.47467e-31	2.53678e-30
cg04519327	SPINT1	ENST00000344051	chr15	40857582	40857583	13563	CGI:chr15:40843521-40845012	Opne Sea	-4.36363	0.286541	-15.2286	3.37472e-45	5.56251e-44
cg04519870	ALPI	ENST00000295463	chr2	232456086	232456087	-38	CGI:chr2:232458670-232459226	N_Shelf	-0.574462	0.199871	-2.87416	0.00417921	0.00538837
cg04522003	RAMP2	ENST00000587142	chr17	42761684	42761685	425	CGI:chr17:42760798-42761535	S_Shore	-2.40532	0.250767	-9.59185	1.66996e-20	6.17938e-20
cg04523524	NMU	ENST00000505262	chr4	55636697	55636698	-437	CGI:chr4:55635745-55636498	S_Shore	1.16372	0.263752	4.41216	1.19211e-05	1.80546e-05
cg04546097	HGD	ENST00000488183	chr3	120682211	120682212	33	CGI:chr3:120596111-120596643	Opne Sea	-2.92493	0.29732	-9.83765	2.00621e-21	7.87076e-21
cg04550103	HJURP	ENST00000454020	chr2	233853635	233853636	840	CGI:chr2:233853850-233854933	N_Shore	-2.69681	0.240134	-11.2305	6.15259e-27	3.54429e-26
cg04551925	AQP1	ENST00000311813	chr7	30912125	30912126	269	CGI:chr7:31052102-31053462	Opne Sea	-5.17038	0.408465	-12.6581	4.39323e-33	3.61018e-32
cg04562491	DTX1	ENST00000257600	chr12	113057581	113057582	-110	CGI:chr12:113056584-113057729	Island	-2.85268	0.243043	-11.7373	4.57811e-29	2.96846e-28
cg04582364	FST	ENST00000491717	chr5	53482611	53482612	-84	CGI:chr5:53481958-53482166	S_Shore	-1.34665	0.265954	-5.06347	5.33902e-07	8.77733e-07
cg04593538	MEOX1	ENST00000318579	chr17	43662840	43662841	-885	CGI:chr17:43645851-43646458	Opne Sea	-1.37065	0.263445	-5.20277	2.61177e-07	4.37013e-07
cg04605940	PTPRN2	ENST00000409483	chr7	157598605	157598606	989184	CGI:chr7:157594361-157594630	S_Shelf	1.51906	0.195208	7.78175	2.71023e-14	6.74529e-14
cg04640865	GPM6A	ENST00000507520	chr4	175776665	175776666	10723	CGI:chr4:176001322-176001669	Opne Sea	-0.654182	0.199343	-3.28169	0.0010855	0.00145395
cg04641787	GATA3	ENST00000379328	chr10	8054191	8054192	-503	CGI:chr10:8049411-8056366	Island	-1.17098	0.548347	-2.13548	0.0330832	0.0398306
cg04642306	NCAM1	ENST00000621850	chr11	112963744	112963745	2263	CGI:chr11:112961802-112963768	Island	-1.82924	0.256284	-7.13756	2.47359e-12	5.44237e-12
cg04650653	LSP1	ENST00000311604	chr11	1869671	1869672	16700	CGI:chr11:1870807-1871326	N_Shore	1.14356	0.223497	5.11668	4.06753e-07	6.74299e-07
cg04651137	GPNMB	ENST00000487890	chr7	23247603	23247604	834	CGI:chr7:23247602-23247889	Island	-1.52543	0.239872	-6.35935	3.74722e-10	7.34547e-10
cg04652496	RCAN2	ENST00000306764	chr6	46326360	46326361	165613	CGI:chr6:46491141-46491520	Opne Sea	0.618519	0.283207	2.18399	0.0293088	0.0354759
cg04658021	PER1	ENST00000317276	chr17	8153649	8153650	-1213	CGI:chr17:8151232-8152517	S_Shore	-1.50376	0.197811	-7.60203	9.85639e-14	2.37282e-13
cg04678141	SVIL	ENST00000355867	chr10	29634991	29634992	-18	CGI:chr10:29735143-29737148	Opne Sea	-2.10829	0.192535	-10.9501	8.69167e-26	4.58902e-25
cg04688368	KCNMA1	ENST00000457953	chr10	77637588	77637589	-23	CGI:chr10:77636337-77638737	Island	-1.76967	0.268377	-6.59397	8.67887e-11	1.76904e-10
cg04692403	TCF21	ENST00000237316	chr6	133889674	133889675	338	CGI:chr6:133889501-133890080	Island	-2.76034	0.195116	-14.1471	5.90606e-40	7.42178e-39
cg04694437	MEF2C	ENST00000515093	chr5	88889234	88889235	91	CGI:chr5:88889407-88889772	N_Shore	-1.90269	0.152093	-12.51	2.00186e-32	1.58408e-31
cg04694991	SORBS1	ENST00000492542	chr10	95459908	95459909	22764	CGI:chr10:95560667-95561726	Opne Sea	-5.04668	0.401643	-12.5651	1.13997e-32	9.19227e-32
cg04695635	GRIK5	ENST00000593562	chr19	42006671	42006672	62828	CGI:chr19:42005707-42005942	S_Shore	1.93186	0.185426	10.4185	1.16239e-23	5.34001e-23
cg04699272	HAND2	ENST00000503024	chr4	173525904	173525905	3009	CGI:chr4:173528895-173530318	N_Shelf	-1.23957	0.193871	-6.39379	3.03156e-10	5.97767e-10
cg04710528	SCNN1B	ENST00000569789	chr16	23298177	23298178	19945	CGI:chr16:23301918-23302625	N_Shelf	4.78077	0.337945	14.1466	5.94226e-40	7.46396e-39
cg04713531	PTPRN2	ENST00000409483	chr7	158404596	158404597	183193	CGI:chr7:158405853-158406215	N_Shore	2.71599	0.223805	12.1355	8.83539e-31	6.27626e-30
cg04718492	VTCN1	ENST00000328189	chr1	117211119	117211120	-158	CGI:chr1:117121647-117122526	Opne Sea	-4.44967	0.330398	-13.4676	9.13133e-37	9.58351e-36
cg04728296	CPE	ENST00000402744	chr4	165493494	165493495	114551	CGI:chr4:165378823-165379516	Opne Sea	2.66899	0.247139	10.7995	3.58285e-25	1.82288e-24
cg04729913	GATA3	ENST00000481743	chr10	8052519	8052520	-1086	CGI:chr10:8049411-8056366	Island	-3.1303	0.415545	-7.53299	1.60802e-13	3.81839e-13
cg04742550	ITGAX	ENST00000268296	chr16	31355108	31355109	-27	CGI:chr16:31371605-31371818	Opne Sea	-1.21404	0.238788	-5.0842	4.79452e-07	7.90734e-07
cg04743106	PALLD	ENST00000261509	chr4	168656788	168656789	159721	CGI:chr4:168631565-168631796	Opne Sea	1.18583	0.360888	3.28587	0.00106962	0.00143491
cg04743650	VCAM1	ENST00000370119	chr1	100719514	100719515	-229	CGI:chr1:100895032-100895276	Opne Sea	-0.909137	0.216389	-4.20141	3.01124e-05	4.43979e-05
cg04751761	SLC9A3R2	ENST00000566198	chr16	2034191	2034192	919	CGI:chr16:2036419-2036891	N_Shelf	-1.39298	0.192996	-7.21765	1.43598e-12	3.20889e-12
cg04751811	ATP6V1B1	ENST00000234396	chr2	70965315	70965316	29432	CGI:chr2:70964964-70965365	Island	1.9762	0.260107	7.59763	1.01697e-13	2.4441e-13
cg04753078	TNXB	ENST00000375244	chr6	32095842	32095843	13533	CGI:chr6:32095756-32097267	Island	3.49331	0.337888	10.3387	2.3889e-23	1.08119e-22
cg04754196	CACNA1H	ENST00000348261	chr16	1200620	1200621	47378	CGI:chr16:1200277-1200687	Island	2.8719	0.319657	8.98431	2.61072e-18	8.39119e-18
cg04759114	KCNQ1	ENST00000526095	chr11	2807044	2807045	29468	CGI:chr11:2807215-2807654	N_Shore	-1.59064	0.279946	-5.68195	1.98562e-08	3.53929e-08
cg04771838	COL4A2	ENST00000360467	chr13	110341127	110341128	33859	CGI:chr13:110313427-110313876	Opne Sea	-1.57379	0.292045	-5.38885	9.8269e-08	1.6789e-07
cg04771946	HAND2	ENST00000503024	chr4	173528337	173528338	576	CGI:chr4:173528895-173530318	N_Shore	-1.39923	0.166905	-8.38339	3.02099e-16	8.53693e-16
cg04772947	SERPING1	ENST00000278407	chr11	57596067	57596068	-1452	CGI:chr11:57567575-57568013	Opne Sea	1.81833	0.259621	7.00376	6.06797e-12	1.30801e-11
cg04776357	CNTN1	ENST00000547702	chr12	40827887	40827888	135444	CGI:chr12:40692720-40693300	Opne Sea	1.3693	0.192489	7.11363	2.90726e-12	6.37036e-12
cg04779752	CLDN4	ENST00000340958	chr7	73831127	73831128	263	CGI:chr7:73831104-73831715	Island	-4.86056	0.352987	-13.7698	3.57268e-38	4.08471e-37
cg04784316	ERBB4	ENST00000342788	chr2	211744659	211744660	794183	CGI:chr2:212537456-212538523	Opne Sea	0.803378	0.199378	4.02943	6.23132e-05	9.03874e-05
cg04797323	SOCS2	ENST00000551556	chr12	93573202	93573203	1295	CGI:chr12:93570187-93573619	Island	-1.6126	0.146477	-11.0093	4.99065e-26	2.66518e-25
cg04799958	KRT18	ENST00000548015	chr12	52950065	52950066	259	CGI:chr12:52948901-52949378	S_Shore	-5.41278	0.406919	-13.3019	5.31241e-36	5.29191e-35
cg04799958	KRT8	ENST00000546921	chr12	52950065	52950066	-110	CGI:chr12:52948901-52949378	S_Shore	-5.0931	0.440344	-11.5662	2.43359e-28	1.52468e-27
cg04808985	PDE2A	ENST00000334456	chr11	72590880	72590881	83574	CGI:chr11:72590258-72590702	S_Shore	2.17586	0.266665	8.15953	1.66041e-15	4.42071e-15
cg04816394	CKMT2	ENST00000254035	chr5	81233248	81233249	-38	CGI:chr5:81301501-81301915	Opne Sea	-2.25019	0.222683	-10.1049	1.92486e-22	8.09746e-22
cg04824189	CD36	ENST00000435819	chr7	80513318	80513319	143742	CGI:chr7:80134477-80135573	Opne Sea	2.98449	0.336323	8.87389	6.37022e-18	2.01016e-17
cg04827692	AVPR1A	ENST00000550940	chr12	63150051	63150052	129	CGI:chr12:63149856-63151187	Island	-2.53019	0.23221	-10.8961	1.44041e-25	7.50189e-25
cg04834608	DNASE1	ENST00000570664	chr16	3656633	3656634	-79	CGI:chr16:3674343-3674848	Opne Sea	-5.37205	0.222015	-24.1968	1.78588e-93	5.07191e-91
cg04845649	HSF4	ENST00000522870	chr16	67165560	67165561	878	CGI:chr16:67162889-67166085	Island	1.80455	0.218416	8.262	7.64558e-16	2.09669e-15
cg04846432	MASP1	ENST00000337774	chr3	187247233	187247234	44790	CGI:chr3:187199623-187199968	Opne Sea	1.71142	0.173752	9.84977	1.80557e-21	7.11899e-21
cg04849227	SOSTDC1	ENST00000307068	chr7	16462960	16462961	2890	CGI:chr7:16420955-16421640	Opne Sea	-3.62441	0.369095	-9.81972	2.34386e-21	9.15622e-21
cg04862289	NFASC	ENST00000404977	chr1	204997080	204997081	168428	CGI:chr1:204981854-204982082	Opne Sea	0.762761	0.253923	3.00391	0.00276455	0.0036055
cg04863197	PYCR1	ENST00000582198	chr17	81940098	81940099	2315	CGI:chr17:81941143-81941615	N_Shore	1.97793	0.312422	6.33097	4.45897e-10	8.70282e-10
cg04863892	HOXA5	ENST00000222726	chr7	27143756	27143757	-87	CGI:chr7:27142994-27145943	Island	-1.65325	0.176883	-9.34657	1.31945e-19	4.59727e-19
cg04864538	PTPRN2	ENST00000409483	chr7	158508486	158508487	79303	CGI:chr7:158508574-158508918	N_Shore	1.30608	0.257242	5.07725	4.96634e-07	8.17978e-07
cg04865319	PALLD	ENST00000507735	chr4	168870767	168870768	38725	CGI:chr4:168877759-168878474	Opne Sea	-1.19313	0.335256	-3.55886	0.000398738	0.000550305
cg04867423	DDR2	ENST00000367921	chr1	162710330	162710331	77859	CGI:chr1:162790460-162790932	Opne Sea	-2.8344	0.300129	-9.44394	5.84863e-20	2.08591e-19
cg04876582	ADAM12	ENST00000368676	chr10	126176182	126176183	212274	CGI:chr10:126387586-126388913	Opne Sea	-0.602534	0.22195	-2.71473	0.00680355	0.008624
cg04883026	SPTBN2	ENST00000529997	chr11	66720467	66720468	774	CGI:chr11:66727466-66728916	Opne Sea	-3.52773	0.2383	-14.8037	4.08518e-43	6.03011e-42
cg04887675	COL4A1	ENST00000543140	chr13	110304414	110304415	2718	CGI:chr13:110306544-110308243	N_Shelf	-1.77841	0.268358	-6.62702	7.03776e-11	1.44125e-10
cg04887675	COL4A2	ENST00000400163	chr13	110304414	110304415	-1399	CGI:chr13:110306544-110308243	N_Shelf	-0.978965	0.244815	-3.99879	7.07376e-05	0.000102216
cg04894537	KCNQ1	ENST00000155840	chr11	2741941	2741942	296949	CGI:chr11:2699180-2700857	Opne Sea	2.23922	0.231707	9.66401	8.97508e-21	3.36936e-20
cg04902871	KCNQ1	ENST00000496887	chr11	2443724	2443725	-961	CGI:chr11:2443941-2444418	N_Shore	-1.74862	0.273969	-6.38256	3.24868e-10	6.39868e-10
cg04905719	SGK1	ENST00000533224	chr6	134296112	134296113	22001	CGI:chr6:134317659-134317883	Opne Sea	0.738288	0.246972	2.98936	0.00289791	0.00377197
cg04905834	CACNA1H	ENST00000348261	chr16	1166285	1166286	13043	CGI:chr16:1167128-1167406	N_Shore	3.01722	0.358983	8.40491	2.5596e-16	7.25911e-16
cg04908625	ADCY5	ENST00000462833	chr3	123448035	123448036	1724	CGI:chr3:123447371-123450281	Island	-1.91195	0.180632	-10.5848	2.56002e-24	1.22832e-23
cg04912778	KCNMA1	ENST00000286627	chr10	77197190	77197191	441406	CGI:chr10:77636337-77638737	Opne Sea	1.7845	0.211296	8.44552	1.87049e-16	5.37128e-16
cg04913265	JAM3	ENST00000531302	chr11	134069732	134069733	646	CGI:chr11:134068955-134069786	Island	-1.92158	0.150715	-12.7497	1.70898e-33	1.4501e-32
cg04917446	HOXB9	ENST00000311177	chr17	48621711	48621712	4646	CGI:chr17:48621518-48621721	Island	-1.05912	0.206893	-5.11919	4.01276e-07	6.65902e-07
cg04920951	GSTP1	ENST00000494593	chr11	67583800	67583801	-23	CGI:chr11:67583457-67584482	Island	-4.28261	0.234093	-18.2945	5.82296e-61	2.7562e-59
cg04922203	SEMA6A	ENST00000512156	chr5	116571874	116571875	2361	CGI:chr5:116572701-116575096	N_Shore	-1.30985	0.216334	-6.05474	2.34099e-09	4.37914e-09
cg04942516	FHL2	ENST00000607522	chr2	105439001	105439002	-487	CGI:chr2:105398421-105399427	Opne Sea	-0.622103	0.285905	-2.17591	0.0299102	0.0361561
cg04947052	LIMS2	ENST00000409455	chr2	127673363	127673364	947	CGI:chr2:127674620-127675916	N_Shore	-4.21154	0.260861	-16.1447	8.79061e-50	2.07353e-48
cg04972436	BIRC5	ENST00000301633	chr17	78216598	78216599	2411	CGI:chr17:78214048-78214546	S_Shelf	2.40026	0.336488	7.13325	2.55004e-12	5.60361e-12
cg04976324	PROX1	ENST00000607425	chr1	213989202	213989203	-517	CGI:chr1:213989165-213989394	Island	-1.54216	0.200479	-7.69238	5.16581e-14	1.26441e-13
cg04982488	AFAP1L2	ENST00000419268	chr10	114343939	114343940	60542	CGI:chr10:114285995-114286353	Opne Sea	-2.42243	0.302627	-8.00467	5.28327e-15	1.37341e-14
cg04983142	GFRA1	ENST00000369234	chr10	116272843	116272844	191	CGI:chr10:116271067-116274718	Island	-2.78915	0.460278	-6.05971	2.27335e-09	4.25683e-09
cg04983933	CACNA1H	ENST00000348261	chr16	1167171	1167172	13929	CGI:chr16:1167128-1167406	Island	2.17575	0.363747	5.98147	3.59612e-09	6.64302e-09
cg04988514	GRIN2D	ENST00000263269	chr19	48444303	48444304	49427	CGI:chr19:48442543-48444379	Island	1.07961	0.10896	9.90832	1.08429e-21	4.33897e-21
cg04990850	EPHB6	ENST00000619012	chr7	142867161	142867162	12099	CGI:chr7:142854117-142855424	Opne Sea	4.38782	0.277219	15.828	3.49098e-48	7.08676e-47
cg04992250	PTPRN2	ENST00000409483	chr7	158257214	158257215	330575	CGI:chr7:158266059-158266367	Opne Sea	2.13763	0.219898	9.72097	5.50229e-21	2.10034e-20
cg04995717	TEK	ENST00000406359	chr9	27109295	27109296	-122	CGI:chr9:26956303-26956772	Opne Sea	-2.05591	0.213898	-9.61163	1.40487e-20	5.22844e-20
cg05000331	MAF	ENST00000569649	chr16	79589781	79589782	10122	CGI:chr16:79589594-79590060	Island	-1.72488	0.232745	-7.41104	3.78407e-13	8.79369e-13
cg05002166	ESRRG	ENST00000493748	chr1	216946127	216946128	130763	CGI:chr1:217089656-217089872	Opne Sea	-0.367185	0.168542	-2.17859	0.0297091	0.035916
cg05007126	SDCBP2	ENST00000360779	chr20	1330240	1330241	-1000	CGI:chr20:1325255-1325910	Opne Sea	-1.0233	0.215832	-4.74121	2.59579e-06	4.08469e-06
cg05007180	ABAT	ENST00000268251	chr16	8752382	8752383	77816	CGI:chr16:8797465-8798071	Opne Sea	2.04497	0.357409	5.72166	1.59e-08	2.84519e-08
cg05008898	COL23A1	ENST00000390654	chr5	178526741	178526742	63815	CGI:chr5:178525109-178525737	S_Shore	0.950405	0.293754	3.23538	0.00127447	0.00170001
cg05012239	MUC20	ENST00000447234	chr3	195720820	195720821	-63	CGI:chr3:195725133-195725774	Opne Sea	-3.34756	0.213466	-15.6819	1.88462e-47	3.65596e-46
cg05012972	PTPRN2	ENST00000409483	chr7	158457437	158457438	130352	CGI:chr7:158457436-158457805	Island	2.55737	0.282321	9.05841	1.4281e-18	4.67097e-18
cg05031011	CACNA1H	ENST00000348261	chr16	1166327	1166328	13085	CGI:chr16:1167128-1167406	N_Shore	3.55844	0.310784	11.4499	7.50363e-28	4.56519e-27
cg05059438	ITGAX	ENST00000268296	chr16	31371728	31371729	16593	CGI:chr16:31371605-31371818	Island	0.987674	0.278423	3.54739	0.000416166	0.000573298
cg05087623	UBD	ENST00000377050	chr6	29560093	29560094	-167	CGI:chr6:29553333-29554056	Opne Sea	-1.93638	0.283653	-6.8266	1.94831e-11	4.09049e-11
cg05101821	PTPRN2	ENST00000409483	chr7	158414679	158414680	173110	CGI:chr7:158405853-158406215	Opne Sea	0.902071	0.196151	4.59885	5.07842e-06	7.86751e-06
cg05102394	EDNRA	ENST00000324300	chr4	147481747	147481748	814	CGI:chr4:147481046-147481608	S_Shore	-0.608434	0.175909	-3.4588	0.000576893	0.000789997
cg05106892	SYNM	ENST00000328642	chr15	99130526	99130527	25445	CGI:chr15:99104824-99106239	Opne Sea	-3.20293	0.579976	-5.52252	4.78181e-08	8.34173e-08
cg05114861	SH3BP5	ENST00000459627	chr3	15324527	15324528	7537	CGI:chr3:15331807-15332702	Opne Sea	-1.26153	0.173446	-7.27337	9.80746e-13	2.21215e-12
cg05120042	TOP2A	ENST00000581055	chr17	40416000	40416001	1706	CGI:chr17:40417464-40417991	N_Shore	-2.63622	0.366866	-7.18577	1.78402e-12	3.96138e-12
cg05122957	BOC	ENST00000471963	chr3	113254695	113254696	42115	CGI:chr3:113211590-113212659	Opne Sea	-1.957	0.184422	-10.6115	2.00329e-24	9.67412e-24
cg05125838	COL7A1	ENST00000470076	chr3	48564152	48564153	841	CGI:chr3:48556589-48557420	Opne Sea	-2.03681	0.30701	-6.63432	6.71839e-11	1.37753e-10
cg05130081	PTPRN2	ENST00000409483	chr7	158074572	158074573	513217	CGI:chr7:158085292-158085953	Opne Sea	2.37401	0.189371	12.5363	1.53061e-32	1.22483e-31
cg05138298	CACNA1H	ENST00000348261	chr16	1204253	1204254	51011	CGI:chr16:1204108-1204375	Island	2.43219	0.294383	8.26199	7.64628e-16	2.09669e-15
cg05140806	SHH	ENST00000297261	chr7	155804650	155804651	7624	CGI:chr7:155802998-155810541	Island	0.724892	0.189816	3.81892	0.00014646	0.000207953
cg05145573	LPCAT1	ENST00000283415	chr5	1479796	1479797	44182	CGI:chr5:1483648-1483954	N_Shelf	1.75722	0.256478	6.85135	1.65781e-11	3.49065e-11
cg05147654	PTPRN2	ENST00000409483	chr7	157655873	157655874	931916	CGI:chr7:157655548-157655874	Island	1.50498	0.232774	6.46543	1.94483e-10	3.8831e-10
cg05155840	HAND2	ENST00000503024	chr4	173527690	173527691	1223	CGI:chr4:173528895-173530318	N_Shore	-1.77569	0.174164	-10.1955	8.60731e-23	3.72975e-22
cg05156120	MEOX1	ENST00000549132	chr17	43645757	43645758	15807	CGI:chr17:43645851-43646458	N_Shore	-0.921064	0.224747	-4.09822	4.67304e-05	6.82405e-05
cg05157433	UBD	ENST00000377050	chr6	29560108	29560109	-182	CGI:chr6:29553333-29554056	Opne Sea	-2.07583	0.343257	-6.04745	2.44364e-09	4.56905e-09
cg05163496	CD8A	ENST00000352580	chr2	86790981	86790982	-85	CGI:chr2:86788851-86791059	Island	-0.466447	0.213311	-2.18669	0.0291095	0.0352511
cg05166028	PTPRN2	ENST00000409483	chr7	157829446	157829447	758343	CGI:chr7:157826164-157826610	S_Shelf	1.40655	0.174602	8.05572	3.61445e-15	9.47833e-15
cg05166801	CAV2	ENST00000495841	chr7	116503405	116503406	3360	CGI:chr7:116499485-116500298	S_Shelf	-0.807729	0.28279	-2.85628	0.0044189	0.00567988
cg05171952	PITX1	ENST00000506438	chr5	135029830	135029831	4805	CGI:chr5:135027402-135029456	S_Shore	1.55013	0.226286	6.85032	1.6828e-11	3.54222e-11
cg05173749	MAP1B	ENST00000511641	chr5	72156753	72156754	49266	CGI:chr5:72107050-72109041	Opne Sea	-1.40373	0.284042	-4.94198	9.77786e-07	1.58337e-06
cg05179204	DCN	ENST00000052754	chr12	91146163	91146164	36961	CGI:chr12:90954027-90954319	Opne Sea	4.46271	0.488712	9.13157	7.84264e-19	2.60443e-18
cg05181041	ADAM12	ENST00000368676	chr10	126388372	126388373	84	CGI:chr10:126387586-126388913	Island	0.898277	0.216083	4.1571	3.64083e-05	5.34696e-05
cg05183646	SGK1	ENST00000477460	chr6	134170005	134170006	2903	CGI:chr6:134174801-134175820	Opne Sea	-1.38226	0.233565	-5.91811	5.2518e-09	9.60283e-09
cg05184843	ARHGEF15	ENST00000421050	chr17	8315995	8315996	5172	CGI:chr17:8326877-8327623	Opne Sea	-1.36987	0.237644	-5.76435	1.25023e-08	2.24554e-08
cg05186455	SERPINA5	ENST00000553780	chr14	94561355	94561356	-88	CGI:chr14:94768275-94770232	Opne Sea	-1.63197	0.44674	-3.65307	0.000279332	0.000388684
cg05190718	CASQ2	ENST00000261448	chr1	115768091	115768092	691	CGI:chr1:115828189-115829006	Opne Sea	0.687849	0.305825	2.24916	0.0248259	0.0302322
cg05194102	SLC9A3R2	ENST00000424542	chr16	2038959	2038960	12090	CGI:chr16:2038752-2038997	Island	-0.903825	0.209425	-4.31575	1.83029e-05	2.73824e-05
cg05194426	CYP2E1	ENST00000480558	chr10	133529689	133529690	1609	CGI:chr10:133527751-133529057	S_Shore	-1.03962	0.192475	-5.40134	9.1934e-08	1.57275e-07
cg05195017	NEU4	ENST00000407683	chr2	241817399	241817400	8573	CGI:chr2:241816063-241816404	S_Shore	0.639734	0.145938	4.3836	1.35472e-05	2.04128e-05
cg05200628	CD48	ENST00000368046	chr1	160711970	160711971	-118	CGI:chr1:160801893-160802163	Opne Sea	-1.30986	0.180913	-7.2403	1.23015e-12	2.76351e-12
cg05209330	P4HA2	ENST00000395164	chr5	132215249	132215250	6843	CGI:chr5:132227401-132228261	Opne Sea	-1.18181	0.243687	-4.84971	1.53816e-06	2.46244e-06
cg05234415	PPP1R14A	ENST00000587515	chr19	38253104	38253105	154	CGI:chr19:38255998-38256739	N_Shelf	-5.24376	0.316652	-16.56	6.72343e-52	1.81507e-50
cg05234415	SPINT2	ENST00000590510	chr19	38253104	38253105	9068	CGI:chr19:38255998-38256739	N_Shelf	2.87862	0.339897	8.46911	1.55808e-16	4.49324e-16
cg05237641	ADAM12	ENST00000368676	chr10	126388738	126388739	-282	CGI:chr10:126387586-126388913	Island	0.912683	0.217656	4.19323	3.11902e-05	4.59489e-05
cg05241143	PTPRN2	ENST00000409483	chr7	158123944	158123945	463845	CGI:chr7:158126012-158126717	N_Shelf	0.587088	0.250083	2.34757	0.0191859	0.0234841
cg05241828	GPT	ENST00000528431	chr8	144503124	144503125	150	CGI:chr8:144500077-144501324	S_Shore	-1.50889	0.198253	-7.61095	9.24987e-14	2.22978e-13
cg05243700	ACSM1	ENST00000520010	chr16	20698929	20698930	-1184	CGI:chr16:20741324-20741958	Opne Sea	0.701844	0.334521	2.09806	0.0362733	0.0435623
cg05247914	FXYD1	ENST00000351325	chr19	35138797	35138798	-12	CGI:chr19:35141315-35141668	N_Shelf	-2.49602	0.158739	-15.724	1.15957e-47	2.29649e-46
cg05249393	LDLR	ENST00000558518	chr19	11089207	11089208	-156	CGI:chr19:11090243-11091010	N_Shore	-2.64274	0.422365	-6.25701	6.99353e-10	1.34683e-09
cg05251269	SLC9A3R2	ENST00000565855	chr16	2033127	2033128	-138	CGI:chr16:2036419-2036891	N_Shelf	-1.52826	0.268111	-5.7001	1.79413e-08	3.20321e-08
cg05255351	LPCAT1	ENST00000283415	chr5	1503864	1503865	20114	CGI:chr5:1494738-1495172	Opne Sea	0.807701	0.253926	3.18085	0.00153608	0.00204168
cg05259872	PALLD	ENST00000504519	chr4	168631159	168631160	-457	CGI:chr4:168631565-168631796	N_Shore	-0.597778	0.259422	-2.30427	0.0215122	0.0262806
cg05264018	CACNA1H	ENST00000348261	chr16	1180213	1180214	26971	CGI:chr16:1180112-1180317	Island	2.36028	0.331299	7.12432	2.70489e-12	5.93516e-12
cg05265414	COL4A1	ENST00000615732	chr13	110262227	110262228	36673	CGI:chr13:110306544-110308243	Opne Sea	-1.48829	0.303842	-4.89823	1.21321e-06	1.95535e-06
cg05284873	C3	ENST00000245907	chr19	6709811	6709812	10872	CGI:chr19:6707101-6707556	S_Shelf	6.17939	0.495252	12.4772	2.79652e-32	2.19456e-31
cg05300045	ACSM5	ENST00000331849	chr16	20409341	20409342	-194	CGI:chr16:20348445-20349176	Opne Sea	-2.23133	0.249683	-8.93663	3.84142e-18	1.22415e-17
cg05305434	LSP1	ENST00000311604	chr11	1852819	1852820	-152	CGI:chr11:1870807-1871326	Opne Sea	-1.14266	0.234241	-4.87813	1.33884e-06	2.15635e-06
cg05306745	TIMP2	ENST00000262768	chr17	78925763	78925764	-375	CGI:chr17:78924640-78925879	Island	-1.33169	0.126818	-10.5007	5.5108e-24	2.58689e-23
cg05308556	PTPRN2	ENST00000409483	chr7	157616078	157616079	971711	CGI:chr7:157617154-157617549	N_Shore	2.03778	0.221008	9.22041	3.76916e-19	1.28089e-18
cg05323345	IGF2	ENST00000381389	chr11	2141944	2141945	-927	CGI:chr11:2137721-2141254	S_Shore	4.3776	0.308889	14.1721	4.56561e-40	5.79113e-39
cg05325028	SLC16A3	ENST00000583025	chr17	82250562	82250563	13391	CGI:chr17:82250320-82250563	Island	2.35834	0.463081	5.09272	4.5916e-07	7.58324e-07
cg05336056	LRP2	ENST00000443831	chr2	169285878	169285879	76657	CGI:chr2:169361804-169363035	Opne Sea	0.730926	0.250008	2.92361	0.00357654	0.00462245
cg05346611	SERPINA1	ENST00000393087	chr14	94388751	94388752	70	CGI:chr14:94174002-94175311	Opne Sea	-5.93191	0.340885	-17.4015	2.96852e-56	9.64255e-55
cg05361273	LIMS2	ENST00000469300	chr2	127652455	127652456	3631	CGI:chr2:127652989-127653230	N_Shore	-4.09943	0.315271	-13.0029	1.23196e-34	1.12537e-33
cg05364651	CACNA1H	ENST00000348261	chr16	1217876	1217877	64634	CGI:chr16:1217865-1218605	Island	4.1206	0.345483	11.9271	7.05099e-30	4.73512e-29
cg05366923	LAMC2	ENST00000493293	chr1	183185921	183185922	-318	CGI:chr1:183022669-183024235	Opne Sea	-4.67647	0.397355	-11.769	3.35433e-29	2.18093e-28
cg05368740	HSPB6	ENST00000587965	chr19	35755981	35755982	1029	CGI:chr19:35755583-35757081	Island	-5.15654	0.285931	-18.0342	1.39771e-59	5.83748e-58
cg05372444	UPK3B	ENST00000334348	chr7	76516355	76516356	5926	CGI:chr7:76516079-76516464	Island	0.732722	0.223088	3.28445	0.00110287	0.00147639
cg05374271	RGS2	ENST00000487236	chr1	192809760	192809761	616	CGI:chr1:192808502-192809068	S_Shore	-2.93752	0.257047	-11.4279	9.273e-28	5.60326e-27
cg05385513	EFEMP1	ENST00000452161	chr2	55923343	55923344	434	CGI:chr2:55923205-55923813	Island	-3.0958	0.227894	-13.5844	2.62206e-37	2.82812e-36
cg05390144	ELF5	ENST00000528709	chr11	34511917	34511918	-88	CGI:chr11:34438618-34439310	Opne Sea	-6.62133	0.408027	-16.2277	3.33474e-50	8.22106e-49
cg05396212	KRT19	ENST00000455635	chr17	41527453	41527454	847	CGI:chr17:41527656-41528347	N_Shore	-7.30016	0.549564	-13.2836	6.44746e-36	6.36233e-35
cg05401364	BOC	ENST00000484034	chr3	113248282	113248283	31930	CGI:chr3:113211590-113212659	Opne Sea	-2.0204	0.161662	-12.4977	2.27061e-32	1.78289e-31
cg05408203	CACNA1H	ENST00000348261	chr16	1208830	1208831	55588	CGI:chr16:1204801-1205081	S_Shelf	3.15769	0.261804	12.0613	1.85634e-30	1.27961e-29
cg05416911	C1S	ENST00000495061	chr12	7068745	7068746	1653	CGI:chr12:7018230-7019052	Opne Sea	-2.77943	0.360011	-7.72041	4.22245e-14	1.03789e-13
cg05432213	ACTC1	ENST00000290378	chr15	34794784	34794785	1356	CGI:chr15:34754242-34755211	Opne Sea	-2.24249	0.328172	-6.83329	1.86525e-11	3.9164e-11
cg05433039	KCNMA1	ENST00000372437	chr10	77637317	77637318	131	CGI:chr10:77636337-77638737	Island	-2.88889	0.297908	-9.69727	6.74625e-21	2.5556e-20
cg05433557	PTPRN2	ENST00000409483	chr7	158532332	158532333	55457	CGI:chr7:158526278-158526480	Opne Sea	2.98038	0.233442	12.7671	1.428e-33	1.21715e-32
cg05436064	HSF4	ENST00000521314	chr16	67163277	67163278	-1495	CGI:chr16:67162889-67166085	Island	0.97823	0.190463	5.13606	3.68137e-07	6.11767e-07
cg05437692	NR3C2	ENST00000512865	chr4	148441283	148441284	942	CGI:chr4:148442060-148445904	N_Shore	-1.16785	0.25997	-4.49223	8.29845e-06	1.26707e-05
cg05437823	TFAP2B	ENST00000393655	chr6	50845963	50845964	27239	CGI:chr6:50845601-50845986	Island	0.966449	0.214124	4.5135	7.53011e-06	1.15404e-05
cg05440824	CCL2	ENST00000225831	chr17	34254016	34254017	-1270	CGI:chr17:34039924-34040387	Opne Sea	1.38069	0.310028	4.45345	9.89697e-06	1.50468e-05
cg05452524	HLF	ENST00000430986	chr17	55265668	55265669	-143	CGI:chr17:55264837-55265673	Island	-2.1385	0.22456	-9.5231	2.98388e-20	1.0776e-19
cg05452899	IGF2	ENST00000416167	chr11	2139903	2139904	-513	CGI:chr11:2137721-2141254	Island	-3.05174	0.333461	-9.15173	6.64435e-19	2.21375e-18
cg05458052	GRHL2	ENST00000521085	chr8	101491664	101491665	-776	CGI:chr8:101492250-101492542	N_Shore	-3.7245	0.250752	-14.8534	2.34149e-43	3.52216e-42
cg05479582	KCNMA1	ENST00000372437	chr10	77636866	77636867	582	CGI:chr10:77636337-77638737	Island	-2.2605	0.233095	-9.69777	6.71752e-21	2.54948e-20
cg05482502	PTPRN2	ENST00000409483	chr7	157547696	157547697	1040093	CGI:chr7:157553919-157554375	Opne Sea	1.60974	0.207883	7.74349	3.57489e-14	8.82612e-14
cg05490023	HOXB6	ENST00000490419	chr17	48600598	48600599	3535	CGI:chr17:48597682-48598227	S_Shelf	-2.43687	0.253718	-9.60465	1.4911e-20	5.54356e-20
cg05492113	TUB	ENST00000534099	chr11	8038785	8038786	19540	CGI:chr11:8031698-8031943	Opne Sea	2.09124	0.202104	10.3474	2.20843e-23	1.00207e-22
cg05501407	F13A1	ENST00000264870	chr6	6145436	6145437	175399	CGI:chr6:6058122-6058431	Opne Sea	0.733397	0.281404	2.6062	0.00935837	0.0117622
cg05509753	TGFB1I1	ENST00000565454	chr16	31471297	31471298	-289	CGI:chr16:31475831-31477646	Opne Sea	-3.96455	0.271289	-14.6137	3.41349e-42	4.89117e-41
cg05525368	CDC20	ENST00000478882	chr1	43360233	43360234	465	CGI:chr1:43358463-43359388	S_Shore	-4.05275	0.343284	-11.8058	2.33601e-29	1.52793e-28
cg05537253	SCNN1B	ENST00000343070	chr16	23303073	23303074	802	CGI:chr16:23301918-23302625	S_Shore	-2.84506	0.419464	-6.7826	2.59306e-11	5.42171e-11
cg05538432	C1S	ENST00000328916	chr12	7060447	7060448	-69	CGI:chr12:7018230-7019052	Opne Sea	-1.83578	0.264581	-6.93846	9.37759e-12	1.99943e-11
cg05544396	RRAD	ENST00000299759	chr16	66925877	66925878	-232	CGI:chr16:66924830-66925752	S_Shore	-3.35274	0.298736	-11.2231	6.59827e-27	3.77804e-26
cg05559808	SVIL	ENST00000355867	chr10	29545272	29545273	89701	CGI:chr10:29409433-29410115	Opne Sea	-3.44184	0.348409	-9.87871	1.40367e-21	5.58089e-21
cg05575054	ADRB1	ENST00000369295	chr10	114045209	114045210	1152	CGI:chr10:114043324-114045709	Island	-1.33752	0.13791	-9.69849	6.6761e-21	2.53851e-20
cg05581460	PTPRN2	ENST00000409483	chr7	157791491	157791492	796298	CGI:chr7:157794019-157794420	N_Shelf	1.31567	0.202772	6.48842	1.68511e-10	3.3783e-10
cg05609218	ITGA8	ENST00000378076	chr10	15718948	15718949	1178	CGI:chr10:15719424-15720102	N_Shore	-1.59829	0.198632	-8.04648	3.872e-15	1.01453e-14
cg05614735	WNK4	ENST00000246914	chr17	42784060	42784061	3381	CGI:chr17:42783946-42784162	Island	0.713079	0.264921	2.69167	0.00728683	0.00920988
cg05618426	EDNRA	ENST00000358556	chr4	147480806	147480807	-112	CGI:chr4:147481046-147481608	N_Shore	-2.25108	0.20303	-11.0874	2.38948e-26	1.3131e-25
cg05624196	APOD	ENST00000463719	chr3	195584012	195584013	22	CGI:chr3:195619081-195619437	Opne Sea	-1.28739	0.409326	-3.14514	0.00173341	0.00229881
cg05630800	ANGPTL1	ENST00000234816	chr1	178871163	178871164	-110	CGI:chr1:178724833-178726013	Opne Sea	-2.78828	0.261362	-10.6683	1.19002e-24	5.82099e-24
cg05639205	SHH	ENST00000297261	chr7	155802999	155803000	9275	CGI:chr7:155802998-155810541	Island	0.618193	0.200198	3.08791	0.00209884	0.00276599
cg05639246	TFAP2A	ENST00000461628	chr6	10393545	10393546	11050	CGI:chr6:10390655-10390865	S_Shelf	3.02161	0.130397	23.1724	1.001e-87	2.15368e-85
cg05640128	DPP6	ENST00000496611	chr7	154305185	154305186	-28	CGI:chr7:154304879-154305196	Island	-0.934522	0.153301	-6.096	1.8346e-09	3.45256e-09
cg05641529	ADH1B	ENST00000506651	chr4	99321800	99321801	-398	CGI:chr4:99088585-99088978	Opne Sea	-3.41863	0.529989	-6.45038	2.13559e-10	4.24904e-10
cg05642546	ELMO1	ENST00000310758	chr7	37259322	37259323	189928	CGI:chr7:37447751-37449069	Opne Sea	0.979523	0.176809	5.54002	4.34665e-08	7.60223e-08
cg05653018	ELF3	ENST00000367284	chr1	202010405	202010406	-113	CGI:chr1:201982457-201983451	Opne Sea	-4.27125	0.402503	-10.6117	2.00009e-24	9.66686e-24
cg05654946	MEF2C	ENST00000424173	chr5	88722074	88722075	182184	CGI:chr5:88689653-88689993	Opne Sea	1.23863	0.179903	6.88497	1.33025e-11	2.81598e-11
cg05663480	NFASC	ENST00000404977	chr1	204834685	204834686	6033	CGI:chr1:204981854-204982082	Opne Sea	1.20373	0.1748	6.88632	1.3185e-11	2.79485e-11
cg05670461	VEPH1	ENST00000479987	chr3	157437299	157437300	96321	CGI:chr3:157437478-157437976	N_Shore	0.937261	0.143978	6.50977	1.48461e-10	2.98964e-10
cg05672569	PTPRN2	ENST00000409483	chr7	157539851	157539852	1047938	CGI:chr7:157527768-157527975	Opne Sea	1.6955	0.17166	9.87711	1.42341e-21	5.65619e-21
cg05689110	DTX1	ENST00000257600	chr12	113087116	113087117	29425	CGI:chr12:113093109-113093671	Opne Sea	0.617941	0.223029	2.77068	0.00574877	0.00732887
cg05693489	PSMB9	ENST00000414474	chr6	32845664	32845665	827	CGI:chr6:32843717-32844062	S_Shore	-5.70017	0.29458	-19.3502	1.26576e-66	9.68941e-65
cg05697695	PTGER1	ENST00000292513	chr19	14473369	14473370	1994	CGI:chr19:14471607-14474286	Island	0.629933	0.183911	3.42521	0.000651748	0.000889417
cg05700339	CIDEA	ENST00000521296	chr18	12254567	12254568	-136	CGI:chr18:12254148-12255090	Island	-1.76846	0.246426	-7.17644	1.90078e-12	4.21439e-12
cg05724197	CX3CL1	ENST00000006053	chr16	57372132	57372133	-327	CGI:chr16:57382062-57382426	Opne Sea	-3.29722	0.289686	-11.382	1.44213e-27	8.59345e-27
cg05736768	DPYS	ENST00000521573	chr8	104467020	104467021	25	CGI:chr8:104466444-104467112	Island	-0.895437	0.199807	-4.48151	8.71356e-06	1.32696e-05
cg05744064	SECTM1	ENST00000581691	chr17	82327639	82327640	6436	CGI:chr17:82333144-82334518	Opne Sea	0.799901	0.245189	3.26239	0.00116076	0.00155154
cg05756780	IL6R	ENST00000512471	chr1	154408229	154408230	2613	CGI:chr1:154405194-154405969	S_Shelf	-2.74129	0.199947	-13.7101	6.79773e-38	7.55895e-37
cg05764422	CACNA1H	ENST00000348261	chr16	1180316	1180317	27074	CGI:chr16:1180112-1180317	Island	2.44455	0.294914	8.28903	6.22344e-16	1.72435e-15
cg05766510	PTPRN2	ENST00000409483	chr7	157661370	157661371	926419	CGI:chr7:157661158-157661516	Island	0.838561	0.186915	4.48633	8.52436e-06	1.29954e-05
cg05774699	HOXA5	ENST00000222726	chr7	27144697	27144698	-1028	CGI:chr7:27142994-27145943	Island	-0.872222	0.21628	-4.03284	6.14356e-05	8.9201e-05
cg05776336	CP	ENST00000490639	chr3	149221700	149221701	125	CGI:chr3:149129411-149130181	Opne Sea	-3.68327	0.334106	-11.0243	4.33423e-26	2.33306e-25
cg05777976	IGF2	ENST00000381389	chr11	2142308	2142309	-1291	CGI:chr11:2137721-2141254	S_Shore	7.87524	0.580359	13.5696	3.07249e-37	3.28534e-36
cg05783223	FGR	ENST00000475472	chr1	27634823	27634824	312	CGI:chr1:27635048-27635299	N_Shore	-1.00771	0.236953	-4.25279	2.41102e-05	3.58085e-05
cg05789595	DST	ENST00000521104	chr6	56690476	56690477	2828	CGI:chr6:56542666-56543128	Opne Sea	-0.73898	0.222975	-3.31418	0.000968528	0.00130472
cg05796704	FBXO2	ENST00000466919	chr1	11654161	11654162	37	CGI:chr1:11654160-11655249	Island	-3.74846	0.201887	-18.5671	2.051e-62	1.13989e-60
cg05800416	CSGALNACT1	ENST00000454498	chr8	19602586	19602587	-90	CGI:chr8:19602394-19602626	Island	-0.429191	0.173371	-2.47557	0.0135482	0.0167634
cg05801246	CPXM2	ENST00000615851	chr10	123892033	123892034	-48	CGI:chr10:123891304-123891937	S_Shore	-2.31248	0.244916	-9.44192	5.92654e-20	2.11105e-19
cg05802386	SLC2A1	ENST00000372500	chr1	42957249	42957250	1588	CGI:chr1:42957796-42959097	N_Shore	-3.91391	0.220276	-17.7682	3.54515e-58	1.33531e-56
cg05808709	ATP1A2	ENST00000472488	chr1	160125164	160125165	9404	CGI:chr1:160098913-160099212	Opne Sea	2.184	0.279146	7.82385	1.99586e-14	5.02325e-14
cg05814312	SVIL	ENST00000355867	chr10	29471758	29471759	163215	CGI:chr10:29409433-29410115	Opne Sea	-0.88886	0.212713	-4.17869	3.31988e-05	4.8842e-05
cg05820491	MYL9	ENST00000279022	chr20	36541191	36541192	-294	CGI:chr20:36540786-36541684	Island	-4.10553	0.328247	-12.5074	2.05549e-32	1.62155e-31
cg05835726	HOXA5	ENST00000222726	chr7	27144242	27144243	-573	CGI:chr7:27142994-27145943	Island	-0.92002	0.189733	-4.84901	1.54586e-06	2.47449e-06
cg05838308	TGFBI	ENST00000507018	chr5	136031979	136031980	2839	CGI:chr5:136028818-136029347	S_Shelf	-2.94762	0.293234	-10.0521	3.07034e-22	1.27519e-21
cg05839235	NPR3	ENST00000507141	chr5	32712131	32712132	-201	CGI:chr5:32709804-32714344	Island	-1.88917	0.33036	-5.71852	1.61826e-08	2.89448e-08
cg05844390	PHYHIP	ENST00000321613	chr8	22233187	22233188	-1085	CGI:chr8:22221587-22221833	Opne Sea	2.18221	0.267193	8.16714	1.56793e-15	4.19376e-15
cg05850327	GJB2	ENST00000382848	chr13	20194097	20194098	-1198	CGI:chr13:20192069-20193770	S_Shore	1.72588	0.275973	6.25381	7.13066e-10	1.37314e-09
cg05855983	SVIL	ENST00000375400	chr10	29666529	29666530	69276	CGI:chr10:29735143-29737148	Opne Sea	1.51415	0.269374	5.62099	2.78568e-08	4.93718e-08
cg05859777	IGF2	ENST00000416167	chr11	2139872	2139873	-482	CGI:chr11:2137721-2141254	Island	-2.59361	0.366708	-7.07267	3.82905e-12	8.34766e-12
cg05859929	SLC9A3	ENST00000264938	chr5	483344	483345	40989	CGI:chr5:482651-484798	Island	1.35627	0.414826	3.26949	0.00113245	0.00151512
cg05861512	ASB2	ENST00000555287	chr14	93976614	93976615	106	CGI:chr14:93938889-93939824	Opne Sea	-0.911166	0.152729	-5.96589	3.93772e-09	7.2613e-09
cg05869611	CD36	ENST00000435819	chr7	80467292	80467293	97716	CGI:chr7:80134477-80135573	Opne Sea	1.80208	0.349496	5.15624	3.31963e-07	5.53013e-07
cg05870439	GFRA1	ENST00000355422	chr10	116069402	116069403	204066	CGI:chr10:116125302-116125518	Opne Sea	1.96903	0.282908	6.95995	8.11588e-12	1.73406e-11
cg05874561	SFRP2	ENST00000274063	chr4	153788676	153788677	445	CGI:chr4:153788360-153789675	Island	-0.826486	0.357257	-2.31342	0.021001	0.0256672
cg05876623	NR2F2	ENST00000421109	chr15	96326641	96326642	702	CGI:chr15:96321652-96323558	S_Shelf	-1.69108	0.264608	-6.39088	3.08644e-10	6.08123e-10
cg05883690	NCAM1	ENST00000615112	chr11	112966652	112966653	5404	CGI:chr11:112961802-112963768	S_Shelf	1.81068	0.213639	8.47545	1.48335e-16	4.28558e-16
cg05886546	WNK4	ENST00000246914	chr17	42784480	42784481	3801	CGI:chr17:42784427-42784650	Island	0.700529	0.259738	2.69706	0.00717103	0.00907079
cg05889186	TNXB	ENST00000375244	chr6	32097065	32097066	12310	CGI:chr6:32095756-32097267	Island	1.12679	0.309474	3.64097	0.000292525	0.000406882
cg05890484	BHMT	ENST00000274353	chr5	79111729	79111730	-51	CGI:chr5:79069475-79069888	Opne Sea	-2.27879	0.285266	-7.9883	5.96473e-15	1.54377e-14
cg05890484	DMGDH	ENST00000520388	chr5	79111729	79111730	124310	CGI:chr5:79069475-79069888	Opne Sea	-1.12309	0.159597	-7.03702	4.86125e-12	1.05397e-11
cg05897163	PPP1R1B	ENST00000580825	chr17	39626049	39626050	-692	CGI:chr17:39627061-39627666	N_Shore	-1.32809	0.266118	-4.99061	7.67832e-07	1.25087e-06
cg05898452	EGFR	ENST00000455089	chr7	55157170	55157171	138148	CGI:chr7:55254469-55255860	Opne Sea	1.68956	0.309161	5.46498	6.53213e-08	1.12897e-07
cg05906166	KLF2	ENST00000592003	chr19	16326246	16326247	1405	CGI:chr19:16324391-16327088	Island	-2.33268	0.245985	-9.48302	4.18946e-20	1.50095e-19
cg05917460	PAX9	ENST00000402703	chr14	36657697	36657698	128	CGI:chr14:36657581-36659069	Island	0.354839	0.125884	2.81879	0.00496257	0.00635023
cg05918312	PDE1A	ENST00000495511	chr2	182505357	182505358	17836	CGI:chr2:182715966-182716475	Opne Sea	1.00572	0.175934	5.71647	1.63697e-08	2.92629e-08
cg05924031	CACNA1H	ENST00000348261	chr16	1177335	1177336	24093	CGI:chr16:1177260-1177476	Island	3.34283	0.392116	8.52511	1.00812e-16	2.94856e-16
cg05928581	LSP1	ENST00000311604	chr11	1863867	1863868	10896	CGI:chr11:1870807-1871326	Opne Sea	1.27117	0.277623	4.57875	5.57519e-06	8.61923e-06
cg05939324	CD163	ENST00000396620	chr12	7504883	7504884	-1106	CGI:chr12:7439810-7440434	Opne Sea	0.966735	0.334812	2.8874	0.00400944	0.00517253
cg05940984	WT1	ENST00000332351	chr11	32427132	32427133	8499	CGI:chr11:32426715-32427501	Island	0.36118	0.176248	2.04927	0.040824	0.0488128
cg05951576	PYY	ENST00000360085	chr17	44005896	44005897	-1426	CGI:chr17:44004659-44007604	Island	0.847474	0.18067	4.69073	3.2999e-06	5.16604e-06
cg05952572	PDE2A	ENST00000334456	chr11	72584381	72584382	90073	CGI:chr11:72584588-72584831	N_Shore	0.887053	0.258012	3.43803	0.000622178	0.000849839
cg05966923	CACNA1H	ENST00000348261	chr16	1207872	1207873	54630	CGI:chr16:1204801-1205081	S_Shelf	2.63122	0.25379	10.3677	1.83893e-23	8.38025e-23
cg05984244	TGFB1I1	ENST00000567066	chr16	31476917	31476918	4886	CGI:chr16:31475831-31477646	Island	2.57992	0.234818	10.9869	6.15913e-26	3.27059e-25
cg05986933	HAAO	ENST00000406924	chr2	42793317	42793318	-723	CGI:chr2:42792525-42793369	Island	-2.51147	0.189253	-13.2704	7.40976e-36	7.29671e-35
cg05987961	PTPRN2	ENST00000409483	chr7	158266704	158266705	321085	CGI:chr7:158266059-158266367	S_Shore	1.88424	0.229783	8.20007	1.22288e-15	3.2985e-15
cg05989672	DPP6	ENST00000404039	chr7	153892221	153892222	5123	CGI:chr7:153886232-153888581	S_Shelf	0.867615	0.150855	5.75132	1.34566e-08	2.41496e-08
cg05996671	MYLK	ENST00000506361	chr3	123799788	123799789	401	CGI:chr3:123884309-123884693	Opne Sea	-1.21619	0.348105	-3.49375	0.00050759	0.000697346
cg06000610	PTPRN2	ENST00000409483	chr7	157830426	157830427	757363	CGI:chr7:157826164-157826610	S_Shelf	1.11272	0.201778	5.51454	4.99397e-08	8.70916e-08
cg06005169	HOXD10	ENST00000249501	chr2	176119906	176119907	3326	CGI:chr2:176121696-176123530	N_Shore	-0.391835	0.16994	-2.30573	0.0214303	0.0261907
cg06008356	CACNA1H	ENST00000348261	chr16	1183872	1183873	30630	CGI:chr16:1185566-1187262	N_Shore	3.07958	0.285226	10.797	3.62425e-25	1.84163e-24
cg06009042	ANXA6	ENST00000522664	chr5	151101278	151101279	3995	CGI:chr5:151080525-151081303	Opne Sea	-1.69401	0.234698	-7.21781	1.43434e-12	3.20725e-12
cg06013117	MSX2	ENST00000507785	chr5	174726315	174726316	1712	CGI:chr5:174724475-174725361	S_Shore	-1.17699	0.199959	-5.88616	6.24435e-09	1.13979e-08
cg06021088	BIN1	ENST00000466111	chr2	127064975	127064976	-46	CGI:chr2:127060418-127060655	Opne Sea	-0.533903	0.170969	-3.1228	0.00186842	0.00247335
cg06029905	IGF2	ENST00000434045	chr11	2134291	2134292	6948	CGI:chr11:2132803-2133110	S_Shore	5.00997	0.381932	13.1175	3.71183e-35	3.50686e-34
cg06032021	MYOZ1	ENST00000359322	chr10	73641622	73641623	136	CGI:chr10:73647655-73647948	Opne Sea	-2.20635	0.327937	-6.72795	3.69041e-11	7.67484e-11
cg06033789	ZFPM2	ENST00000521923	chr8	104887102	104887103	296368	CGI:chr8:104588225-104589476	Opne Sea	1.03131	0.171932	5.99839	3.25805e-09	6.04446e-09
cg06036912	TNFRSF12A	ENST00000573001	chr16	3018339	3018340	-107	CGI:chr16:3017520-3018357	Island	1.85425	0.317133	5.84694	7.81934e-09	1.41934e-08
cg06039355	GFRA1	ENST00000490345	chr10	116272521	116272522	123	CGI:chr10:116271067-116274718	Island	-2.57686	0.341015	-7.55645	1.36222e-13	3.25676e-13
cg06040811	MEF2C	ENST00000424173	chr5	88722788	88722789	181470	CGI:chr5:88689653-88689993	Opne Sea	0.983754	0.180961	5.43627	7.62431e-08	1.31246e-07
cg06045319	KCNMA1	ENST00000372437	chr10	77636144	77636145	1304	CGI:chr10:77636337-77638737	N_Shore	-2.89252	0.210134	-13.7651	3.75743e-38	4.27015e-37
cg06048524	CXCL12	ENST00000343575	chr10	44385094	44385095	-1	CGI:chr10:44384266-44386943	Island	-2.60207	0.265747	-9.79154	2.99203e-21	1.1583e-20
cg06052255	PTN	ENST00000348225	chr7	137275391	137275392	68475	CGI:chr7:137164307-137164599	Opne Sea	3.60466	0.273398	13.1846	1.85442e-35	1.78286e-34
cg06067593	GPM6A	ENST00000506894	chr4	175997658	175997659	5007	CGI:chr4:176001322-176001669	N_Shelf	2.11384	0.192812	10.9632	7.69133e-26	4.0707e-25
cg06086611	GREM2	ENST00000318160	chr1	240493839	240493840	118311	CGI:chr1:240492874-240493420	S_Shore	1.91364	0.277082	6.90639	1.15562e-11	2.45178e-11
cg06093355	EPAS1	ENST00000467888	chr2	46320554	46320555	22789	CGI:chr2:46296650-46300001	Opne Sea	-3.78041	0.284566	-13.2848	6.36244e-36	6.2828e-35
cg06094238	PTPRN2	ENST00000409483	chr7	157775581	157775582	812208	CGI:chr7:157775471-157775712	Island	1.8904	0.231972	8.1493	1.79342e-15	4.75611e-15
cg06098276	TK1	ENST00000592126	chr17	78175127	78175128	11895	CGI:chr17:78168314-78169191	Opne Sea	-1.65355	0.275746	-5.99665	3.2914e-09	6.10235e-09
cg06101180	NR4A2	ENST00000406048	chr2	156329046	156329047	1076	CGI:chr2:156329045-156329843	Island	-2.70305	0.557781	-4.84607	1.56561e-06	2.50469e-06
cg06107159	LIMS2	ENST00000409455	chr2	127674669	127674670	-359	CGI:chr2:127674620-127675916	Island	-2.70885	0.260457	-10.4004	1.36931e-23	6.27433e-23
cg06115614	GATA2	ENST00000430265	chr3	128486300	128486301	1617	CGI:chr3:128486652-128493431	N_Shore	-0.504717	0.230947	-2.18543	0.0292026	0.0353533
cg06126713	SOSTDC1	ENST00000307068	chr7	16465992	16465993	-142	CGI:chr7:16420955-16421640	Opne Sea	-3.22363	0.220643	-14.6102	3.55153e-42	5.08384e-41
cg06127885	DUOX1	ENST00000321429	chr15	45128870	45128871	-1064	CGI:chr15:45129038-45130196	N_Shore	-1.65866	0.267187	-6.20786	9.40883e-10	1.79819e-09
cg06134860	LCAT	ENST00000264005	chr16	67944089	67944090	43	CGI:chr16:67935387-67936515	Opne Sea	-2.64766	0.248245	-10.6655	1.22068e-24	5.95658e-24
cg06144361	KCNMA1	ENST00000604624	chr10	77243397	77243398	160588	CGI:chr10:77636337-77638737	Opne Sea	-1.42718	0.234815	-6.0779	2.042e-09	3.83195e-09
cg06146234	SHH	ENST00000297261	chr7	155806931	155806932	5343	CGI:chr7:155802998-155810541	Island	0.608791	0.207851	2.92897	0.0035162	0.00454571
cg06147210	PTN	ENST00000348225	chr7	137242352	137242353	101514	CGI:chr7:137164307-137164599	Opne Sea	2.83466	0.330754	8.5703	7.08286e-17	2.09513e-16
cg06151964	HPN	ENST00000599363	chr19	35040513	35040514	-1255	CGI:chr19:35040876-35041087	N_Shore	1.98684	0.416311	4.77249	2.23456e-06	3.53152e-06
cg06159352	ELMO1	ENST00000463390	chr7	37448010	37448011	847	CGI:chr7:37447751-37449069	Island	-0.720512	0.158431	-4.54778	6.43303e-06	9.89966e-06
cg06159980	HSPB7	ENST00000411503	chr1	16014251	16014252	3791	CGI:chr1:15975407-15976177	Opne Sea	-7.09124	0.623099	-11.3806	1.46235e-27	8.69572e-27
cg06166785	G6PC	ENST00000588481	chr17	42901211	42901212	398	CGI:chr17:42964332-42964534	Opne Sea	-2.07384	0.288089	-7.19859	1.6351e-12	3.64268e-12
cg06176471	ATP1B1	ENST00000494797	chr1	169119569	169119570	11661	CGI:chr1:169105528-169107173	Opne Sea	-2.07415	0.266066	-7.79563	2.4505e-14	6.11872e-14
cg06176929	PTPRN2	ENST00000409483	chr7	158538374	158538375	49415	CGI:chr7:158549968-158550272	Opne Sea	1.77184	0.235655	7.51878	1.77773e-13	4.21361e-13
cg06179765	GPNMB	ENST00000487890	chr7	23247733	23247734	964	CGI:chr7:23247602-23247889	Island	-1.49002	0.321045	-4.64117	4.16766e-06	6.48414e-06
cg06183338	COL23A1	ENST00000390654	chr5	178577203	178577204	13353	CGI:chr5:178576622-178577246	Island	0.92131	0.183482	5.02125	6.58678e-07	1.07651e-06
cg06197966	SVIL	ENST00000464726	chr10	29659395	29659396	27246	CGI:chr10:29735143-29737148	Opne Sea	-0.70507	0.234438	-3.00749	0.00273264	0.00357158
cg06201393	MECOM	ENST00000486748	chr3	169661047	169661048	2344	CGI:chr3:169661649-169663268	N_Shore	-0.932105	0.210182	-4.43474	1.07695e-05	1.63445e-05
cg06219806	AHNAK	ENST00000528508	chr11	62541338	62541339	4326	CGI:chr11:62545810-62546827	Opne Sea	-4.14074	0.302224	-13.7009	7.50646e-38	8.32098e-37
cg06227406	PTPRB	ENST00000334414	chr12	70606178	70606179	31263	CGI:chr12:70609844-70610277	N_Shelf	1.11767	0.190872	5.85561	7.45062e-09	1.35293e-08
cg06228260	PTPRN2	ENST00000409483	chr7	158062037	158062038	525752	CGI:chr7:158085292-158085953	Opne Sea	3.02949	0.257334	11.7726	3.23822e-29	2.1064e-28
cg06230736	GATA3	ENST00000379328	chr10	8054687	8054688	-7	CGI:chr10:8049411-8056366	Island	-1.8094	0.375934	-4.81308	1.83747e-06	2.92594e-06
cg06232466	CACNA1H	ENST00000348261	chr16	1172188	1172189	18946	CGI:chr16:1171808-1172208	Island	2.41358	0.26504	9.10645	9.63815e-19	3.18728e-18
cg06233985	HBB	ENST00000475226	chr11	5228298	5228299	-1474	CGI:chr11:4607868-4608300	Opne Sea	3.12656	0.428938	7.28908	8.80397e-13	1.99134e-12
cg06238944	SHH	ENST00000297261	chr7	155804302	155804303	7972	CGI:chr7:155802998-155810541	Island	0.824768	0.182801	4.51183	7.58761e-06	1.16254e-05
cg06243866	COL4A2	ENST00000360467	chr13	110367146	110367147	59878	CGI:chr13:110385732-110386054	Opne Sea	-0.604094	0.247545	-2.44034	0.014931	0.0184341
cg06266189	NGEF	ENST00000264051	chr2	232925583	232925584	87690	CGI:chr2:232927073-232929212	N_Shore	1.59191	0.195235	8.15378	1.7339e-15	4.60558e-15
cg06266302	ITGAX	ENST00000268296	chr16	31371609	31371610	16474	CGI:chr16:31371605-31371818	Island	0.55292	0.234274	2.36014	0.0185534	0.0227472
cg06268921	PROX1	ENST00000471129	chr1	213985230	213985231	2048	CGI:chr1:213985383-213985737	N_Shore	0.446824	0.187648	2.38118	0.0175351	0.0215252
cg06269753	MSC	ENST00000521739	chr8	71843636	71843637	-222	CGI:chr8:71843548-71844432	Island	-0.770009	0.244716	-3.14655	0.0017252	0.00228845
cg06277900	HSF4	ENST00000517729	chr16	67164126	67164127	-1400	CGI:chr16:67162889-67166085	Island	0.622157	0.220827	2.8174	0.00498383	0.00637398
cg06282596	SORBS1	ENST00000486141	chr10	95415722	95415723	-26	CGI:chr10:95295371-95295691	Opne Sea	-3.04918	0.244701	-12.4608	3.30686e-32	2.5716e-31
cg06288697	ATP6V1B1	ENST00000234396	chr2	70964914	70964915	29031	CGI:chr2:70964964-70965365	N_Shore	2.53411	0.347984	7.28226	9.2263e-13	2.08521e-12
cg06294475	KCNQ1	ENST00000155840	chr11	2677393	2677394	232401	CGI:chr11:2699180-2700857	Opne Sea	0.970506	0.262904	3.69149	0.000241052	0.000337053
cg06298519	GFRA1	ENST00000369236	chr10	116272352	116272353	-69	CGI:chr10:116271067-116274718	Island	-2.31129	0.300699	-7.68638	5.3934e-14	1.31886e-13
cg06311422	DST	ENST00000340834	chr6	56541538	56541539	-877	CGI:chr6:56542666-56543128	N_Shore	-1.25647	0.204147	-6.15471	1.29385e-09	2.45297e-09
cg06312813	CXCL2	ENST00000296031	chr4	74098776	74098777	420	CGI:chr4:74098939-74099562	N_Shore	-3.803	0.316586	-12.0125	3.01851e-30	2.06867e-29
cg06313349	PTPRN2	ENST00000409483	chr7	157701732	157701733	886057	CGI:chr7:157701818-157702047	N_Shore	1.44939	0.198352	7.30714	7.77442e-13	1.76706e-12
cg06315569	PTPRN2	ENST00000409483	chr7	157993029	157993030	594760	CGI:chr7:157910162-157910799	Opne Sea	1.71548	0.1986	8.63787	4.16712e-17	1.24983e-16
cg06325209	DDR2	ENST00000367922	chr1	162632427	162632428	-39	CGI:chr1:162561066-162562063	Opne Sea	-3.80409	0.202096	-18.8232	8.72787e-64	5.3536e-62
cg06339573	PTPRN2	ENST00000409483	chr7	157579570	157579571	1008219	CGI:chr7:157576428-157576702	S_Shelf	1.64672	0.195864	8.40746	2.50965e-16	7.12243e-16
cg06350544	EMP3	ENST00000270221	chr19	48330278	48330279	4952	CGI:chr19:48330137-48330463	Island	2.22149	0.287027	7.73968	3.67453e-14	9.06345e-14
cg06353098	KRT5	ENST00000549420	chr12	52520040	52520041	332	CGI:chr12:52600988-52601528	Opne Sea	-3.71806	0.388827	-9.56226	2.13976e-20	7.81597e-20
cg06357305	PTGIS	ENST00000478971	chr20	49567136	49567137	981	CGI:chr20:49567656-49568296	N_Shore	-2.86533	0.339135	-8.44894	1.85466e-16	5.33606e-16
cg06357908	RGS1	ENST00000498352	chr1	192579479	192579480	3703	CGI:chr1:192808502-192809068	Opne Sea	-1.66115	0.342371	-4.85189	1.5219e-06	2.43971e-06
cg06360465	HYAL1	ENST00000395144	chr3	50303752	50303753	-131	CGI:chr3:50298900-50299448	Opne Sea	-3.24513	0.193929	-16.7336	8.63579e-53	2.37421e-51
cg06361667	GREM2	ENST00000318160	chr1	240499573	240499574	112577	CGI:chr1:240492874-240493420	Opne Sea	2.25343	0.234852	9.59508	1.61801e-20	5.99734e-20
cg06362313	GAPDH	ENST00000619601	chr12	6536121	6536122	-485	CGI:chr12:6534095-6535441	S_Shore	-3.22857	0.215815	-14.9599	7.06599e-44	1.08414e-42
cg06363129	SOSTDC1	ENST00000307068	chr7	16465977	16465978	-127	CGI:chr7:16420955-16421640	Opne Sea	-3.08669	0.222617	-13.8654	1.2702e-38	1.49312e-37
cg06367117	ALDOC	ENST00000584086	chr17	28576910	28576911	-14	CGI:chr17:28571087-28571763	Opne Sea	-3.92592	0.223448	-17.5697	3.90948e-57	1.37413e-55
cg06373167	BTG2	ENST00000290551	chr1	203308916	203308917	3379	CGI:chr1:203305169-203306210	S_Shelf	-1.66625	0.317231	-5.25248	2.01737e-07	3.38553e-07
cg06373377	CDC20	ENST00000478882	chr1	43360074	43360075	306	CGI:chr1:43358463-43359388	S_Shore	-3.18602	0.365415	-8.71892	2.19605e-17	6.70045e-17
cg06375949	MSX1	ENST00000468421	chr4	4861629	4861630	-800	CGI:chr4:4862729-4863107	N_Shore	-0.628459	0.196877	-3.19213	0.00147821	0.00196827
cg06384134	PTPRN2	ENST00000409483	chr7	158263856	158263857	323933	CGI:chr7:158266059-158266367	N_Shelf	2.15393	0.226477	9.51059	3.31775e-20	1.19483e-19
cg06390484	CALD1	ENST00000393118	chr7	134890520	134890521	-881	CGI:chr7:134986368-134986999	Opne Sea	-0.451112	0.179492	-2.51326	0.0121952	0.0151447
cg06400119	PTPRN2	ENST00000409483	chr7	158253530	158253531	334259	CGI:chr7:158245016-158245356	Opne Sea	1.16877	0.144493	8.08877	2.82412e-15	7.42363e-15
cg06411724	MEOX2	ENST00000262041	chr7	15685852	15685853	961	CGI:chr7:16399497-16399700	Opne Sea	-1.8775	0.211461	-8.8787	6.12819e-18	1.93508e-17
cg06419732	CDK18	ENST00000429964	chr1	205529402	205529403	24806	CGI:chr1:205528875-205529462	Island	0.816707	0.124879	6.53996	1.22012e-10	2.46735e-10
cg06420834	MYL9	ENST00000279022	chr20	36540977	36540978	-508	CGI:chr20:36540786-36541684	Island	-4.03777	0.315482	-12.7987	1.04111e-33	8.922e-33
cg06427867	CLDN8	ENST00000399899	chr21	30216343	30216344	-269	CGI:chr21:29939068-29939788	Opne Sea	-2.24442	0.289581	-7.75058	3.39633e-14	8.405e-14
cg06434470	DPP6	ENST00000404039	chr7	154637834	154637835	750736	CGI:chr7:154750349-154750638	Opne Sea	0.646872	0.151047	4.28259	2.11709e-05	3.15337e-05
cg06437840	HLA-DPA1	ENST00000419277	chr6	33080752	33080753	-41	CGI:chr6:33080639-33081037	Island	1.28309	0.2381	5.38886	9.82634e-08	1.6789e-07
cg06437840	HLA-DPB1	ENST00000418931	chr6	33080752	33080753	4825	CGI:chr6:33080639-33081037	Island	1.21164	0.231412	5.23586	2.19981e-07	3.68756e-07
cg06439941	GNG11	ENST00000248564	chr7	93921444	93921445	-256	CGI:chr7:93890054-93890872	Opne Sea	-3.49258	0.220679	-15.8266	3.54756e-48	7.18109e-47
cg06460869	VIM	ENST00000544301	chr10	17228095	17228096	-165	CGI:chr10:17228431-17230618	N_Shore	-0.808705	0.266676	-3.03254	0.00251869	0.00330091
cg06468978	CACNA1H	ENST00000348261	chr16	1195599	1195600	42357	CGI:chr16:1194669-1195128	S_Shore	2.87002	0.290845	9.86786	1.54269e-21	6.11306e-21
cg06470558	SLC34A1	ENST00000512593	chr5	177389827	177389828	5392	CGI:chr5:177396422-177396669	Opne Sea	1.36641	0.324848	4.2063	2.9485e-05	4.34977e-05
cg06473288	PSMB9	ENST00000414474	chr6	32852325	32852326	7488	CGI:chr6:32853072-32854593	N_Shore	-3.68332	0.206925	-17.8002	2.4029e-58	9.28467e-57
cg06479254	HOXD10	ENST00000249501	chr2	176118557	176118558	1977	CGI:chr2:176117379-176117674	S_Shore	-2.07117	0.226602	-9.14013	7.30934e-19	2.43217e-18
cg06483432	KIT	ENST00000288135	chr4	54657066	54657067	-853	CGI:chr4:54657242-54659130	N_Shore	-2.51651	0.303217	-8.29938	5.75086e-16	1.60012e-15
cg06485308	COL23A1	ENST00000390654	chr5	178575445	178575446	15111	CGI:chr5:178576622-178577246	N_Shore	0.917898	0.243197	3.7743	0.00017466	0.000246635
cg06490988	GATA2	ENST00000341105	chr3	128493158	128493159	28	CGI:chr3:128486652-128493431	Island	0.459756	0.222762	2.06389	0.0394123	0.0471824
cg06495961	DPP6	ENST00000404039	chr7	153887497	153887498	399	CGI:chr7:153886232-153888581	Island	-0.964066	0.119468	-8.06966	3.25761e-15	8.55521e-15
cg06501366	DMGDH	ENST00000521052	chr5	79069864	79069865	-189	CGI:chr5:79069475-79069888	Island	-1.35047	0.158818	-8.50328	1.19489e-16	3.47943e-16
cg06501790	SLC34A1	ENST00000512593	chr5	177384256	177384257	-179	CGI:chr5:177396422-177396669	Opne Sea	-2.18626	0.283513	-7.71133	4.50784e-14	1.10717e-13
cg06503716	CACNA1H	ENST00000348261	chr16	1186356	1186357	33114	CGI:chr16:1185566-1187262	Island	2.66104	0.427788	6.22048	8.72074e-10	1.66907e-09
cg06514727	PTPRC	ENST00000442510	chr1	198742338	198742339	103297	CGI:chr1:198159017-198159234	Opne Sea	0.946039	0.25452	3.71696	0.000218452	0.000306387
cg06520521	AHNAK	ENST00000530285	chr11	62555744	62555745	492	CGI:chr11:62547289-62547582	Opne Sea	-0.831213	0.19352	-4.29523	2.00302e-05	2.99132e-05
cg06523744	APOBEC3C	ENST00000361441	chr22	39014140	39014141	56	CGI:chr22:38927198-38927523	Opne Sea	-5.22046	0.308101	-16.944	7.09599e-54	2.03356e-52
cg06539116	ABLIM3	ENST00000326685	chr5	149217802	149217803	76318	CGI:chr5:149271580-149272209	Opne Sea	2.46616	0.36132	6.82542	1.9634e-11	4.11942e-11
cg06539391	TNXB	ENST00000375244	chr6	32085864	32085865	23511	CGI:chr6:32087290-32087824	N_Shore	2.28249	0.342233	6.66942	5.37147e-11	1.10921e-10
cg06555227	PTPRN2	ENST00000409483	chr7	157574287	157574288	1013502	CGI:chr7:157576428-157576702	N_Shelf	2.17243	0.185663	11.701	6.53674e-29	4.22013e-28
cg06557421	CPXM2	ENST00000241305	chr10	123891202	123891203	613	CGI:chr10:123891304-123891937	N_Shore	-2.21303	0.202599	-10.9232	1.11867e-25	5.87033e-25
cg06559575	IGFBP6	ENST00000548547	chr12	53096568	53096569	-869	CGI:chr12:53097788-53098171	N_Shore	-4.95931	0.35131	-14.1166	8.24766e-40	1.02689e-38
cg06612016	PTPRN2	ENST00000409483	chr7	158320492	158320493	267297	CGI:chr7:158317877-158318189	S_Shelf	1.74589	0.186079	9.38249	9.76717e-20	3.42877e-19
cg06619077	PDZK1IP1	ENST00000294338	chr1	47190331	47190332	-275	CGI:chr1:47225308-47226055	Opne Sea	-6.04534	0.389851	-15.5068	1.50388e-46	2.77518e-45
cg06621425	PTPRN2	ENST00000409483	chr7	158189897	158189898	397892	CGI:chr7:158188094-158188770	S_Shore	2.7184	0.220587	12.3235	1.33245e-31	9.95571e-31
cg06623698	PACSIN1	ENST00000620693	chr6	34466548	34466549	486	CGI:chr6:34465634-34466594	Island	0.289845	0.120375	2.40786	0.0163153	0.0200681
cg06624527	CD4	ENST00000011653	chr12	6789481	6789482	8	CGI:chr12:6773689-6773940	Opne Sea	-1.09961	0.27137	-4.05207	5.67089e-05	8.2511e-05
cg06630241	SOCS2	ENST00000551883	chr12	93573935	93573936	-1031	CGI:chr12:93570187-93573619	S_Shore	-1.50542	0.192788	-7.80867	2.22904e-14	5.59477e-14
cg06634716	ESRRG	ENST00000366940	chr1	217137809	217137810	-53	CGI:chr1:217137407-217137836	Island	-0.512078	0.14047	-3.64547	0.000287555	0.000400047
cg06638451	FAM107A	ENST00000464064	chr3	58577542	58577543	-153	CGI:chr3:58586762-58587176	Opne Sea	-3.27469	0.330278	-9.91497	1.02303e-21	4.10196e-21
cg06639320	FHL2	ENST00000344213	chr2	105399282	105399283	-57	CGI:chr2:105398421-105399427	Island	-1.5813	0.318364	-4.96694	8.63902e-07	1.40359e-06
cg06644721	PTN	ENST00000348225	chr7	137259779	137259780	84087	CGI:chr7:137164307-137164599	Opne Sea	3.83959	0.284268	13.507	6.00254e-37	6.37517e-36
cg06649540	CACNA1H	ENST00000348261	chr16	1168496	1168497	15254	CGI:chr16:1169429-1169641	N_Shore	2.89144	0.285309	10.1344	1.48251e-22	6.28875e-22
cg06650260	NR0B2	ENST00000254227	chr1	26913987	26913988	-20	CGI:chr1:26921557-26922128	Opne Sea	-3.83216	0.232451	-16.4859	1.61076e-51	4.2713e-50
cg06654697	ITGB2	ENST00000522931	chr21	44914407	44914408	-123	CGI:chr21:44903745-44904037	Opne Sea	-3.39985	0.221957	-15.3176	1.47819e-45	2.5078e-44
cg06665622	RCAN2	ENST00000306764	chr6	46325834	46325835	166139	CGI:chr6:46491141-46491520	Opne Sea	0.979893	0.240828	4.06885	5.28672e-05	7.70042e-05
cg06671614	CXCL12	ENST00000496375	chr10	44380714	44380715	5780	CGI:chr10:44384266-44386943	N_Shelf	4.13382	0.369753	11.18	9.94693e-27	5.63858e-26
cg06708731	DBH	ENST00000263611	chr9	133636298	133636299	-81	CGI:chr9:133609048-133609626	Opne Sea	0.780929	0.143273	5.45062	7.05786e-08	1.21783e-07
cg06710195	VAV3	ENST00000530671	chr1	107936830	107936831	26671	CGI:chr1:107964629-107965419	Opne Sea	-1.14804	0.270287	-4.2475	2.4671e-05	3.66031e-05
cg06715136	PTPRN2	ENST00000409483	chr7	158253333	158253334	334456	CGI:chr7:158245016-158245356	Opne Sea	0.861634	0.131727	6.54108	1.21158e-10	2.45235e-10
cg06720467	SFN	ENST00000339276	chr1	26862949	26862950	-190	CGI:chr1:26863421-26863637	N_Shore	-6.97682	0.31092	-22.4393	1.25513e-83	2.27043e-81
cg06749872	CORO1A	ENST00000564768	chr16	30187188	30187189	505	CGI:chr16:30183426-30184036	S_Shelf	-4.2886	0.302744	-14.1658	4.81671e-40	6.07436e-39
cg06752267	COL23A1	ENST00000390654	chr5	178372204	178372205	218352	CGI:chr5:178394851-178396864	Opne Sea	-0.788683	0.240413	-3.28054	0.0010897	0.00145952
cg06755555	HOXB9	ENST00000311177	chr17	48627278	48627279	-921	CGI:chr17:48624918-48626804	S_Shore	0.644997	0.273759	2.35608	0.0187556	0.0229882
cg06756919	PAX9	ENST00000402703	chr14	36666693	36666694	9124	CGI:chr14:36666308-36667143	Island	0.661045	0.146852	4.50142	7.9575e-06	1.21678e-05
cg06761377	SLC25A34	ENST00000294454	chr1	15736262	15736263	-144	CGI:chr1:15731802-15732010	Opne Sea	-0.954132	0.200995	-4.74703	2.52452e-06	3.97672e-06
cg06761584	FLNC	ENST00000325888	chr7	128829745	128829746	-633	CGI:chr7:128830152-128831107	N_Shore	-3.11679	0.436156	-7.14605	2.33555e-12	5.14822e-12
cg06781608	PTPRN2	ENST00000409483	chr7	157568348	157568349	1019441	CGI:chr7:157568820-157569113	N_Shore	0.823076	0.215571	3.81812	0.000146923	0.000208568
cg06783423	VIPR1	ENST00000433647	chr3	42497339	42497340	8039	CGI:chr3:42501328-42503032	N_Shelf	0.375403	0.179007	2.09714	0.0363551	0.0436403
cg06784539	ATP6V0A4	ENST00000310018	chr7	138798301	138798302	-104	CGI:chr7:138867915-138868124	Opne Sea	-3.88807	0.26442	-14.7041	1.24547e-42	1.80283e-41
cg06795960	ARL4D	ENST00000320033	chr17	43400580	43400581	1620	CGI:chr17:43399902-43400114	S_Shore	-3.91514	0.252946	-15.4782	1.95784e-46	3.56655e-45
cg06796779	GATA2	ENST00000430265	chr3	128486084	128486085	1833	CGI:chr3:128486652-128493431	N_Shore	-0.46463	0.161417	-2.87845	0.00412349	0.00531774
cg06800962	TM4SF1	ENST00000305366	chr3	149378242	149378243	-376	CGI:chr3:149129411-149130181	Opne Sea	-1.54102	0.276977	-5.56373	3.8179e-08	6.7076e-08
cg06804210	CD8A	ENST00000409511	chr2	86809825	86809826	-1428	CGI:chr2:86809477-86809878	Island	-1.18572	0.27089	-4.37712	1.39447e-05	2.10028e-05
cg06816517	EGLN3	ENST00000556785	chr14	33925643	33925644	5694	CGI:chr14:33950302-33951232	Opne Sea	-2.90929	0.409723	-7.10062	3.17338e-12	6.94436e-12
cg06830319	CX3CL1	ENST00000006053	chr16	57372162	57372163	-297	CGI:chr16:57382062-57382426	Opne Sea	-4.32163	0.325169	-13.2904	5.99572e-36	5.94548e-35
cg06839111	LCAT	ENST00000264005	chr16	67944547	67944548	-415	CGI:chr16:67935387-67936515	Opne Sea	-2.59544	0.270441	-9.59705	1.59099e-20	5.90177e-20
cg06861395	PPARGC1A	ENST00000509702	chr4	23774469	23774470	107643	CGI:chr4:24470077-24473306	Opne Sea	1.65882	0.231626	7.16164	2.10728e-12	4.65698e-12
cg06861841	AHNAK	ENST00000525875	chr11	62444642	62444643	72716	CGI:chr11:62444517-62444724	Island	-1.27312	0.205197	-6.20437	9.60852e-10	1.83216e-09
cg06870728	GATA3	ENST00000481743	chr10	8053400	8053401	-205	CGI:chr10:8049411-8056366	Island	-1.4067	0.452105	-3.11145	0.00194082	0.00256584
cg06881093	PAX8	ENST00000554830	chr2	113278406	113278407	493	CGI:chr2:113277017-113278464	Island	-1.94449	0.251304	-7.73761	3.72975e-14	9.19089e-14
cg06881898	F3	ENST00000370207	chr1	94540983	94540984	655	CGI:chr1:94541281-94542083	N_Shore	-1.85475	0.260512	-7.11963	2.79186e-12	6.12459e-12
cg06886374	IGFALS	ENST00000215539	chr16	1794151	1794152	-387	CGI:chr16:1790622-1792687	S_Shore	-0.88431	0.175759	-5.03139	6.27116e-07	1.02605e-06
cg06888547	CPS1	ENST00000430249	chr2	210592937	210592938	115227	CGI:chr2:210476457-210476812	Opne Sea	0.701939	0.322806	2.17449	0.0300171	0.0362729
cg06913600	HAAO	ENST00000406924	chr2	42793542	42793543	-948	CGI:chr2:42792525-42793369	S_Shore	-4.49835	0.248337	-18.1139	5.29387e-60	2.30239e-58
cg06922731	BMP6	ENST00000283147	chr6	7769786	7769787	42988	CGI:chr6:7728652-7728875	Opne Sea	1.52363	0.260205	5.8555	7.45513e-09	1.35366e-08
cg06928838	GSTP1	ENST00000489040	chr11	67584019	67584020	-116	CGI:chr11:67583457-67584482	Island	-3.45594	0.204376	-16.9098	1.06623e-53	3.01903e-52
cg06933574	PITX1	ENST00000506438	chr5	135034592	135034593	43	CGI:chr5:135034490-135034702	Island	-0.957038	0.229734	-4.16585	3.50737e-05	5.15309e-05
cg06936231	GPM6A	ENST00000507520	chr4	175705668	175705669	81720	CGI:chr4:176001322-176001669	Opne Sea	-0.858345	0.253248	-3.38934	0.000741625	0.00100679
cg06942111	VAV3	ENST00000527011	chr1	107572794	107572795	392216	CGI:chr1:107480610-107480820	Opne Sea	-0.647866	0.239055	-2.71011	0.00689799	0.00874177
cg06946880	ATP6V1B1	ENST00000412314	chr2	70935993	70935994	71	CGI:chr2:70907455-70907662	Opne Sea	-3.44664	0.337563	-10.2104	7.54142e-23	3.28844e-22
cg06947286	P4HA2	ENST00000416053	chr5	132260909	132260910	16692	CGI:chr5:132257732-132258120	S_Shelf	-1.38161	0.154781	-8.92624	4.17784e-18	1.32987e-17
cg06947286	PDLIM4	ENST00000418373	chr5	132260909	132260910	-541	CGI:chr5:132257732-132258120	S_Shelf	-3.6712	0.204867	-17.9199	5.61773e-59	2.30888e-57
cg06948937	CDK18	ENST00000429964	chr1	205504276	205504277	-320	CGI:chr1:205504749-205504981	N_Shore	-2.79134	0.209078	-13.3507	3.166e-36	3.19072e-35
cg06951626	ABCC9	ENST00000326684	chr12	21942396	21942397	-993	CGI:chr12:21941020-21942423	Island	-1.37234	0.142226	-9.64897	1.02096e-20	3.82273e-20
cg06951647	COL4A2	ENST00000360467	chr13	110405435	110405436	98167	CGI:chr13:110385732-110386054	Opne Sea	-0.482487	0.180372	-2.67495	0.0076584	0.00966574
cg06954346	DPYS	ENST00000351513	chr8	104467139	104467140	-85	CGI:chr8:104466444-104467112	S_Shore	-1.52092	0.31292	-4.86042	1.4599e-06	2.34217e-06
cg06955214	PTPRN2	ENST00000409483	chr7	158175991	158175992	411798	CGI:chr7:158164219-158164581	Opne Sea	2.21246	0.213219	10.3764	1.69971e-23	7.7695e-23
cg06961205	LY86	ENST00000379953	chr6	6622910	6622911	34801	CGI:chr6:6546137-6546997	Opne Sea	0.709103	0.190846	3.71558	0.000219627	0.000307974
cg06961473	RASL12	ENST00000434605	chr15	65077463	65077464	-772	CGI:chr15:65076788-65078115	Island	-1.57968	0.271604	-5.81613	9.32147e-09	1.68382e-08
cg06971129	EDNRB	ENST00000626030	chr13	77918931	77918932	-131	CGI:chr13:77918290-77919247	Island	-1.81665	0.220357	-8.24412	8.77898e-16	2.38769e-15
cg06974458	GFRA1	ENST00000369236	chr10	116271641	116271642	642	CGI:chr10:116271067-116274718	Island	-3.65332	0.402948	-9.06649	1.33683e-18	4.38306e-18
cg06998422	SLC22A11	ENST00000460745	chr11	64560686	64560687	-1397	CGI:chr11:64562048-64562353	N_Shore	-0.660396	0.230599	-2.86383	0.00431627	0.00555626
cg06999084	CDT1	ENST00000301019	chr16	88807321	88807322	4107	CGI:chr16:88803372-88804184	S_Shelf	1.55364	0.47989	3.2375	0.00126519	0.00168779
cg06999323	NEFL	ENST00000615973	chr8	24956879	24956880	-157	CGI:chr8:24955432-24956785	S_Shore	-0.759052	0.258002	-2.94204	0.00337301	0.00436755
cg07008784	CDK18	ENST00000429964	chr1	205529423	205529424	24827	CGI:chr1:205528875-205529462	Island	0.995889	0.158622	6.27837	6.14383e-10	1.18835e-09
cg07013104	PLEKHB1	ENST00000227214	chr11	73646050	73646051	-1500	CGI:chr11:73660755-73661587	Opne Sea	1.3848	0.295209	4.69089	3.29735e-06	5.16233e-06
cg07018389	DUSP1	ENST00000239223	chr5	172768675	172768676	2521	CGI:chr5:172770479-172772603	N_Shore	-2.25899	0.247897	-9.11261	9.19439e-19	3.04301e-18
cg07035602	LPCAT1	ENST00000514484	chr5	1507624	1507625	16117	CGI:chr5:1494738-1495172	Opne Sea	-0.920287	0.313223	-2.93812	0.00341541	0.00442124
cg07037412	CACNA1H	ENST00000348261	chr16	1184809	1184810	31567	CGI:chr16:1185566-1187262	N_Shore	1.74638	0.209878	8.32093	4.87787e-16	1.36767e-15
cg07038342	PLSCR4	ENST00000354952	chr3	146251838	146251839	-658	CGI:chr3:146250547-146251221	S_Shore	-2.17933	0.164467	-13.2509	9.22285e-36	8.97939e-35
cg07044282	ANGPTL1	ENST00000367629	chr1	178871002	178871003	21	CGI:chr1:178724833-178726013	Opne Sea	-3.94125	0.301148	-13.0874	5.08641e-35	4.77534e-34
cg07047815	LSP1	ENST00000311604	chr11	1888426	1888427	35455	CGI:chr11:1881848-1882104	Opne Sea	0.935521	0.263016	3.5569	0.000401671	0.00055419
cg07048527	HOXB9	ENST00000311177	chr17	48623087	48623088	3270	CGI:chr17:48621518-48621721	S_Shore	-1.22904	0.224884	-5.46524	6.52313e-08	1.12776e-07
cg07049592	HOXA5	ENST00000222726	chr7	27144831	27144832	-1162	CGI:chr7:27142994-27145943	Island	-1.23193	0.250321	-4.92139	1.08249e-06	1.74883e-06
cg07051221	KRT18	ENST00000388837	chr12	52948021	52948022	-851	CGI:chr12:52948901-52949378	N_Shore	-4.27581	0.350243	-12.2081	4.26423e-31	3.08134e-30
cg07051221	KRT8	ENST00000548998	chr12	52948021	52948022	1756	CGI:chr12:52948901-52949378	N_Shore	-3.86881	0.379888	-10.1841	9.53103e-23	4.1112e-22
cg07059783	CACNA1H	ENST00000348261	chr16	1165071	1165072	11829	CGI:chr16:1167128-1167406	N_Shelf	1.88782	0.248881	7.58523	1.11069e-13	2.66506e-13
cg07066369	CCND2	ENST00000536537	chr12	4275722	4275723	-343	CGI:chr12:4269236-4275239	S_Shore	-2.44818	0.189866	-12.8942	3.82292e-34	3.44905e-33
cg07068756	UCHL1	ENST00000381760	chr4	41256893	41256894	-16	CGI:chr4:41256742-41257850	Island	-1.2629	0.227291	-5.55631	3.97631e-08	6.97641e-08
cg07069090	LRP2	ENST00000443831	chr2	169292324	169292325	70211	CGI:chr2:169361804-169363035	Opne Sea	0.828138	0.385964	2.14563	0.0322605	0.0388895
cg07072704	FBLN1	ENST00000439835	chr22	45503856	45503857	809	CGI:chr22:45502414-45503477	S_Shore	-1.97375	0.335817	-5.87746	6.56474e-09	1.19627e-08
cg07073391	ITGA8	ENST00000378076	chr10	15719870	15719871	256	CGI:chr10:15719424-15720102	Island	-1.29275	0.183303	-7.05252	4.38269e-12	9.51738e-12
cg07083043	RASD1	ENST00000225688	chr17	17494658	17494659	1736	CGI:chr17:17494934-17497032	N_Shore	-2.52818	0.384306	-6.57856	9.56697e-11	1.94448e-10
cg07085815	SERPINE2	ENST00000258405	chr2	223991857	223991858	47463	CGI:chr2:223957211-223957858	Opne Sea	1.6763	0.251696	6.66	5.70448e-11	1.1738e-10
cg07087293	SCNN1B	ENST00000343070	chr16	23302071	23302072	-200	CGI:chr16:23301918-23302625	Island	-2.01302	0.378365	-5.32032	1.41334e-07	2.38256e-07
cg07088771	TNXB	ENST00000375244	chr6	32090069	32090070	19306	CGI:chr6:32087290-32087824	S_Shelf	2.84431	0.317385	8.96168	3.1365e-18	1.00176e-17
cg07100000	FGF18	ENST00000274625	chr5	171450836	171450837	31179	CGI:chr5:171450628-171450863	Island	0.522093	0.12755	4.09325	4.77183e-05	6.9626e-05
cg07123182	KCNQ1	ENST00000335475	chr11	2701161	2701162	239724	CGI:chr11:2699180-2700857	S_Shore	-1.14795	0.302196	-3.79869	0.000158667	0.000224499
cg07135629	AQP1	ENST00000311813	chr7	30912094	30912095	238	CGI:chr7:31052102-31053462	Opne Sea	-9.49387	0.341385	-27.8099	8.21627e-114	8.04628e-111
cg07138512	RAP1GAP	ENST00000464457	chr1	21669824	21669825	-540	CGI:chr1:21669668-21669916	Island	3.12891	0.433377	7.21984	1.41468e-12	3.16652e-12
cg07142010	ALPL	ENST00000374829	chr1	21574673	21574674	194	CGI:chr1:21603686-21603887	Opne Sea	-1.3191	0.256959	-5.13349	3.7301e-07	6.19647e-07
cg07142723	DPYS	ENST00000351513	chr8	104419041	104419042	48013	CGI:chr8:104466444-104467112	Opne Sea	0.640425	0.291495	2.19704	0.0283591	0.0343908
cg07148038	TNXB	ENST00000613214	chr6	32093383	32093384	4816	CGI:chr6:32095756-32097267	N_Shelf	-3.1642	0.357607	-8.84825	7.8266e-18	2.45202e-17
cg07152925	S100B	ENST00000291700	chr21	46604770	46604771	439	CGI:chr21:46598629-46598878	Opne Sea	1.39402	0.319536	4.36264	1.48733e-05	2.23682e-05
cg07156249	PSMB9	ENST00000467593	chr6	32855134	32855135	-964	CGI:chr6:32853072-32854593	S_Shore	-3.30642	0.161496	-20.4737	9.56026e-73	9.20378e-71
cg07157030	RHOJ	ENST00000557133	chr14	63204638	63204639	-48	CGI:chr14:63045289-63046278	Opne Sea	-1.84555	0.145725	-12.6646	4.1092e-33	3.37873e-32
cg07163547	RXRG	ENST00000465764	chr1	165444086	165444087	1087	CGI:chr1:165354954-165357091	Opne Sea	-1.16943	0.210386	-5.55848	3.92932e-08	6.89866e-08
cg07168232	LAMB3	ENST00000391911	chr1	209649583	209649584	1752	CGI:chr1:209625804-209626009	Opne Sea	-5.56543	0.366152	-15.1998	4.68434e-45	7.69879e-44
cg07170824	ACVRL1	ENST00000388922	chr12	51907523	51907524	104	CGI:chr12:51907017-51907799	Island	-0.98898	0.148857	-6.64383	6.32381e-11	1.29832e-10
cg07176561	PTPRN2	ENST00000409483	chr7	157832096	157832097	755693	CGI:chr7:157826164-157826610	Opne Sea	1.73149	0.210358	8.23114	9.66487e-16	2.62261e-15
cg07179075	DPYD	ENST00000370192	chr1	97240475	97240476	680549	CGI:chr1:96721546-96722263	Opne Sea	1.65292	0.208165	7.94042	8.49613e-15	2.18382e-14
cg07183450	PTPRN2	ENST00000409483	chr7	157828251	157828252	759538	CGI:chr7:157826164-157826610	S_Shore	1.84015	0.212644	8.65366	3.67936e-17	1.10857e-16
cg07199257	CRABP1	ENST00000560753	chr15	78348194	78348195	372	CGI:chr15:78340229-78341747	Opne Sea	-1.17687	0.386756	-3.04292	0.00243445	0.00319685
cg07200386	PHYHIP	ENST00000523252	chr8	22221656	22221657	6038	CGI:chr8:22221587-22221833	Island	-2.73928	0.422788	-6.47909	1.78618e-10	3.57237e-10
cg07204280	CIDEA	ENST00000521296	chr18	12254552	12254553	-151	CGI:chr18:12254148-12255090	Island	-1.5978	0.196196	-8.1439	1.86772e-15	4.94623e-15
cg07204874	PROX1	ENST00000471129	chr1	213985030	213985031	1848	CGI:chr1:213985383-213985737	N_Shore	0.550567	0.182829	3.01138	0.00269836	0.00352711
cg07207367	LCAT	ENST00000264005	chr16	67944313	67944314	-181	CGI:chr16:67935387-67936515	Opne Sea	-2.11622	0.242475	-8.72757	2.05024e-17	6.27443e-17
cg07210454	KCNQ1	ENST00000496887	chr11	2461073	2461074	16388	CGI:chr11:2444907-2445588	Opne Sea	1.51915	0.268435	5.65927	2.25304e-08	4.00441e-08
cg07210669	S100P	ENST00000513778	chr4	6693748	6693749	-131	CGI:chr4:6709221-6710066	Opne Sea	-6.86986	0.469925	-14.6191	3.21704e-42	4.63776e-41
cg07211140	WT1	ENST00000452863	chr11	32433479	32433480	1867	CGI:chr11:32433328-32435765	Island	-0.684119	0.192691	-3.55035	0.000411612	0.00056741
cg07213181	RAMP1	ENST00000404910	chr2	237886195	237886196	27301	CGI:chr2:237859430-237860188	Opne Sea	0.995595	0.455151	2.1874	0.029058	0.0351948
cg07216529	ACTA2	ENST00000224784	chr10	88952982	88952983	-208	CGI:chr10:88990536-88991383	Opne Sea	-8.50644	0.493193	-17.2477	1.88298e-55	5.92867e-54
cg07219649	MEF2C	ENST00000424173	chr5	88731741	88731742	172517	CGI:chr5:88689653-88689993	Opne Sea	0.935182	0.213739	4.37535	1.40549e-05	2.11486e-05
cg07219955	PLA2G7	ENST00000274793	chr6	46735801	46735802	-458	CGI:chr6:46734999-46735579	S_Shore	0.876572	0.382916	2.2892	0.0223775	0.0273084
cg07220448	SOSTDC1	ENST00000307068	chr7	16465967	16465968	-117	CGI:chr7:16420955-16421640	Opne Sea	-3.14543	0.233788	-13.4542	1.05359e-36	1.09564e-35
cg07225641	TDGF1	ENST00000296145	chr3	46576835	46576836	-403	CGI:chr3:46576817-46577179	Island	-1.48276	0.219305	-6.76116	2.97904e-11	6.21774e-11
cg07227743	DPP6	ENST00000404039	chr7	154682403	154682404	795305	CGI:chr7:154750349-154750638	Opne Sea	0.733814	0.1442	5.08885	4.68265e-07	7.73002e-07
cg07237979	LSP1	ENST00000311604	chr11	1852787	1852788	-184	CGI:chr11:1870807-1871326	Opne Sea	-1.23375	0.218681	-5.6418	2.48261e-08	4.40857e-08
cg07241909	USH1C	ENST00000318024	chr11	17544616	17544617	-199	CGI:chr11:17544219-17544505	S_Shore	-1.37404	0.171855	-7.99535	5.66134e-15	1.46779e-14
cg07243548	VAV3	ENST00000479977	chr1	107688538	107688539	-9	CGI:chr1:107480610-107480820	Opne Sea	-2.47189	0.222481	-11.1106	1.92012e-26	1.06736e-25
cg07244202	ADAM12	ENST00000467145	chr10	126062401	126062402	8233	CGI:chr10:125895680-125896969	Opne Sea	-1.29944	0.184485	-7.04363	4.65116e-12	1.00965e-11
cg07262247	PDLIM4	ENST00000379018	chr5	132258037	132258038	329	CGI:chr5:132257732-132258120	Island	-4.23251	0.198609	-21.3108	2.33784e-77	3.23876e-75
cg07263235	LPL	ENST00000524029	chr8	19938883	19938884	12	CGI:chr8:19939332-19940495	N_Shore	-0.817015	0.386385	-2.11451	0.0348401	0.0418925
cg07263393	GATA2	ENST00000430265	chr3	128486431	128486432	1486	CGI:chr3:128486652-128493431	N_Shore	-0.810423	0.16998	-4.76774	2.28611e-06	3.61159e-06
cg07266144	PDLIM4	ENST00000253754	chr5	132271679	132271680	14007	CGI:chr5:132271325-132272196	Island	1.80907	0.272406	6.64109	6.43534e-11	1.32045e-10
cg07267845	PTPRN2	ENST00000409483	chr7	157552872	157552873	1034917	CGI:chr7:157553919-157554375	N_Shore	2.01813	0.191186	10.5559	3.3344e-24	1.58968e-23
cg07272677	SORBS2	ENST00000488562	chr4	185820293	185820294	113078	CGI:chr4:185638877-185639207	Opne Sea	-0.702327	0.220455	-3.18581	0.0015104	0.00200896
cg07274406	ITGB2	ENST00000522931	chr21	44914277	44914278	7	CGI:chr21:44903745-44904037	Opne Sea	-3.94649	0.257464	-15.3283	1.08518e-45	1.87577e-44
cg07274716	PITX1	ENST00000265340	chr5	135028283	135028284	6016	CGI:chr5:135027402-135029456	Island	2.05548	0.181148	11.347	2.01999e-27	1.18922e-26
cg07276118	ENTPD8	ENST00000493135	chr9	137437130	137437131	1117	CGI:chr9:137436168-137436458	S_Shore	-0.84134	0.281602	-2.98769	0.00291356	0.00379061
cg07284632	KRT14	ENST00000167586	chr17	41586989	41586990	-67	CGI:chr17:41548793-41549080	Opne Sea	-6.09965	0.662551	-9.2063	4.2357e-19	1.43122e-18
cg07284801	CYFIP2	ENST00000616178	chr5	157309983	157309984	43903	CGI:chr5:157265802-157266739	Opne Sea	0.742066	0.264043	2.8104	0.0050923	0.00650568
cg07306331	TNXB	ENST00000613214	chr6	32081577	32081578	16622	CGI:chr6:32079038-32079317	S_Shelf	-3.41517	0.365087	-9.3544	1.23578e-19	4.31263e-19
cg07307142	HSD17B2	ENST00000569351	chr16	82037828	82037829	2186	CGI:chr16:82011281-82011701	Opne Sea	-0.707897	0.16932	-4.18083	3.28948e-05	4.84048e-05
cg07308161	ACADL	ENST00000233710	chr2	210225763	210225764	-271	CGI:chr2:210224689-210225452	S_Shore	-1.39907	0.203951	-6.85981	1.5723e-11	3.31502e-11
cg07318128	HOXB6	ENST00000484302	chr17	48606444	48606445	-1451	CGI:chr17:48607882-48608087	N_Shore	-2.69661	0.250299	-10.7736	4.50084e-25	2.27e-24
cg07320595	HAVCR1	ENST00000518745	chr5	157058222	157058223	175	CGI:chr5:157142565-157143056	Opne Sea	-3.19609	0.172961	-18.4786	6.08619e-62	3.20682e-60
cg07321467	BMP3	ENST00000282701	chr4	81039550	81039551	8584	CGI:chr4:81030787-81031654	Opne Sea	0.571687	0.232036	2.46379	0.0139975	0.0173057
cg07324729	LPCAT1	ENST00000475622	chr5	1471330	1471331	52633	CGI:chr5:1467716-1468148	S_Shelf	-2.75874	0.340059	-8.11255	2.36341e-15	6.23106e-15
cg07336964	ABAT	ENST00000268251	chr16	8712502	8712503	37936	CGI:chr16:8674399-8674762	Opne Sea	1.18965	0.47256	2.51747	0.012052	0.0149799
cg07338205	SPC25	ENST00000451987	chr2	168901270	168901271	12008	CGI:chr2:168890209-168890495	Opne Sea	-1.7122	0.178277	-9.60417	1.4972e-20	5.5648e-20
cg07355189	ALOX5	ENST00000542434	chr10	45427926	45427927	53749	CGI:chr10:45427383-45427927	Island	1.91961	0.174437	11.0046	5.2136e-26	2.7785e-25
cg07355688	BARX2	ENST00000281437	chr11	129376823	129376824	882	CGI:chr11:129372634-129376500	S_Shore	-1.31158	0.308154	-4.25623	2.37518e-05	3.52798e-05
cg07355763	FBN2	ENST00000508989	chr5	128533289	128533290	4533	CGI:chr5:128536265-128536570	N_Shelf	-0.397481	0.161535	-2.46065	0.0141196	0.0174437
cg07357827	TIMP4	ENST00000287814	chr3	12159335	12159336	17	CGI:chr3:12158683-12159032	S_Shore	-3.44428	0.28966	-11.8908	1.01012e-29	6.71207e-29
cg07366188	BIRC5	ENST00000301633	chr17	78224848	78224849	10661	CGI:chr17:78232029-78232299	Opne Sea	3.85259	0.347314	11.0925	2.27736e-26	1.25222e-25
cg07376029	GC	ENST00000506245	chr4	71785275	71785276	736	CGI:chr4:72031847-72032247	Opne Sea	-0.735069	0.161413	-4.55397	6.25201e-06	9.6289e-06
cg07377172	TNXB	ENST00000375244	chr6	32089984	32089985	19391	CGI:chr6:32087290-32087824	S_Shelf	2.92587	0.341938	8.55673	7.87609e-17	2.32541e-16
cg07382998	TIMP2	ENST00000536189	chr17	78883989	78883990	38413	CGI:chr17:78900996-78901216	Opne Sea	-0.535525	0.257029	-2.08352	0.0375814	0.0450876
cg07384961	TNFRSF12A	ENST00000573001	chr16	3018127	3018128	-319	CGI:chr16:3017520-3018357	Island	1.94409	0.325524	5.97218	3.79615e-09	7.00797e-09
cg07387634	F3	ENST00000370207	chr1	94540766	94540767	872	CGI:chr1:94541281-94542083	N_Shore	-2.063	0.253043	-8.15276	1.74733e-15	4.63995e-15
cg07395354	MEOX2	ENST00000262041	chr7	15687502	15687503	-689	CGI:chr7:16399497-16399700	Opne Sea	-1.6155	0.16753	-9.64305	1.074e-20	4.0102e-20
cg07405121	SLC9A3R2	ENST00000565855	chr16	2033167	2033168	-98	CGI:chr16:2036419-2036891	N_Shelf	-1.15338	0.209883	-5.49536	5.54223e-08	9.6257e-08
cg07429038	ATP6V0A4	ENST00000353492	chr7	138798081	138798082	24	CGI:chr7:138867915-138868124	Opne Sea	-3.40385	0.26669	-12.7633	1.48483e-33	1.26293e-32
cg07433178	SYNPO	ENST00000522122	chr5	150619687	150619688	2042	CGI:chr5:150625108-150625422	Opne Sea	-3.72909	0.269355	-13.8445	1.59282e-38	1.85301e-37
cg07436701	SNCG	ENST00000465679	chr10	86957866	86957867	-753	CGI:chr10:86968282-86968963	Opne Sea	-5.89615	0.499994	-11.7925	2.66405e-29	1.73849e-28
cg07446572	CDCA3	ENST00000535871	chr12	6850354	6850355	137	CGI:chr12:6851841-6852709	N_Shore	-1.15275	0.227251	-5.07261	5.08438e-07	8.36741e-07
cg07459252	PAX9	ENST00000402703	chr14	36661007	36661008	3438	CGI:chr14:36661976-36662265	N_Shore	0.54367	0.123678	4.39586	1.28245e-05	1.93814e-05
cg07464571	LEP	ENST00000308868	chr7	128240948	128240949	-337	CGI:chr7:128240697-128241322	Island	-3.28003	0.358247	-9.15578	6.42641e-19	2.14819e-18
cg07467482	DPP6	ENST00000404039	chr7	154308981	154308982	421883	CGI:chr7:154304879-154305196	S_Shelf	1.04021	0.127109	8.18361	1.38475e-15	3.72061e-15
cg07476508	CRYAB	ENST00000528628	chr11	111912631	111912632	297	CGI:chr11:111926827-111927306	Opne Sea	-4.94225	0.342313	-14.4378	2.40651e-41	3.27166e-40
cg07479786	ANXA9	ENST00000368947	chr1	150995352	150995353	13334	CGI:chr1:151008259-151008616	Opne Sea	0.803896	0.319272	2.5179	0.0120372	0.0149688
cg07480608	SH3BP5	ENST00000408919	chr3	15310986	15310987	30383	CGI:chr3:15331807-15332702	Opne Sea	0.735226	0.147752	4.97608	8.25528e-07	1.34286e-06
cg07491199	PTPRN2	ENST00000409483	chr7	157851042	157851043	736747	CGI:chr7:157855108-157855315	Opne Sea	1.93693	0.246991	7.84212	1.74693e-14	4.40378e-14
cg07502417	AGT	ENST00000366667	chr1	230714055	230714056	243	CGI:chr1:230642331-230642847	Opne Sea	-2.39961	0.352971	-6.79833	2.34155e-11	4.90269e-11
cg07516470	GATA3	ENST00000481743	chr10	8053688	8053689	83	CGI:chr10:8049411-8056366	Island	-3.0535	0.514405	-5.93599	4.68387e-09	8.59371e-09
cg07518714	TNXB	ENST00000375244	chr6	32097168	32097169	12207	CGI:chr6:32095756-32097267	Island	1.96451	0.302447	6.49537	1.6135e-10	3.23703e-10
cg07524873	PDE2A	ENST00000334456	chr11	72594302	72594303	80152	CGI:chr11:72590258-72590702	S_Shelf	1.83572	0.20828	8.81371	1.03216e-17	3.21596e-17
cg07524919	TNXB	ENST00000375244	chr6	32096124	32096125	13251	CGI:chr6:32095756-32097267	Island	1.70469	0.206967	8.23656	9.27568e-16	2.52086e-15
cg07528216	NR3C1	ENST00000343796	chr5	143409211	143409212	26302	CGI:chr5:143402506-143405506	S_Shelf	3.39383	0.290978	11.6635	9.4274e-29	6.00175e-28
cg07536926	ERBB4	ENST00000260943	chr2	212536841	212536842	1689	CGI:chr2:212537456-212538523	N_Shore	-0.938555	0.262556	-3.57468	0.000375845	0.00051929
cg07537443	NGFR	ENST00000172229	chr17	49494770	49494771	-524	CGI:chr17:49494983-49497954	N_Shore	-1.02889	0.244645	-4.20563	2.957e-05	4.36209e-05
cg07539983	SPARC	ENST00000231061	chr5	151687780	151687781	-614	CGI:chr5:151758431-151758857	Opne Sea	-1.77635	0.403892	-4.39808	1.26979e-05	1.91941e-05
cg07545846	JAM3	ENST00000299106	chr11	134070625	134070626	1699	CGI:chr11:134068955-134069786	S_Shore	1.6485	0.157804	10.4466	9.01469e-24	4.17646e-23
cg07545925	CD3D	ENST00000300692	chr11	118344212	118344213	-1467	CGI:chr11:118359449-118359653	Opne Sea	-0.837024	0.332907	-2.51429	0.0121602	0.0151112
cg07549278	CACNA1H	ENST00000565831	chr16	1154244	1154245	505	CGI:chr16:1152414-1154624	Island	-1.90566	0.262601	-7.25686	1.09827e-12	2.47271e-12
cg07551060	GRK5	ENST00000392870	chr10	119315804	119315805	108214	CGI:chr10:119207870-119208111	Opne Sea	0.614235	0.127752	4.80803	1.88294e-06	2.99297e-06
cg07551952	SCIN	ENST00000436854	chr7	12573897	12573898	3175	CGI:chr7:12570539-12571209	S_Shelf	-1.31883	0.173562	-7.59863	1.01324e-13	2.43554e-13
cg07570298	NCAM1	ENST00000615112	chr11	113254607	113254608	293359	CGI:chr11:113314610-113314941	Opne Sea	2.12861	0.252268	8.43787	1.9845e-16	5.67286e-16
cg07575466	COL9A2	ENST00000482722	chr1	40304036	40304037	13353	CGI:chr1:40303514-40304199	Island	1.09609	0.304822	3.59584	0.000347082	0.000480976
cg07575518	FBLN5	ENST00000556154	chr14	91947153	91947154	-78	CGI:chr14:91947237-91947980	N_Shore	-1.71909	0.310183	-5.54218	4.29561e-08	7.52639e-08
cg07587796	ENPEP	ENST00000265162	chr4	110476245	110476246	171	CGI:chr4:110476521-110476933	N_Shore	-0.60213	0.215301	-2.79669	0.00531082	0.00677967
cg07589972	NR3C1	ENST00000504572	chr5	143435898	143435899	-1195	CGI:chr5:143402506-143405506	Opne Sea	2.85489	0.24579	11.6152	1.51085e-28	9.54573e-28
cg07591885	LAMB3	ENST00000356082	chr1	209620128	209620129	32339	CGI:chr1:209625804-209626009	Opne Sea	2.66823	0.453473	5.884	6.3226e-09	1.15377e-08
cg07596668	CGN	ENST00000271636	chr1	151537349	151537350	25951	CGI:chr1:151540185-151540723	N_Shelf	1.56332	0.354895	4.40502	1.23093e-05	1.86325e-05
cg07621385	MYLK	ENST00000360304	chr3	123816869	123816870	59750	CGI:chr3:123884309-123884693	Opne Sea	-4.12343	0.244897	-16.8374	2.51976e-53	7.06428e-52
cg07628084	LAMA4	ENST00000521690	chr6	112254917	112254918	23	CGI:chr6:112253889-112254281	S_Shore	-2.19351	0.22273	-9.8483	1.83696e-21	7.21871e-21
cg07628705	PYGL	ENST00000532462	chr14	50872356	50872357	72101	CGI:chr14:50871994-50872428	Island	-0.574782	0.257957	-2.22821	0.0261972	0.0318547
cg07629454	CASR	ENST00000498619	chr3	122184673	122184674	338	CGI:chr3:122183895-122184798	Island	-0.885328	0.13777	-6.42614	2.4821e-10	4.9233e-10
cg07629965	SEMA3B	ENST00000618865	chr3	50274958	50274959	7349	CGI:chr3:50275256-50276988	N_Shore	1.59529	0.192673	8.27977	6.67853e-16	1.84378e-15
cg07632618	CACNA1H	ENST00000348261	chr16	1180137	1180138	26895	CGI:chr16:1180112-1180317	Island	1.92912	0.27925	6.90821	1.14186e-11	2.42313e-11
cg07650391	INHBA	ENST00000464515	chr7	41693850	41693851	-1285	CGI:chr7:41705580-41705864	Opne Sea	-0.859384	0.279869	-3.07066	0.00222211	0.00292464
cg07652628	KRT18	ENST00000548015	chr12	52949730	52949731	-76	CGI:chr12:52948901-52949378	S_Shore	-5.39909	0.348561	-15.4897	1.7161e-46	3.15655e-45
cg07652628	KRT8	ENST00000548998	chr12	52949730	52949731	47	CGI:chr12:52948901-52949378	S_Shore	-5.19659	0.378246	-13.7387	4.99783e-38	5.64592e-37
cg07657357	PPL	ENST00000592772	chr16	4892392	4892393	68350	CGI:chr16:4885025-4885286	Opne Sea	2.54823	0.464304	5.48828	5.75908e-08	9.99192e-08
cg07658280	GPT	ENST00000528431	chr8	144503107	144503108	133	CGI:chr8:144500077-144501324	S_Shore	-2.11261	0.239689	-8.81397	1.02997e-17	3.2137e-17
cg07660671	SOX7	ENST00000304501	chr8	10729457	10729458	1056	CGI:chr8:10729103-10729376	S_Shore	-1.98169	0.183089	-10.8236	2.82893e-25	1.45073e-24
cg07663789	NPR3	ENST00000265074	chr5	32711323	32711324	-112	CGI:chr5:32709804-32714344	Island	-1.22597	0.31597	-3.88	0.000114755	0.000164101
cg07669776	COL4A2	ENST00000360467	chr13	110323344	110323345	16076	CGI:chr13:110313427-110313876	Opne Sea	-0.971205	0.261403	-3.71536	0.000219812	0.000308189
cg07672688	MAF	ENST00000569649	chr16	79591515	79591516	8388	CGI:chr16:79589594-79590060	S_Shore	-0.652112	0.227177	-2.8705	0.00422728	0.00544936
cg07676709	HOXB6	ENST00000225648	chr17	48596080	48596081	8893	CGI:chr17:48596170-48596819	N_Shore	-2.43616	0.212585	-11.4597	6.82484e-28	4.1665e-27
cg07681935	HAND2	ENST00000359562	chr4	173531310	173531311	-1080	CGI:chr4:173530677-173531811	Island	-1.22188	0.113806	-10.7365	6.37988e-25	3.18657e-24
cg07687131	SOCS2	ENST00000551883	chr12	93573804	93573805	-1162	CGI:chr12:93570187-93573619	S_Shore	-1.32033	0.151695	-8.70384	2.47489e-17	7.52858e-17
cg07687354	CACNA1H	ENST00000348261	chr16	1167857	1167858	14615	CGI:chr16:1167128-1167406	S_Shore	1.54562	0.257715	5.99739	3.27719e-09	6.07877e-09
cg07691684	LDB2	ENST00000304523	chr4	16772054	16772055	126756	CGI:chr4:16360793-16361143	Opne Sea	2.26524	0.150782	15.0233	3.45658e-44	5.45371e-43
cg07697770	TGFBI	ENST00000509485	chr5	136054016	136054017	72	CGI:chr5:136028818-136029347	Opne Sea	-3.02954	0.300865	-10.0695	2.6342e-22	1.09598e-21
cg07705908	SPDEF	ENST00000374037	chr6	34556148	34556149	167	CGI:chr6:34544286-34544489	Opne Sea	-6.33858	0.357139	-17.7482	4.51572e-58	1.69638e-56
cg07706387	C1QTNF1	ENST00000578229	chr17	79035074	79035075	12259	CGI:chr17:79023941-79024786	Opne Sea	2.83268	0.315405	8.98108	2.68e-18	8.60508e-18
cg07706776	CALML3	ENST00000315238	chr10	5526041	5526042	2031	CGI:chr10:5525159-5525865	S_Shore	-4.36601	0.348792	-12.5175	1.8539e-32	1.46987e-31
cg07716052	WT1	ENST00000452863	chr11	32433202	32433203	2144	CGI:chr11:32433328-32435765	N_Shore	-1.22115	0.215974	-5.65418	2.31773e-08	4.11655e-08
cg07717083	TNXB	ENST00000375244	chr6	32084080	32084081	25295	CGI:chr6:32087290-32087824	N_Shelf	3.29804	0.26554	12.4201	5.0007e-32	3.86764e-31
cg07718903	FERMT1	ENST00000217289	chr20	6123614	6123615	-69	CGI:chr20:6122789-6123323	S_Shore	-1.69357	0.172521	-9.81665	2.4071e-21	9.3968e-21
cg07721203	ALDH1A2	ENST00000558595	chr15	58065724	58065725	-12	CGI:chr15:58065111-58066578	Island	-2.01144	0.187646	-10.7193	7.43189e-25	3.69319e-24
cg07733851	NR3C1	ENST00000502500	chr5	143401933	143401934	-535	CGI:chr5:143402506-143405506	N_Shore	-0.961175	0.145801	-6.59239	8.76596e-11	1.78436e-10
cg07735851	DNASE1	ENST00000576792	chr16	3657174	3657175	-77	CGI:chr16:3674343-3674848	Opne Sea	-4.25418	0.267408	-15.9089	1.36621e-48	2.9596e-47
cg07749074	HRG	ENST00000232003	chr3	186665597	186665598	-356	CGI:chr3:186570459-186570849	Opne Sea	-3.08796	0.258194	-11.9599	5.0949e-30	3.45417e-29
cg07749724	NCAM1	ENST00000621850	chr11	112961758	112961759	277	CGI:chr11:112961802-112963768	N_Shore	-1.83977	0.34033	-5.40583	8.97545e-08	1.53611e-07
cg07751770	CACNA1H	ENST00000348261	chr16	1201787	1201788	48545	CGI:chr16:1201565-1202155	Island	3.17339	0.275021	11.5387	3.17735e-28	1.9698e-27
cg07762788	CDH1	ENST00000564745	chr16	68799403	68799404	28454	CGI:chr16:68843455-68843914	Opne Sea	-3.14917	0.399978	-7.87334	1.39057e-14	3.51135e-14
cg07763231	SLC16A3	ENST00000582715	chr17	82229473	82229474	379	CGI:chr17:82228259-82232114	Island	-1.82576	0.230091	-7.93493	8.8466e-15	2.26754e-14
cg07763376	COL23A1	ENST00000390654	chr5	178589194	178589195	1362	CGI:chr5:178589557-178590669	N_Shore	-1.56268	0.306199	-5.10347	4.34735e-07	7.19343e-07
cg07773060	NEFL	ENST00000615973	chr8	24955532	24955533	1190	CGI:chr8:24955432-24956785	Island	-0.504842	0.231164	-2.18391	0.0293146	0.0354798
cg07780528	FXYD1	ENST00000455515	chr19	35139430	35139431	-12	CGI:chr19:35141315-35141668	N_Shore	-3.24757	0.256208	-12.6755	3.67183e-33	3.02261e-32
cg07780543	ABCC9	ENST00000326684	chr12	21941816	21941817	-413	CGI:chr12:21941020-21942423	Island	-1.89162	0.145521	-12.999	1.28371e-34	1.17189e-33
cg07785737	TACR2	ENST00000373306	chr10	69417094	69417095	-226	CGI:chr10:69408649-69409196	Opne Sea	-1.55728	0.190441	-8.17723	1.45305e-15	3.89417e-15
cg07786675	SFN	ENST00000339276	chr1	26863494	26863495	355	CGI:chr1:26863421-26863637	Island	-8.54885	0.371377	-23.0193	7.20229e-87	1.50401e-84
cg07810190	TNXB	ENST00000375244	chr6	32087269	32087270	22106	CGI:chr6:32087290-32087824	N_Shore	1.78658	0.307002	5.81943	9.14832e-09	1.65328e-08
cg07811198	DPP6	ENST00000404039	chr7	153888283	153888284	1185	CGI:chr7:153886232-153888581	Island	-1.09982	0.162563	-6.76545	2.89743e-11	6.05273e-11
cg07812715	TESC	ENST00000470612	chr12	117045281	117045282	54199	CGI:chr12:117046500-117046822	N_Shore	3.31674	0.351287	9.44169	5.93794e-20	2.11405e-19
cg07816687	HSF4	ENST00000521314	chr16	67163283	67163284	-1489	CGI:chr16:67162889-67166085	Island	0.697629	0.139	5.01892	6.66418e-07	1.08822e-06
cg07824742	DBH	ENST00000393056	chr9	133636662	133636663	301	CGI:chr9:133609048-133609626	Opne Sea	0.576625	0.155224	3.71479	0.000220298	0.000308839
cg07824824	CIDEA	ENST00000520620	chr18	12254977	12254978	251	CGI:chr18:12254148-12255090	Island	-1.66668	0.223266	-7.46498	2.59518e-13	6.08463e-13
cg07824897	DST	ENST00000340834	chr6	56506394	56506395	34267	CGI:chr6:56542666-56543128	Opne Sea	-2.37755	0.368106	-6.45888	2.02575e-10	4.04183e-10
cg07838272	CAV1	ENST00000341049	chr7	116524616	116524617	-170	CGI:chr7:116525377-116526424	N_Shore	-3.60285	0.406809	-8.85637	7.33291e-18	2.30345e-17
cg07840446	PALLD	ENST00000510998	chr4	168769523	168769524	57363	CGI:chr4:168831897-168833384	Opne Sea	-1.55401	0.201874	-7.69792	4.96423e-14	1.21664e-13
cg07841173	GATA2	ENST00000492608	chr3	128491307	128491308	-658	CGI:chr3:128486652-128493431	Island	-1.06675	0.249231	-4.28017	2.13963e-05	3.18594e-05
cg07843390	GNG7	ENST00000587867	chr19	2541017	2541018	142675	CGI:chr19:2540908-2541140	Island	-1.00757	0.214983	-4.68671	3.36314e-06	5.26446e-06
cg07861448	MSC	ENST00000325509	chr8	71845552	71845553	-1083	CGI:chr8:71843548-71844432	S_Shore	0.830702	0.196441	4.22877	2.67687e-05	3.96119e-05
cg07874484	CACNA1H	ENST00000348261	chr16	1207807	1207808	54565	CGI:chr16:1204801-1205081	S_Shelf	3.94782	0.402259	9.81412	2.46053e-21	9.6014e-21
cg07875385	COL5A2	ENST00000374866	chr2	189179875	189179876	5	CGI:chr2:189441431-189441707	Opne Sea	1.27809	0.223211	5.72595	1.5521e-08	2.77913e-08
cg07879612	PTPRN2	ENST00000409483	chr7	158098635	158098636	489154	CGI:chr7:158097964-158098865	Island	1.71957	0.280102	6.13908	1.42034e-09	2.68632e-09
cg07890233	CACNA1H	ENST00000348261	chr16	1171943	1171944	18701	CGI:chr16:1171808-1172208	Island	3.4335	0.27041	12.6974	2.93128e-33	2.4492e-32
cg07891457	ALDH3B2	ENST00000349015	chr11	67674604	67674605	28	CGI:chr11:67665284-67665580	Opne Sea	-2.96355	0.261383	-11.338	2.20216e-27	1.29539e-26
cg07895203	PALLD	ENST00000507735	chr4	168865313	168865314	33271	CGI:chr4:168877759-168878474	Opne Sea	-2.19384	0.252762	-8.67946	3.00134e-17	9.06498e-17
cg07896068	ITGB6	ENST00000428609	chr2	160200089	160200090	164	CGI:chr2:160269853-160270407	Opne Sea	-1.49756	0.221407	-6.76386	2.92739e-11	6.11264e-11
cg07897871	ELF3	ENST00000446188	chr1	202010718	202010719	73	CGI:chr1:201982457-201983451	Opne Sea	-3.90059	0.294035	-13.2657	7.78504e-36	7.63977e-35
cg07899060	COL26A1	ENST00000613501	chr7	101374073	101374074	11195	CGI:chr7:101362618-101364162	Opne Sea	-0.896299	0.183231	-4.89164	1.25312e-06	2.01875e-06
cg07906527	ETNK2	ENST00000422699	chr1	204147355	204147356	221	CGI:chr1:204151270-204152433	N_Shelf	-3.86238	0.354274	-10.9023	1.36007e-25	7.1095e-25
cg07915562	DPP6	ENST00000404039	chr7	154793114	154793115	906016	CGI:chr7:154793972-154794626	N_Shore	0.759629	0.171414	4.43155	1.09257e-05	1.65754e-05
cg07921371	GJB2	ENST00000382848	chr13	20194397	20194398	-1498	CGI:chr13:20192069-20193770	S_Shore	0.695533	0.315256	2.20625	0.0277046	0.0336014
cg07922154	ARG2	ENST00000556491	chr14	67620622	67620623	641	CGI:chr14:67619560-67620240	S_Shore	-3.11553	0.311296	-10.0083	4.51682e-22	1.85829e-21
cg07926275	CACNA1H	ENST00000348261	chr16	1178210	1178211	24968	CGI:chr16:1177260-1177476	S_Shore	2.59808	0.276436	9.39849	8.53987e-20	3.00871e-19
cg07927098	PTPRN2	ENST00000409483	chr7	158074012	158074013	513777	CGI:chr7:158085292-158085953	Opne Sea	3.58547	0.265965	13.481	7.91896e-37	8.33575e-36
cg07938763	GNG7	ENST00000382159	chr19	2516968	2516969	185742	CGI:chr19:2513217-2513698	S_Shelf	2.85541	0.225838	12.6436	5.09673e-33	4.18344e-32
cg07947930	PRELP	ENST00000343110	chr1	203475817	203475818	-12	CGI:chr1:203486687-203486913	Opne Sea	1.33931	0.358962	3.73107	0.000206808	0.00029034
cg07952182	DDR2	ENST00000367921	chr1	162677238	162677239	44767	CGI:chr1:162790460-162790932	Opne Sea	-3.94565	0.257543	-15.3204	1.18772e-45	2.04804e-44
cg07960944	LDLR	ENST00000558518	chr19	11089175	11089176	-188	CGI:chr19:11090243-11091010	N_Shore	-2.76665	0.395541	-6.9946	6.44923e-12	1.38452e-11
cg07970799	LY86	ENST00000379953	chr6	6614486	6614487	26377	CGI:chr6:6546137-6546997	Opne Sea	0.47578	0.182062	2.61329	0.00916853	0.0115343
cg07979652	PTPRN2	ENST00000409483	chr7	158141313	158141314	446476	CGI:chr7:158144922-158145149	N_Shelf	2.08669	0.195213	10.6893	9.80531e-25	4.83624e-24
cg07979757	KCNQ1	ENST00000526095	chr11	2807422	2807423	29846	CGI:chr11:2807215-2807654	Island	-1.55184	0.346413	-4.47972	8.78469e-06	1.33693e-05
cg07986666	KRT8	ENST00000550170	chr12	52904599	52904600	446	CGI:chr12:52903565-52904040	S_Shore	-4.41513	0.333185	-13.2513	9.0697e-36	8.85457e-35
cg07990390	CACNA1H	ENST00000348261	chr16	1167211	1167212	13969	CGI:chr16:1167128-1167406	Island	2.18747	0.257598	8.4918	1.30644e-16	3.78525e-16
cg07999201	LDB2	ENST00000304523	chr4	16585498	16585499	313312	CGI:chr4:16360793-16361143	Opne Sea	2.29249	0.172538	13.2869	6.22393e-36	6.15458e-35
cg08003628	ZFPM2	ENST00000520492	chr8	105319960	105319961	416	CGI:chr8:105318277-105319892	S_Shore	-1.35493	0.104705	-12.9404	2.36512e-34	2.14188e-33
cg08004073	MECOM	ENST00000486748	chr3	169659937	169659938	3454	CGI:chr3:169661649-169663268	N_Shore	-0.599127	0.181114	-3.30802	0.000989754	0.00133199
cg08022244	PTPRN2	ENST00000409483	chr7	157569067	157569068	1018722	CGI:chr7:157568820-157569113	Island	0.781891	0.205254	3.80939	0.000152096	0.000215588
cg08036764	UPB1	ENST00000382760	chr22	24495252	24495253	9	CGI:chr22:24494444-24495485	Island	-1.80939	0.181074	-9.99254	5.18634e-22	2.12481e-21
cg08038054	GNG11	ENST00000248564	chr7	93921469	93921470	-231	CGI:chr7:93890054-93890872	Opne Sea	-2.56778	0.197422	-13.0066	1.18531e-34	1.09082e-33
cg08041408	PTPRN2	ENST00000409483	chr7	157897917	157897918	689872	CGI:chr7:157897867-157898078	Island	0.7143	0.1876	3.80757	0.000153195	0.000217081
cg08044454	ELMO1	ENST00000310758	chr7	36984947	36984948	464303	CGI:chr7:37447751-37449069	Opne Sea	1.32259	0.197791	6.68679	4.8066e-11	9.94083e-11
cg08070327	HOXA5	ENST00000222726	chr7	27144440	27144441	-771	CGI:chr7:27142994-27145943	Island	-1.2815	0.186217	-6.88177	1.35845e-11	2.87309e-11
cg08085909	FERMT2	ENST00000555692	chr14	52924078	52924079	4322	CGI:chr14:52950390-52951621	Opne Sea	-1.958	0.281609	-6.95289	8.50374e-12	1.8157e-11
cg08094614	KRT8	ENST00000552150	chr12	52925433	52925434	1037	CGI:chr12:52903565-52904040	Opne Sea	-2.967	0.535694	-5.53861	4.38015e-08	7.65751e-08
cg08097657	SEMA3B	ENST00000618865	chr3	50276565	50276566	8956	CGI:chr3:50275256-50276988	Island	0.770128	0.356021	2.16315	0.0308821	0.037261
cg08108311	WNK4	ENST00000591448	chr17	42780728	42780729	46	CGI:chr17:42780311-42781281	Island	-1.18536	0.311265	-3.8082	0.000152811	0.00021658
cg08115732	TK1	ENST00000301634	chr17	78175713	78175714	11521	CGI:chr17:78168314-78169191	Opne Sea	1.64992	0.38703	4.26302	2.30642e-05	3.42926e-05
cg08118344	RAP1GAP	ENST00000290101	chr1	21648032	21648033	21332	CGI:chr1:21651791-21652220	N_Shelf	2.62389	0.363836	7.21174	1.49499e-12	3.33238e-12
cg08120023	ATP1A1	ENST00000440951	chr1	116404581	116404582	5109	CGI:chr1:116418560-116418920	Opne Sea	-2.28317	0.209349	-10.906	1.31297e-25	6.87087e-25
cg08120489	ANGPTL1	ENST00000234816	chr1	178850047	178850048	21006	CGI:chr1:178724833-178726013	Opne Sea	-2.76986	0.406088	-6.82084	2.02284e-11	4.24382e-11
cg08125125	SYNPO	ENST00000394243	chr5	150600924	150600925	-157	CGI:chr5:150625108-150625422	Opne Sea	-0.847356	0.24915	-3.40099	0.000711243	0.000967399
cg08129583	GYPC	ENST00000259254	chr2	126655791	126655792	-143	CGI:chr2:126656120-126656595	N_Shore	-2.69299	0.162416	-16.5808	5.25913e-52	1.42654e-50
cg08143349	HOXA5	ENST00000222726	chr7	27141269	27141270	2400	CGI:chr7:27139443-27139892	S_Shore	-1.98803	0.233784	-8.50371	1.19399e-16	3.47896e-16
cg08143875	F10	ENST00000410083	chr13	113130349	113130350	7510	CGI:chr13:113129572-113130388	Island	-0.910055	0.343729	-2.64759	0.00829708	0.0104625
cg08145723	ST14	ENST00000278742	chr11	130159583	130159584	20	CGI:chr11:130159846-130160367	N_Shore	-2.8633	0.334526	-8.55927	7.72085e-17	2.28028e-16
cg08148802	LSP1	ENST00000311604	chr11	1882103	1882104	29132	CGI:chr11:1881848-1882104	Island	0.720887	0.276536	2.60684	0.00934107	0.011742
cg08151051	PTPRN2	ENST00000409483	chr7	158479065	158479066	108724	CGI:chr7:158484911-158485447	Opne Sea	2.2395	0.201374	11.1211	1.73734e-26	9.70697e-26
cg08155759	PEG3	ENST00000326441	chr19	56812927	56812928	27770	CGI:chr19:56795314-56795664	Opne Sea	2.3122	0.191868	12.051	2.05664e-30	1.41494e-29
cg08163918	SHMT2	ENST00000555774	chr12	57234871	57234872	4510	CGI:chr12:57236323-57236686	N_Shore	-4.05756	0.260885	-15.5531	8.29168e-47	1.55743e-45
cg08179564	DPYS	ENST00000521601	chr8	104353375	104353376	65538	CGI:chr8:104367338-104367758	Opne Sea	0.794312	0.262664	3.02406	0.00258925	0.00339104
cg08192033	TPD52L1	ENST00000534199	chr6	125155261	125155262	879	CGI:chr6:125153658-125154598	S_Shore	-3.71018	0.19212	-19.3118	2.04169e-66	1.5179e-64
cg08194313	GFRA1	ENST00000355422	chr10	116273380	116273381	88	CGI:chr10:116271067-116274718	Island	-2.31538	0.310965	-7.44579	2.96854e-13	6.94624e-13
cg08196968	PPP1R14A	ENST00000591291	chr19	38256109	38256110	264	CGI:chr19:38255998-38256739	Island	-1.92355	0.190313	-10.1073	1.8848e-22	7.93951e-22
cg08198488	TPM1	ENST00000288398	chr15	63041593	63041594	-1040	CGI:chr15:63042034-63043864	N_Shore	-3.34724	0.232803	-14.378	4.66255e-41	6.25786e-40
cg08206318	PITX1	ENST00000265340	chr5	135027947	135027948	6352	CGI:chr5:135027402-135029456	Island	2.18623	0.232711	9.39462	8.82215e-20	3.10778e-19
cg08210297	ALPI	ENST00000457560	chr2	232456144	232456145	18	CGI:chr2:232458670-232459226	N_Shelf	-1.90847	0.258252	-7.38997	4.38183e-13	1.01207e-12
cg08220966	SNCG	ENST00000465679	chr10	86957607	86957608	-1012	CGI:chr10:86968282-86968963	Opne Sea	-6.85763	0.491184	-13.9614	4.48157e-39	5.37486e-38
cg08224785	CYFIP2	ENST00000618329	chr5	157269179	157269180	-164	CGI:chr5:157265802-157266739	S_Shelf	-2.9628	0.241422	-12.2723	2.23477e-31	1.64808e-30
cg08234256	COL4A1	ENST00000375820	chr13	110152362	110152363	154788	CGI:chr13:110138181-110138659	Opne Sea	-0.919922	0.310352	-2.96413	0.00314303	0.00407943
cg08234618	TF	ENST00000402696	chr3	133745998	133745999	41	CGI:chr3:133746105-133746576	N_Shore	-2.62354	0.271963	-9.64669	1.04105e-20	3.88974e-20
cg08236388	CACNA1H	ENST00000348261	chr16	1173400	1173401	20158	CGI:chr16:1171808-1172208	S_Shore	3.11799	0.354562	8.79391	1.20907e-17	3.74988e-17
cg08239282	FHL2	ENST00000393352	chr2	105409705	105409706	28799	CGI:chr2:105398421-105399427	Opne Sea	-1.48291	0.211428	-7.01382	5.67488e-12	1.2243e-11
cg08239804	SGK1	ENST00000413996	chr6	134176617	134176618	-625	CGI:chr6:134176398-134176618	Island	-1.52414	0.247968	-6.14652	1.35871e-09	2.57455e-09
cg08241330	ABAT	ENST00000268251	chr16	8712806	8712807	38240	CGI:chr16:8674399-8674762	Opne Sea	1.23467	0.308559	4.00141	6.99776e-05	0.00010119
cg08246366	PTPRN2	ENST00000409483	chr7	158192421	158192422	395368	CGI:chr7:158188094-158188770	S_Shelf	1.86262	0.1818	10.2454	5.51323e-23	2.42941e-22
cg08248285	CFL2	ENST00000341223	chr14	34713683	34713684	146	CGI:chr14:34714179-34714990	N_Shore	-2.06686	0.192267	-10.7499	5.60213e-25	2.81594e-24
cg08251399	EHD3	ENST00000322054	chr2	31234742	31234743	404	CGI:chr2:31233874-31234787	Island	-1.46307	0.214329	-6.82627	1.95247e-11	4.09891e-11
cg08266417	AOX1	ENST00000374700	chr2	200585852	200585853	-17	CGI:chr2:200585803-200586304	Island	-3.14718	0.398279	-7.90195	1.1275e-14	2.86089e-14
cg08276062	LSP1	ENST00000311604	chr11	1870702	1870703	17731	CGI:chr11:1870807-1871326	N_Shore	1.28048	0.263193	4.86516	1.42651e-06	2.29194e-06
cg08284443	GFRA1	ENST00000439649	chr10	116060088	116060089	213197	CGI:chr10:116125302-116125518	Opne Sea	2.778	0.318355	8.72611	2.07423e-17	6.34651e-17
cg08290845	REM1	ENST00000201979	chr20	31477720	31477721	2426	CGI:chr20:31475246-31475478	S_Shelf	0.83028	0.13477	6.16074	1.24813e-09	2.36945e-09
cg08293102	PYGL	ENST00000553872	chr14	50920760	50920761	769	CGI:chr14:50944174-50944746	Opne Sea	-0.87594	0.264788	-3.30808	0.000989552	0.00133191
cg08295661	ADAM12	ENST00000368676	chr10	126081334	126081335	307122	CGI:chr10:125895680-125896969	Opne Sea	0.512653	0.23718	2.16145	0.0310137	0.0374072
cg08297751	HAND2	ENST00000503024	chr4	173527554	173527555	1359	CGI:chr4:173528895-173530318	N_Shore	-1.58525	0.124749	-12.7075	2.64238e-33	2.20976e-32
cg08298555	CACNA1H	ENST00000348261	chr16	1210656	1210657	57414	CGI:chr16:1215151-1215661	Opne Sea	3.52802	0.442298	7.97658	6.50536e-15	1.6785e-14
cg08300930	A2M	ENST00000539638	chr12	9113393	9113394	2468	CGI:chr12:9064732-9065119	Opne Sea	-3.17885	0.283441	-11.2152	7.11517e-27	4.05765e-26
cg08307963	GJA5	ENST00000621517	chr1	147773381	147773382	-18	CGI:chr1:147669720-147670796	Opne Sea	-1.31163	0.250256	-5.24116	2.13999e-07	3.58898e-07
cg08310176	ENPEP	ENST00000265162	chr4	110476990	110476991	916	CGI:chr4:110476521-110476933	S_Shore	-3.10015	0.22201	-13.964	4.35601e-39	5.2309e-38
cg08318371	DPP4	ENST00000360534	chr2	162024625	162024626	49918	CGI:chr2:162073723-162074369	Opne Sea	1.1042	0.312106	3.5379	0.000431131	0.000593597
cg08328513	DMGDH	ENST00000521052	chr5	79069868	79069869	-193	CGI:chr5:79069475-79069888	Island	-1.19915	0.136222	-8.80291	1.1252e-17	3.49242e-17
cg08328750	KRT15	ENST00000393974	chr17	41519103	41519104	1917	CGI:chr17:41527656-41528347	Opne Sea	-2.62414	0.311625	-8.42082	2.26384e-16	6.44541e-16
cg08329473	AFAP1L2	ENST00000419268	chr10	114374093	114374094	30388	CGI:chr10:114403632-114404840	Opne Sea	-1.50339	0.319178	-4.71019	3.00904e-06	4.71772e-06
cg08329684	PPL	ENST00000345988	chr16	4882619	4882620	54517	CGI:chr16:4883622-4884562	N_Shore	-1.06365	0.253901	-4.18923	3.17318e-05	4.6737e-05
cg08331313	SPARC	ENST00000522348	chr5	151686899	151686900	65	CGI:chr5:151758431-151758857	Opne Sea	-0.862932	0.224653	-3.84118	0.000134053	0.000190746
cg08332071	JAM3	ENST00000531302	chr11	134067598	134067599	-1488	CGI:chr11:134068955-134069786	N_Shore	0.763161	0.189622	4.02464	6.35633e-05	9.21395e-05
cg08335767	HMGA1	ENST00000374116	chr6	34238718	34238719	-74	CGI:chr6:34234790-34238416	S_Shore	-4.57034	0.308759	-14.8023	4.15252e-43	6.10412e-42
cg08353479	CACNA1H	ENST00000348261	chr16	1217618	1217619	64376	CGI:chr16:1217865-1218605	N_Shore	4.12768	0.324429	12.7229	2.25403e-33	1.8928e-32
cg08354401	COL23A1	ENST00000390654	chr5	178397352	178397353	193204	CGI:chr5:178394851-178396864	S_Shore	1.73712	0.365615	4.75123	2.47438e-06	3.89861e-06
cg08359336	SH3BP5	ENST00000408919	chr3	15333079	15333080	8290	CGI:chr3:15331807-15332702	S_Shore	0.763172	0.276569	2.75943	0.00594823	0.00756854
cg08361126	ITGA8	ENST00000378076	chr10	15720092	15720093	34	CGI:chr10:15719424-15720102	Island	-1.47166	0.182673	-8.05626	3.59995e-15	9.44554e-15
cg08362880	TNXB	ENST00000375244	chr6	32085823	32085824	23552	CGI:chr6:32087290-32087824	N_Shore	2.08631	0.371284	5.61917	2.81393e-08	4.98662e-08
cg08373003	PITX1	ENST00000507253	chr5	135031409	135031410	3405	CGI:chr5:135031223-135031748	Island	0.803687	0.305638	2.62954	0.00874596	0.011011
cg08373769	PTPRN2	ENST00000409483	chr7	158272254	158272255	315535	CGI:chr7:158268748-158269054	S_Shelf	1.81445	0.2238	8.10749	2.4547e-15	6.46933e-15
cg08378286	COL23A1	ENST00000390654	chr5	178270399	178270400	320157	CGI:chr5:178302222-178302465	Opne Sea	0.92617	0.338591	2.73537	0.00639573	0.0081172
cg08380385	WNK4	ENST00000591448	chr17	42795825	42795826	15143	CGI:chr17:42798456-42798884	N_Shelf	-2.67368	0.394836	-6.77163	2.78396e-11	5.81612e-11
cg08401938	PTPRN2	ENST00000409483	chr7	158363240	158363241	224549	CGI:chr7:158351888-158352141	Opne Sea	1.99208	0.237645	8.38258	3.03984e-16	8.58679e-16
cg08405587	HLA-DPA1	ENST00000417724	chr6	33075361	33075362	5415	CGI:chr6:33080639-33081037	Opne Sea	0.897931	0.314042	2.85927	0.00437799	0.0056306
cg08405587	HLA-DPB1	ENST00000469120	chr6	33075361	33075362	-650	CGI:chr6:33080639-33081037	Opne Sea	1.11384	0.303688	3.66771	0.000264121	0.000368293
cg08407014	GNG7	ENST00000587867	chr19	2541106	2541107	142586	CGI:chr19:2540908-2541140	Island	-0.779621	0.170601	-4.56984	5.81004e-06	8.96889e-06
cg08409113	WNK4	ENST00000246914	chr17	42785347	42785348	4668	CGI:chr17:42785165-42785462	Island	0.460119	0.18484	2.48929	0.0130412	0.0161536
cg08421126	HAAO	ENST00000406924	chr2	42792714	42792715	-120	CGI:chr2:42792525-42793369	Island	-1.90492	0.147938	-12.8765	4.59554e-34	4.11974e-33
cg08443357	SDCBP2	ENST00000360779	chr20	1329356	1329357	-116	CGI:chr20:1325255-1325910	S_Shelf	-1.50365	0.226293	-6.64472	6.28832e-11	1.29122e-10
cg08452061	DUSP1	ENST00000239223	chr5	172772639	172772640	-1443	CGI:chr5:172770479-172772603	S_Shore	2.26577	0.395671	5.72638	1.5484e-08	2.77284e-08
cg08452870	PTPRN2	ENST00000409483	chr7	158472243	158472244	115546	CGI:chr7:158484911-158485447	Opne Sea	2.02678	0.225361	8.9935	2.42289e-18	7.79276e-18
cg08461840	GNG7	ENST00000382159	chr19	2620969	2620970	81741	CGI:chr19:2622524-2622861	N_Shore	1.46533	0.2023	7.24335	1.20472e-12	2.70702e-12
cg08465774	IDO1	ENST00000253513	chr8	39914237	39914238	367	CGI:chr8:39522706-39523014	Opne Sea	-4.66541	0.450069	-10.366	1.86755e-23	8.49567e-23
cg08475953	COL23A1	ENST00000390654	chr5	178577090	178577091	13466	CGI:chr5:178576622-178577246	Island	1.19964	0.200122	5.99455	3.33206e-09	6.1729e-09
cg08485937	TNNC1	ENST00000232975	chr3	52454021	52454022	50	CGI:chr3:52455636-52455992	N_Shore	-3.37873	0.420721	-8.03082	4.35078e-15	1.13391e-14
cg08495115	GREM1	ENST00000560677	chr15	32718198	32718199	193	CGI:chr15:32717329-32719495	Island	0.395962	0.177375	2.23234	0.0259216	0.0315277
cg08496775	STMN2	ENST00000518111	chr8	79610991	79610992	-162	CGI:chr8:79611740-79612161	N_Shore	-0.628918	0.190601	-3.29966	0.0010192	0.0013709
cg08509991	COL17A1	ENST00000369733	chr10	104085962	104085963	41	CGI:chr10:104121691-104122189	Opne Sea	-2.99109	0.348112	-8.59232	5.96066e-17	1.77167e-16
cg08511485	MECOM	ENST00000485957	chr3	169227943	169227944	435676	CGI:chr3:169149423-169149625	Opne Sea	0.843666	0.212942	3.96196	8.22959e-05	0.000118441
cg08514594	PTPRN2	ENST00000409483	chr7	158081328	158081329	506461	CGI:chr7:158085292-158085953	N_Shelf	2.37311	0.185255	12.81	9.16421e-34	7.89395e-33
cg08515646	PTPRN2	ENST00000409483	chr7	157601645	157601646	986144	CGI:chr7:157594361-157594630	Opne Sea	2.21826	0.219307	10.1149	1.76283e-22	7.43238e-22
cg08516507	TNXB	ENST00000375244	chr6	32096429	32096430	12946	CGI:chr6:32095756-32097267	Island	0.591671	0.281437	2.10232	0.0358971	0.0431197
cg08521677	PER1	ENST00000581082	chr17	8151370	8151371	-537	CGI:chr17:8151232-8152517	Island	-1.98139	0.198265	-9.99362	5.13714e-22	2.10557e-21
cg08529333	SERPINE2	ENST00000447280	chr2	224040120	224040121	-1315	CGI:chr2:224038504-224040018	S_Shore	1.0067	0.246955	4.07643	5.12127e-05	7.4625e-05
cg08530237	ABCC9	ENST00000326684	chr12	21941629	21941630	-226	CGI:chr12:21941020-21942423	Island	-1.51907	0.141451	-10.7391	6.19024e-25	3.09294e-24
cg08546120	PTPRN2	ENST00000409483	chr7	158544126	158544127	43663	CGI:chr7:158549968-158550272	Opne Sea	2.14605	0.244285	8.78505	1.29764e-17	4.01273e-17
cg08548498	SLPI	ENST00000338380	chr20	45254905	45254906	-340	CGI:chr20:45293309-45294002	Opne Sea	-3.16113	0.464034	-6.81227	2.13885e-11	4.48622e-11
cg08548500	F10	ENST00000410083	chr13	113122846	113122847	7	CGI:chr13:113118413-113118698	Opne Sea	-3.54767	0.37049	-9.57562	1.90971e-20	7.02173e-20
cg08555594	TRIM2	ENST00000338700	chr4	153295383	153295384	90916	CGI:chr4:153295440-153296063	N_Shore	-2.15585	0.241867	-8.91336	4.63551e-18	1.47176e-17
cg08572454	PTPRN2	ENST00000409483	chr7	157548925	157548926	1038864	CGI:chr7:157553919-157554375	Opne Sea	1.90694	0.22542	8.45953	1.67816e-16	4.83464e-16
cg08575688	CCL20	ENST00000409189	chr2	227813784	227813785	-59	CGI:chr2:227871514-227871828	Opne Sea	-2.0651	0.345722	-5.9733	3.77678e-09	6.97267e-09
cg08575722	WT1	ENST00000332351	chr11	32400299	32400300	35332	CGI:chr11:32426715-32427501	Opne Sea	0.968327	0.225053	4.30266	1.93875e-05	2.897e-05
cg08594681	CLU	ENST00000520796	chr8	27611167	27611168	39	CGI:chr8:27614437-27615006	N_Shelf	-2.90905	0.335092	-8.68137	2.95646e-17	8.93514e-17
cg08601673	SLC9A3R2	ENST00000566198	chr16	2033392	2033393	120	CGI:chr16:2036419-2036891	N_Shelf	-1.03583	0.177663	-5.83031	8.59829e-09	1.55457e-08
cg08602190	ADAM12	ENST00000368676	chr10	126387691	126387692	765	CGI:chr10:126387586-126388913	Island	0.892235	0.278649	3.202	0.00142921	0.00190383
cg08604416	SORBS1	ENST00000306402	chr10	95518570	95518571	42845	CGI:chr10:95560667-95561726	Opne Sea	2.09922	0.280627	7.48048	2.3277e-13	5.47423e-13
cg08604523	MDK	ENST00000407067	chr11	46383496	46383497	1742	CGI:chr11:46380318-46382523	S_Shore	-1.27552	0.483341	-2.63898	0.00850872	0.0107185
cg08610563	LPCAT1	ENST00000283415	chr5	1476493	1476494	47485	CGI:chr5:1483648-1483954	Opne Sea	0.833725	0.221281	3.76773	0.000179224	0.000252892
cg08615694	PTPRN2	ENST00000409483	chr7	158280927	158280928	306862	CGI:chr7:158268748-158269054	Opne Sea	1.89441	0.223567	8.47354	1.50545e-16	4.34721e-16
cg08644980	CACNA1H	ENST00000348261	chr16	1215487	1215488	62245	CGI:chr16:1215151-1215661	Island	3.51987	0.329566	10.6803	1.06502e-24	5.21581e-24
cg08648138	TGFBR3	ENST00000525962	chr1	91782175	91782176	79419	CGI:chr1:91885356-91886528	Opne Sea	-5.86083	0.369813	-15.8481	2.76488e-48	5.77797e-47
cg08650890	TNXB	ENST00000375244	chr6	32096836	32096837	12539	CGI:chr6:32095756-32097267	Island	0.663248	0.278104	2.38489	0.0173608	0.0213264
cg08656816	CCL5	ENST00000603197	chr17	35880450	35880451	59	CGI:chr17:35930642-35930844	Opne Sea	-3.52212	0.282473	-12.4689	3.04483e-32	2.38087e-31
cg08664487	DST	ENST00000449297	chr6	56953611	56953612	1018	CGI:chr6:56954075-56955510	N_Shore	-1.30271	0.193485	-6.73286	3.57575e-11	7.43693e-11
cg08678256	CORO1A	ENST00000569970	chr16	30184702	30184703	-47	CGI:chr16:30183426-30184036	S_Shore	-1.24874	0.272654	-4.57993	5.54472e-06	8.57399e-06
cg08681473	COL1A1	ENST00000511732	chr17	50189232	50189233	-447	CGI:chr17:50199516-50201370	Opne Sea	-2.68275	0.602942	-4.44944	1.00782e-05	1.53199e-05
cg08682535	GEM	ENST00000396194	chr8	94250274	94250275	12077	CGI:chr8:94262182-94262427	Opne Sea	1.4812	0.284447	5.20731	2.55116e-07	4.2735e-07
cg08690999	NR2F1	ENST00000502982	chr5	93587690	93587691	229	CGI:chr5:93587781-93588791	N_Shore	-3.20771	0.294872	-10.8783	1.70091e-25	8.79887e-25
cg08695855	COL1A2	ENST00000620463	chr7	94394431	94394432	-484	CGI:chr7:94509710-94510637	Opne Sea	1.40216	0.402389	3.48458	0.000524968	0.000720593
cg08698854	CALD1	ENST00000393118	chr7	134890555	134890556	-846	CGI:chr7:134986368-134986999	Opne Sea	-1.04495	0.218488	-4.78264	2.12818e-06	3.36715e-06
cg08700454	CHRDL2	ENST00000534159	chr11	74720983	74720984	10171	CGI:chr11:74731215-74731829	Opne Sea	-0.849239	0.25696	-3.30495	0.00100047	0.00134591
cg08705329	WNK4	ENST00000246914	chr17	42779570	42779571	-1109	CGI:chr17:42780311-42781281	N_Shore	-3.72057	0.324531	-11.4644	6.5191e-28	3.98156e-27
cg08719515	SEMA6A	ENST00000515009	chr5	116521442	116521443	14987	CGI:chr5:116572701-116575096	Opne Sea	-1.04143	0.329147	-3.16403	0.00162628	0.00215945
cg08725167	PTPRN2	ENST00000409483	chr7	157814046	157814047	773743	CGI:chr7:157819344-157819624	Opne Sea	1.59469	0.194131	8.21453	1.09611e-15	2.96783e-15
cg08725319	PTPRN2	ENST00000409483	chr7	157542057	157542058	1045732	CGI:chr7:157553919-157554375	Opne Sea	1.63994	0.184058	8.90987	4.76795e-18	1.51262e-17
cg08729600	PZP	ENST00000261336	chr12	9208390	9208391	-19	CGI:chr12:9239863-9240090	Opne Sea	-1.92854	0.17253	-11.178	1.01301e-26	5.73783e-26
cg08735549	DHCR24	ENST00000371269	chr1	54851633	54851634	35586	CGI:chr1:54886790-54887655	Opne Sea	2.61019	0.694	3.76109	0.00018395	0.000259097
cg08742262	PTPRN2	ENST00000409483	chr7	158549591	158549592	38198	CGI:chr7:158549968-158550272	N_Shore	1.19502	0.226071	5.28604	1.6926e-07	2.84521e-07
cg08743050	NCAM1	ENST00000525691	chr11	113243214	113243215	2706	CGI:chr11:113314610-113314941	Opne Sea	-0.739555	0.294737	-2.50921	0.0123348	0.0153054
cg08759112	PDE1A	ENST00000495511	chr2	182523158	182523159	35	CGI:chr2:182715966-182716475	Opne Sea	-1.10749	0.162988	-6.79493	2.39389e-11	5.01043e-11
cg08775230	CRYAB	ENST00000527950	chr11	111918769	111918770	4954	CGI:chr11:111926827-111927306	Opne Sea	3.77329	0.461143	8.18247	1.39674e-15	3.75249e-15
cg08787664	DPYS	ENST00000521601	chr8	104342294	104342295	76619	CGI:chr8:104329985-104330330	Opne Sea	0.708158	0.2278	3.10869	0.00195866	0.00258786
cg08788055	PTGIS	ENST00000478971	chr20	49567524	49567525	593	CGI:chr20:49567656-49568296	N_Shore	-6.48671	0.370084	-17.5277	6.49551e-57	2.24692e-55
cg08791395	PTPRN2	ENST00000409483	chr7	157575086	157575087	1012703	CGI:chr7:157576428-157576702	N_Shore	2.08869	0.226864	9.2068	4.21852e-19	1.42677e-18
cg08815506	GPM6A	ENST00000506894	chr4	175905756	175905757	96909	CGI:chr4:176001322-176001669	Opne Sea	1.83664	0.221921	8.2761	6.86757e-16	1.89248e-15
cg08816988	TIMP2	ENST00000536189	chr17	78896978	78896979	25424	CGI:chr17:78900996-78901216	Opne Sea	-0.912034	0.329076	-2.7715	0.0057345	0.00731199
cg08818207	PSMB9	ENST00000414474	chr6	32852578	32852579	7741	CGI:chr6:32853072-32854593	N_Shore	-2.54473	0.273812	-9.29373	2.0506e-19	7.05987e-19
cg08818984	NR3C1	ENST00000504572	chr5	143435262	143435263	-559	CGI:chr5:143402506-143405506	Opne Sea	0.863829	0.132336	6.52752	1.31928e-10	2.66522e-10
cg08820016	EPHB6	ENST00000619012	chr7	142857072	142857073	2010	CGI:chr7:142854117-142855424	S_Shore	0.950543	0.204532	4.64739	4.04766e-06	6.30124e-06
cg08829195	CACNA1H	ENST00000348261	chr16	1177293	1177294	24051	CGI:chr16:1177260-1177476	Island	2.59739	0.371539	6.99089	6.60995e-12	1.41656e-11
cg08832695	HOXB6	ENST00000490419	chr17	48599013	48599014	5120	CGI:chr17:48597682-48598227	S_Shore	-3.4156	0.271056	-12.6011	7.88576e-33	6.39873e-32
cg08834902	ABAT	ENST00000268251	chr16	8712833	8712834	38267	CGI:chr16:8674399-8674762	Opne Sea	1.46254	0.30361	4.81716	1.80155e-06	2.86922e-06
cg08834922	AOC3	ENST00000308423	chr17	42851219	42851220	34	CGI:chr17:42832990-42833905	Opne Sea	-3.0196	0.389419	-7.75412	3.31047e-14	8.20253e-14
cg08836861	NQO1	ENST00000561500	chr16	69723964	69723965	2543	CGI:chr16:69726390-69726603	N_Shelf	-3.38005	0.298194	-11.3351	2.26426e-27	1.32999e-26
cg08839186	FBLN2	ENST00000404922	chr3	13570544	13570545	21412	CGI:chr3:13570423-13570935	Island	2.20087	0.353419	6.22738	8.36529e-10	1.60415e-09
cg08842032	EPN3	ENST00000507467	chr17	50534786	50534787	227	CGI:chr17:50536517-50537105	N_Shore	-4.38433	0.186958	-23.4509	2.75135e-89	6.51152e-87
cg08844365	LAMA4	ENST00000521690	chr6	112255191	112255192	-251	CGI:chr6:112253889-112254281	S_Shore	-3.30061	0.296544	-11.1303	1.59339e-26	8.93428e-26
cg08845721	NR3C1	ENST00000502500	chr5	143401128	143401129	270	CGI:chr5:143402506-143405506	N_Shore	-0.728558	0.167141	-4.35893	1.512e-05	2.27188e-05
cg08853572	IGFALS	ENST00000215539	chr16	1793914	1793915	-150	CGI:chr16:1790622-1792687	S_Shore	-0.782301	0.224799	-3.47999	0.000533882	0.000732724
cg08862479	COL23A1	ENST00000390654	chr5	178462944	178462945	127612	CGI:chr5:178525109-178525737	Opne Sea	-0.79527	0.270877	-2.93591	0.0034395	0.0044504
cg08872742	CDH5	ENST00000614547	chr16	66366417	66366418	-206	CGI:chr16:66402674-66403176	Opne Sea	-1.18595	0.222535	-5.32927	1.34812e-07	2.27706e-07
cg08890824	RRAD	ENST00000566577	chr16	66924883	66924884	70	CGI:chr16:66924830-66925752	Island	-2.05504	0.31045	-6.61956	7.37948e-11	1.51068e-10
cg08905895	HAND2	ENST00000359562	chr4	173531008	173531009	-778	CGI:chr4:173530677-173531811	Island	-1.2476	0.163896	-7.61215	9.17152e-14	2.21263e-13
cg08906194	CNTFR	ENST00000351266	chr9	34577974	34577975	11733	CGI:chr9:34577868-34578073	Island	-0.625824	0.272901	-2.29323	0.022143	0.0270269
cg08908264	ANXA3	ENST00000514171	chr4	78552334	78552335	366	CGI:chr4:78551652-78552023	S_Shore	-1.96338	0.258377	-7.59891	1.00776e-13	2.42319e-13
cg08910550	DPP6	ENST00000404039	chr7	154750350	154750351	863252	CGI:chr7:154750349-154750638	Island	0.758195	0.154652	4.9026	1.18742e-06	1.91486e-06
cg08918274	VIM	ENST00000544301	chr10	17228301	17228302	41	CGI:chr10:17228431-17230618	N_Shore	-1.70595	0.23277	-7.3289	6.69089e-13	1.52898e-12
cg08922201	SYT7	ENST00000263846	chr11	61555270	61555271	25879	CGI:chr11:61567640-61567868	Opne Sea	3.14833	0.417725	7.53684	1.56486e-13	3.72548e-13
cg08924619	COL4A2	ENST00000360467	chr13	110508052	110508053	200784	CGI:chr13:110511937-110512200	N_Shelf	2.75135	0.257067	10.7029	8.65219e-25	4.28984e-24
cg08927738	BCAS1	ENST00000395961	chr20	54070855	54070856	-260	CGI:chr20:54172713-54174447	Opne Sea	-2.17177	0.203849	-10.6538	1.40004e-24	6.81891e-24
cg08934846	TNFRSF12A	ENST00000573001	chr16	3018344	3018345	-102	CGI:chr16:3017520-3018357	Island	1.61838	0.292724	5.5287	4.62343e-08	8.0714e-08
cg08935125	TNFRSF12A	ENST00000573001	chr16	3018084	3018085	-362	CGI:chr16:3017520-3018357	Island	2.77449	0.31207	8.89062	5.56795e-18	1.76228e-17
cg08947167	CA12	ENST00000560293	chr15	63379493	63379494	-419	CGI:chr15:63381689-63381961	N_Shelf	-6.55666	0.356783	-18.3772	2.11395e-61	1.05884e-59
cg08952506	AOX1	ENST00000374700	chr2	200585887	200585888	18	CGI:chr2:200585803-200586304	Island	-3.34344	0.413916	-8.07757	3.0706e-15	8.06781e-15
cg08954025	PTPRN2	ENST00000409483	chr7	157812992	157812993	774797	CGI:chr7:157819344-157819624	Opne Sea	1.82812	0.179398	10.1903	9.01819e-23	3.90006e-22
cg08955099	ERBB4	ENST00000342788	chr2	212031248	212031249	507594	CGI:chr2:212537456-212538523	Opne Sea	1.52448	0.166989	9.12924	7.99419e-19	2.64949e-18
cg08959039	COL4A2	ENST00000360467	chr13	110409919	110409920	102651	CGI:chr13:110385732-110386054	Opne Sea	-1.30699	0.233852	-5.58896	3.32404e-08	5.873e-08
cg08966188	KRT19	ENST00000361566	chr17	41529660	41529661	-1351	CGI:chr17:41527656-41528347	S_Shore	-4.88455	0.477476	-10.2299	6.33217e-23	2.78208e-22
cg08969950	NR2F1	ENST00000327111	chr5	93593973	93593974	10635	CGI:chr5:93593562-93593783	S_Shore	1.46577	0.222465	6.58878	8.9686e-11	1.82482e-10
cg08971859	SPTBN2	ENST00000309996	chr11	66721551	66721552	-151	CGI:chr11:66727466-66728916	Opne Sea	-7.7995	0.593702	-13.1371	3.02103e-35	2.87428e-34
cg08977931	PDE1A	ENST00000462938	chr2	182457086	182457087	65227	CGI:chr2:182715966-182716475	Opne Sea	-0.540657	0.171344	-3.15539	0.00167459	0.00222187
cg08979862	CXCL12	ENST00000374426	chr10	44384680	44384681	364	CGI:chr10:44384266-44386943	Island	-3.36321	0.344792	-9.7543	4.12804e-21	1.58449e-20
cg08988420	PDLIM3	ENST00000284771	chr4	185514334	185514335	21279	CGI:chr4:185534829-185535710	Opne Sea	2.16095	0.248309	8.70266	2.49794e-17	7.58651e-17
cg08988797	GRHL2	ENST00000395927	chr8	101493285	101493286	526	CGI:chr8:101493284-101494202	Island	-3.20276	0.213569	-14.9964	4.68072e-44	7.31603e-43
cg08991965	PTN	ENST00000348225	chr7	137243897	137243898	99969	CGI:chr7:137164307-137164599	Opne Sea	4.08807	0.270939	15.0885	1.65265e-44	2.67591e-43
cg08994082	GNG7	ENST00000382159	chr19	2525461	2525462	177249	CGI:chr19:2524730-2525462	Island	1.25075	0.192789	6.48768	1.69293e-10	3.39231e-10
cg09002726	MMP12	ENST00000571244	chr11	102875204	102875205	-169	CGI:chr11:103091545-103092320	Opne Sea	-1.19476	0.32007	-3.7328	0.000205422	0.000288739
cg09010707	SSPN	ENST00000535504	chr12	26239634	26239635	43960	CGI:chr12:26195327-26196197	Opne Sea	-0.825995	0.216663	-3.81235	0.000150324	0.000213151
cg09017928	PTPRN2	ENST00000409483	chr7	158317376	158317377	270413	CGI:chr7:158316642-158316902	S_Shore	0.72593	0.178036	4.07744	5.09969e-05	7.4364e-05
cg09027133	MAN1C1	ENST00000263979	chr1	25618551	25618552	700	CGI:chr1:25617483-25618281	S_Shore	-1.66714	0.232195	-7.17992	1.85641e-12	4.12084e-12
cg09027472	PTPRN2	ENST00000409483	chr7	158188645	158188646	399144	CGI:chr7:158188094-158188770	Island	2.55941	0.258954	9.88365	1.34456e-21	5.3541e-21
cg09030672	HSF4	ENST00000522023	chr16	67163247	67163248	-1499	CGI:chr16:67162889-67166085	Island	1.07113	0.20725	5.1683	3.12002e-07	5.20095e-07
cg09038676	GSTP1	ENST00000489040	chr11	67584137	67584138	2	CGI:chr11:67583457-67584482	Island	-3.87034	0.18724	-20.6705	7.94652e-74	8.42094e-72
cg09040552	FN1	ENST00000421182	chr2	215433398	215433399	2670	CGI:chr2:215435544-215436137	N_Shelf	-6.63279	0.490981	-13.5092	5.85759e-37	6.22588e-36
cg09040752	AOC3	ENST00000308423	chr17	42851138	42851139	-47	CGI:chr17:42832990-42833905	Opne Sea	-4.91978	0.396749	-12.4003	6.12041e-32	4.68264e-31
cg09043518	SECTM1	ENST00000581864	chr17	82332230	82332231	1519	CGI:chr17:82333144-82334518	N_Shore	-0.736976	0.235879	-3.12438	0.00185856	0.00246178
cg09060914	SELP	ENST00000367788	chr1	169630320	169630321	-126	CGI:chr1:169485320-169486339	Opne Sea	-0.817034	0.300343	-2.72034	0.00669047	0.00848181
cg09061733	SERPING1	ENST00000405496	chr11	57597368	57597369	-20	CGI:chr11:57567575-57568013	Opne Sea	-2.18533	0.21408	-10.208	7.70136e-23	3.35253e-22
cg09066883	PTPRN2	ENST00000409483	chr7	158140259	158140260	447530	CGI:chr7:158144922-158145149	Opne Sea	1.4778	0.181198	8.15572	1.70881e-15	4.54019e-15
cg09069900	F10	ENST00000375551	chr13	113122650	113122651	-165	CGI:chr13:113118413-113118698	S_Shelf	-2.99065	0.228466	-13.0902	4.94318e-35	4.64394e-34
cg09070415	TINAGL1	ENST00000457433	chr1	31575451	31575452	-1035	CGI:chr1:31586870-31587170	Opne Sea	-2.22971	0.247822	-8.99722	2.35092e-18	7.56813e-18
cg09075268	CACNA1H	ENST00000348261	chr16	1220372	1220373	67130	CGI:chr16:1217865-1218605	S_Shore	3.21841	0.355689	9.04838	1.54992e-18	5.06243e-18
cg09082823	USH1C	ENST00000005226	chr11	17543149	17543150	1159	CGI:chr11:17544219-17544505	N_Shore	-3.05186	0.210609	-14.4906	1.34092e-41	1.8622e-40
cg09085932	GRK5	ENST00000392870	chr10	119412571	119412572	204981	CGI:chr10:119541966-119543657	Opne Sea	-1.60142	0.167409	-9.56588	2.07482e-20	7.58558e-20
cg09092054	CLDN5	ENST00000618236	chr22	19524464	19524465	-63	CGI:chr22:19523440-19524731	Island	-2.20809	0.235265	-9.38554	9.52051e-20	3.34549e-19
cg09096234	TGFBI	ENST00000507018	chr5	136030201	136030202	1061	CGI:chr5:136028818-136029347	S_Shore	-6.95453	0.376202	-18.4862	5.54853e-62	2.9509e-60
cg09102257	EGR1	ENST00000239938	chr5	138467413	138467414	1922	CGI:chr5:138463926-138466564	S_Shore	-2.18798	0.368495	-5.93762	4.64317e-09	8.53281e-09
cg09105193	CPM	ENST00000548954	chr12	68933458	68933459	-255	CGI:chr12:68932906-68933752	Island	-1.02115	0.285287	-3.57937	0.000369258	0.000510785
cg09108314	FGF2	ENST00000608478	chr4	122855004	122855005	28172	CGI:chr4:122826585-122827825	Opne Sea	-1.27942	0.21639	-5.91258	5.36278e-09	9.80007e-09
cg09114581	TNXB	ENST00000479795	chr6	32109326	32109327	-12	CGI:chr6:32095756-32097267	Opne Sea	-1.7549	0.315878	-5.55562	3.99135e-08	6.99805e-08
cg09118749	RAP1GAP	ENST00000471600	chr1	21626073	21626074	25748	CGI:chr1:21622181-21622770	S_Shelf	-2.58103	0.321816	-8.02019	4.70857e-15	1.22592e-14
cg09130676	PTPRN2	ENST00000409483	chr7	158428164	158428165	159625	CGI:chr7:158425159-158428017	S_Shore	2.34852	0.227096	10.3416	2.32727e-23	1.05531e-22
cg09134205	DPP6	ENST00000404039	chr7	154306130	154306131	419032	CGI:chr7:154304879-154305196	S_Shore	0.809098	0.129934	6.22702	8.38365e-10	1.6068e-09
cg09134668	COL23A1	ENST00000390654	chr5	178564669	178564670	25887	CGI:chr5:178576622-178577246	Opne Sea	0.992614	0.283064	3.50668	0.000483972	0.000665576
cg09138133	INHBA	ENST00000442711	chr7	41701830	41701831	-1220	CGI:chr7:41705580-41705864	N_Shelf	-1.37774	0.270198	-5.09899	4.44755e-07	7.35518e-07
cg09144707	GAD1	ENST00000454603	chr2	170821741	170821742	8527	CGI:chr2:170822036-170823848	N_Shore	1.12989	0.140426	8.04613	3.88214e-15	1.01597e-14
cg09146197	GFRA1	ENST00000355422	chr10	116274069	116274070	-601	CGI:chr10:116271067-116274718	Island	-3.65973	0.398631	-9.18075	5.23086e-19	1.75973e-18
cg09146903	COL1A2	ENST00000620463	chr7	94394557	94394558	-358	CGI:chr7:94509710-94510637	Opne Sea	1.88056	0.470025	4.00098	7.01023e-05	0.00010136
cg09179845	C7	ENST00000313164	chr5	40909430	40909431	177	CGI:chr5:40835139-40835771	Opne Sea	-3.48881	0.439969	-7.92967	9.19631e-15	2.35399e-14
cg09180877	GAL3ST1	ENST00000441967	chr22	30566319	30566320	-157	CGI:chr22:30574590-30574900	Opne Sea	-0.932825	0.219483	-4.2501	2.43941e-05	3.62017e-05
cg09185990	ABCC9	ENST00000326684	chr12	21937297	21937298	4106	CGI:chr12:21941020-21942423	N_Shelf	1.54693	0.153543	10.0749	2.51118e-22	1.05018e-21
cg09191626	SPON1	ENST00000576479	chr11	13962439	13962440	-251	CGI:chr11:13962519-13964802	N_Shore	-2.35358	0.308877	-7.6198	8.68491e-14	2.09738e-13
cg09193477	PTPRN2	ENST00000409483	chr7	158395991	158395992	191798	CGI:chr7:158405853-158406215	Opne Sea	0.887127	0.293614	3.0214	0.00261177	0.00341848
cg09193751	PTPRN2	ENST00000409483	chr7	157898899	157898900	688890	CGI:chr7:157897867-157898078	S_Shore	2.13007	0.201733	10.5589	3.24437e-24	1.54962e-23
cg09203199	CES2	ENST00000566359	chr16	66936674	66936675	1109	CGI:chr16:66935596-66935975	S_Shore	-3.2344	0.228765	-14.1385	6.48959e-40	8.1263e-39
cg09207762	TFAP2A	ENST00000461628	chr6	10393264	10393265	11331	CGI:chr6:10390655-10390865	S_Shelf	3.87826	0.203222	19.0838	3.46684e-65	2.28973e-63
cg09208611	AVPR1A	ENST00000550940	chr12	63150539	63150540	-359	CGI:chr12:63149856-63151187	Island	-2.19636	0.282062	-7.7868	2.6128e-14	6.51193e-14
cg09211763	COL5A2	ENST00000374866	chr2	189179778	189179779	102	CGI:chr2:189441431-189441707	Opne Sea	1.73773	0.255032	6.81376	2.11817e-11	4.44316e-11
cg09217157	ENTPD1	ENST00000371205	chr10	95865134	95865135	109176	CGI:chr10:95907486-95908221	Opne Sea	-0.95671	0.169946	-5.6295	2.65763e-08	4.71493e-08
cg09234582	HLA-DPA1	ENST00000417724	chr6	33080509	33080510	267	CGI:chr6:33080639-33081037	N_Shore	1.28803	0.200745	6.41628	2.63845e-10	5.22648e-10
cg09234582	HLA-DPB1	ENST00000418931	chr6	33080509	33080510	4582	CGI:chr6:33080639-33081037	N_Shore	1.16452	0.19567	5.95143	4.28296e-09	7.89127e-09
cg09234616	WT1	ENST00000379079	chr11	32431046	32431047	-232	CGI:chr11:32430598-32431162	Island	-0.378375	0.153712	-2.46158	0.0140831	0.0174025
cg09236445	PDZRN3	ENST00000263666	chr3	73541996	73541997	82945	CGI:chr3:73624079-73625224	Opne Sea	1.45213	0.155645	9.32973	1.51886e-19	5.27137e-19
cg09238049	CACNA1H	ENST00000565831	chr16	1155018	1155019	1279	CGI:chr16:1152414-1154624	S_Shore	-0.827393	0.238909	-3.46321	0.00056779	0.000777644
cg09238677	C3AR1	ENST00000546241	chr12	8066326	8066327	12	CGI:chr12:8082093-8082424	Opne Sea	-1.27446	0.165934	-7.68053	5.62457e-14	1.37515e-13
cg09243900	RAB25	ENST00000361084	chr1	156061053	156061054	-108	CGI:chr1:156054531-156054849	Opne Sea	-6.97098	0.270274	-25.7923	2.04995e-102	1.18814e-99
cg09247695	PTPRN2	ENST00000409483	chr7	157851581	157851582	736208	CGI:chr7:157855108-157855315	N_Shelf	1.15713	0.245491	4.71352	2.96178e-06	4.64517e-06
cg09249494	LY86	ENST00000230568	chr6	6588613	6588614	-57	CGI:chr6:6546137-6546997	Opne Sea	-1.41025	0.214936	-6.56124	1.0672e-10	2.16288e-10
cg09249980	CACNA1H	ENST00000348261	chr16	1163919	1163920	10677	CGI:chr16:1167128-1167406	N_Shelf	2.74492	0.267087	10.2773	4.14616e-23	1.84331e-22
cg09250933	PAX8	ENST00000554830	chr2	113278042	113278043	857	CGI:chr2:113277017-113278464	Island	-1.08071	0.246295	-4.38788	1.32906e-05	2.00517e-05
cg09256201	HAAO	ENST00000404451	chr2	42792344	42792345	188	CGI:chr2:42792525-42793369	N_Shore	-2.98877	0.216747	-13.7892	2.89625e-38	3.33281e-37
cg09257824	WT1	ENST00000452863	chr11	32434096	32434097	1250	CGI:chr11:32433328-32435765	Island	-1.20304	0.19114	-6.29402	5.58624e-10	1.08753e-09
cg09265054	GPT	ENST00000528431	chr8	144502755	144502756	-219	CGI:chr8:144500077-144501324	S_Shore	-1.41154	0.153321	-9.20643	4.2314e-19	1.42993e-18
cg09276998	SVIL	ENST00000375400	chr10	29702955	29702956	32850	CGI:chr10:29735143-29737148	Opne Sea	-1.6004	0.22278	-7.18375	1.80877e-12	4.01603e-12
cg09279037	PTPRN2	ENST00000409483	chr7	158310601	158310602	277188	CGI:chr7:158310644-158310909	N_Shore	1.92454	0.201654	9.54378	2.50362e-20	9.0994e-20
cg09286079	CYP2B6	ENST00000593831	chr19	41004154	41004155	207	CGI:chr19:41025899-41026146	Opne Sea	-0.650788	0.224592	-2.89765	0.0038825	0.00501287
cg09287650	SVIL	ENST00000375400	chr10	29692287	29692288	43518	CGI:chr10:29735143-29737148	Opne Sea	-1.71092	0.209113	-8.18178	1.40399e-15	3.77161e-15
cg09295050	ITGA7	ENST00000553276	chr12	55712197	55712198	8	CGI:chr12:55716014-55716312	N_Shelf	-4.99912	0.397005	-12.5921	8.64867e-33	6.99779e-32
cg09299924	KLF5	ENST00000377687	chr13	73073437	73073438	14644	CGI:chr13:73058722-73060232	Opne Sea	-3.06649	0.356997	-8.58968	6.0853e-17	1.80833e-16
cg09320690	EHD2	ENST00000263277	chr19	47713245	47713246	-99	CGI:chr19:47713229-47713580	Island	-4.19051	0.353031	-11.8701	1.23923e-29	8.17707e-29
cg09321817	HLA-DPA1	ENST00000479107	chr6	33073566	33073567	50	CGI:chr6:33080639-33081037	Opne Sea	-2.50788	0.217525	-11.5292	3.48545e-28	2.15516e-27
cg09326204	CASR	ENST00000490131	chr3	122234402	122234403	50718	CGI:chr3:122230261-122230478	S_Shelf	1.06779	0.22297	4.78893	2.06468e-06	3.2747e-06
cg09332604	KNG1	ENST00000447445	chr3	186717611	186717612	262	CGI:chr3:186772813-186773024	Opne Sea	-3.49011	0.416028	-8.38912	2.89062e-16	8.17259e-16
cg09336277	CACNA1H	ENST00000348261	chr16	1211666	1211667	58424	CGI:chr16:1215151-1215661	N_Shelf	3.36026	0.319623	10.5132	4.92076e-24	2.31527e-23
cg09336899	NGEF	ENST00000264051	chr2	232901292	232901293	111981	CGI:chr2:232901139-232901409	Island	2.86225	0.198912	14.3895	4.10476e-41	5.54328e-40
cg09339763	HAND2	ENST00000359562	chr4	173531461	173531462	-1231	CGI:chr4:173530677-173531811	Island	-0.915204	0.198776	-4.60419	4.95363e-06	7.67794e-06
cg09341793	ASB2	ENST00000553883	chr14	93939335	93939336	1161	CGI:chr14:93938889-93939824	Island	-0.561228	0.122655	-4.57566	5.65553e-06	8.73583e-06
cg09350411	PTPRN2	ENST00000409483	chr7	157875243	157875244	712546	CGI:chr7:157873377-157873707	S_Shore	0.394958	0.193408	2.0421	0.0415318	0.0496361
cg09354037	PSMB9	ENST00000414474	chr6	32845754	32845755	917	CGI:chr6:32843717-32844062	S_Shore	-4.93648	0.263401	-18.7413	2.39939e-63	1.42558e-61
cg09356916	PPARGC1A	ENST00000509702	chr4	23789850	23789851	92262	CGI:chr4:24470077-24473306	Opne Sea	0.70162	0.193274	3.63019	0.000304771	0.000423459
cg09357462	DUSP5	ENST00000369583	chr10	110499547	110499548	1708	CGI:chr10:110497405-110498926	S_Shore	-3.4374	0.289744	-11.8636	1.32171e-29	8.7193e-29
cg09360824	PTPRN2	ENST00000409483	chr7	157851030	157851031	736759	CGI:chr7:157855108-157855315	Opne Sea	2.37013	0.25479	9.30228	1.90963e-19	6.58412e-19
cg09364122	ISG15	ENST00000624652	chr1	1006818	1006819	5672	CGI:chr1:998007-1002030	Opne Sea	-1.48074	0.369831	-4.00383	6.92821e-05	0.00010024
cg09368936	HAAO	ENST00000406924	chr2	42792679	42792680	-85	CGI:chr2:42792525-42793369	Island	-2.64575	0.239589	-11.0429	3.6377e-26	1.9665e-25
cg09377301	PTPRN2	ENST00000409483	chr7	157898485	157898486	689304	CGI:chr7:157897867-157898078	S_Shore	2.44616	0.200027	12.2292	3.45092e-31	2.52203e-30
cg09383172	PTPRN2	ENST00000409483	chr7	158140229	158140230	447560	CGI:chr7:158144922-158145149	Opne Sea	1.25021	0.166738	7.49801	2.05786e-13	4.85732e-13
cg09390414	KCNQ1	ENST00000496887	chr11	2550295	2550296	105610	CGI:chr11:2534175-2534388	Opne Sea	0.836527	0.359568	2.32647	0.0202901	0.0248069
cg09395562	MYLK	ENST00000360772	chr3	123782204	123782205	102128	CGI:chr3:123884309-123884693	Opne Sea	2.81698	0.392896	7.16978	1.98864e-12	4.40164e-12
cg09404551	COL14A1	ENST00000297848	chr8	120124712	120124713	-397	CGI:chr8:120124860-120125090	N_Shore	-2.15385	0.259615	-8.29632	5.88653e-16	1.63707e-15
cg09405661	KCNMA1	ENST00000286628	chr10	77637697	77637698	-54	CGI:chr10:77636337-77638737	Island	-1.09822	0.271853	-4.03977	5.99508e-05	8.70941e-05
cg09410389	SFRP1	ENST00000220772	chr8	41310686	41310687	-1188	CGI:chr8:41308333-41309621	S_Shore	1.5737	0.420614	3.74143	0.00019863	0.000279386
cg09414620	CACNA1H	ENST00000348261	chr16	1163469	1163470	10227	CGI:chr16:1167128-1167406	N_Shelf	2.27146	0.375604	6.04748	2.44319e-09	4.56852e-09
cg09417692	TGFBR2	ENST00000359013	chr3	30658564	30658565	51962	CGI:chr3:30606495-30607389	Opne Sea	-1.11443	0.237111	-4.70006	3.15724e-06	4.94925e-06
cg09419176	PTPRN2	ENST00000409483	chr7	157878013	157878014	709776	CGI:chr7:157873377-157873707	Opne Sea	0.644137	0.202739	3.17717	0.00155542	0.00206643
cg09422450	MAF	ENST00000569649	chr16	79589721	79589722	10182	CGI:chr16:79589594-79590060	Island	-1.3236	0.129656	-10.2085	7.66812e-23	3.34318e-22
cg09427718	PPARGC1A	ENST00000264867	chr4	23818306	23818307	71772	CGI:chr4:24470077-24473306	Opne Sea	0.661504	0.247203	2.67596	0.0076335	0.00963518
cg09434085	PTPRN2	ENST00000409483	chr7	157655727	157655728	932062	CGI:chr7:157655548-157655874	Island	1.55932	0.220311	7.07784	3.69836e-12	8.06956e-12
cg09435415	DPYS	ENST00000351513	chr8	104467155	104467156	-101	CGI:chr8:104466444-104467112	S_Shore	-1.30173	0.231125	-5.63217	2.61861e-08	4.64687e-08
cg09436823	FTCD	ENST00000291670	chr21	46155584	46155585	-16	CGI:chr21:46160578-46162151	Opne Sea	-3.37512	0.267677	-12.6089	7.35576e-33	5.99953e-32
cg09439754	HSD17B2	ENST00000199936	chr16	82095483	82095484	60250	CGI:chr16:82170043-82170797	Opne Sea	0.492583	0.229753	2.14397	0.0323943	0.0390326
cg09450352	PTPRN2	ENST00000409483	chr7	157702789	157702790	885000	CGI:chr7:157701818-157702047	S_Shore	1.27394	0.217557	5.85568	7.43773e-09	1.35136e-08
cg09452483	PTPRN2	ENST00000409483	chr7	157595787	157595788	992002	CGI:chr7:157594361-157594630	S_Shore	2.54876	0.229365	11.1123	1.88944e-26	1.05319e-25
cg09457255	CP	ENST00000490639	chr3	149216054	149216055	5771	CGI:chr3:149129411-149130181	Opne Sea	-2.98579	0.445391	-6.70375	4.31139e-11	8.94597e-11
cg09462956	SLC9A3R2	ENST00000565086	chr16	2032776	2032777	-37	CGI:chr16:2036419-2036891	N_Shelf	-0.981625	0.225761	-4.34806	1.58673e-05	2.38214e-05
cg09463706	CACNA1H	ENST00000348261	chr16	1193622	1193623	40380	CGI:chr16:1194669-1195128	N_Shore	2.14717	0.40854	5.25572	1.98354e-07	3.32994e-07
cg09467501	PYY	ENST00000360085	chr17	44005825	44005826	-1355	CGI:chr17:44004659-44007604	Island	0.855782	0.206192	4.15041	3.74619e-05	5.49856e-05
cg09476997	SLC9A3R2	ENST00000564033	chr16	2037931	2037932	1949	CGI:chr16:2038752-2038997	N_Shore	-2.31399	0.279996	-8.26438	7.50852e-16	2.0649e-15
cg09480054	HAAO	ENST00000406924	chr2	42792989	42792990	-395	CGI:chr2:42792525-42793369	Island	-2.42808	0.189562	-12.8089	9.27066e-34	7.97114e-33
cg09480264	CYP2E1	ENST00000368520	chr10	133554202	133554203	22625	CGI:chr10:133565379-133566263	Opne Sea	1.60211	0.237544	6.74445	3.31843e-11	6.90884e-11
cg09495207	LCAT	ENST00000264005	chr16	67944542	67944543	-410	CGI:chr16:67935387-67936515	Opne Sea	-2.31919	0.237327	-9.77212	3.53928e-21	1.36292e-20
cg09498146	TUB	ENST00000299506	chr11	8081470	8081471	107	CGI:chr11:8080811-8081680	Island	-1.48668	0.2114	-7.03253	5.00915e-12	1.08504e-11
cg09500443	SCGB3A1	ENST00000292641	chr5	180591465	180591466	76	CGI:chr5:180590099-180592062	Island	-2.533	0.371082	-6.82597	1.95638e-11	4.10652e-11
cg09511896	WNT3A	ENST00000284523	chr1	228059236	228059237	52184	CGI:chr1:228058930-228059496	Island	0.298743	0.103721	2.88024	0.00410043	0.00528968
cg09512236	KCNMA1	ENST00000286627	chr10	77638657	77638658	-61	CGI:chr10:77636337-77638737	Island	-1.97096	0.204663	-9.63024	1.19834e-20	4.46627e-20
cg09515953	PPP1R14A	ENST00000301242	chr19	38256715	38256716	-123	CGI:chr19:38255998-38256739	Island	-2.66912	0.18841	-14.1665	4.77729e-40	6.04882e-39
cg09522147	KRT7	ENST00000547613	chr12	52233558	52233559	-35	CGI:chr12:52233009-52233793	Island	-5.36175	0.462802	-11.5854	2.01833e-28	1.26984e-27
cg09526758	MGST1	ENST00000539036	chr12	16605113	16605114	257460	CGI:chr12:15911146-15911600	Opne Sea	-0.651195	0.258008	-2.52394	0.0118345	0.0147218
cg09539538	FERMT1	ENST00000217289	chr20	6123568	6123569	-23	CGI:chr20:6122789-6123323	S_Shore	-3.83946	0.285893	-13.4297	1.36776e-36	1.41612e-35
cg09539543	PTPRN2	ENST00000409483	chr7	158583130	158583131	4659	CGI:chr7:158586636-158588529	N_Shelf	1.6984	0.230465	7.36945	5.05335e-13	1.1632e-12
cg09545918	COL8A1	ENST00000462604	chr3	99706653	99706654	-419	CGI:chr3:99817769-99818179	Opne Sea	-0.637907	0.215326	-2.96252	0.00315927	0.00409639
cg09548893	TNXB	ENST00000375244	chr6	32061169	32061170	48206	CGI:chr6:32079038-32079317	Opne Sea	2.95997	0.347268	8.52358	1.02554e-16	2.99858e-16
cg09550809	DMGDH	ENST00000520388	chr5	79111739	79111740	124300	CGI:chr5:79069475-79069888	Opne Sea	-1.4156	0.175896	-8.04796	3.82962e-15	1.00398e-14
cg09553452	CDH5	ENST00000614547	chr16	66378937	66378938	12314	CGI:chr16:66402674-66403176	Opne Sea	2.10126	0.246161	8.53614	9.24975e-17	2.71826e-16
cg09556631	SORBS2	ENST00000452351	chr4	185738001	185738002	2330	CGI:chr4:185638877-185639207	Opne Sea	-1.68547	0.268341	-6.28109	6.04311e-10	1.17134e-09
cg09558850	TFPI2	ENST00000222543	chr7	93891133	93891134	-141	CGI:chr7:93890054-93890872	S_Shore	-1.28498	0.319381	-4.02335	6.39031e-05	9.26084e-05
cg09561663	TGM3	ENST00000381458	chr20	2295789	2295790	-213	CGI:chr20:2328132-2328396	Opne Sea	2.31228	0.470884	4.9105	1.1422e-06	1.84466e-06
cg09573795	MSX1	ENST00000468421	chr4	4862147	4862148	-282	CGI:chr4:4862729-4863107	N_Shore	-1.13859	0.256175	-4.44459	1.03011e-05	1.5657e-05
cg09579310	TFAP2A	ENST00000461628	chr6	10395714	10395715	8881	CGI:chr6:10390655-10390865	Opne Sea	2.60377	0.187309	13.9009	8.64519e-39	1.03291e-37
cg09580336	ATP1A1	ENST00000418797	chr1	116372500	116372501	-169	CGI:chr1:116372669-116374191	N_Shore	-1.35537	0.169609	-7.99114	5.84088e-15	1.5131e-14
cg09581611	LCAT	ENST00000264005	chr16	67944255	67944256	-123	CGI:chr16:67935387-67936515	Opne Sea	-1.64866	0.201543	-8.18019	1.42102e-15	3.81123e-15
cg09584591	TGFBI	ENST00000442011	chr5	136028660	136028661	-236	CGI:chr5:136028818-136029347	N_Shore	-0.941076	0.340166	-2.76652	0.00582173	0.00741556
cg09598437	KRT7	ENST00000548657	chr12	52249334	52249335	3894	CGI:chr12:52250198-52250627	N_Shore	-6.28635	0.515446	-12.1959	4.82033e-31	3.47808e-30
cg09599130	PSD	ENST00000488194	chr10	102410934	102410935	823	CGI:chr10:102410411-102411115	Island	-0.84384	0.156028	-5.40825	8.86006e-08	1.51829e-07
cg09606832	TFAP2A	ENST00000461628	chr6	10405194	10405195	-599	CGI:chr6:10404129-10404947	S_Shore	-3.06673	0.174295	-17.595	2.88198e-57	1.03737e-55
cg09619146	CPXM2	ENST00000241305	chr10	123891518	123891519	297	CGI:chr10:123891304-123891937	Island	-2.80107	0.256055	-10.9393	9.61595e-26	5.05915e-25
cg09626867	CLEC3B	ENST00000490386	chr3	45011859	45011860	10310	CGI:chr3:45035577-45035919	Opne Sea	-5.24518	0.35316	-14.8522	2.37319e-43	3.55291e-42
cg09632271	STAP1	ENST00000265404	chr4	67575504	67575505	16775	CGI:chr4:67545275-67545657	Opne Sea	-1.84388	0.208777	-8.83182	8.92857e-18	2.78956e-17
cg09636661	NQO1	ENST00000320623	chr16	69709998	69709999	16954	CGI:chr16:69726390-69726603	Opne Sea	1.89008	0.369938	5.10917	4.22453e-07	6.99655e-07
cg09658429	ABCC9	ENST00000326684	chr12	21941545	21941546	-142	CGI:chr12:21941020-21942423	Island	-1.55304	0.172057	-9.02629	1.85567e-18	6.01955e-18
cg09660145	PKMYT1	ENST00000431515	chr16	2968103	2968104	12314	CGI:chr16:2963650-2970325	Island	4.16029	0.279489	14.8853	1.63452e-43	2.49572e-42
cg09661010	SPOCK2	ENST00000495888	chr10	72088395	72088396	127	CGI:chr10:72087048-72088475	Island	-0.74754	0.220165	-3.39537	0.000725756	0.00098629
cg09670128	KRT7	ENST00000331817	chr12	52233263	52233264	148	CGI:chr12:52233009-52233793	Island	-2.80856	0.352547	-7.96648	7.02397e-15	1.81033e-14
cg09676669	AQP1	ENST00000311813	chr7	30911657	30911658	-199	CGI:chr7:30771247-30771934	Opne Sea	-3.88454	0.347397	-11.1818	9.77096e-27	5.54769e-26
cg09698395	MRAS	ENST00000474559	chr3	138390456	138390457	41193	CGI:chr3:138347953-138349012	Opne Sea	-1.47706	0.289425	-5.10342	4.34848e-07	7.19343e-07
cg09704750	JAM2	ENST00000400532	chr21	25638827	25638828	-446	CGI:chr21:25639422-25640086	N_Shore	-1.93312	0.155227	-12.4535	3.82945e-32	2.97311e-31
cg09707641	MYLK	ENST00000360772	chr3	123878352	123878353	5980	CGI:chr3:123884309-123884693	Opne Sea	3.3169	0.444996	7.45378	2.8071e-13	6.57445e-13
cg09711028	ABCC9	ENST00000544039	chr12	21823854	21823855	87125	CGI:chr12:21774490-21775057	Opne Sea	-0.565654	0.222448	-2.54286	0.0112184	0.0139941
cg09712306	AURKA	ENST00000371356	chr20	56374243	56374244	17954	CGI:chr20:56358771-56359314	Opne Sea	-2.6138	0.240186	-10.8824	1.63684e-25	8.47978e-25
cg09727050	TNFAIP6	ENST00000243347	chr2	151357663	151357664	70	CGI:chr2:151409757-151410772	Opne Sea	-2.74615	0.225077	-12.2009	4.58357e-31	3.30809e-30
cg09729613	AOX1	ENST00000374700	chr2	200585878	200585879	9	CGI:chr2:200585803-200586304	Island	-3.24314	0.397378	-8.16135	1.63782e-15	4.36547e-15
cg09731113	MYOCD	ENST00000425538	chr17	12664556	12664557	-1434	CGI:chr17:12665350-12666018	N_Shore	0.867363	0.181551	4.77751	2.18138e-06	3.44883e-06
cg09735579	FGF9	ENST00000461657	chr13	21672931	21672932	-1072	CGI:chr13:21673664-21675616	N_Shore	-0.899064	0.144346	-6.22852	8.33509e-10	1.59879e-09
cg09742643	PTPRN2	ENST00000409483	chr7	158166056	158166057	421733	CGI:chr7:158164219-158164581	S_Shore	1.99152	0.186266	10.6918	9.58155e-25	4.72999e-24
cg09748975	MSX1	ENST00000468421	chr4	4862805	4862806	376	CGI:chr4:4862729-4863107	Island	-0.626191	0.209642	-2.98695	0.00292047	0.00379872
cg09757353	GRK5	ENST00000392870	chr10	119303114	119303115	95524	CGI:chr10:119207870-119208111	Opne Sea	1.65757	0.245389	6.75485	3.1029e-11	6.47577e-11
cg09774917	TFAP2A	ENST00000473652	chr6	10417152	10417153	2508	CGI:chr6:10417151-10417609	Island	0.829316	0.272508	3.04328	0.00243162	0.00319343
cg09782540	TFAP2A	ENST00000319516	chr6	10398465	10398466	21174	CGI:chr6:10404129-10404947	Opne Sea	1.78047	0.196535	9.05931	1.41761e-18	4.6388e-18
cg09787021	MAN1C1	ENST00000263979	chr1	25661995	25661996	44144	CGI:chr1:25617483-25618281	Opne Sea	-1.21705	0.324584	-3.74956	0.000192451	0.000270722
cg09789874	SCARB1	ENST00000339570	chr12	124777499	124777500	86419	CGI:chr12:124814928-124815328	Opne Sea	-1.74159	0.20404	-8.53551	9.29592e-17	2.73155e-16
cg09799983	CYP1B1	ENST00000492443	chr2	38074613	38074614	-676	CGI:chr2:38074133-38077376	Island	-1.32815	0.183905	-7.22193	1.39458e-12	3.12351e-12
cg09807033	SEMA6A	ENST00000513137	chr5	116451914	116451915	17631	CGI:chr5:116447379-116447729	Opne Sea	-2.48295	0.395562	-6.27702	6.19468e-10	1.19769e-09
cg09809504	CACNA1H	ENST00000348261	chr16	1177402	1177403	24160	CGI:chr16:1177260-1177476	Island	2.64047	0.216874	12.1752	5.93952e-31	4.25751e-30
cg09815977	ENO2	ENST00000537688	chr12	6912823	6912824	-923	CGI:chr12:6914097-6914925	N_Shore	1.89487	0.34327	5.52006	4.84616e-08	8.45346e-08
cg09822697	SLC9A3	ENST00000264938	chr5	524733	524734	-400	CGI:chr5:523561-524680	S_Shore	-1.30773	0.304415	-4.29588	1.99731e-05	2.9831e-05
cg09826050	ESRRG	ENST00000493603	chr1	217136832	217136833	923	CGI:chr1:217137407-217137836	N_Shore	-0.382762	0.160122	-2.39044	0.017103	0.0210135
cg09827751	EPN3	ENST00000268933	chr17	50532386	50532387	-158	CGI:chr17:50536517-50537105	Opne Sea	-4.3156	0.421207	-10.2458	5.49659e-23	2.42396e-22
cg09827833	TEK	ENST00000519080	chr9	27109494	27109495	40	CGI:chr9:26956303-26956772	Opne Sea	-1.64282	0.232262	-7.07315	3.82171e-12	8.33423e-12
cg09830083	P4HA2	ENST00000379100	chr5	132225365	132225366	1878	CGI:chr5:132227401-132228261	N_Shelf	-1.53353	0.16878	-9.08594	1.1402e-18	3.75571e-18
cg09832911	ALOX5	ENST00000542434	chr10	45428230	45428231	54053	CGI:chr10:45427383-45427927	S_Shore	2.86552	0.237461	12.0673	1.74774e-30	1.2068e-29
cg09833475	PTPRN2	ENST00000409483	chr7	157671112	157671113	916677	CGI:chr7:157663097-157663352	Opne Sea	1.91034	0.186333	10.2523	5.18692e-23	2.29203e-22
cg09842053	XDH	ENST00000379416	chr2	31414983	31414984	-267	CGI:chr2:31580223-31581334	Opne Sea	-0.623904	0.2333	-2.67426	0.0076718	0.00968222
cg09859596	ALPL	ENST00000540617	chr1	21542131	21542132	32702	CGI:chr1:21509055-21509851	Opne Sea	-1.9451	0.379568	-5.12452	3.90506e-07	6.48257e-07
cg09860450	CACNA1H	ENST00000348261	chr16	1165411	1165412	12169	CGI:chr16:1167128-1167406	N_Shore	2.44582	0.322586	7.5819	1.1373e-13	2.72821e-13
cg09863428	CACNA1H	ENST00000348261	chr16	1186807	1186808	33565	CGI:chr16:1185566-1187262	Island	2.50278	0.435806	5.74289	1.4111e-08	2.53192e-08
cg09863659	TPX2	ENST00000300403	chr20	31740443	31740444	1171	CGI:chr20:31739110-31739627	S_Shore	-9.173	0.719948	-12.7412	1.86582e-33	1.57472e-32
cg09874822	CACNA1H	ENST00000565831	chr16	1153997	1153998	258	CGI:chr16:1152414-1154624	Island	-1.90262	0.257315	-7.39413	4.27e-13	9.86641e-13
cg09877947	PDLIM4	ENST00000253754	chr5	132257594	132257595	-78	CGI:chr5:132257732-132258120	N_Shore	-1.87553	0.206467	-9.0839	1.15936e-18	3.81705e-18
cg09880291	HOXA5	ENST00000222726	chr7	27144490	27144491	-821	CGI:chr7:27142994-27145943	Island	-1.53439	0.202177	-7.58932	1.07892e-13	2.58991e-13
cg09885622	LPCAT1	ENST00000514484	chr5	1504876	1504877	18865	CGI:chr5:1494738-1495172	Opne Sea	-1.9393	0.296292	-6.54522	1.18044e-10	2.39051e-10
cg09893570	CA4	ENST00000586876	chr17	60170697	60170698	20754	CGI:chr17:60150700-60151000	Opne Sea	-0.863956	0.383629	-2.25206	0.0246409	0.0300241
cg09894284	NTN4	ENST00000547980	chr12	95789688	95789689	261	CGI:chr12:95790095-95791421	N_Shore	-4.07208	0.451775	-9.01351	2.05916e-18	6.65833e-18
cg09896211	VAV3	ENST00000479977	chr1	107689799	107689800	-1270	CGI:chr1:107480610-107480820	Opne Sea	-1.62855	0.207585	-7.84519	1.70827e-14	4.30785e-14
cg09916212	KCNQ1	ENST00000496887	chr11	2477160	2477161	32475	CGI:chr11:2444907-2445588	Opne Sea	0.609077	0.251513	2.42165	0.0157141	0.0193531
cg09922481	DPT	ENST00000367817	chr1	168729225	168729226	40	CGI:chr1:169105528-169107173	Opne Sea	-8.4855	0.685617	-12.3764	7.79354e-32	5.91492e-31
cg09926783	FGF7	ENST00000560979	chr15	49424448	49424449	1187	CGI:chr15:49620788-49621285	Opne Sea	-3.45948	0.25095	-13.7855	3.0142e-38	3.46431e-37
cg09929374	DPYS	ENST00000351513	chr8	104467446	104467447	-392	CGI:chr8:104466444-104467112	S_Shore	-2.22363	0.300926	-7.38928	4.40288e-13	1.01677e-12
cg09933929	DPP6	ENST00000404039	chr7	154885313	154885314	998215	CGI:chr7:154892692-154892920	Opne Sea	0.452061	0.178714	2.52952	0.0116498	0.0144953
cg09941017	PTPRN2	ENST00000409483	chr7	157895812	157895813	691977	CGI:chr7:157897867-157898078	N_Shelf	0.876571	0.223517	3.92171	9.69643e-05	0.00013915
cg09948958	ASB2	ENST00000555287	chr14	93976709	93976710	11	CGI:chr14:93938889-93939824	Opne Sea	-1.20784	0.1544	-7.82279	2.01125e-14	5.06019e-14
cg09949775	COMP	ENST00000222271	chr19	18791298	18791299	17	CGI:chr19:18788228-18791475	Island	1.98504	0.35938	5.5235	4.75628e-08	8.30179e-08
cg09957864	GPT	ENST00000528431	chr8	144503143	144503144	169	CGI:chr8:144500077-144501324	S_Shore	-1.49986	0.199028	-7.53591	1.57521e-13	3.74643e-13
cg09958483	PYGM	ENST00000377432	chr11	64759768	64759769	207	CGI:chr11:64765464-64766291	Opne Sea	-4.38315	0.365719	-11.985	3.96731e-30	2.69937e-29
cg09966375	PTPRN2	ENST00000409483	chr7	158488247	158488248	99542	CGI:chr7:158488681-158489042	N_Shore	2.48388	0.245106	10.1339	1.48896e-22	6.31234e-22
cg09968361	SERPINA1	ENST00000393087	chr14	94389007	94389008	-186	CGI:chr14:94174002-94175311	Opne Sea	-6.16284	0.33244	-18.5382	2.92684e-62	1.57428e-60
cg09972881	KRT8	ENST00000550170	chr12	52905038	52905039	7	CGI:chr12:52903565-52904040	S_Shore	-7.00544	0.392342	-17.8554	1.22988e-58	4.91952e-57
cg09975576	TNXB	ENST00000613214	chr6	32081545	32081546	16654	CGI:chr6:32079038-32079317	S_Shelf	-1.94684	0.323791	-6.01266	2.99726e-09	5.58618e-09
cg09980058	COMP	ENST00000222271	chr19	18787516	18787517	3799	CGI:chr19:18787419-18787640	Island	2.01642	0.299319	6.7367	3.48826e-11	7.25604e-11
cg09990481	ACTA2	ENST00000224784	chr10	88952927	88952928	-153	CGI:chr10:88990536-88991383	Opne Sea	-7.38198	0.413322	-17.8601	1.1616e-58	4.71276e-57
cg09991470	CACNA1H	ENST00000348261	chr16	1157623	1157624	4381	CGI:chr16:1157042-1157948	Island	2.99263	0.323395	9.25377	2.85864e-19	9.75903e-19
cg10002850	EGFR	ENST00000463948	chr7	55022077	55022078	2925	CGI:chr7:55018448-55020412	S_Shore	-3.01737	0.225715	-13.368	2.63386e-36	2.66767e-35
cg10008757	GATA3	ENST00000346208	chr10	8055220	8055221	413	CGI:chr10:8049411-8056366	Island	-2.0533	0.32481	-6.32156	4.72275e-10	9.21386e-10
cg10009657	CREB3L3	ENST00000078445	chr19	4153422	4153423	-180	CGI:chr19:4173156-4173486	Opne Sea	-0.721183	0.25424	-2.83662	0.00469689	0.00602138
cg10021276	PTPRN2	ENST00000409483	chr7	157701273	157701274	886516	CGI:chr7:157701818-157702047	N_Shore	2.56894	0.221542	11.5957	1.8257e-28	1.15222e-27
cg10028884	PER1	ENST00000581082	chr17	8151511	8151512	-678	CGI:chr17:8151232-8152517	Island	-1.60737	0.191422	-8.39703	2.71985e-16	7.70203e-16
cg10030791	SERPING1	ENST00000405496	chr11	57597415	57597416	27	CGI:chr11:57567575-57568013	Opne Sea	-2.85383	0.249954	-11.4174	1.02598e-27	6.17064e-27
cg10031651	TDGF1	ENST00000296145	chr3	46580196	46580197	2958	CGI:chr3:46576817-46577179	S_Shelf	-1.63989	0.134319	-12.2089	4.23032e-31	3.0617e-30
cg10037494	IGF2	ENST00000416167	chr11	2139905	2139906	-515	CGI:chr11:2137721-2141254	Island	-3.00471	0.337434	-8.90459	4.97511e-18	1.57711e-17
cg10039160	NFASC	ENST00000404977	chr1	204986510	204986511	157858	CGI:chr1:204981854-204982082	Opne Sea	0.555381	0.178281	3.1152	0.00191652	0.00253406
cg10048349	CRYAB	ENST00000528628	chr11	111912543	111912544	385	CGI:chr11:111926827-111927306	Opne Sea	-4.88176	0.34298	-14.2334	2.29313e-40	2.94151e-39
cg10051714	PDE2A	ENST00000540380	chr11	72615094	72615095	59498	CGI:chr11:72590258-72590702	Opne Sea	1.63991	0.264267	6.2055	9.54366e-10	1.82187e-09
cg10055471	NR0B2	ENST00000254227	chr1	26913828	26913829	139	CGI:chr1:26921557-26922128	Opne Sea	-5.5596	0.333128	-16.6891	1.46288e-52	3.9948e-51
cg10069121	S100A11	ENST00000271638	chr1	152037235	152037236	-199	CGI:chr1:152036362-152036636	S_Shore	-2.36672	0.30769	-7.69191	5.18336e-14	1.26837e-13
cg10070185	SERPINA1	ENST00000393088	chr14	94390814	94390815	-120	CGI:chr14:94174002-94175311	Opne Sea	-3.22607	0.654796	-4.92684	1.0538e-06	1.70287e-06
cg10070788	BIRC5	ENST00000301633	chr17	78224874	78224875	10687	CGI:chr17:78232029-78232299	Opne Sea	3.59901	0.348282	10.3336	2.50039e-23	1.13075e-22
cg10080966	DUSP5	ENST00000369583	chr10	110501109	110501110	3270	CGI:chr10:110497405-110498926	S_Shelf	-1.67801	0.305579	-5.49124	5.66746e-08	9.83897e-08
cg10084554	ADAM12	ENST00000368676	chr10	126302590	126302591	85866	CGI:chr10:126387586-126388913	Opne Sea	-0.888008	0.214012	-4.14934	3.76326e-05	5.51916e-05
cg10088041	GATM	ENST00000396659	chr15	45378674	45378675	120	CGI:chr15:45377772-45378831	Island	-2.58681	0.321549	-8.04484	3.91961e-15	1.02426e-14
cg10088685	C1QB	ENST00000510260	chr1	22652167	22652168	-596	CGI:chr1:22647557-22647810	Opne Sea	-1.16589	0.322943	-3.61022	0.000328739	0.000456382
cg10089865	GATA3	ENST00000461472	chr10	8058323	8058324	-77	CGI:chr10:8058421-8058805	N_Shore	-5.33704	0.31067	-17.1791	4.28084e-55	1.3287e-53
cg10090568	ESRRG	ENST00000366940	chr1	217068155	217068156	69601	CGI:chr1:217089656-217089872	Opne Sea	0.807319	0.164653	4.90315	1.18424e-06	1.91017e-06
cg10094489	SHH	ENST00000297261	chr7	155806332	155806333	5942	CGI:chr7:155802998-155810541	Island	0.887916	0.278255	3.19102	0.00148384	0.00197539
cg10103266	HOXD10	ENST00000549469	chr2	176112730	176112731	3852	CGI:chr2:176112556-176112812	Island	-0.559546	0.224003	-2.49794	0.0127301	0.0157779
cg10107473	EPAS1	ENST00000475822	chr2	46338955	46338956	3264	CGI:chr2:46296650-46300001	Opne Sea	-1.21694	0.260835	-4.66554	3.7165e-06	5.79938e-06
cg10110335	TIMP4	ENST00000287814	chr3	12156130	12156131	3222	CGI:chr3:12158683-12159032	N_Shelf	0.714907	0.272535	2.62318	0.00891638	0.0112205
cg10124440	CDCA3	ENST00000540683	chr12	6851131	6851132	119	CGI:chr12:6851841-6852709	N_Shore	-2.49502	0.204188	-12.2192	3.8147e-31	2.76512e-30
cg10125317	HOXD10	ENST00000249501	chr2	176117502	176117503	922	CGI:chr2:176117379-176117674	Island	-1.86008	0.245066	-7.59014	1.0726e-13	2.57563e-13
cg10125703	RASIP1	ENST00000601530	chr19	48725390	48725391	192	CGI:chr19:48728899-48729568	N_Shelf	-1.34552	0.232198	-5.79471	1.05283e-08	1.89632e-08
cg10129408	TFAP2A	ENST00000464323	chr6	10420768	10420769	-1213	CGI:chr6:10421181-10421494	N_Shore	2.06263	0.229335	8.99399	2.41335e-18	7.76558e-18
cg10132917	AQP1	ENST00000311813	chr7	30912186	30912187	330	CGI:chr7:31052102-31053462	Opne Sea	-5.77533	0.340128	-16.9799	4.62549e-54	1.34456e-52
cg10136841	HLA-DPA1	ENST00000417724	chr6	33078805	33078806	1971	CGI:chr6:33080639-33081037	N_Shore	1.3962	0.289503	4.82275	1.7534e-06	2.79443e-06
cg10136841	HLA-DPB1	ENST00000418931	chr6	33078805	33078806	2878	CGI:chr6:33080639-33081037	N_Shore	1.63387	0.278828	5.85977	7.26564e-09	1.32103e-08
cg10140240	BIRC5	ENST00000301633	chr17	78224591	78224592	10404	CGI:chr17:78232029-78232299	Opne Sea	7.39272	0.588488	12.5622	1.17408e-32	9.45928e-32
cg10158541	CCNA1	ENST00000440264	chr13	36432128	36432129	224	CGI:chr13:36431458-36432316	Island	-0.407069	0.183921	-2.21328	0.0272137	0.0330456
cg10163955	GATA3	ENST00000461472	chr10	8059439	8059440	1039	CGI:chr10:8058421-8058805	S_Shore	-6.00355	0.305069	-19.6793	2.07999e-68	1.76861e-66
cg10166151	CHGA	ENST00000216492	chr14	92926022	92926023	2941	CGI:chr14:92922900-92923554	S_Shelf	0.994432	0.319641	3.11109	0.00194301	0.00256754
cg10167849	HMGA1	ENST00000374116	chr6	34238375	34238376	-417	CGI:chr6:34234790-34238416	Island	-5.3889	0.26234	-20.5417	4.05205e-73	4.00969e-71
cg10183885	SLC16A3	ENST00000582715	chr17	82230010	82230011	916	CGI:chr17:82228259-82232114	Island	-5.8601	0.252185	-23.2373	4.3354e-88	9.39888e-86
cg10201141	ENO2	ENST00000541477	chr12	6923630	6923631	9302	CGI:chr12:6927538-6928761	N_Shelf	2.66056	0.295185	9.01322	2.06408e-18	6.67119e-18
cg10203922	HHIP	ENST00000296575	chr4	144645048	144645049	-974	CGI:chr4:144645090-144646120	N_Shore	-0.675566	0.124157	-5.44121	7.42435e-08	1.27998e-07
cg10204755	PEG3	ENST00000326441	chr19	56840650	56840651	47	CGI:chr19:56839915-56840916	Island	-3.8365	0.284046	-13.5066	6.02499e-37	6.38707e-36
cg10206882	STXBP6	ENST00000550887	chr14	24942537	24942538	68104	CGI:chr14:25049218-25050406	Opne Sea	-0.789685	0.207458	-3.80648	0.000153857	0.000217802
cg10206931	SCNN1G	ENST00000300061	chr16	23187901	23187902	5185	CGI:chr16:23186229-23186494	S_Shore	2.56485	0.343851	7.45919	2.70262e-13	6.33392e-13
[truncated: 3,060 more rows]
